# Supplementary material for: Identification of Genetic Signature Associated With Aging in Pulmonary Fibrosis
Source: Front Med (Lausanne). 2021 Oct 20;8:744239. doi: 10.3389/fmed.2021.744239 (PMC8564051; doi:10.3389/fmed.2021.744239)
Supplement: Supplementary file 6 [file Data_Sheet_2.xlsx]

## Sheet: Samples
Sample	Group
GSM3499405	BLM_Young
GSM3499406	BLM_Young
GSM3499407	BLM_Young
GSM3499414	BLM_Old
GSM3499415	BLM_Old
GSM3499416	BLM_Old

## Sheet: gene Matrix
geneNames	GSM3499402	GSM3499403	GSM3499404	GSM3499411	GSM3499412	GSM3499413
Polr2k	7.79382	8.17017	7.84188	7.87986	7.89665	8.06718
Tagln2	8.23968	8.13082	7.58158	8.27548	8.13787	8.19083
B230369F24Rik	7.54995	7.41173	7.13739	7.09449	7.19097	7.45057
2810025M15Rik	8.20135	8.40604	8.39513	8.16742	8.3511	8.54807
Pycr2	5.70566	5.45625	5.39465	5.50065	5.52939	5.42332
Pten	8.98955	9.68615	9.63211	9.74403	9.73072	9.7493
Gm20045	6.05956	5.74033	5.61451	5.49645	5.62895	5.62659
Cox7b	7.08459	7.66052	7.42762	7.37748	7.39952	7.26844
Gm19678	5.47681	5.45769	5.43076	5.47705	5.41122	5.58824
Bex4	6.35542	6.81268	6.50971	5.74252	5.78836	5.61523
Glul	5.60174	5.54765	4.92241	5.73015	5.64039	5.22607
H3f3b	10.6611	10.7714	10.6306	11.0397	11.0354	11.173
Gpc1	6.45313	6.26524	6.3386	6.75938	6.41629	6.77898
Tmco1	2.86309	2.81024	3.19034	3.04206	3.04632	3.04907
Capza1	5.0959	5.40685	4.61292	5.18806	5.18137	5.19586
Rpa3	7.99222	8.07933	8.01402	8.23933	8.45415	7.41936
Gtf2a1	2.27136	2.15854	2.20047	2.53452	2.21854	2.24596
Gm4845	4.01824	4.37579	4.75731	4.48604	4.11568	4.44918
Csprs	5.52888	5.64348	5.61183	6.63213	7.23221	6.5897
Klhl30	5.79899	5.85639	5.78875	5.70416	5.73756	5.70671
Gm17764	6.7332	6.45059	6.27046	6.34036	6.29023	6.36418
Gm19863	6.5178	6.44185	6.57562	6.16499	6.19313	6.69547
Cks2	5.69069	6.46821	5.98814	7.02792	7.0892	6.56899
Nenf	5.96801	5.93217	5.80668	5.93195	5.74514	5.93697
Gm19335	4.06731	3.7486	3.61069	3.1762	3.67692	3.85464
Gpatch2	5.89431	5.78286	5.82424	5.49131	5.67683	5.67043
Zbed4	7.6888	7.45685	7.57141	7.55919	7.69884	7.60846
Arf1	10.9392	11.2305	11.2867	11.2641	11.2759	11.3977
Slamf6	5.29862	5.70977	5.36221	5.12764	5.15202	5.34893
Zfp330	7.106	7.43352	7.13797	7.40414	7.48385	7.25849
LOC100505256	5.19441	5.0468	5.36995	5.20382	5.33887	5.22603
Lypla1	2.56687	3.15409	2.4616	2.51323	2.84871	2.64568
3110040M04Rik	4.89778	4.67374	4.76725	4.99012	4.9928	4.94464
Gm19622	4.10378	4.11318	3.49188	4.05607	3.85189	4.26588
Ralb	6.14918	5.75863	5.29733	6.08162	6.21972	5.80599
Cbx3	8.45816	8.69772	8.60895	8.96229	8.75312	8.76216
Gm7609	5.09583	5.32547	5.26366	6.70892	6.99305	6.18327
Rgs2	3.9561	3.9931	3.8175	3.85982	4.15914	3.97918
Gm19891	3.20794	2.87108	2.68612	2.80058	2.96844	3.01499
Gm19552	5.16643	5.25942	5.06559	5.59081	5.0016	5.51155
Akr1cl	5.75263	5.73007	5.6329	6.00204	5.79668	5.82782
D1Ertd448e	6.948	6.90512	7.27508	6.8407	6.82782	6.77603
LOC100861893	6.23218	5.96391	5.81477	6.14284	6.24697	6.12258
Krtap28-13	3.77401	3.54055	3.57661	3.79885	3.97572	3.72
Gm10555	4.25276	3.96643	3.94408	4.0328	3.77328	4.06612
Gm6489	5.96789	6.12137	6.04076	5.63889	5.80802	6.10425
Gm15266	8.20499	8.26036	8.12268	8.12447	8.18658	8.0883
LOC100862127	3.39446	3.40343	3.26968	3.40616	3.45472	3.21079
Tmlhe	5.5483	6.09791	5.79107	5.81849	6.02922	5.2787
Gm7634	4.61992	4.98713	4.60614	4.99659	4.82144	5.06517
Gm14920	7.34097	7.74571	7.50489	7.53106	7.52325	7.88981
Gm4997	5.66661	5.77025	5.2692	5.72765	6.1244	5.83054
Gm10568	3.70279	4.14048	3.68347	3.83498	3.55202	4.36588
Gm6744	4.19422	4.07717	4.14781	4.25574	4.38285	4.49204
LOC100505265	2.1933	2.78535	2.44198	2.57926	2.79726	2.54076
Gm6238	7.56219	7.16149	7.23689	7.19662	7.21631	7.4078
Arpc1b	9.42537	10.1465	10.0818	10.6492	10.7988	10.5677
Npm1	9.1007	9.11444	9.02278	9.2819	9.31802	9.27803
Gm8692	6.70157	6.82781	6.7566	7.01323	6.94405	7.26811
Pabpc1l2b-ps	6.23329	5.83435	5.9008	5.8385	5.51693	6.04719
LOC100505262	6.53631	6.69573	6.87101	5.98422	5.55118	5.58749
Gm15067	3.98216	3.78859	3.30721	3.46198	3.53633	3.47462
Gm14816	6.02895	5.85998	5.8628	5.62924	5.98908	6.25059
Atf1	9.05912	9.58015	9.16492	9.41985	9.35174	9.42219
Gm14989	2.74364	2.96791	2.63199	2.83068	2.72143	2.8861
1810037I17Rik	9.39493	9.74227	9.44777	9.92977	9.96005	10.0886
Gm16441	6.04608	6.26927	5.98267	6.12286	6.02268	6.50329
Erdr1	10.3707	10.1773	9.91933	10.0304	10.118	10.2306
Fundc2	4.38651	4.95449	4.73808	4.35555	4.68677	4.45673
Gm5942	2.33898	2.47004	2.62957	2.29579	2.38534	2.51884
Xlr4a	4.646	4.949	4.78735	4.67262	4.52802	4.62479
4930408F14Rik	3.94913	4.08579	3.90468	3.85379	4.19257	3.69396
Rpl39	6.1609	6.19405	5.9649	5.90511	6.32254	6.27244
Gm20289	4.95518	5.25193	5.64316	4.84152	5.3358	4.87377
Gm4910	3.46213	3.13701	3.07058	2.92088	2.89534	3.15311
H2afb2-ps	6.72654	6.42575	6.39086	6.89643	6.40068	7.20149
Gm5636	3.84617	3.99536	3.94986	4.02936	3.71351	4.30656
4930550L24Rik	2.80435	2.76089	2.85734	2.60413	2.87155	2.7517
Gm378	5.64311	5.83957	5.54141	5.73186	5.63596	5.88352
1700029P11Rik	4.64516	4.675	4.97138	4.62913	4.62486	5.00718
Gm715	7.01556	6.97223	6.69206	6.8067	6.72735	6.94116
Eif1	12.3073	12.4071	12.5008	12.0219	12.16	12.0333
Gm14517	2.68884	2.82185	2.64444	2.46861	2.75886	2.68253
LOC100861693	6.47887	6.74112	6.23697	6.63443	6.66419	6.75228
Gm6987	4.63839	4.77615	4.80309	5.03888	4.67302	5.15775
Gm4916	2.79584	2.58021	2.93208	2.62662	2.66132	2.70212
Mageb17-ps	4.5794	4.38617	4.22637	4.32478	4.13616	4.4328
LOC100040263	5.02123	4.5316	4.58324	4.53959	4.55179	4.72838
Smek3-ps	2.5332	2.46545	2.57555	2.69135	2.88841	2.61305
LOC100861683	4.92354	5.0784	5.10306	4.99277	4.85685	5.23014
Gm9429	3.31687	3.70527	3.22403	3.29833	3.78626	3.59766
1700024F20Rik	7.13551	6.93352	6.68256	6.59423	6.41956	6.68699
Ywhaq	5.43321	6.12094	5.59782	5.90817	5.72105	5.78538
LOC100862051	4.37176	4.45248	4.32702	4.36257	5.25808	4.22392
LOC100503226	11.4909	11.1552	11.3333	11.1517	11.0328	11.2763
9430032J07Rik	4.17386	4.50082	4.68847	3.93332	4.25861	4.37628
Gm20326	5.62919	5.48258	5.47165	5.42798	5.3039	5.6335
Gm19654	5.52427	5.74215	5.59319	5.83121	5.72887	5.46118
Gm19279	7.04067	6.6479	6.83902	6.91539	6.93548	6.63582
Gm10144	7.47218	7.21681	6.98183	6.86274	6.66073	7.4687
BC043934	5.46516	5.62162	5.73434	5.50141	5.44951	5.12246
Rpl4	6.26504	6.71579	5.77266	6.8183	6.92084	6.89053
Hspa8	8.97211	8.94211	7.92722	9.52743	9.33257	9.45977
Gm2481	7.03864	6.8439	6.59028	7.03727	6.57863	6.91198
LOC100862290	4.18255	4.33114	3.97361	3.98814	4.0018	4.04488
Bace1	8.66995	8.20926	8.43358	7.85389	7.9736	7.53156
Cryab	6.97623	7.35774	7.18101	7.32423	7.0868	7.03926
4930429F24Rik	4.31377	4.93243	4.79112	4.26038	4.69108	4.61467
LOC100504898	7.66333	6.76025	7.5091	7.03028	7.03769	6.97808
Tmem202	6.03759	5.84511	5.29606	6.60967	6.25277	6.48337
Gm20265	4.63704	5.36856	5.41368	4.89791	5.30978	4.80225
Gm7265	7.90332	8.17435	8.10606	7.44025	7.50161	7.06686
4933407I18Rik	9.03542	8.64595	9.13718	7.78752	8.06588	7.80481
Fabp5	5.92081	7.37019	7.10285	8.2733	8.30801	8.39826
LOC100861732	7.09058	6.77013	6.796	7.05999	7.16509	6.86725
Crxos1	5.28995	5.1029	5.23158	4.96147	5.30065	5.37192
LOC100861831	6.90853	6.96964	6.26687	6.99603	6.84519	7.21543
LOC100862235	3.80737	3.79282	3.4675	3.36852	3.74572	3.67955
Glce	4.91535	5.17747	4.62342	4.91558	5.20001	4.68873
A930006D01Rik	8.18373	8.17442	8.07602	8.60644	8.53201	8.58195
LOC100862285	5.80478	5.6726	5.46331	5.99698	5.57664	5.74119
Gm6625	9.60031	9.61129	9.17885	9.21107	9.19949	9.2537
Nme2	9.35551	9.84069	9.77273	10.7526	10.6175	10.7667
Gng5	7.49994	8.13627	7.99816	8.04989	8.09497	8.1472
Gm10690	5.33227	4.94249	5.11219	4.8002	5.0458	5.30602
LOC100503303	5.47993	5.09475	5.40651	5.0623	5.2454	5.28749
Irf8	5.75602	5.7592	5.72505	6.02674	5.97141	5.88344
Mela	5.49822	5.301	5.28184	5.14842	5.32542	5.60557
Nutf2	6.85376	6.86034	6.33013	6.97607	6.7948	6.93336
Rab8a	7.48066	7.79299	7.19858	8.05695	8.11433	8.03588
Gm19958	6.12279	5.91591	6.09122	6.46219	6.25069	6.4423
LOC100862152	2.93002	2.7138	2.67572	2.79279	2.92907	2.71567
Nod2	6.10706	6.07737	5.91694	5.9852	5.89423	6.45216
Prdx1	9.55939	10.1288	9.83137	10.9927	10.8133	11.1098
Atp6v1b2	7.14523	7.09947	6.64538	7.36952	7.14	7.25308
Rpl35	10.4696	10.3751	9.76249	10.6917	10.7624	10.7944
Gm20310	5.59888	5.41062	5.38013	4.8074	4.95454	5.29145
Gm10033	6.57572	6.05447	6.37498	5.72077	5.981	5.88276
4930412F12Rik	6.86356	6.6441	6.62591	6.76109	6.73752	6.60379
Gm19274	5.70849	5.39446	5.59008	5.03914	5.65885	5.1127
Tmem66	5.42114	5.83211	5.54555	5.69256	5.85205	5.51986
Gm3579	9.00053	8.38955	8.63256	9.96645	9.75123	10.1021
Gm19515	5.28997	5.59309	5.07753	4.97325	5.30648	5.01442
Gm20204	7.92874	7.78767	8.10649	7.76333	7.546	7.54894
Gm5606	5.62527	5.77846	5.54754	5.93476	5.48577	5.61748
Gm20100	6.09405	5.46342	6.02555	6.13038	5.93125	6.16647
LOC100862010	3.63132	4.14872	3.20827	3.58993	3.603	3.48962
Arl5a	7.93733	8.19751	8.12405	8.17584	8.10239	7.91425
Cln8	4.81223	4.94008	4.22226	4.37858	4.9689	4.75589
LOC100861938	4.50837	4.7151	4.454	4.35817	4.59539	4.5459
Gm10617	5.35554	4.93059	5.22311	4.73544	4.52391	5.51895
Fam58b	6.54075	7.62186	7.06318	6.55411	7.19279	6.5392
A430107J10Rik	4.86046	5.1866	5.38741	5.34726	5.38741	5.13662
Gm10579	7.77676	7.90555	7.36562	7.42345	7.63758	7.57356
Fam103a1	8.45899	8.8984	8.76941	8.94468	8.96138	9.15971
LOC100505026	6.0561	6.04403	6.15628	5.7787	5.91519	6.13035
Gm20004	5.42067	5.16483	5.61136	4.32358	4.50833	4.5508
Ndufs6	8.38647	8.9828	8.65215	9.14395	9.26805	9.06042
Dnajc19	7.69363	8.06168	8.1919	8.20131	8.22357	8.02136
Gm10584	7.07774	6.90544	6.75259	6.51267	6.28359	6.71237
Gm7562	5.33026	5.07415	5.28056	5.04498	5.13658	5.27343
Gm19514	5.36858	5.39755	5.42124	5.79709	5.54313	5.98732
E330027M22Rik	9.17942	9.88079	9.63772	9.89173	10.0881	10.0046
LOC100861900	5.18197	5.13079	5.00658	5.16669	5.24495	5.11113
Gm20115	7.02534	6.38489	6.51911	6.48979	6.45354	6.07563
Gm7710	6.51736	6.32518	6.25632	6.17953	6.03589	6.0768
3110009M11Rik	4.09907	4.32359	4.13037	3.85838	4.12745	4.26963
Twf1	9.02221	9.45117	9.57404	9.83199	9.95949	9.81069
Gm10624	5.11832	4.62941	4.96529	5.09962	4.49895	5.12127
Dedd2	6.92142	6.57718	6.5977	6.47449	6.28664	6.33767
3110003A17Rik	7.10444	7.44007	6.86083	7.78836	7.97443	7.71415
Gm5114	4.53587	4.62251	4.56353	4.66787	4.67883	4.26308
LOC100861750	4.56995	4.18764	3.92126	3.98229	4.21324	4.28404
Gm4884	4.4666	4.33087	4.07679	4.1481	4.72119	4.18767
Prr19	4.14106	4.27879	4.06085	4.18456	4.3282	4.64864
Gm19288	6.22082	6.00817	5.87714	5.95294	6.0364	6.17778
Gm7226	6.0607	5.97468	6.07646	6.34039	6.4637	6.58382
4931406P16Rik	7.88937	8.09598	6.98645	7.89875	7.81149	7.69034
Gm20333	4.7735	4.62131	4.50592	4.48817	4.25173	4.5071
Gm3257	4.961	5.04848	5.12154	4.91205	4.93445	5.15541
Gm10616	4.31458	3.98817	3.95368	4.24297	3.87275	4.52787
Hist4h4	7.06497	7.40098	6.79669	7.44266	7.6763	7.75586
Mrgprb13	4.37473	4.37852	4.3096	4.25731	4.01753	4.58445
Gm19613	7.0561	6.2643	6.49109	6.25557	5.60258	6.172
Gm10388	6.04372	5.79701	5.88168	5.96459	6.24625	6.02103
Zfp507	3.04069	3.27795	3.3591	3.28327	3.09345	3.37585
LOC100862361	3.89097	3.92979	3.61046	3.58016	3.9886	3.99752
Dcp1b	6.5294	6.38474	6.18696	6.34413	6.18071	6.17635
Gm19475	6.49217	6.3357	6.66274	6.38345	6.00476	6.1848
Cycs	6.80619	6.8801	7.04832	6.96135	7.46743	6.89635
Edem1	5.38928	5.33098	5.44227	5.66829	5.54263	5.72354
H3f3a	10.0261	10.2324	10.1481	10.4484	10.3213	10.5392
Emp1	3.14332	3.27135	2.88285	3.58553	4.00404	3.32025
2610209C05Rik	5.43443	5.63759	5.59776	5.69848	5.05504	5.81325
Hnrnpf	8.18412	8.48667	8.24829	8.61925	8.75356	8.42888
Tes	7.19638	6.50633	6.80102	6.40089	6.61849	6.51807
Gm7443	4.84455	4.5387	4.52124	4.50934	4.40718	4.66788
LOC674392	2.29437	2.30541	2.2307	2.24881	2.42403	2.32848
Eif4a3	8.05577	8.47256	8.44274	8.50689	8.46723	8.64221
Cpa2	5.19679	5.33058	5.34466	5.18618	5.17093	5.5137
Gm20176	5.01755	5.58303	4.32975	5.49251	5.33184	5.30248
Col1a2	5.18923	5.89948	4.96813	6.13209	6.36091	6.12577
Lrp6	5.79972	6.05805	5.83297	5.9126	5.96905	6.00999
LOC100862384	5.30342	5.73999	5.16185	5.17945	4.44555	5.533
Hmgb1	11.7473	11.3728	11.3057	11.4536	11.4428	11.3797
Gemin6	5.4852	5.64212	5.37752	5.66463	5.92427	5.52621
Gm19692	4.81479	4.44448	4.56171	4.34217	4.24661	4.7902
Gm19966	6.45697	6.6235	6.81602	6.56824	6.68141	6.75482
Gm15573	5.24286	4.91194	4.84499	5.1904	4.91983	5.39703
Gm8564	7.2389	6.92116	6.86669	6.39759	6.33431	6.62807
Suclg2	4.14805	4.03868	4.00234	4.16754	3.60746	3.80988
Gm20371	3.30577	3.7435	3.38489	3.26144	3.27371	3.67037
LOC100505136	3.27786	3.51889	2.76082	3.26425	3.58625	3.07756
D5Ertd683e	7.04531	6.64559	7.19681	6.50979	6.29841	6.46043
Gm6272	5.47801	5.51546	5.24477	5.36204	5.38109	5.39896
Ost4	11.6352	11.7938	11.941	11.8495	11.8752	11.8702
Gm8675	3.69958	3.69268	3.87638	4.05206	3.72153	3.63351
Rbpms2	7.52515	7.77627	7.97711	7.50814	7.85682	7.21493
Gm20382	5.40382	5.19435	4.95577	4.81605	4.76637	5.21092
Mrps17	5.74529	5.50935	4.94434	5.92771	6.01691	5.16235
LOC100046105	6.4639	6.8025	6.93324	6.22683	6.54887	6.17791
Vmn2r122	2.43892	2.26423	2.76915	2.09487	2.58749	2.58749
Gpn3	4.59842	4.85684	4.60078	4.56683	4.76652	4.88788
Gm19566	4.08723	4.30386	4.4656	4.34581	4.45513	4.31736
Tomm5	7.22088	7.77719	7.18094	8.01486	7.91263	7.84782
Ereg	5.83514	5.636	5.89381	6.09725	5.82306	6.58884
Ormdl2	8.61454	8.75493	8.73231	9.01151	8.98101	8.81949
Gm8069	6.54056	6.68156	6.92376	7.00616	7.14096	7.18855
Gm19620	4.70063	4.73333	4.49921	4.62435	4.58736	4.16557
D130050E23Rik	5.12517	5.07412	5.25467	5.4176	5.02484	5.41493
Imp3	8.46077	8.50998	8.47966	8.43515	8.42973	8.29828
Uqcrb	9.70719	10.226	9.85502	9.95997	9.98236	10.0121
LOC100505155	5.32151	5.56447	5.8844	6.08809	6.31934	6.22109
Gm6745	6.38744	6.40372	5.98235	6.13774	6.33095	6.09834
4930421P07Rik	5.10634	4.99261	5.09047	5.13333	4.85545	5.50399
Gm17739	6.70895	6.83964	6.67242	6.59329	6.66163	6.37337
Gm10091	6.89083	6.22678	6.53983	6.21309	6.09027	6.54156
Rpl31-ps21	5.2549	5.31742	5.21939	5.41674	5.33797	5.29036
Ywhag	7.08976	7.02108	6.54214	7.47409	7.29859	7.29251
Slc35a4	9.34754	9.37346	9.69042	9.37933	9.37089	9.55354
Speer4e	3.26961	3.26767	4.16578	4.10721	4.25333	4.00885
Myl12a	9.09747	8.92142	9.0874	9.16986	8.96183	8.47099
Ssh1	7.57322	7.30047	7.39131	7.3027	7.47487	7.56583
4932422M17Rik	6.09999	6.00485	5.97666	5.84005	5.77622	6.06768
Gm19344	7.28531	6.48342	7.00225	6.7452	6.61885	6.47717
Gm19359	4.7894	5.01076	4.72722	4.67446	5.10564	4.61623
Smok3a	4.16143	3.78259	3.86724	3.75703	3.75487	3.57437
Gm19648	6.02949	5.01507	5.85129	5.89857	5.48037	5.73076
Gm7467	5.76709	5.57914	5.39232	5.78831	5.73271	5.63875
Hpse	3.5388	3.50377	3.39471	3.58821	3.77023	3.5718
Gm5107	5.83215	6.1369	6.09535	6.16246	5.83113	6.13263
Sh3tc1	6.47202	6.18153	6.33055	6.27018	6.43133	6.48297
Gm2545	6.34025	6.33565	6.06756	6.42936	6.43228	6.57464
Gm19313	8.73823	8.04199	8.22212	7.88806	7.95879	7.86386
Gm19409	6.73222	6.61741	6.65204	6.42153	6.37102	6.35272
Gm19862	4.90255	5.29937	4.86292	4.79442	4.35516	4.80617
LOC100861912	4.71461	4.55735	4.34008	4.59725	4.09861	4.35886
Gm19932	3.9895	3.60942	3.59375	3.59078	4.00581	3.71382
LOC100862376	2.28935	2.33352	2.63385	2.1411	2.33217	2.39918
Rrs1	6.53958	6.12316	6.52698	6.42751	6.42044	6.47445
Gm13035	7.40033	7.49159	7.53613	7.56256	7.53108	7.70094
LOC100862461	6.86087	7.0656	6.92696	7.07154	7.18872	6.78465
Gm13149	7.15218	7.32411	7.01635	7.0465	7.19746	7.36876
Llph	9.02815	8.82598	8.74197	9.17663	9.28437	9.3055
Gm12739	8.5935	8.68233	8.33741	8.80633	8.76826	8.88858
Actg1	9.20699	9.40097	8.21991	9.83576	9.57566	9.80874
Padi2	7.16477	6.89439	6.95726	6.85989	6.86895	7.11187
1700010M22Rik	3.00719	2.95265	3.25594	3.15994	3.51886	3.75228
Sh3gl2	8.15209	8.28212	8.38667	8.55032	8.68576	8.74623
Mul1	5.48834	5.7145	5.20033	5.33826	5.28302	5.57751
Ptges3	9.43371	9.53153	9.63401	9.76056	9.71319	9.82623
Gm10572	5.38758	4.88409	5.13417	5.33268	4.96248	5.20177
Anp32b	10.0521	10.1865	10.2276	10.3156	10.2612	10.4962
Ube4b	8.56015	8.75905	8.05011	8.74222	8.43084	8.82692
Gm8273	6.94259	6.85443	6.73937	6.93768	6.91952	6.90758
Atp6v1g1	4.91079	5.01866	4.76983	5.13457	5.17126	4.84754
LOC100862132	7.03785	7.80553	7.48989	9.86082	9.74474	9.41551
LOC100505176	3.1984	3.25425	3.09535	3.20417	3.26124	3.87272
Tmem234	9.08424	9.00384	9.07036	9.13899	9.20763	9.35193
LOC100862248	6.48822	6.3795	5.88107	6.70585	6.48972	6.55467
LOC636187	4.16808	3.68267	3.55124	3.63724	3.80621	3.7222
LOC100862467	5.34974	5.35626	5.29904	5.01491	5.2758	5.32205
Alpl	6.34562	6.09394	6.05207	6.20357	5.77468	6.26297
Tmeff1	2.28785	2.633	2.36625	2.27474	2.57818	2.52303
Plekhm2	4.8257	4.60682	4.75363	4.70871	4.9521	5.04714
Oaz2	9.32973	9.33301	9.44309	9.14414	9.11314	9.19296
LOC100505143	5.37065	4.93237	5.2929	5.40032	4.73599	5.14095
Kpna6	5.30594	5.54835	5.18065	5.29161	5.34178	5.73229
Ube2l3	9.76943	10.1816	10.3842	10.6343	10.4847	10.735
LOC100504804	3.69029	3.3269	3.36689	3.32475	3.4418	3.36316
Tom1l1	5.28651	5.33083	5.24141	4.97672	5.24864	5.05493
Gm2401	4.85735	4.68533	4.49038	4.59889	4.52482	4.51211
Slc29a3	9.81322	9.50689	9.46025	9.35661	9.338	9.37596
Wbp5	8.0314	9.00219	8.49476	9.56401	9.57934	9.85558
LOC100503320	3.61712	3.63672	3.65131	3.67268	4.11065	3.77498
Mrps16	6.13755	6.15182	5.78234	6.48964	6.391	6.50052
Gm19382	6.5605	6.33404	6.55163	6.29885	6.18875	6.44878
Gm10667	4.40494	4.00916	3.64686	4.36703	3.84682	4.23141
LOC100504841	8.15906	7.83408	8.21653	7.70271	7.80553	7.6828
Nmd3	4.84301	4.60642	4.86331	4.8659	4.6088	5.09042
Gm19445	5.29774	5.27703	5.26447	5.34789	5.15159	5.56479
Mrpl47	4.18132	5.49117	4.25907	4.77024	5.08241	4.72657
Tiparp	3.53867	3.78812	3.60056	3.49659	3.59283	3.4842
Gm19816	8.24359	7.88609	8.18626	7.67642	7.50589	7.49337
Gm19343	6.36506	6.25276	6.44223	5.73813	5.63222	5.7512
Rwdd3	4.88322	4.95861	4.83076	4.94392	4.97607	4.98942
Gm9916	4.93874	4.61471	4.36693	4.71275	4.51363	5.02571
Sec61g	8.32538	9.1518	8.46253	9.22903	9.19463	9.02088
Gm2573	10.4019	10.4302	10.9996	10.4766	10.2178	10.6216
Gm10685	4.73017	4.44726	4.75506	4.42343	4.5388	4.76342
LOC100862291	2.94868	2.95917	2.47049	3.00415	3.05195	3.09228
Gm10723	5.09008	4.6622	4.84892	4.97109	4.43672	5.25998
Gm19817	4.77563	5.00082	5.45016	5.35073	5.49828	5.76711
Spcs2	7.96217	8.2622	8.31934	8.2806	8.14223	8.37084
Cisd3	6.72666	7.01708	6.87691	7.15868	7.03861	6.98578
Gm19544	5.45616	4.92424	5.31692	5.10093	5.27416	5.38692
Cog6	3.80163	3.99341	3.69674	3.93203	4.07628	3.83424
Gm10724	5.26775	5.17384	5.07393	5.06866	4.96998	5.26157
Srsf6	4.69902	4.78876	4.4136	4.3001	4.3031	4.39136
Gm13637	8.19781	8.27633	8.36898	8.04302	7.94139	8.31398
Gm10757	5.50806	5.06409	5.15788	4.94589	5.01586	5.47917
LOC552890	6.1333	6.29013	6.26174	6.07585	6.37588	6.14807
Gm4984	8.35807	8.0439	8.13222	7.89778	7.86788	8.0895
Gm13777	6.36629	6.6478	6.41009	6.62609	6.24938	6.59642
Sord	5.11703	5.02015	5.11483	5.11321	5.15272	4.64139
Vim	8.85232	9.38624	8.85532	9.7093	9.64965	9.29471
4930401B11Rik	5.22593	5.16619	4.80358	5.1938	5.1476	5.00658
Fbxw5	6.11747	5.81891	6.022	5.88346	5.65898	5.85274
Gm20093	5.88396	6.07551	5.75215	5.79558	5.57227	6.24989
Gm20099	5.30697	5.19238	5.10268	5.70767	5.20452	5.01618
Gm13351	5.77935	5.81743	5.19982	5.4804	5.30504	5.15357
LOC100862073	6.31452	6.02114	6.2363	5.72817	5.86986	6.02491
LOC100862601	6.62763	6.26985	6.42923	6.5402	6.44258	6.60335
Snrpd1	6.76112	7.37035	7.40161	7.04109	7.17014	7.39999
Pdk1	2.49345	2.57341	2.60608	2.59198	2.77204	2.71402
LOC100862033	5.57185	6.13713	5.31121	5.90476	6.36613	5.77792
Ythdf1	4.63896	4.77981	4.56944	4.44989	4.57041	4.43303
LOC100505243	4.87428	4.7826	4.65716	4.94748	4.85383	4.78397
Gm20325	7.62857	7.45428	7.35469	7.22225	7.1303	7.24278
Slc23a2	5.76171	5.34074	5.16595	5.46062	5.41689	5.34593
Acss1	5.04143	5.23695	4.70978	5.26565	5.09009	5.0728
LOC100861963	3.94177	3.9901	3.37974	3.81188	4.08932	3.33641
Gm19501	5.46419	5.49115	5.4306	5.23998	5.00765	5.18033
LOC100862111	8.06979	8.42339	7.72915	7.92648	7.91338	7.80452
Gm13545	8.89052	8.84482	8.76794	9.03314	8.93803	9.20342
2310047B19Rik	6.87837	7.15195	7.08487	7.09749	6.99811	6.83945
Gm13815	7.42389	7.5898	7.29463	7.5031	7.47463	7.71393
Gm10765	4.31023	4.42511	4.48701	4.17945	4.00404	4.75814
Bri3	8.41609	8.6945	8.57714	8.70836	8.7065	8.71377
Gm16488	5.33776	5.23907	5.1219	5.0517	4.47943	5.17359
C130023O10Rik	5.28805	5.33881	5.26515	5.11637	5.17322	5.03397
Gm13194	9.12883	9.02899	8.74457	8.7571	8.8874	9.31049
LOC100862491	2.49979	2.65581	2.15782	2.1307	2.31963	2.27227
Rhoa	5.25357	5.74408	4.62583	5.06927	5.3968	4.67531
2700078E11Rik	7.85582	8.26024	8.0776	8.30512	8.26506	8.47669
Gm20038	6.99014	6.76401	7.15019	6.57347	6.62357	6.63173
Gm10829	5.38811	5.01434	5.73117	5.16908	5.03961	5.88558
Morf4l2	9.48338	9.38722	9.36373	9.98586	10.0796	10.2092
Gm10846	4.1518	3.83389	3.81116	3.92771	4.13157	4.30464
4930481A15Rik	7.48629	7.40374	7.49265	7.5291	7.57994	7.54226
Ehd1	6.14612	6.39277	5.30602	7.05017	6.7652	6.6424
Gm16495	3.76242	3.79548	3.99991	3.68487	3.97471	3.7064
Gm10862	4.96733	4.37777	4.66373	4.43224	4.4923	4.69867
LOC100861931	7.29748	6.76109	6.89552	6.60206	6.78546	7.06121
Ppnr	7.80833	7.21255	7.69423	7.39132	7.26907	7.3608
A130015J22Rik	4.79058	4.51156	4.62194	4.35229	4.48813	5.08804
Gm10815	5.23606	4.93483	4.97409	4.97787	4.70014	4.80838
Hps1	6.65785	6.65888	6.3069	6.67744	6.62407	6.05599
Gnpnat1	6.48607	7.19605	6.92911	7.47682	7.76497	7.45419
5730409K12Rik	6.41334	6.29097	6.20473	6.1454	5.93142	6.2814
Gm19578	6.63653	6.56953	6.60568	6.5496	6.49401	6.21974
Chsy3	7.14052	7.14264	6.84409	7.08787	6.89804	7.50238
Sf3b2	4.94155	5.38358	4.44403	5.0704	5.0246	5.0962
Dpysl3	8.02929	7.98488	7.84302	7.87191	7.71888	8.12741
Gm19670	5.70705	5.40726	5.51349	6.17436	5.9608	6.46889
Pcdhga10	11.1499	11.4897	11.538	11.4471	11.4447	11.4878
Naa40	2.79006	2.90647	2.28132	2.77914	3.43167	2.51216
Gm19825	3.42476	3.6195	3.78311	3.75185	3.5949	3.95322
Gm19848	7.08201	7.23326	6.69773	6.91605	7.10927	7.03389
Gm5237	5.2587	5.39738	5.51637	5.61693	5.5449	5.68407
Seh1l	2.93475	3.28456	2.82959	3.26494	3.20025	3.13277
LOC100861812	2.9391	3.66347	3.68553	3.40779	3.70932	2.82142
LOC100861752	5.97319	6.47062	5.49153	6.26089	5.93111	6.08744
LOC100504825	5.51865	5.53221	5.1688	5.89744	5.6252	5.58015
AA667203	8.00865	7.36808	7.80328	7.18587	6.94791	6.86364
Fam53c	6.11752	5.95142	5.97667	5.66964	5.77891	5.83468
Galnt1	9.11548	8.90865	9.0171	9.31752	9.17692	9.334
Gm4841	5.18001	7.16247	6.92505	6.94003	7.18156	7.00892
Gm19489	5.0309	4.83131	4.80125	4.89127	4.51431	5.00592
Gm19939	5.18005	5.52028	5.09266	5.50597	5.47958	5.53467
Tpm4	9.88851	9.90005	9.99394	10.233	10.1705	10.4769
4930578L24Rik	4.39144	4.34246	3.84294	3.95939	3.99461	4.1217
Ddx39b	8.29564	8.2745	7.75022	8.59556	8.39885	8.55672
Gm10554	6.04852	6.35328	6.33963	6.10334	6.30893	6.25302
Gm9258	6.3948	6.46578	6.17021	6.50623	6.32115	6.84334
Zfp161	6.57202	6.14697	6.71268	5.75577	6.01235	5.40683
A730098P11Rik	3.54594	4.1744	3.32997	3.73956	3.75701	3.66981
Lnpep	8.15375	8.25806	7.95669	8.05307	8.27556	7.96784
4930564C03Rik	5.3479	5.39757	5.32661	5.03976	5.03032	5.37879
Syt4	3.47209	3.55712	3.44618	3.1	3.44339	3.12073
Gm19399	8.05036	8.05347	7.9501	8.14975	8.20816	8.27067
Cryaa	4.95687	4.85053	4.7688	5.08744	4.92103	5.0888
Gm4776	3.56798	3.92654	3.76438	3.71194	3.46614	3.73087
LOC100505091	6.35759	5.81111	6.47673	6.02319	5.34684	6.07905
Gm5978	7.34241	7.28215	7.32567	7.75155	7.55534	7.83458
Tubb5	7.64224	8.12948	7.49804	8.62504	8.64825	8.50794
Gm7805	4.38412	4.05681	4.20788	4.10054	4.07422	4.31868
Rab11b	8.09869	8.00729	7.51505	7.68906	7.76233	7.58317
LOC100862610	8.92956	7.99032	8.65172	7.6429	7.54498	7.79119
Gm19270	9.02924	8.40587	8.89194	8.38034	8.21579	8.27607
Gm4947	4.80631	4.4141	5.22457	5.10666	4.77087	5.32203
LOC100862171	5.75188	6.15634	5.41243	5.74008	5.72966	5.54605
Gm9753	4.39487	4.04518	4.16705	4.02752	3.69055	4.17047
4932414J04Rik	3.01054	3.70039	3.39021	3.46661	3.20775	3.14631
Gm20026	5.27506	5.1171	5.36338	5.35982	4.99398	5.45457
LOC100862021	6.14822	6.12969	5.77557	6.12933	6.54751	5.95828
1700063K16Rik	6.36209	6.3863	6.30157	5.72056	5.57972	6.08789
Cbr1	8.41977	8.45193	8.67408	8.58736	8.6334	8.59338
LOC100505355	7.80517	7.45675	7.35693	7.43672	7.1997	7.38774
Gm20328	6.4323	6.16685	6.27604	5.85298	5.86547	6.08651
Vps8	6.76451	6.68976	6.62025	6.55357	6.48759	6.51298
Olfr177	4.93069	4.64094	5.03231	4.97897	5.06933	5.08563
LOC100503146	7.15349	7.27048	7.39811	6.75875	6.76382	7.16308
1500003O03Rik	8.81729	9.19036	9.3004	9.57399	9.59263	9.74734
Gart	6.25812	5.65598	6.23882	6.54683	6.22262	6.58169
Gm4416	7.2003	7.47472	7.56762	7.81574	7.94847	7.76556
F830005K03Rik	4.66355	4.48158	4.56219	4.59533	4.27587	4.37188
Ndufa11	8.3415	8.18396	8.00091	8.46006	8.68241	7.96019
Gm6958	5.31329	5.21313	5.14069	5.40043	5.15255	5.30557
Bod1	8.28492	7.87778	8.58578	8.25287	8.19442	8.20361
Set	8.12208	8.62507	8.24864	8.72494	8.6223	8.79812
Gm10808	5.06384	5.47922	5.55384	5.40363	5.90179	5.6432
Etv5	5.90582	6.08848	5.91096	5.961	6.26917	6.06231
4930553J12Rik	3.17202	3.50148	3.55642	3.48326	3.14076	3.60018
2310042E22Rik	5.88651	5.67971	5.51403	5.45727	5.03794	5.82498
Gm20555	10.0666	10.2502	10.4826	9.85816	9.76845	9.95107
A930007A09Rik	6.30974	6.22216	6.27704	6.52332	6.48162	6.5398
LOC100862208	3.43463	4.19348	3.53083	3.4831	3.28392	3.2317
LOC100505027	8.19594	8.52057	7.96672	8.45264	8.70409	8.23064
AA066038	4.3862	4.38129	4.52229	4.30634	4.5109	4.58232
9130004J05Rik	7.72089	7.64968	7.73939	7.71783	7.59973	7.71376
Gm10866	6.14997	5.99381	5.92441	6.26364	5.90414	6.43729
Gm19551	7.62634	7.06305	7.54753	7.46122	7.37194	7.50159
Sec61b	3.95017	4.57513	3.77115	4.43006	4.40862	4.16269
Gm8702	3.50521	2.94205	2.86785	2.59959	2.88478	3.03295
Gm9948	6.66853	6.43132	6.30373	6.56181	6.38488	6.31695
4930529C04Rik	7.63438	7.53813	7.59244	7.57257	7.68211	7.67115
D130046C19Rik	6.06292	5.52135	5.99673	5.10636	4.97038	5.09029
Deptor	7.84029	7.90312	8.10006	7.67901	7.71691	7.74416
LOC100862317	4.00793	4.53841	3.87093	4.17717	4.70807	4.59792
BC056474	10.4762	10.4336	11.1062	10.6036	10.4177	10.767
Gm10864	5.44813	5.23383	5.06959	5.04791	4.71947	5.48924
LOC100861922	5.94359	5.50111	5.53648	5.45118	5.37269	5.8753
Ywhaz	7.85177	8.19546	7.56527	8.32486	8.18984	8.1296
Gm20184	5.76598	5.88245	5.77477	6.53005	6.10497	6.2315
Gm17756	2.52743	2.74566	2.31254	2.57038	2.56784	2.39166
LOC100862169	6.29383	6.30333	6.08721	6.36127	6.26138	6.51938
Ptk2	4.69239	4.82252	4.45321	4.67139	4.50393	4.75635
9930017N22Rik	6.77463	6.68164	6.60291	6.11144	6.66908	6.38277
Gm19760	5.03314	5.28421	5.20702	4.99277	4.89754	4.96077
LOC100861767	3.27155	3.15147	3.23256	3.32208	3.6372	3.45817
Zfp706	5.15115	4.98221	4.26691	4.79042	5.02331	4.79345
Gm20290	8.01196	7.83961	8.04462	7.83973	7.95885	7.87945
Tiaf2	6.04377	5.61653	5.71957	5.62778	5.64622	5.91875
LOC100503244	5.19809	4.74335	5.06527	5.10544	4.84812	5.19079
BC023969	4.13833	4.5944	4.57198	4.27803	4.12502	4.46214
Gm10002	7.08604	6.47412	6.92643	6.55218	6.88922	6.45052
Entpd4	6.98763	6.98096	6.68347	7.00236	7.22616	7.28989
Gm5958	5.16001	5.23964	5.19079	5.21273	5.26998	5.3987
Gm20236	7.36234	6.79368	7.12969	7.01155	7.06157	6.89926
Gm7686	4.90011	4.6157	4.27767	4.44012	4.2166	4.78568
Gm10325	7.13113	6.84144	6.66101	6.7552	6.94361	6.9703
Gm19351	3.99115	3.69498	4.01532	3.51637	3.65452	4.41427
Stmn4	6.97232	6.78114	6.82682	6.67589	6.38443	6.80579
Dleu2	7.69622	7.7461	7.68498	7.36704	7.46825	7.22089
Snrpn	6.42744	6.96614	6.77004	6.8526	7.14226	6.72183
Tceb2	8.77887	9.11573	8.80532	9.21876	9.34316	9.28652
Gm19703	7.2573	7.10776	6.95701	7.49778	7.59735	7.40712
5330427O13Rik	5.6999	5.58254	5.58687	5.53874	5.34523	5.4402
1110020C17Rik	5.17615	4.86808	4.92022	4.75134	5.21621	5.50448
Vdac3	10.6182	10.947	10.9126	11.2243	11.3097	11.2398
9430077A04Rik	5.43349	5.78508	5.46495	5.5813	5.58871	5.46657
2410022M11Rik	7.06569	6.70978	6.94796	7.10461	7.03769	7.21291
LOC100505020	6.02194	5.57702	5.71237	6.11989	5.57276	5.93264
1700054O19Rik	4.73375	4.47585	4.56104	4.75249	4.59129	5.24768
Gm19845	4.86869	5.15419	5.05538	4.85074	4.31207	5.08188
Nisch	6.81278	6.83654	6.52547	6.73408	6.80822	6.68007
LOC432842	5.89331	5.99673	5.6502	5.95662	5.86491	5.93621
LOC100861939	5.76631	5.98844	6.06283	6.35456	6.4104	6.39192
Gm20242	6.57364	6.55342	6.63927	6.66423	6.2364	6.52152
Rps24	9.07815	9.15099	8.83082	8.90054	8.96522	9.08014
Exoc5	4.2027	3.89621	4.02605	4.29839	4.03057	4.29654
4933434E20Rik	7.3429	7.64402	7.63555	7.71282	7.97052	6.85318
Gm20064	6.8924	6.48041	6.79879	5.46622	5.89947	5.64685
Fam107a	3.86244	3.88441	4.04709	3.86308	4.01827	4.08093
Gm19471	2.89686	2.95426	3.02593	2.94795	3.22895	2.87814
Tmed9	5.12706	5.28156	4.83222	5.38384	5.52078	5.20979
Gm10733	3.38032	3.38162	3.15567	3.13622	3.13022	3.81288
Rps18	6.52176	6.92244	6.37947	7.45828	7.18214	7.26958
Spin1	5.39191	6.17456	5.62742	5.78441	5.74684	5.6495
Gm19281	5.27832	5.1641	5.08942	5.36443	5.32023	5.60659
Eef1a1	12.5551	12.5243	12.6908	12.6178	12.5568	12.7739
Gm2386	5.93566	6.05716	6.24888	6.07587	6.19092	6.47662
Gm3785	7.82562	8.49167	8.29557	8.42873	8.40858	8.60744
Serpinb9b	4.49253	4.59888	4.40615	4.47827	4.64123	4.6739
Gm20311	4.18427	4.28924	4.19548	4.1806	4.33363	4.39852
AA414992	4.84666	4.76256	4.30624	4.43169	4.3287	4.26236
LOC100862130	4.67263	4.70529	4.70822	4.55525	4.79487	4.82547
LOC100862265	2.96167	2.77844	2.80477	3.01491	2.88514	2.95829
Gm270	6.14365	5.89589	5.7947	5.74354	5.53878	5.90042
Gm272	4.97716	5.37405	5.24025	5.49968	5.03898	5.46239
Gm19663	4.6911	4.74171	4.84892	4.74764	5.1139	4.80171
LOC100862013	2.65346	2.71858	2.68052	2.66676	3.02146	2.63839
Ssr1	5.12592	5.42895	4.32029	4.93726	5.64149	4.8257
Ahnak2	7.08882	7.63949	7.44494	8.09749	8.29444	8.29622
Exoc2	5.13986	5.31076	4.81867	5.36754	5.43666	4.67702
LOC100861903	2.56869	2.49152	2.64751	2.46959	2.65525	2.55753
Hecw1	5.92773	6.05199	5.94582	5.87213	5.8326	6.32144
Cox6c	9.03611	9.71789	9.54552	9.67146	9.59282	9.75876
Gm19327	7.41214	7.49877	7.52286	7.52213	7.59119	7.8766
2900097C17Rik	9.75605	10.1498	10.0819	9.84453	9.87679	9.92436
Gm19929	7.33037	6.90838	7.1634	6.22399	6.35971	6.51969
Gm8482	6.27063	6.22376	6.38237	6.38487	6.291	6.83219
Gm19576	6.20586	6.11811	5.79744	5.98084	5.98688	5.8117
Ppm1a	6.55088	6.67245	6.01428	6.64132	6.48468	6.59013
Polr2h	6.59142	6.40082	6.47987	6.5033	6.5921	6.59028
LOC100862386	7.74082	6.90081	7.30458	7.38749	7.06993	7.49183
Dnajc8	7.80725	7.89942	7.85216	7.58206	7.7918	7.81276
Gm20049	4.43289	4.29509	4.10569	4.11186	4.24396	4.06432
Tmx1	3.32222	3.66532	3.72586	3.68307	3.64664	3.67969
Sdc1	6.16086	6.01217	5.70613	6.50339	6.49898	6.62042
LOC100862592	6.57006	6.41313	6.31813	6.66743	6.53276	6.70756
Gm20245	3.65666	3.41418	3.80264	3.18574	3.43142	3.28615
BC106175	5.62981	5.48536	5.38112	5.10451	5.40281	5.67188
Gm5068	7.83642	7.93529	7.9041	7.97226	7.94248	8.20968
Rrm2	3.15405	3.07195	3.06764	2.96577	2.87129	2.98952
Tmed10	5.74714	5.61128	5.22525	6.03431	6.07554	5.91773
Gm5955	3.69441	3.28301	4.0354	4.24102	4.37198	3.91795
Gm20235	5.91566	5.60337	5.85991	6.41604	6.47003	6.03983
LOC100503141	5.89133	5.97773	5.83815	5.20738	5.42336	5.89826
Gm10933	5.98586	6.37365	6.2861	6.14579	6.03052	6.25948
Synj2bp	4.00512	3.89547	4.0457	4.07446	4.10542	4.13291
Kpnb1	9.02866	9.13202	9.1618	9.57586	9.46322	9.37695
Gm6993	5.84903	5.65318	6.23144	6.17074	5.76531	6.23985
Sgpp1	3.49663	4.20853	3.79407	3.97798	3.94305	3.82197
LOC100862018	5.50769	5.3844	5.03052	4.97875	5.05588	5.02191
Nol11	6.51461	6.34223	6.51507	5.99978	6.27885	6.04992
Gm10838	6.20295	5.96951	5.6815	5.46471	5.59648	5.55639
LOC100505199	5.06758	4.31346	4.92477	4.98271	5.06374	5.30889
Ftl1	8.68664	8.72598	8.2643	9.626	9.37505	9.5761
Gm19650	6.33583	5.85073	6.2403	5.39262	5.2773	5.71205
Gm19340	3.75689	3.24013	3.96521	3.36266	3.45197	3.73892
LOC674295	6.98969	6.57227	6.81234	6.96012	6.5877	7.17136
Gm9241	3.52403	2.78979	3.07471	3.80035	3.371	2.77004
Gm20332	5.48596	5.23398	5.66216	5.61632	5.46558	5.6169
Gm20157	7.37343	7.3365	7.18062	7.02703	6.95613	7.32807
Lgals3bp	7.88096	8.47785	7.70917	9.51313	9.30855	9.35811
LOC100861787	6.87973	6.94447	6.44356	7.01876	6.97909	6.85929
Gm12271	3.88877	2.98786	3.33	3.12078	2.99753	3.72813
Gm10278	6.08236	5.75599	6.02032	5.77296	5.76386	6.322
Zic5	3.42295	3.72111	3.45461	3.04626	3.25526	3.59439
Gm19984	3.29472	3.17246	3.19997	2.81766	3.04147	2.8081
Gm10099	6.74691	6.58372	6.61007	6.48739	6.41973	6.86362
Gm9734	5.62586	5.65783	5.56956	5.65593	5.69711	5.56948
Socs3	5.35156	5.61588	4.94261	6.21293	6.32294	6.446
LOC100862279	6.72314	6.52434	6.62032	6.64973	6.70073	6.77383
Kansl1	6.509	6.90576	6.10549	6.74221	6.55618	6.82897
Rpl7	9.44993	9.34983	9.18573	9.58084	9.61497	9.74207
Arhgap27	6.57198	6.28208	5.96529	6.29815	6.42074	6.19068
Dcakd	6.2588	6.30199	6.24056	6.70755	6.42433	6.44011
Gm20255	6.31328	6.351	6.5743	6.28553	6.20196	6.22906
Gm10743	8.74079	9.05536	9.26198	9.30538	9.34199	9.48206
D130012P04Rik	6.73582	6.67807	7.01501	6.59852	6.89022	6.73092
Gm10387	6.5737	6.1035	6.64452	6.03629	5.97464	6.42095
Gm11694	2.73197	2.92354	2.51988	2.90343	3.21003	3.2393
Ssbp1	6.8783	7.54452	7.24056	7.4798	7.49102	7.23179
Gm20169	6.97396	6.71358	6.78322	6.35907	6.79389	6.08298
LOC100862355	2.69982	2.83037	2.61499	2.7393	2.80109	2.84237
Derl2	5.49549	5.60959	5.09536	5.96572	5.61877	5.64899
LOC100504826	3.45983	3.82755	3.15801	3.60902	3.91457	3.70556
Gm20091	7.62338	7.55243	7.68889	7.89621	7.73898	8.15288
LOC100861956	4.6598	4.62658	4.32589	4.71351	4.32184	4.31792
Ndufa12	5.98865	5.95237	5.55675	6.07469	6.15739	6.18643
Gm10744	4.77084	4.42472	4.51012	4.24656	4.22406	4.83868
Gm16210	8.29191	8.47494	8.56307	8.28881	8.26693	8.37933
Dusp6	4.62225	4.63155	4.03018	5.01551	5.18604	4.56398
1110012L19Rik	5.17856	5.27567	5.42439	5.21714	5.58674	5.30387
Smpdl3a	6.20237	6.59666	6.1823	6.66891	6.37558	6.67517
Gm6653	4.66512	4.84544	4.49628	4.57768	4.64873	4.91734
Gm9919	4.98498	4.9807	4.92474	5.0565	5.00237	5.13309
Gm15197	6.01311	5.85568	5.77755	5.89378	5.65177	6.07921
Gm10826	5.65798	5.20867	5.15246	4.98232	5.16829	4.9588
Gm20276	4.5396	4.47116	4.7355	4.34433	4.5431	4.59802
Rap1b	5.39115	6.10076	5.25543	5.91513	6.4263	6.1255
Gm4801	5.38376	5.06448	5.52804	5.24031	4.98399	5.55925
Col6a1	7.9802	8.26843	7.7257	8.2729	8.28896	8.28229
Gm10752	5.16681	4.93328	4.75376	5.34656	5.12849	5.18442
Gm19629	5.93096	6.06432	5.6213	5.6783	5.82839	5.90745
LOC100862148	2.57635	2.21857	2.85421	2.26859	2.76423	2.36017
Gm19337	6.41437	6.09777	6.51515	6.16519	6.42164	5.99768
Gm19894	3.73668	3.37596	3.57682	3.67864	4.13159	3.78324
LOC100862633	3.46749	3.24891	3.20277	3.3099	3.23745	3.63701
Tbc1d15	2.34671	3.30901	2.72065	2.73344	2.69496	2.70525
Tex18	3.66663	3.72683	3.47003	3.48672	3.38826	3.76316
Gm3902	6.19409	6.28526	6.32717	6.32439	6.34696	5.89055
Adamts14	5.81841	5.24803	5.74498	5.32659	5.52567	5.51227
Gm19386	4.9573	4.86755	4.30934	4.84201	4.62955	5.05687
Gm1553	2.79415	2.91485	2.66778	2.90031	2.51223	2.38371
Gm20262	5.1493	4.59552	4.8976	4.83297	4.61936	4.71993
Gm17361	5.71771	5.65533	5.5575	5.73457	5.55146	5.81142
LOC100039675	6.5336	6.18392	6.20643	6.19482	6.20989	6.21934
LOC100862254	2.20759	2.71008	2.34766	2.17386	2.49423	2.17336
Sly	2.76659	2.7593	2.62552	2.67455	2.9392	2.54204
1700040F15Rik	3.62889	3.2412	3.21257	2.92511	2.95797	2.99099
LOC100041256	3.6344	3.59338	3.44204	3.55579	3.35626	3.35124
Ssty2	3.49144	3.36907	3.21779	3.35032	3.43845	3.36814
LOC100861873	4.77717	3.9236	4.25684	4.15555	3.74226	4.34759
MGC107098	3.50961	3.34986	3.43923	3.60165	3.18494	3.41043
LOC382133	3.58599	3.3845	3.32671	3.49509	3.36707	3.54004
LOC100039574	4.13575	3.84318	4.02003	4.12097	4.16441	3.94239
LOC100041223	6.43311	6.41061	6.12218	6.25917	6.41444	6.32285
LOC380994	2.47225	2.45361	2.53796	2.80248	2.6851	2.4853
LOC100862076	5.77218	5.69885	5.58103	5.69199	5.59873	5.89728
LOC100039810	4.62314	4.52163	4.38511	4.41668	4.39445	4.29877
LOC100040744	3.55288	3.46918	3.48789	3.54669	3.33129	3.45047
LOC100039614	4.74228	4.52935	4.43258	4.55704	4.3988	4.487
LOC100504515	5.25153	5.48046	5.32009	5.42401	5.29227	5.63869
LOC434960	3.04099	3.22423	3.08481	3.05386	3.17291	2.91033
Srsy	5.37478	5.51824	5.1688	4.96781	5.13907	5.25054
LOC100862046	6.4529	6.25067	6.13508	6.06354	5.96062	6.13535
LOC100041346	3.31972	3.15748	3.46492	3.14432	3.35999	3.50352
LOC100040022	7.12432	7.01463	7.04196	6.81305	7.07816	7.02088
LOC664924	5.8657	5.97468	6.16762	5.29767	5.8751	5.54943
Ssty1	3.76448	3.8337	3.86144	3.96253	3.90483	3.65261
Rmi1	3.54613	3.53506	3.55708	3.65741	3.63642	3.48834
LOC100039753	3.05091	2.8919	2.5395	2.65702	2.84836	3.24421
LOC100504792	5.3479	5.374	5.52917	5.16187	4.83086	5.75477
LOC100040196	4.40769	4.38691	4.45854	4.3668	4.46881	4.6128
LOC100040235	3.23718	3.75457	3.37227	3.28358	3.18283	3.26191
Gm7066	3.41698	2.86372	3.42675	3.25492	2.87761	2.71008
Rbmy1a1	4.06823	4.24901	4.05291	3.99085	3.97096	4.16435
Sry	6.5824	6.05319	5.8715	6.15699	6.27839	6.32493
Gm6026	5.35041	4.75168	5.13657	4.56001	4.71318	5.11729
Zfy2	4.00117	4.67027	4.06311	4.09554	4.67583	4.76013
Ddx3y	8.66131	8.76998	8.62248	8.7238	8.74378	8.42244
Usp9y	3.84201	3.87314	3.77363	3.716	3.74552	3.74083
Uty	7.27815	7.69861	7.7619	7.39336	7.76271	7.49285
Tspy-ps	3.91315	3.80319	3.48458	3.11463	3.60103	3.66921
Mid1	8.436	8.6437	8.6556	8.19896	8.42941	8.2334
Zfy1	4.40353	4.07603	4.34374	4.13015	4.12756	4.16369
Gapdh	7.45437	7.47997	7.71851	7.86613	7.62383	8.02857
LOC100042494	3.35791	2.98624	3.27096	3.11139	3.48801	2.93681
LOC100039659	6.95764	6.61922	6.49908	6.47151	6.67783	6.83745
LOC100862371	3.49488	3.51851	3.26179	3.65755	3.18757	3.32569
LOC100041550	5.23365	4.94822	5.16413	5.10007	4.87104	5.24234
Rbm31y	3.71955	3.58011	3.72775	3.49136	3.37995	3.8963
LOC100040054	5.23365	4.94822	5.16413	5.10007	4.87104	5.24234
Eif2s3y	8.44543	8.43791	8.11793	8.32664	8.40101	8.28545
Kdm5d	6.88048	7.17228	7.17489	7.38479	7.33168	6.99895
Ube1y1	5.14983	4.7721	4.85954	4.82378	4.72465	5.16647
Vamp7	6.5059	7.46637	7.08919	7.42289	7.52014	7.27902
LOC100862032	4.4124	4.45658	4.47422	4.38838	4.46405	3.52144
Spry3	4.31632	4.2186	4.79428	4.66142	4.34228	4.841
LOC100862038	2.33842	3.22218	2.83456	2.64368	3.52852	3.00175
Zf12	5.71352	5.90873	5.53445	5.06902	5.18601	5.74355
G530011O06Rik	4.6399	5.42295	5.22468	5.2651	5.29852	5.31982
Hccs	7.33662	7.62316	7.60361	7.70682	7.7585	7.78238
4933400A11Rik	2.76209	2.85686	2.49391	2.8011	2.81144	2.98919
Msl3	7.82461	8.2315	8.44566	8.57314	8.39075	8.59902
Amelx	3.9804	3.91389	3.73456	3.8458	3.70765	3.88728
Prps2	7.69797	8.40518	8.56959	8.05626	8.00552	8.09955
Frmpd4	4.42254	4.48812	4.34881	4.4523	4.12622	4.80484
Tmsb4x	9.21793	9.57378	9.14203	9.59879	9.59931	9.77966
Tlr7	5.39682	6.52809	6.48706	6.82969	7.35094	6.87136
Tlr8	5.67207	6.65193	6.70201	7.93858	7.96042	7.6037
Gm15232	4.72674	4.56945	4.53076	4.67159	4.57604	4.97395
Egfl6	8.46708	10.2797	10.5332	10.1552	10.2326	10.1736
Gm8817	4.00353	3.79717	3.892	3.96842	3.74944	3.82242
Rab9	7.55198	7.94887	7.91478	7.89933	8.02504	7.97874
Tceanc	6.57314	6.73076	6.50718	6.44681	6.67639	6.47742
Ofd1	6.31718	6.57384	6.55881	6.59384	6.69968	6.50736
Mospd2	7.25793	7.85375	7.78948	7.68011	7.49301	7.41349
Glra2	4.07545	3.98502	3.88919	3.78416	3.48936	3.79143
Bmx	6.51371	6.71465	6.58569	6.34325	6.57624	6.39924
Siah1b	5.6188	5.98862	5.63438	5.86672	5.97701	6.14961
Car5b	7.2161	7.38103	7.54029	7.49625	7.54166	7.1079
Zrsr2	7.75789	7.54104	7.57494	7.7308	7.61486	7.59286
1700045I19Rik	5.80199	5.65858	5.84644	5.72359	5.86514	5.82223
S100g	7.69874	9.03852	8.62171	8.51786	8.61475	8.50144
Grpr	4.83425	4.56624	4.55583	4.62188	4.6308	4.48375
Syap1	8.04777	8.59882	8.55584	8.59247	8.6852	8.71515
Mir3473	2.57891	2.92259	2.40983	2.3859	2.80055	2.70725
Txlng	7.32853	7.34289	7.55522	7.20387	7.00404	6.96653
Reps2	7.96169	8.47055	8.36187	7.83327	7.62112	7.76775
Nhs	5.90332	5.87797	6.01522	6.16258	6.21205	6.08213
Gja6	5.80166	5.98325	5.63394	5.74114	5.20874	5.38218
Cdkl5	7.53155	8.0498	8.23531	7.28627	7.25382	7.37515
Ppef1	4.57024	4.57525	4.45413	4.47771	4.3624	4.76918
Pdha1	8.06238	8.23812	8.32877	8.25461	8.29189	8.2837
Cnksr2	7.33404	7.05252	6.76949	6.30186	6.62708	6.52796
Yy2	6.41807	6.33558	6.26921	6.33383	6.40093	6.53366
Mbtps2	6.4893	7.02631	7.06088	7.06797	7.12615	6.81021
Sms	6.4908	6.57663	6.24207	6.63665	6.59431	6.57117
Phex	5.28453	5.58148	5.92927	4.83859	5.30358	5.2257
Ptchd1	6.11623	6.01337	6.16354	6.25575	6.08649	6.50157
Sat1	8.94696	8.98423	9.10017	9.75649	9.76348	9.70956
Prdx4	5.64428	5.90775	5.91006	6.256	6.52067	6.26152
1700042B14Rik	3.47596	4.09742	3.85616	3.7235	3.99537	3.84466
Magea1	3.46798	3.46548	4.04711	4.33906	4.59933	4.89071
Magea2	5.2351	5.02392	5.19426	5.16059	5.54258	5.876
Magea5	2.96941	3.15956	3.0399	2.9982	3.18071	2.91693
Magea8	4.41483	4.38699	4.46735	3.8645	4.07963	4.41267
Magea3	4.81326	4.18456	4.7433	4.67854	4.02398	5.33139
Gm16390	4.37929	4.59545	4.0659	4.39186	5.48295	4.11577
Magea6	1.92545	2.24823	2.90269	2.2112	2.31882	2.18791
Samt2	2.99422	2.70781	2.65801	2.77986	3.19647	3.64783
Gm16445	4.00644	3.8309	4.17082	4.04588	4.06769	4.21476
4930524N10Rik	3.56917	3.33008	2.72029	3.01334	2.54188	2.88203
Gm15140	2.83575	2.81106	2.84978	2.76849	2.96106	2.91968
Kctd12b	6.11854	6.91333	6.66168	6.14028	6.53912	6.36208
Gm10057	2.81704	2.81953	2.71473	2.7462	2.70752	2.86607
Mageh1	6.55751	6.71066	6.85093	6.49049	6.59745	6.70176
Samt1	2.82046	2.78287	2.65419	2.8801	2.78242	3.11799
Gm20264	7.23584	6.95519	6.93366	6.26646	6.72777	6.59114
Shroom2	7.13381	6.90339	7.04224	6.96856	6.91887	7.04077
Tspyl2	8.14667	8.164	8.17765	7.90319	7.87871	8.00919
Gpr173	5.23853	5.15764	4.77643	5.16412	4.86605	5.51873
2900056M20Rik	6.48629	6.36615	6.68223	5.98921	5.89552	5.76997
Ribc1	5.84712	5.93352	5.6905	5.58053	5.7544	6.0826
A230072E10Rik	6.36428	6.12538	6.12201	5.56947	6.0414	5.99168
Tsr2	7.20311	7.33949	7.36765	7.4943	7.59004	7.22818
Gnl3l	6.95773	7.472	7.56931	7.55978	7.47822	7.6597
Maged2	7.36564	7.57105	7.47709	7.79267	7.6604	7.81066
Tro	5.2588	4.93518	5.12507	5.35748	5.1808	5.65507
Apex2	6.7527	6.49809	6.6882	6.61606	6.59559	6.56346
Tmem29	6.41015	6.4387	6.27962	6.42047	6.55743	6.5219
Gm5946	6.259	5.68497	5.73229	5.75255	5.83633	6.24566
Lrch2	5.35873	5.7134	5.28705	5.01276	5.23139	5.23815
Il13ra2	3.30289	3.6765	3.29788	3.39676	3.61795	3.42034
Amot	6.28354	6.20204	6.43024	6.07974	5.96133	6.34503
Lhfpl1	5.19857	5.36449	5.371	5.11698	5.11096	5.37711
Mageb16-ps1	4.94876	4.96315	4.73781	5.21897	4.72807	5.04069
Trpc5	5.15081	4.87068	4.88411	4.80276	4.83544	5.356
Dcx	4.83309	4.46147	4.74237	4.40904	4.57797	5.1604
Capn6	5.49925	5.9427	6.18694	6.29624	6.14893	6.05135
Chrdl1	6.00487	7.25284	7.4755	5.86883	6.07192	5.98285
Ammecr1	6.53467	6.4458	6.36319	7.18354	7.31875	6.89266
Acsl4	8.67756	9.53876	9.33163	9.86774	9.77064	9.83944
Gm15032	4.99609	5.03781	4.74481	5.01068	4.7602	5.0626
Kcne1l	6.62729	6.18288	6.40745	5.99632	6.14119	6.42166
Gucy2f	4.99728	4.84908	5.00266	4.80644	5.10483	5.31799
Irs4	4.6428	4.62599	4.80189	4.69826	4.4699	4.68392
Col4a6	6.57423	6.42757	6.45513	6.13428	6.10382	6.50661
Psmd10	6.69606	7.11586	7.10024	7.52226	7.64675	7.71304
Tex13	5.23564	4.94653	5.0537	4.63867	5.35724	4.93369
Tsc22d3	7.93559	7.70416	7.73261	7.01032	7.06124	7.28385
Nup62cl	5.49942	5.61818	5.44603	5.69029	5.56478	5.54851
Rbm41	6.19735	6.54499	6.58714	6.43341	6.90182	5.96147
Morc4	5.83255	5.46343	5.95966	5.91113	5.63673	5.7519
Ripply1	4.38936	3.66594	3.64094	3.58821	3.86022	3.74615
C330013F16Rik	6.20345	6.19602	6.16026	5.64677	5.61074	5.56587
Serpina7	4.50329	4.6707	4.61906	4.49194	4.41456	4.52548
Tex13a	4.52049	4.78588	4.86792	4.95621	4.93277	5.04736
Esx1	5.58904	5.32023	5.87088	5.56624	5.40006	5.90787
Mcart6	5.72312	5.71034	5.87415	5.91701	5.65626	5.95105
Rab9b	6.29467	6.14414	5.7964	6.13484	6.09	6.32147
Tmsb15b1	4.0094	3.95924	4.2563	4.36053	3.9969	4.04555
Glra4	4.6089	4.76352	4.60724	4.7372	4.60015	4.7119
Tceal8	7.36796	7.30462	7.058	7.28357	7.31286	7.55654
Bex1	4.32529	4.77334	4.34612	4.46411	4.34212	4.42693
Kir3dl2	3.1511	3.64609	3.42036	3.8361	3.49346	3.0182
Tceal5	5.0253	4.85849	4.94297	4.64258	4.61919	4.68631
Bex2	6.36883	7.05367	6.39633	5.52244	5.72449	4.90848
Mir1970	7.01059	6.91115	5.96902	6.75668	6.29237	6.65776
Nxf3	3.69603	3.88064	3.4604	3.75822	3.81502	4.16202
Gprasp2	4.29158	4.30127	4.02849	4.21542	4.19553	4.0877
Tmsb15a	4.41736	4.30245	4.12415	4.3892	4.0204	4.67107
1700008I05Rik	4.35277	4.42989	4.25841	4.13617	4.03497	4.18299
Prame	3.29501	3.198	3.32839	3.3354	3.35288	3.74689
Nxf7	4.48681	4.09841	4.53947	4.28899	4.38743	4.71548
Tceal6	4.73625	5.35483	5.04457	5.1116	5.44223	5.40726
Gm15023	4.91105	4.69778	5.21084	5.09645	4.91553	5.29897
3632454L22Rik	4.42912	4.47228	4.0778	4.23114	4.65274	4.43314
Zmat1	6.35168	6.4361	6.48335	6.09964	6.24397	6.08383
Armcx2	7.32436	7.473	7.33107	7.22808	7.37778	7.3216
Nxf2	3.32172	3.44387	3.34632	3.47938	3.4129	3.42621
Armcx6	5.8985	5.37907	5.52124	5.38506	5.63688	5.86358
Gla	6.75101	7.08217	6.87187	7.93013	7.99863	8.0587
B230119M05Rik	3.2786	3.33574	2.72027	3.09244	2.95622	2.85607
Btk	7.0671	7.31133	7.14798	7.52369	7.56874	7.46115
Timm8a1	6.47862	6.50026	5.9568	6.95718	7.18872	6.75677
Trmt2b	7.27321	7.56605	7.61634	7.42599	7.45194	7.40098
Taf7l	3.43359	3.71292	3.79472	3.41276	3.36436	3.58403
Xkrx	5.21585	5.04031	5.45681	4.92609	5.28855	5.16478
Nox1	5.07828	5.00181	4.87554	4.81207	4.79721	4.90503
Sytl4	5.85337	6.29266	6.24075	6.21611	6.26996	6.37889
Tspan6	6.03175	7.02489	7.17043	7.0366	7.04579	6.7283
4930570D08Rik	3.72621	3.79583	3.43363	3.69899	3.78777	3.68845
Pcdh19	5.95718	5.83891	5.88192	5.91591	5.99195	6.22148
Rps12	10.4972	10.6385	10.289	10.7648	10.7645	10.8118
Gm4994	3.74531	3.89013	3.56097	3.59937	3.73646	3.78383
4930412D23Rik	3.85263	3.87617	3.21485	3.38088	3.56589	3.78131
4932411N23Rik	3.02229	2.90841	3.17212	2.82145	3.23398	2.8135
Vmn2r121	2.62084	2.57841	2.78626	2.62394	2.79982	2.65319
Astx	3.66116	3.68948	3.66469	3.72786	3.61121	3.61115
Srsx	4.7652	4.91914	4.35488	4.43425	4.03746	4.53217
Nap1l3	5.54185	5.5446	5.63616	5.58487	5.3187	5.30614
Mir361	5.57942	5.40369	5.26606	4.27734	4.59375	4.57761
Chm	7.5354	8.20435	8.14973	8.08302	8.18037	7.96814
Tgif2lx1	2.09767	2.21954	2.0858	2.36605	2.04335	2.42451
Pof1b	7.06408	8.00608	7.91988	7.29408	7.43758	7.34095
Hdx	5.84159	6.18282	6.15891	5.77352	6.16241	6.44334
Satl1	3.51044	3.31927	3.55352	3.20813	3.33163	3.3224
Rps6ka6	4.65253	5.2926	4.81885	4.46415	4.57545	4.67045
Hmgn5	5.47218	6.31622	6.17431	5.67464	6.02758	5.60434
Brwd3	6.83954	7.22602	7.1564	7.23716	7.4654	7.17049
2610002M06Rik	6.86131	7.48304	7.57748	7.31498	7.27602	7.48751
Gm732	4.10052	4.49635	4.17307	3.9796	4.383	3.9486
Itm2a	6.03871	6.70888	6.62017	7.23045	7.49036	7.17945
Cysltr1	5.81192	6.44659	6.20667	6.8962	7.12069	6.50996
Zcchc5	4.54835	4.25039	3.91189	4.70591	4.36274	4.25826
Fndc3c1	4.01938	4.3871	4.035	4.15749	4.4005	4.05423
Taf9b	7.61597	8.20521	8.35753	7.8733	7.92327	8.26015
Fnd3c2	4.12706	3.93832	3.72266	3.71456	3.67114	3.5824
Magt1	7.90079	8.23029	8.40831	8.44246	8.48512	8.54546
Atrx	8.7061	8.94812	9.03879	8.83737	8.89743	8.86545
Mir325	4.70513	4.25177	4.42299	4.71095	4.3117	4.55538
E530001F21Rik	5.62806	5.17602	5.13383	5.4524	5.30146	5.88999
5330434G04Rik	4.52563	4.15211	4.61817	4.46157	3.93578	4.65061
Mir384	2.1969	2.35364	2.39557	2.16311	2.36058	2.4148
5530601H04Rik	5.39317	5.57231	5.43709	5.45902	5.35722	5.30867
Magee2	4.8673	4.51605	4.66307	4.36285	4.5317	4.50329
Zdhhc15	5.78758	5.88357	6.01644	5.78769	5.78018	6.03854
Abcb7	7.00503	7.69564	7.59748	7.97042	7.73909	7.76267
Mir672	5.97637	5.74028	5.80454	5.13737	5.42628	5.60416
Rlim	8.13196	8.34577	8.49997	8.80682	8.76679	8.64332
C77370	5.41065	5.81477	5.94436	5.80428	5.97376	5.62881
Slc16a2	8.08655	8.57221	8.77004	8.39106	8.33474	8.63963
Gm6222	4.23929	4.21149	4.50382	3.93179	3.79385	3.81509
Mir374	3.68458	3.82567	3.91198	3.36979	3.59532	3.49705
B230206F22Rik	6.97213	6.82279	6.90105	6.56402	6.70455	6.91732
Mir421	2.92057	3.65727	3.27659	3.22757	3.09499	2.78825
Xist	4.43908	4.19709	4.80282	4.57632	4.5591	4.33845
Gm5126	6.31211	6.18068	6.21104	6.26328	6.21436	6.36477
Nap1l2	3.44357	3.552	3.51193	3.45096	3.45246	3.32711
Dmrtc1a	6.5653	6.38648	6.28466	6.2479	5.89582	6.70845
4930519F16Rik	4.16411	4.01108	3.71	3.94332	4.04176	4.038
1700031F05Rik	5.7758	4.99658	4.57891	4.54537	4.88046	5.01084
Dmrtc1c1	6.90972	6.45548	6.58797	6.69666	6.39062	7.32294
Gm9112	6.10584	5.49911	5.47514	5.00017	5.22621	5.01977
Phka1	7.70593	7.69573	7.69345	7.69082	7.70918	7.80997
Hdac8	7.1254	7.35985	7.45403	7.08243	6.94636	7.11931
Rps4x	9.96704	9.86608	9.8207	10.2023	10.1136	10.2114
Cited1	6.36529	6.24384	6.05945	6.13564	5.69609	6.35434
Ercc6l	4.84774	4.69278	4.70642	5.14924	4.96685	4.95293
Rgag4	5.93035	5.61846	5.81707	6.20037	5.66848	5.86453
Cxcr3	6.75207	6.32038	6.72731	6.49527	6.63304	6.89281
Il2rg	9.57224	9.77136	10.3359	10.2517	10.1629	10.2471
Zmym3	6.93612	6.71637	7.03834	6.8144	6.67871	6.59986
Gm614	6.96876	6.48175	6.53767	6.69269	6.44389	6.53789
Snx12	7.21574	7.44364	7.48876	7.22231	7.61045	7.5338
Slc7a3	4.73785	4.40428	5.33044	4.82235	5.10292	5.08362
Gm14866	6.69283	6.58362	6.35353	6.72553	6.43171	6.79167
Pdzd11	7.68001	8.10262	8.25095	8.19537	8.09166	8.12423
Tex11	4.23029	4.24448	4.09319	4.02097	3.97461	4.08054
P2ry4	5.53803	5.27819	5.33773	5.30687	5.15572	5.24856
Pja1	6.86749	6.78174	6.63215	6.64403	6.82541	6.807
Awat2	4.97014	4.91898	5.13684	5.23124	5.09434	5.25679
Gm14812	5.01134	4.82309	5.2484	4.84858	4.11598	5.26481
Ophn1	7.22223	7.45958	7.36143	7.72208	7.75711	7.80507
Eda2r	5.04163	5.45824	5.15405	6.44312	6.20351	6.25832
Gm9059	4.43307	4.69486	4.1265	3.7563	3.9375	4.01279
Hsf3	2.63589	3.26826	2.50156	2.82699	2.94312	2.73611
Vsig4	3.76989	3.80868	3.91049	4.37932	4.51579	4.02154
Gm19691	5.58588	5.70349	5.70932	5.47523	5.45521	5.34649
Msn	3.72338	3.10238	3.35335	2.9913	3.14796	3.53811
Las1l	7.05327	7.23449	7.26345	7.00764	6.87539	6.90001
Zc4h2	6.6813	6.95284	6.92846	6.93831	7.0829	6.83591
Fam123b	7.56349	7.47813	7.59931	7.51621	7.59358	7.80059
1700010D01Rik	3.13903	3.03046	3.07108	3.16925	2.9475	2.9646
Asb12	3.09282	3.13667	3.12417	3.02636	3.42946	3.23021
Arhgef9	5.1715	5.64534	5.70148	5.27666	5.55563	5.44256
Zxda	6.78454	6.84259	7.28984	6.13064	5.99461	5.66459
Spin4	5.60156	6.36301	6.13506	5.93754	5.90132	6.19164
Maged1	9.53587	9.6239	9.49352	9.57979	9.50001	9.67348
Gm7061	6.11031	5.95818	5.59548	5.64525	5.73997	5.32915
4932442L08Rik	4.97012	4.79912	4.9383	4.61842	4.82071	4.90238
Eif2s3x	7.08687	6.27856	6.68724	6.91166	6.63346	6.78838
Zfx	6.35465	6.59596	6.37042	6.09085	6.52448	6.46088
Pdk3	6.9126	7.39288	7.57642	7.7821	7.74583	7.85582
Pola1	6.36259	6.45181	6.5005	6.56759	6.59713	6.69098
Mageb18	3.18193	2.75705	3.07391	3.16925	2.99556	3.07056
Mageb1	2.42825	2.48785	2.47607	2.33767	3.15391	2.75804
4930415L06Rik	5.51274	5.21449	5.08196	5.22556	5.01306	5.48063
Mageb5	3.26163	3.03727	3.17726	3.86789	2.80682	2.88712
Meg3	6.02032	6.37174	6.1863	5.91787	6.0537	5.55355
1700084M14Rik	2.26021	2.15736	2.20293	2.16383	2.41742	2.26187
Pet2	5.51999	5.42668	5.5997	5.64532	5.41208	5.18209
Gm41	4.44737	4.90113	4.35628	4.51192	4.51071	4.67168
Il1rapl1	3.34992	3.2371	3.23632	3.45132	3.23018	3.7111
Mageb4	5.16475	5.00786	4.93633	5.36058	4.89307	5.14936
Gyk	6.07809	6.65264	6.5087	6.83928	7.22761	6.8126
Tsga8	4.86083	4.93889	4.62666	4.72745	4.8159	4.99797
4930595M18Rik	3.60827	4.08734	3.88692	3.4141	3.85525	4.08819
Tmem47	4.02857	4.35539	4.26019	4.0435	4.33157	4.41078
Mageb16	5.87379	6.03849	5.44252	5.82474	5.57589	5.78933
Gm7173	6.95289	6.86144	6.92339	6.59451	6.7515	6.5459
Gm3297	6.49266	6.72675	6.48297	6.63565	6.48415	6.55844
Gm8787	6.00328	6.12601	5.83557	5.90945	6.46341	6.07422
Prrg1	6.46246	7.06963	6.92701	6.29866	6.4647	6.40936
Gm14743	2.65483	2.60551	2.73384	2.92398	3.85349	3.25225
Obp1a	3.61874	3.16127	3.61955	2.96514	2.82751	2.96803
Prkx	8.38041	8.55343	8.48391	8.81759	8.70944	8.65121
5430402E10Rik	3.39315	2.91169	3.37242	3.45501	3.19234	3.5297
Pbsn	3.15816	3.327	2.97047	3.36781	3.30267	3.49305
Gm6927	3.25195	3.75717	3.87581	3.84737	3.75462	3.89027
4930468A15Rik	3.15509	3.47553	3.11506	3.55148	2.83491	3.08428
Pls3	8.57557	8.91852	9.0614	9.06167	9.0902	9.15556
4933407K13Rik	6.45413	6.30661	6.64244	6.40145	5.85842	6.37163
Rab39b	5.43903	5.47692	5.47862	5.30758	5.6144	5.38922
Mtcp1	6.26046	6.64965	6.38487	5.90266	6.13696	5.79546
F8	5.80644	5.76955	6.07346	5.77197	5.89314	5.9459
Mpp1	7.83402	8.37992	8.47901	8.66985	8.73167	8.57345
4930428E23Rik	2.66231	2.85262	2.87034	2.81007	3.03025	2.7811
Gab3	6.92787	6.88413	7.15694	6.795	6.94239	6.48942
DXBay18	6.61895	6.47417	6.46485	6.39149	6.3153	6.24784
LOC100503280	3.84339	4.00345	3.53145	3.7907	3.90048	3.64552
G6pdx	7.68089	7.74118	8.5764	8.46469	8.66598	8.50116
Gm15363	3.58693	3.39086	3.6627	3.65708	3.25733	4.52897
Fam3a	7.92333	7.79913	7.72903	7.60602	7.53787	7.50668
Slc10a3	6.52036	6.8707	6.93009	7.0095	7.09084	7.0019
Ubl4	7.20483	7.12656	7.54045	7.4305	7.33179	7.33109
Dnase1l1	7.82852	8.00532	8.07261	8.1502	8.1798	8.14705
Lage3	5.80937	5.45569	5.75183	5.62911	5.83241	6.10314
Flna	9.97782	10.0052	9.96428	10.4609	10.3869	10.302
Mecp2	7.60402	7.50931	7.70012	7.55623	7.47305	7.36904
Tex28	4.69572	4.20542	4.33852	4.78948	4.37524	4.64939
Irak1	8.14047	7.95012	8.23799	8.34116	8.52008	8.40647
Hcfc1	9.46135	9.5348	9.68054	9.36868	9.35679	9.45673
Renbp	6.91814	7.37034	7.28608	8.05324	7.99906	8.0074
Naa10	5.36296	5.0623	5.20364	5.55989	5.64179	5.173
Arhgap4	6.96887	6.47963	6.28343	6.80289	6.76306	6.87999
L1cam	6.81094	6.78291	6.75012	6.63727	6.79906	6.94752
Idh3g	10.0011	9.93335	10.2233	10.2141	10.1582	10.4005
Pdzd4	6.18165	6.15604	6.32126	6.11671	5.75681	6.22813
Bcap31	8.64005	8.99733	8.95768	9.09936	9.01218	9.06524
Bgn	8.72688	9.43017	8.94562	9.56859	9.55149	9.58779
Pnck	6.56905	6.26522	6.48145	6.46838	6.30336	6.58083
Haus7	5.37347	5.54605	5.4644	5.8583	6.07744	5.67967
Trex2	5.89041	5.55988	5.61289	5.4655	5.58693	5.97225
Xlr5c	3.85982	3.36124	3.98254	3.55391	3.53627	3.90706
Xlr4c	6.48356	6.60447	6.74554	6.90575	6.54139	6.70118
Xlr3c	4.00783	4.14874	4.50861	4.21803	4.06052	3.93285
Xlr5a	5.50083	5.16284	5.24127	5.34552	5.12834	5.09997
Xlr3a	6.20569	6.46601	5.97271	6.14414	6.09143	6.48785
Cetn2	6.50976	6.81467	6.83209	6.94003	6.78911	7.04412
Pnma5	3.95699	4.30173	4.13877	4.64111	4.56365	4.46423
Mir105	4.16055	4.22545	3.7692	4.00179	4.36667	4.14272
Gabra3	6.03515	6.64487	6.81366	6.73447	6.61503	6.38747
Mir767	2.85074	3.76606	3.11769	3.26343	2.97346	3.11536
Magea10	4.48715	4.3179	4.2691	4.17439	4.18221	4.46033
Mir224	4.37236	4.37322	5.38389	4.06876	4.52957	4.32946
Gabre	6.82081	6.43596	6.83711	6.04944	5.84132	6.04245
Mir452	2.74239	2.92818	2.93006	2.79908	2.74996	2.75264
Cd99l2	7.23448	7.53987	7.60236	7.23305	7.17314	7.05152
BC023829	7.45096	7.56625	7.93841	7.76987	7.773	7.60386
Ids	9.35063	9.58146	9.58508	9.35313	9.33659	9.27331
4930567H17Rik	2.8471	2.77448	2.56141	3.15726	2.53875	3.12811
1700111N16Rik	3.46004	3.71153	3.25854	4.08455	4.09716	3.9086
Gm6812	5.3909	5.21367	5.40915	5.51485	5.1288	5.83935
Gm10474	4.02884	3.8997	3.85426	3.90324	4.11504	4.27172
Mir547	2.69928	2.50963	2.50144	2.83025	2.67549	2.55439
Mir509	2.20394	2.22911	2.0946	2.51885	2.2741	2.12462
4933436I01Rik	3.38654	3.56319	3.88538	3.40132	3.5686	3.54531
Mir201	2.90044	2.6049	2.39009	2.20315	2.857	2.32715
Gm14692	3.89067	3.76936	3.85238	3.69092	3.67519	3.58067
Mir465b-1	3.48966	4.21008	3.4169	3.50394	3.62018	3.57134
Mir465	2.05504	2.30732	2.37699	2.53232	2.36467	2.19778
Mir465c-1	2.68222	2.97502	2.43151	2.52729	2.32255	2.61914
Mir871	2.6135	3.23819	3.41525	2.75542	3.11381	2.9511
Mir470	2.99996	2.59231	2.67414	2.73378	2.38081	2.69192
Mir878	3.06221	2.99475	2.95584	2.83226	2.91694	3.05054
Mir881	2.69878	2.57906	2.57323	2.32384	2.92496	2.50559
Mir880	2.82078	2.68516	2.67034	2.3411	2.56702	2.54711
Mir743b	4.6255	4.6454	4.65403	4.38251	4.68494	4.9161
Mir463	2.61568	2.48309	2.30833	2.27612	2.41555	2.32266
Mir883b	3.35652	3.29774	3.5041	3.56954	3.11521	3.0308
Mir741	2.18052	2.42027	2.66434	2.22632	2.11659	2.2638
Mir743	4.38091	3.73479	4.6661	3.94979	3.75271	4.46155
Mir471	2.38113	2.23343	2.35426	2.27078	2.42823	2.51252
Mir883a	2.32443	3.37118	2.59576	2.01591	3.00868	2.88427
Mir742	2.44016	2.92418	2.54056	2.70699	2.67128	2.18804
Slitrk4	5.43568	5.17222	5.3022	4.95595	4.79855	5.63068
4930447F04Rik	2.97435	3.23185	2.80084	2.52682	2.74942	2.79397
Mir505	8.43567	8.38034	8.27994	7.49012	7.50271	7.04621
Gm6760	4.24244	4.07596	4.55616	3.91425	4.23752	4.43177
Sox3	6.07876	6.04915	6.05213	6.22901	5.83465	5.92701
1700019B21Rik	3.24852	3.49065	3.74202	3.69828	3.27186	3.77279
Cdr1	3.8974	3.5737	3.61867	3.74018	4.03452	3.79909
Gm7073	3.10744	2.98381	2.99757	3.09305	3.01138	2.76939
Atp11c	8.16933	8.21248	8.23623	8.22771	8.32939	8.22287
Snord61	11.6299	11.7959	10.9169	10.8258	10.8303	11.0173
Mcf2	4.88636	4.47839	4.97137	4.53255	4.74359	4.87285
Mir504	3.142	3.6293	3.18553	3.36183	3.23303	3.37633
Fgf13	5.01269	5.07162	5.09139	5.32283	5.15576	5.22835
Gpr101	6.04616	5.93395	6.22733	6.1503	5.87075	6.50394
Rbmx	8.90658	8.596	8.5819	8.40747	8.46889	8.44644
Arhgef6	7.33004	7.55753	7.96006	7.7577	7.96325	7.52726
Mtap7d3	5.7493	5.69416	5.95221	5.85937	6.03899	5.83213
Mmgt1	6.9055	7.48194	7.35092	7.58626	7.46875	7.29674
Ddx26b	5.82761	5.3497	5.64124	5.59107	5.3573	5.53827
Gm648	5.01674	4.82746	4.89828	4.49589	4.78592	4.83477
Ncrna00086	5.82501	5.17814	5.815	5.26611	4.95028	5.87662
Gm773	2.6105	3.40838	2.47093	2.52075	2.73068	2.54866
Xlr	4.85844	4.35114	5.15522	4.72254	5.19227	5.1687
Zfp36l3	5.16713	5.07179	4.98214	5.22657	4.89718	5.29722
Cxx1b	8.88572	8.97187	8.75335	8.4178	8.82549	8.34863
1700013H16Rik	3.27949	3.35521	3.48749	3.19134	3.20086	3.37347
Mospd1	7.91619	8.53246	8.61012	8.6566	8.62435	8.62453
4933416I08Rik	4.91119	5.71659	4.82202	5.09471	5.48004	5.49505
Cxx1a	4.11022	3.85569	3.58963	4.35756	3.89744	3.90906
Fam122b	6.54332	6.68417	6.72567	6.78443	6.84133	6.53337
Plac1	5.15867	4.31936	4.82948	4.91622	4.55809	5.32314
C430049B03Rik	5.77394	5.89233	6.26899	5.56307	5.27967	5.52534
Mir542	5.97319	6.23721	5.80008	5.87709	6.1626	5.49055
Mir450-2	4.56808	4.7683	4.721	4.36223	4.16385	4.63822
Mir450-1	3.82012	4.33387	4.36672	3.81484	4.12618	3.09832
Gpc3	8.32847	9.59732	9.55494	8.93699	9.05884	9.00379
Kis2	4.78612	5.10233	5.12572	4.58161	4.95951	5.09982
Mir20b	4.9121	4.90791	4.9316	4.48515	4.59944	4.4115
Mir450b	2.07224	2.36221	2.43119	2.1013	2.24473	2.19699
Mir717	5.26459	5.92536	5.3637	5.13143	5.29891	5.46646
Mir92-2	5.00569	4.65375	4.32088	4.13736	4.49638	4.49851
Mir18b	2.81101	3.071	2.99641	2.79859	3.13898	2.75953
Mir363	3.92943	4.36412	3.64979	3.80249	4.20444	4.11296
Mir19b-2	2.42396	2.34589	2.21482	1.99386	2.36431	2.58668
Gpc4	7.04767	7.23369	7.43447	7.39039	7.41398	7.33837
Usp26	6.02167	5.89857	5.56673	5.92473	5.71043	6.21319
1700080O16Rik	3.7943	3.81673	3.93367	4.02371	3.72468	4.46542
Hs6st2	5.56068	5.34585	5.58519	5.59693	5.21732	5.67953
Mbnl3	6.59632	6.93799	6.79532	6.81661	7.02612	6.99696
Rap2c	6.94856	7.58398	7.69135	8.01584	7.93384	7.80054
Frmd7	4.69963	4.74862	4.78494	4.39154	4.00882	4.91887
6720401G13Rik	8.65981	8.43288	8.44053	7.88091	8.14279	8.07288
Olfr1322	4.30397	3.86472	3.8964	3.88282	3.86451	4.21313
Olfr1324	3.09197	3.43863	3.08219	3.07983	2.99088	3.06639
Olfr1323	3.37974	3.43254	3.49855	3.54512	3.46149	3.37912
Igsf1	5.06472	4.76333	4.5825	5.13925	4.53975	5.04782
Olfr1321	4.87839	4.10446	4.85395	4.5818	4.55432	4.49853
Enox2	7.63816	7.48972	7.60325	7.50195	7.36104	7.42556
Gpr119	4.84458	4.17162	4.90896	4.83204	4.55059	4.89137
Gm595	3.59162	3.68715	3.40091	3.44003	3.50822	3.38627
Zfp280c	7.38253	7.42126	7.46984	7.16612	7.27781	7.283
Aifm1	7.03829	7.1386	7.11775	7.22846	7.47668	7.40299
Elf4	8.6641	8.82484	9.00554	8.7094	8.7748	8.65334
Zdhhc9	7.94671	8.16394	8.34687	8.17414	8.22445	8.20403
9530027J09Rik	4.53928	4.54934	4.72509	4.55822	4.67275	5.11768
Apln	7.54833	7.7479	7.6012	6.78427	6.51801	6.79485
Smarca1	4.45891	5.1724	4.30861	4.19345	4.54851	4.50563
4930515L19Rik	4.02619	3.94423	3.8056	4.10395	3.69919	3.71858
Dcaf12l1	4.49999	4.54303	4.53974	4.83318	4.38094	4.85888
Dcaf12l2	5.2461	5.25924	4.36693	5.01141	4.93331	5.15504
Odz1	2.81442	2.87815	2.81326	2.85737	2.89775	2.92737
Thoc2	8.38746	8.69077	8.37675	8.37127	8.5146	8.51619
C1galt1c1	6.12483	6.42504	6.14883	6.50308	6.57578	6.54442
Cypt14	3.40684	3.33436	2.87155	3.51282	3.24563	3.41236
Cul4b	7.49071	8.19539	8.09083	8.26236	8.30627	8.27565
Lamp2	9.43905	9.81698	10.0521	10.2151	10.1892	10.3366
Fam70a	5.97672	5.88452	5.9357	5.89083	5.33382	5.8828
Rhox12	4.54677	4.4871	4.47233	4.6186	4.15755	4.64911
Rhox11	4.69282	5.29004	4.99255	4.94473	4.67956	5.34675
4930525M21Rik	6.26323	5.81708	6.03757	5.93282	5.93331	6.23704
4930430D24Rik	4.83465	4.67484	4.42728	4.13251	4.13373	5.1164
Rhox9	6.20465	5.93973	5.87412	5.93056	5.54668	5.9339
Rhox8	4.97614	4.8247	4.89604	4.78981	4.89361	4.40874
Gm6310	5.40683	4.767	4.7251	5.16404	4.52964	5.1476
Rhox2h	3.84129	4.03406	4.86986	4.42611	4.27148	4.13258
Rhox3h	4.68648	4.70554	4.17876	4.69105	3.89925	4.82084
Rhox4a	5.81936	5.36155	5.57654	5.58846	5.35369	5.84228
Rhox2g	4.31061	4.15244	4.28606	4.36672	3.71033	4.44452
Rhox3g-ps	4.1837	4.02464	4.63944	4.29867	5.30418	3.81331
Ndufa1	7.69476	8.04276	7.80084	8.27961	8.56227	8.50042
Rhox4f	4.88911	4.86665	4.74837	4.89553	4.396	4.85391
Rhox1	5.12437	4.59828	4.79104	4.7723	4.79322	4.97088
Akap14	6.40751	6.44434	6.62406	6.09704	6.18441	6.3851
Gm9	4.40922	4.14509	4.10256	4.0504	4.04837	4.22062
Snora69	6.9434	9.68332	6.54227	9.48107	9.49178	9.66346
Upf3b	6.91577	6.99196	7.02048	6.52838	6.76129	6.7535
2021-09-06	7.01452	6.93072	7.11018	6.83946	7.02748	7.12592
Nkrf	6.22644	6.62833	6.80866	6.53087	6.57916	6.7328
C330007P06Rik	7.24674	7.13675	7.11571	7.08034	7.08505	7.36688
Akap17b	5.46135	6.06953	6.06552	6.03609	5.90345	5.85465
Gm10058	3.22958	3.30849	3.59078	2.82465	3.34792	2.99638
LOC100862389	2.83132	3.00198	2.95819	3.23578	2.98781	3.01499
Gm2933	3.3857	3.50941	3.39654	3.44371	3.53304	3.37981
Gm2913	3.38255	3.46044	3.35175	3.36944	3.26454	3.1707
Gm10921	3.69464	3.96261	3.78879	3.84631	3.6096	3.59871
Gm4836	4.14871	4.51087	4.03664	3.8691	4.00868	3.93059
E330016L19Rik	4.1441	3.57635	3.79794	4.12318	3.90061	3.85144
Gm5169	3.75504	3.70641	3.59077	3.4739	3.96705	3.22289
Gm2012	4.43821	4.50637	4.41243	3.9129	3.90925	4.12022
Gm10486	4.43821	4.50637	4.41243	3.9129	3.90925	4.12022
Gm6121	4.50179	4.46766	4.31585	4.12233	4.11035	4.23199
Slx	4.40898	4.38346	4.29458	4.47841	4.03001	4.21466
E330010L02Rik	4.56712	4.87177	4.77066	5.07258	4.75838	5.25811
Gm5168	3.79727	3.26098	3.58914	3.44059	3.84715	4.04743
Gm4297	3.6571	3.33139	3.45577	3.76057	3.39636	4.13281
Gm5934	3.95902	4.43839	4.17061	4.18478	3.81696	3.92647
Klhl13	6.34504	6.4364	6.28525	6.1279	6.0297	5.84591
Gm5124	5.4568	5.08486	5.43048	5.39308	5.29684	5.60672
Gm6938	5.24233	4.98706	5.02657	5.01169	4.90938	5.38316
4930453H23Rik	4.02236	4.63467	4.31945	4.20896	4.49868	4.67815
Zfp300	5.01482	5.44627	5.61725	5.12244	5.17861	5.43226
Zfp182	6.37206	6.3828	6.3263	6.28844	5.82358	6.06516
Uxt	6.91192	7.10107	7.23532	7.16892	7.10771	7.35908
Elk1	7.56615	7.54127	7.57706	7.52507	7.55005	7.62767
Cfp	7.15127	7.80037	7.80916	8.61931	8.75566	8.43708
Syn1	6.22905	6.15879	6.33767	6.42904	6.16621	6.6435
Ndufb11	5.40323	5.74582	5.84562	6.00947	6.35486	5.35248
Slc9a7	6.81898	7.02757	7.01699	7.2262	7.32487	7.20362
Gm14636	6.2371	6.251	6.19216	6.43136	6.70716	6.8844
BC049702	5.67521	5.92965	5.59776	5.19545	5.52557	5.50612
Mir222	4.75665	5.25124	4.7513	4.48644	4.91855	4.56262
4930578C19Rik	7.25325	6.94548	7.11985	6.59973	6.75811	6.67967
Mir221	3.69896	4.48678	4.30655	3.89063	3.57464	3.99515
Fundc1	5.94831	6.63529	6.32079	6.30317	6.44772	5.90816
Gm5073	4.43561	3.74086	4.43703	4.16596	3.95441	4.35328
Efhc2	5.48405	5.67536	5.44523	5.75327	5.40838	5.31446
Ndp	5.63463	5.09252	5.3043	5.32784	5.19572	5.61745
Maob	7.54471	8.45571	8.46241	7.56483	7.65976	7.44588
Drr1	3.98642	3.83465	4.49164	4.1406	4.50493	4.47442
Ppp1r2-ps9	4.06849	4.24149	3.9884	3.66029	4.0474	4.02582
Cask	7.80867	8.13047	8.26099	8.33108	8.37312	8.38866
2010308F09Rik	4.44474	4.68113	4.59797	4.08086	3.96286	4.611
Med14	8.85346	8.94853	9.14915	9.26111	9.26988	9.14534
1810030O07Rik	7.32361	7.76102	7.8868	7.78558	7.61163	7.37218
Gm14635	5.71871	5.75021	5.80538	5.7486	5.77732	5.61851
Bcor	7.55287	7.4453	7.30093	7.30999	7.31614	7.48591
Mid1ip1	6.45921	7.14692	6.58344	7.03019	6.65446	6.88283
Gm10489	6.19212	5.85578	5.7991	5.62035	5.64509	5.50111
Rpgr	6.99599	7.20379	7.1615	6.7299	6.91259	6.70486
Dynlt3	7.92277	8.56498	8.32122	8.33097	8.37733	8.33008
Srpx	4.99318	5.54085	5.73772	5.44222	5.10191	4.98113
Cybb	8.14658	9.31587	9.48087	10.6761	10.7528	10.8791
Gm5132	5.01494	5.17088	4.82692	5.12822	4.86712	4.79821
Fthl17	5.4968	5.21071	5.47834	5.51351	5.26048	5.73026
Gm5635	5.3359	5.16983	5.55062	5.46365	5.17756	5.71404
Gm5634	5.67336	5.84277	5.8608	6.38274	6.05103	6.48072
Lancl3	3.80615	3.66332	3.74832	3.60978	3.28779	3.37204
Ssxb8	6.19518	6.5504	6.87084	6.17853	6.26891	6.9203
Ssxb3	3.72092	3.6758	3.58914	3.58659	3.2365	4.11187
Ssxb6	2.79012	3.21089	3.3504	3.14675	2.69593	2.81623
Ftsj1	8.16955	8.27189	8.39244	8.46334	8.51284	8.4399
Gm14459	3.76978	3.94623	4.7732	3.14543	3.84631	3.12522
Ssxb2	4.93574	4.79113	4.45087	4.0609	4.19931	4.43164
Porcn	9.15798	8.97303	9.2303	9.6685	9.62919	9.7812
Ebp	7.89692	8.64776	8.47725	8.60611	8.80998	8.792
Gm15453	9.64591	9.92978	9.80959	10.3737	10.4397	10.4459
Tbc1d25	7.2642	7.23517	7.35641	6.86141	7.01281	6.87539
Wdr13	8.05969	7.96136	7.93614	7.77372	7.63656	7.54014
Was	7.13527	7.18315	7.05415	7.89898	7.73159	7.98569
Suv39h1	6.63385	6.58539	6.69268	6.85418	6.77059	6.79113
Glod5	3.44903	2.85854	3.73661	3.95754	3.3767	3.65039
Gata1	5.02923	5.09951	4.8498	5.34797	5.02781	5.48973
Hdac6	7.0671	7.03559	7.04705	7.26972	7.28904	7.22937
Pqbp1	7.49627	7.86487	7.98978	7.92595	8.01842	7.91882
Eras	5.14709	5.09631	4.95612	5.03851	4.61083	5.25945
Ccdc120	6.925	6.7184	6.7615	6.53858	6.71267	6.60731
Plp2	8.44275	8.66523	8.75614	9.03527	8.90849	8.89054
Magix	6.86009	6.73619	6.84852	6.38462	6.51743	6.44486
Syp	5.05864	5.35705	5.09428	4.91812	4.91692	5.22597
Ccdc22	7.0822	7.01263	6.86286	7.02501	7.35734	7.23038
Ppp1r3f	5.51541	5.46737	5.15448	5.52061	5.50208	5.43939
Mir188	6.77306	6.7576	6.66747	7.00758	6.98633	6.57492
Usp27x	5.57128	5.29939	5.48723	5.35978	5.45228	5.38551
Mir532	5.60573	5.59561	5.01015	5.63444	5.01619	5.23447
2010204K13Rik	3.99025	4.20471	4.1979	4.24264	4.14391	4.15561
Mir500	5.78611	5.41202	5.86542	5.57069	5.52713	5.76188
Mir501	5.20966	4.44919	4.51448	4.91903	4.7385	4.84288
Mir362	4.08707	4.6171	4.21321	4.44947	4.69398	3.97794
Clcn5	6.30457	6.77101	6.77044	7.6327	7.59994	7.64497
5430428K19Rik	4.37292	4.73212	3.96409	3.94288	4.19342	4.79095
Ccnb3	3.65538	3.66508	3.47372	3.51549	3.64649	3.93894
Bmp15	4.96735	5.20338	4.7956	4.62605	4.61305	5.16543
AU022751	5.91244	5.80062	5.80497	5.89078	5.74935	6.46207
Nudt10	3.48083	4.0375	3.90596	3.42711	3.67723	3.77215
Gm14354	6.74995	6.88142	7.04194	6.93414	6.85025	6.84011
Mycs	4.81332	4.85809	4.88299	4.70125	4.78178	4.76128
Gm3701	3.99866	4.86521	3.63971	4.17103	3.98633	4.076
Asmt	6.95673	6.60102	6.3544	6.45535	6.44828	6.84937
Gmcl1l	3.38559	3.41345	3.244	3.23911	3.09018	3.06231
BC022960	4.3683	4.9478	4.90702	5.27013	5.38503	4.84573
Arhgap6	7.74023	8.19511	8.24664	8.014	7.93496	7.83827
Gm19528	7.47884	8.71259	7.52835	9.12328	8.97982	8.83843
Gm15228	4.8692	4.42551	4.63353	4.64524	4.61575	4.52198
Trappc2	5.95763	6.61239	6.33504	6.19357	6.35779	6.58575
Gpm6b	7.285	8.59506	8.52641	8.32961	8.33378	8.09778
Gm1720	3.42429	3.28756	3.57689	3.33036	3.56721	3.57766
Gemin8	5.43513	4.78483	4.77285	5.08501	5.03248	5.50641
Fancb	5.10801	5.12732	5.07548	4.9395	5.07145	5.04659
Asb9	5.15402	4.65721	4.86087	4.56888	4.6206	4.98812
Asb11	5.70658	5.51276	5.1731	5.36287	5.26375	5.70236
Figf	8.39722	9.22224	9.25725	8.80206	8.84708	8.88135
Piga	6.34108	6.09623	5.99731	6.02486	6.55171	6.55064
Pir	7.37645	7.37268	7.13533	7.01147	7.00638	7.34309
Ace2	7.23308	7.05109	7.02452	6.56942	6.60069	6.69816
Ap1s2	6.47526	7.07894	7.13646	7.41806	7.38474	7.51932
Tmem27	3.7767	3.74352	4.14675	4.03371	4.23803	4.18699
Ctps2	7.11175	7.1652	7.13672	7.20995	7.30733	7.44078
Rbbp7	8.91652	9.36959	9.1162	9.40152	9.41562	9.43364
Rai2	6.82248	6.40287	6.47439	6.49342	6.07596	6.77515
Scml2	4.16651	4.07078	4.00395	4.36916	3.90809	3.87166
Rs1	4.68838	4.74286	4.91347	4.4666	4.63405	4.79235
Phka2	6.82783	6.73477	7.09503	7.32723	7.16936	7.13372
Gpr64	5.90013	6.05822	6.32975	5.85667	6.30829	5.95364
Map3k15	5.31317	5.75792	5.54199	6.1601	6.00156	5.79152
Sh3kbp1	8.30092	8.68748	8.74037	9.02127	9.03954	9.05116
A830080D01Rik	6.33263	6.70278	6.73179	6.46033	6.67393	6.60916
Eif1ax	8.24666	8.56562	8.21723	8.55298	8.55074	8.73883
Mtap7d2	4.43359	4.36704	4.48549	4.38044	4.29947	4.31566
Rps6ka3	8.12982	8.76734	8.68678	9.11598	9.08724	9.08406
Klhl34	6.07329	5.79668	5.75342	5.78056	5.67226	6.05032
Smpx	6.00564	5.82388	5.6658	5.60282	5.43226	5.39869
Gm6568	5.45471	4.92851	5.08811	4.97093	4.84444	4.75897
4930503H13Rik	5.27115	4.85206	4.89323	5.0808	4.63871	4.77336
Acot9	6.72657	7.01588	7.02862	7.08045	6.86869	6.93489
2210013O21Rik	7.44296	7.60182	7.77645	7.61551	7.67233	7.85726
Gm8578	2.54627	2.92915	2.84495	2.75303	2.74749	3.37374
Ubqln2	7.86401	7.81136	7.67638	7.39549	7.511	7.47052
Spin2	5.15584	5.33139	5.05263	5.07731	5.10737	5.4707
Cypt3	5.99481	5.69932	5.84655	6.14955	5.91796	6.22649
Samt4	2.68892	3.04661	2.85924	2.37142	2.7304	2.96649
Klf8	6.04015	6.14967	6.15104	6.07158	5.94681	5.79409
Rragb	4.81156	4.84429	5.32107	4.72404	4.46017	4.80231
Foxr2	5.09303	5.11584	4.97108	5.22449	5.09232	5.18903
9530051G07Rik	6.09283	5.91402	6.1327	5.85629	5.50387	5.63322
Usp51	4.73607	5.12086	4.81369	4.87448	4.86038	5.19963
Gpr143	4.82141	4.73267	4.85944	4.49173	4.23189	4.7557
Gm7157	3.61857	4.32268	3.56522	3.86099	3.92719	3.18788
3010001F23Rik	5.57417	5.02203	5.52222	5.51551	5.23687	5.59379
Kdm5c	8.40929	8.26144	8.39425	8.62797	8.543	8.69164
Iqsec2	7.58404	7.39643	7.55322	7.19685	7.24403	7.32972
Smc1a	8.54752	8.69766	8.82103	8.62881	8.61303	8.68213
Hsd17b10	6.64559	7.2328	6.87432	7.06837	7.22921	7.07025
Mir98	4.59466	4.92416	4.73332	4.16328	4.73981	4.17224
Mirlet7f-2	2.55958	2.69595	2.38857	2.18883	2.77914	1.75787
Huwe1	9.79341	9.7015	9.83119	9.70643	9.70688	9.72323
Phf8	7.62212	7.36484	7.45096	7.41488	7.39972	7.3215
Fam120c	7.39624	7.19925	7.3257	6.90502	7.15875	6.75058
Wnk3-ps	4.44143	4.39441	4.20789	4.25921	4.54469	4.64001
Fgd1	7.18244	7.0895	7.25523	7.1442	6.91515	6.45499
Pfkfb1	5.46324	5.65854	5.82503	5.63652	5.6674	5.62407
Alas2	8.44096	7.98564	7.27726	7.30401	6.88114	7.07633
Gm15091	5.13005	5.54535	5.02217	5.36678	4.97466	5.03259
Gm15097	3.83239	4.29106	3.87055	3.88748	4.37587	3.99215
Ott	4.81593	4.4129	4.26496	4.34135	4.83046	4.598
Luzp4	6.14223	5.94934	5.5109	5.60192	5.54349	5.40084
Gm15127	3.94931	4.69758	4.81109	4.34375	3.95331	4.43549
Gm15114	3.06925	2.80088	3.00757	3.64277	2.88823	3.39666
Gm15107	3.70941	3.39276	3.35739	3.43217	3.94785	3.77647
Gm15080	3.85212	4.17752	4.16698	4.44127	3.90351	3.90788
Gm15128	4.98173	4.8741	4.93289	4.79985	4.57681	4.42478
Mir764	6.10526	6.13617	6.11976	5.70966	5.7329	6.03974
Mir1298	4.71749	4.48814	4.70524	5.16539	4.69567	5.52373
Mir448	4.03164	4.10176	3.91399	4.10452	4.24474	4.16786
Snora35	5.65211	5.89849	5.86109	5.82328	6.08467	5.81329
Mir1912	4.20488	4.67729	4.582	4.48524	4.64281	4.61166
Mir1264	3.43196	3.74902	2.3922	2.65096	2.41609	2.70753
Htr2c	5.13759	5.24021	5.4785	5.65264	5.59575	5.22794
Zcchc16	4.28391	4.18893	4.29995	3.96655	3.6102	3.91978
Gm15070	4.76876	4.84198	4.6385	4.63277	4.50869	5.06218
Mir680-2	9.32628	8.99068	9.07687	8.90802	8.86776	9.18602
Alg13	6.58909	6.7169	6.67712	6.50034	6.37824	6.54263
A730046J19Rik	4.96542	5.03947	5.24183	5.31724	5.17733	5.06067
Pak3	5.81153	5.95548	5.86784	5.8309	5.87559	5.9773
Tmem164	7.95212	8.07422	8.20379	7.83867	7.89634	7.98149
Mir652	4.78517	4.67419	4.63056	4.51512	4.83876	4.96874
Rgag1	3.30005	2.94378	3.18252	3.27334	3.12664	3.64279
Nxt2	6.96041	7.16924	6.9737	7.16043	7.2336	7.00665
Gm5643	2.89726	3.3164	3.17236	2.93746	3.16088	3.01087
Col4a5	7.50332	7.7006	7.71367	7.41119	7.36564	7.4535
Atg4a	7.4683	7.71289	7.86955	8.02886	7.98596	7.82362
Vsig1	4.76347	4.69255	4.97677	5.16763	5.279	5.47531
Mid2	8.72584	8.78971	8.92546	8.31052	8.29494	8.34434
Eif2c5	5.72351	5.84791	5.68069	5.7027	5.4914	5.70077
Prps1	6.35113	6.74098	6.97448	6.85502	6.74293	7.47248
Mir3475	5.72891	5.77455	5.68224	5.38072	5.78696	5.76456
Frmpd3	4.70333	4.39879	4.61084	4.54825	4.61824	4.94152
E230019M04Rik	5.69592	5.78241	5.80362	5.43351	5.23086	5.28331
Cldn2	5.02362	4.88217	4.92874	5.49837	5.65939	5.49613
Tbc1d8b	6.67723	7.10077	7.14645	7.0202	7.27262	6.86328
Rnf128	5.64124	5.3964	5.83291	6.24337	6.57966	6.46875
D330045A20Rik	3.22376	3.66132	3.63904	3.59788	3.75248	4.02816
Trap1a	4.37378	4.58678	4.6204	4.42982	4.41788	4.37022
Mum1l1	5.15758	5.38802	5.28549	5.1791	5.00347	5.24167
4930513O06Rik	3.08627	3.3378	2.76935	2.5874	2.78035	2.94875
Nrk	4.25568	4.28386	4.22845	4.56889	4.91316	5.12998
Fam199x	6.67035	6.8291	6.72579	6.64357	6.43617	7.03149
Il1rapl2	3.71727	4.342	3.88101	4.1794	3.98146	3.9875
Zcchc18	5.13963	5.05262	5.5059	5.36222	5.16582	5.54826
1700014N06Rik	4.84483	5.16133	4.5723	5.06584	4.89383	4.86033
Plp1	6.02667	5.63424	5.95439	5.79788	5.48295	5.79559
LOC100862124	3.67638	3.02216	3.53647	3.24298	3.07104	3.79959
BC065397	6.19608	6.15704	6.32184	6.16751	5.57557	6.14845
Tceal1	6.09087	6.87425	6.85505	6.0762	6.4195	5.99456
Tceal3	5.85267	5.95246	6.17602	6.07845	5.95338	6.03214
Ngfrap1	8.00794	8.74405	8.75261	9.61244	9.5965	9.82236
Kir3dl1	4.58449	3.492	4.33646	4.30618	4.4005	4.84113
Tceal7	3.77658	4.14948	3.66705	3.87759	3.57557	4.23264
5730412P04Rik	5.43303	5.12156	5.24025	4.97141	4.7883	5.52203
Arxes2	5.38748	6.46304	6.3116	5.47497	5.17747	5.52583
Bhlhb9	6.39007	6.38527	6.41651	6.20339	6.36072	6.56674
Arxes1	2.5579	2.81896	3.29637	3.00245	3.10925	2.49141
Gprasp1	6.94752	6.98255	7.21502	6.85048	6.79669	6.65637
Gm5128	4.7971	4.78573	5.0782	4.58869	4.76632	5.15306
AV320801	3.36663	3.82258	3.3799	3.58687	3.79045	3.71765
Armcx3	7.22306	7.26428	7.20646	7.34231	7.3321	7.32564
Pramel	4.33482	4.51745	4.3019	4.22247	4.12273	4.66513
Pramel3	2.58008	2.93031	2.83518	2.87101	2.76187	3.0544
Armcx1	6.52865	6.73485	6.75561	6.58754	6.64551	6.39796
Hnrnph2	7.91977	8.10592	8.24602	7.929	8.04431	8.10418
Armcx4	6.26226	5.90561	5.87641	6.25871	6.28195	6.42612
Rpl36a	6.43169	6.08531	5.54649	6.48855	6.61431	6.53605
Drp2	5.81774	5.57244	5.90615	5.68303	5.468	6.05227
Cenpi	5.2659	5.52193	5.37831	6.16627	6.12396	6.35679
Tmem35	5.92891	6.10995	6.0389	5.89751	5.62709	6.1973
Arl13a	5.53342	5.63135	5.45928	5.31718	5.65695	5.55672
Cstf2	5.60156	5.41765	5.80329	5.0902	5.61414	5.72038
Srpx2	6.33583	6.64622	7.42522	7.12418	7.27013	7.27618
Tnmd	4.18882	3.8753	3.90413	4.11811	4.00468	4.24994
Diap2	8.28533	8.70205	8.73064	8.73363	8.62832	8.75503
4930558G05Rik	4.48076	4.31925	3.60316	4.07214	3.99372	4.30401
4921511C20Rik	3.73143	3.95645	3.75635	4.00545	3.99755	3.69427
Gm382	3.93987	3.7588	4.00805	3.90794	3.50561	4.09969
Gm5945	3.61298	4.23514	4.13807	3.62601	3.82242	3.53225
3110007F17Rik	6.41055	6.32957	5.69796	5.86722	5.88633	6.21359
Pabpc5	4.82595	4.81489	4.33935	4.25056	4.49185	4.58086
Pcdh11x	3.54135	3.22935	3.59313	3.46949	3.50691	3.56157
Cpxcr1	3.47727	3.71395	3.44437	3.30373	3.21645	3.62446
4930555B12Rik	4.07565	4.23037	3.96495	3.86949	3.65826	3.87875
Ube2dnl2	3.46931	3.74004	3.9257	3.29977	3.36257	3.02196
Ube2dnl1	3.84483	3.90616	3.77989	4.3332	3.83147	3.43602
Klhl4	5.59999	5.74043	5.35884	5.4336	5.6364	5.65671
Dach2	4.39445	4.33396	4.02482	4.46221	4.48382	4.54465
Zfp711	4.52213	4.76619	4.87521	4.28069	4.45532	4.05296
Apool	6.7925	7.14099	7.32435	7.51687	7.58436	7.36681
2010106E10Rik	3.64908	3.9936	4.24931	4.01117	4.39022	3.99376
4933403O08Rik	4.45276	5.0632	4.70904	4.29054	4.91475	4.61877
Tex16	4.13527	3.67305	4.06836	3.63716	4.10275	4.31478
Sh3bgrl	9.64661	10.578	10.5905	10.6202	10.5816	10.5695
L1Md-Gf21	3.51848	4.07951	3.81893	3.26589	3.46272	3.81513
Gm7134	5.64308	5.16821	5.40601	5.60204	5.44169	5.39045
Pou3f4	4.26622	4.19974	4.41651	4.49124	4.34919	4.71694
Gm6377	4.82608	5.13075	4.67625	5.36893	5.56767	5.14194
Cylc1	2.46401	2.90049	2.50698	2.50426	2.63791	2.32612
5730416F02Rik	4.78542	5.03521	4.38779	5.25791	5.26667	4.75736
2810403D21Rik	5.12092	5.33396	5.43383	5.38356	4.91252	4.9283
Fam46d	2.81336	2.85052	2.9577	2.87681	2.77381	3.07142
Tbx22	4.86911	4.75286	4.79468	4.98748	4.67151	5.12522
Gpr174	5.9575	5.99864	6.12963	6.07501	5.92314	5.59593
4933401B06Rik	3.05479	2.84874	2.58639	3.46723	2.76989	2.9049
A630033H20Rik	4.67821	5.1957	4.79561	5.45922	5.53879	5.3896
P2ry10	5.59033	6.40383	6.09052	5.89254	6.23674	5.96677
Lpar4	6.19626	6.36147	6.40898	6.31553	6.3816	6.28439
Pgk1	8.71414	8.7693	8.59753	9.7898	9.85452	9.71555
Gm5127	4.987	5.11619	4.97225	4.81461	4.94542	5.33837
Tlr13	6.24314	6.71084	6.84971	8.71775	8.73479	8.70907
Atp7a	7.76784	8.16466	8.24544	8.42476	8.43253	8.61766
Fgf16	5.12274	5.40681	5.06941	5.26907	5.5339	5.33101
Magee1	5.77211	5.93507	5.95103	6.05056	5.98755	6.30185
2610029G23Rik	7.22423	7.40052	7.45019	7.68615	7.63804	7.56726
Cypt2	4.86093	3.91061	3.61485	4.2624	4.22233	4.16118
Uprt	7.83883	8.54754	8.81472	8.48962	8.51242	8.56877
1700121L16Rik	5.38379	5.15029	5.38201	5.15739	5.20349	5.26526
Zcchc13	5.12864	5.13446	5.1707	5.19058	5.16938	5.10649
Gm9159	5.04772	5.12212	5.16562	4.68104	5.06052	4.96936
Gm9670	5.80322	5.77066	5.91349	5.80054	5.7006	5.79248
Enox	5.08503	5.22819	5.21812	5.11679	4.96677	4.85921
Tsix	5.1223	5.0443	5.26001	4.54635	4.37949	4.63088
Tsx	6.05809	5.55171	5.8651	6.20076	5.8326	6.33749
Chic1	5.52573	5.4996	5.26728	5.11182	5.25188	4.90034
1700018G05Rik	5.95004	6.15838	6.25154	6.40116	6.02231	6.65098
1700011M02Rik	6.91565	7.20939	6.48146	7.22302	7.45933	6.9659
Cdx4	5.53592	5.39448	5.13827	5.29491	5.49314	5.40567
Gm5166	4.24644	3.87454	4.42389	4.55287	3.95616	4.23827
Gm14839	3.41422	3.0883	3.68685	2.87995	3.40704	3.24875
Pin4	6.90209	7.13385	7.32031	7.29674	7.30342	7.51134
LOC434825	5.23387	5.29558	5.31094	5.18692	5.22694	5.35443
Dmrtc1b	3.97317	3.62426	3.70638	3.7912	3.91242	4.19943
Nhsl2	6.61937	6.23043	6.63174	6.48431	6.40545	6.5879
Ogt	10.5118	10.278	10.5477	10.2799	10.2409	10.2853
8030474K03Rik	4.39077	4.339	4.52244	4.53711	4.16733	4.68029
Taf1	7.91864	8.12175	8.13372	8.06088	8.07669	7.97832
Nono	9.17277	9.28596	9.48286	9.48156	9.53994	9.39142
Itgb1bp2	6.52776	6.39127	6.38006	5.93927	5.77034	6.32367
Gjb1	5.95142	5.77869	5.97462	6.21464	5.9508	6.03348
Nlgn3	6.26294	5.9474	6.23141	5.89585	5.7477	6.14064
Med12	9.01886	8.70281	9.07633	8.60899	8.65795	8.72588
Gm19763	6.56802	7.14265	6.43887	7.34505	7.4754	7.26356
Foxo4	6.97788	6.87589	6.79494	6.53697	6.71741	6.79193
Dlg3	6.93402	7.17799	7.02174	6.97433	6.79798	6.95096
Gdpd2	7.8241	7.54324	7.70071	7.60393	7.77934	7.68796
Kif4	4.48215	4.87812	4.75514	5.25118	5.54895	5.37201
Arr3	3.91047	3.86199	3.59872	3.65357	3.64319	3.8484
Igbp1	8.32042	8.3774	8.41027	8.46655	8.68577	8.55562
Awat1	4.43983	4.64462	4.69223	5.37132	5.44851	5.02464
Otud6a	6.17708	5.86586	5.81964	6.11579	5.96172	6.37014
Dgat2l6	4.40556	3.92441	4.17105	3.8871	4.21746	4.09676
Efnb1	9.37827	9.56485	9.60151	8.86738	8.84504	8.8345
Tmem28	6.55296	6.58453	6.85129	6.51704	6.65759	6.63431
Mir676	3.62235	3.1138	3.40564	3.38401	3.37814	3.35421
Eda	5.11217	5.58762	5.89952	5.00139	4.90171	5.00599
Stard8	8.60708	8.39241	8.60997	7.73952	7.78251	7.86822
Yipf6	8.16627	8.50339	8.54709	8.46899	8.61414	8.80749
Ar	6.49097	7.15971	7.1967	6.45546	6.65247	6.24375
Pgr15l	5.06503	4.88581	5.09082	5.15674	5.15219	5.13705
Gpr165	3.92795	3.72434	3.80038	3.96265	3.89549	4.06835
Heph	6.51896	6.42198	6.60389	6.30284	6.39111	6.78037
F630028O10Rik	6.45891	6.40457	6.54227	6.63621	6.85879	6.46707
Gm14925	3.4042	3.22218	4.32429	3.93258	4.05846	3.67706
Zc3h12b	5.9189	5.98036	5.89996	5.96402	5.82748	5.85851
Zxdb	6.50328	6.78743	7.32271	6.33059	6.60697	6.21973
Gspt2	5.28916	5.05607	5.12445	5.19619	5.17308	5.87462
Gm14827	4.56293	5.27635	4.64588	4.78433	5.32269	5.39052
Apoo	6.31183	6.65961	6.56167	6.65384	6.07882	6.2993
Klhl15	6.39655	6.52247	6.51798	6.22892	6.17887	6.50526
Pcyt1b	5.58729	5.66253	5.93985	6.31405	6.04834	5.63057
AU015836	3.43415	3.1468	3.3028	3.03292	3.41005	3.24519
Arx	5.92809	6.11961	6.00859	6.29397	6.21139	6.48343
1700003E24Rik	5.50123	5.39828	5.48994	5.29978	5.18205	5.25277
Gm8954	5.02938	5.10382	5.15684	5.24315	5.52067	5.35367
Gm5941	4.43164	3.20879	4.06662	4.09176	4.16202	3.88723
Gm5072	5.70566	5.55143	5.53495	5.44413	5.36768	5.84784
Gm14781	2.83773	3.71941	2.54067	2.25281	3.65826	2.44721
Gm44	3.48601	3.40531	3.57227	3.81059	3.54578	4.0172
Mageb2	2.22423	2.40334	2.70396	2.23202	2.49706	2.01522
Nr0b1	4.5435	4.05054	4.41428	4.61149	4.56878	4.71848
4932429P05Rik	3.16339	3.24141	3.10237	2.97651	2.99236	3.03604
5430427O19Rik	4.34639	4.96562	4.7374	5.29515	5.40071	4.70249
Gm14762	4.91823	4.92317	4.71668	4.63884	4.88426	4.72947
Tab3	7.13192	7.32164	7.47563	7.31298	7.50743	7.26258
Samt3	2.93164	2.81888	2.81834	3.10492	3.42043	2.54709
1600014K23Rik	6.05417	6.12659	5.90867	5.90419	5.83567	6.15812
Dmd	6.73902	6.95341	7.00237	6.57505	6.55636	6.64062
Fam47c	4.987	4.3722	4.93963	4.63738	4.57848	4.61871
4930480E11Rik	4.07937	3.76517	3.77228	3.68283	3.66869	3.73673
Obp1b	4.263	3.83369	4.18399	4.03725	3.30837	4.80588
Gm5938	2.75053	2.84486	2.64579	3.46131	3.31595	3.54941
Gm14744	5.13072	4.83852	5.18198	4.97023	4.876	5.35358
Tbl1x	8.66093	8.83852	9.00503	8.82032	8.83625	8.64748
4930428D18Rik	3.18393	3.07686	3.27842	3.16312	3.29896	3.23322
Vbp1	6.40204	6.91301	6.80243	7.01956	7.06314	6.93378
Gm4937	2.28111	2.48647	2.35896	3.09801	2.98725	2.20304
Brcc3	7.84807	8.02901	7.68419	7.82819	8.00215	8.05438
Dkc1	6.35874	6.83862	6.96607	6.90457	7.09668	7.10807
Gm5936	8.01046	7.59824	7.68647	7.36198	7.00704	7.5831
Gm6890	3.40546	3.79549	3.79391	3.26763	3.26927	3.79234
Ikbkg	7.81235	7.79766	7.84094	7.73528	7.68728	7.76456
Olfr1325	3.49816	2.98207	3.29745	2.96722	3.43891	3.16773
Plxna3	6.11825	5.96739	6.1485	6.12812	5.98826	6.19546
Fam50a	8.28474	8.18893	8.16741	8.2454	8.11824	8.2674
Gdi1	10.2023	10.0132	10.1579	10.0278	10.0572	9.84041
Atp6ap1	9.43254	9.73321	10.1249	9.76729	9.85743	10.0103
Taz	8.13658	8.32572	8.32142	8.16755	8.23042	8.39527
Rpl10	6.43104	6.89831	6.98852	6.84138	6.83687	6.84251
Snora70	3.79748	5.34861	4.15942	5.06496	5.56749	5.32126
Emd	7.70917	7.73328	8.1051	7.62356	7.52264	7.45675
Tktl1	4.64527	4.06148	4.46725	4.61031	4.58848	4.79781
Opn1mw	4.83041	4.51508	5.2456	4.67028	4.60538	5.23234
Avpr2	6.16248	6.4659	6.10317	6.25293	6.24334	6.67816
Ssr4	8.27778	8.39969	8.46323	8.79232	8.86343	8.86359
Srpk3	6.17167	5.67471	6.17489	5.73643	5.63448	6.13
Abcd1	8.51877	8.7139	9.04047	8.59756	8.70456	8.77532
Plxnb3	5.06725	5.57708	5.71586	6.26211	5.41081	6.12693
Slc6a8	8.86698	9.27071	9.39311	9.63423	9.58279	9.66134
Dusp9	6.72195	6.4967	6.38779	6.46032	6.19467	6.45105
Atp2b3	4.46651	4.9806	5.39491	4.82084	4.53109	5.29813
Zfp275	7.56458	7.56546	7.48515	7.4515	7.36738	7.50732
Zfp92	4.28799	3.4404	3.89074	4.15088	3.74487	4.10754
F8a	5.71653	5.23141	5.59396	5.67739	5.39851	5.68394
Xlr4b	4.12965	4.88225	3.95764	4.25807	4.06158	4.75246
Xlr3b	3.15404	3.69088	3.35114	3.12223	3.46477	3.50845
Mir2137	8.50019	7.93183	8.29492	7.84898	7.82541	8.73952
Xlr5b	5.08149	4.99878	4.9939	4.86502	4.76494	4.91165
Pnma3	4.71273	4.33633	4.62314	4.45349	4.48751	4.79179
Zfp185	5.96536	6.39249	6.57397	6.48417	6.35563	6.12911
Nsdhl	7.36777	8.05045	8.17632	7.93025	8.1373	8.11291
Gabrq	4.34229	4.37851	4.8106	4.66536	4.637	5.45324
Prrg3	7.6519	8.16705	8.08924	8.14142	8.11046	8.1097
Cnga2	4.87777	5.32808	4.8438	5.35026	5.79104	5.58963
Magea4	3.35573	3.00321	3.58769	2.85962	2.96164	3.7949
Fate1	4.76049	4.99381	4.72307	4.38304	4.45258	4.76833
Gm1141	4.24123	4.361	4.26008	4.32822	4.40802	4.53846
Vma21	5.77522	5.71501	5.76041	5.94275	5.78789	5.36363
Hmgb3	7.52112	7.1924	7.56811	7.27407	7.04504	7.51109
Gpr50	5.61373	5.39628	5.82288	5.81988	5.25998	5.98568
Mtmr1	7.25321	7.25911	7.77667	7.6941	7.7728	7.60687
Mtm1	6.59351	6.82979	7.05239	7.18121	7.12853	6.76203
Mamld1	7.57729	7.65981	8.03075	7.70124	7.36167	7.47137
Gm14698	7.67767	7.64235	7.51535	7.28353	7.40572	7.36557
1700020N15Rik	2.46067	2.56425	3.05186	2.60485	3.67202	2.39597
Aff2	6.19551	6.85414	7.0148	6.08638	6.25513	5.94388
Fmr1nb	4.68566	4.29395	4.55918	4.39693	4.3905	4.4764
Fmr1	7.81862	8.29849	8.25541	8.19	8.27974	8.14655
1700036O09Rik	3.82493	3.34423	3.53146	3.38498	3.93777	3.92569
Slitrk2	5.20971	5.33653	5.0758	5.45229	5.10398	5.49039
Ctag2	4.46707	4.51342	4.21023	4.2223	4.13894	4.24613
3830417A13Rik	4.29973	3.95803	4.36811	4.11056	4.27257	3.92706
Ldoc1	5.67603	5.75561	5.89587	5.91528	5.59224	6.20313
4931400O07Rik	3.03084	3.21503	2.78141	2.93366	2.732	2.90506
4933402E13Rik	4.06896	3.96166	3.9875	3.79496	3.9337	4.08469
C030023E24Rik	3.93437	3.93053	4.20477	3.88473	3.90266	3.98189
Gm4988	3.53765	3.1708	3.12946	3.35013	3.63716	3.22047
C230004F18Rik	3.05672	3.14819	3.28202	3.13245	3.23376	3.57276
F9	4.32529	4.4059	4.44219	4.51904	4.56305	3.90137
Zic3	4.29604	4.00165	4.07905	4.08275	4.24961	4.49694
Cd40lg	4.21941	4.38374	4.2607	4.26838	4.27124	4.45365
Gm364	3.19949	3.18017	3.46323	3.5737	3.01695	3.285
Gm14718	3.05737	3.51533	3.35098	3.5938	3.65826	4.0933
Htatsf1	7.24947	7.43891	7.5404	7.09671	7.15866	7.40889
Vgll1	4.84996	4.44297	4.78127	4.4028	4.66465	5.18787
Brs3	5.35988	5.49795	5.07484	5.48375	5.16026	5.63135
Fhl1	8.7639	9.3103	9.45036	8.8776	8.82481	8.84406
Gpr112	4.43179	4.33466	4.35138	4.60556	4.00384	4.42189
Slc9a6	8.02927	8.57446	8.74622	8.55041	8.75018	8.75898
Zfp449	5.2741	5.32624	5.78582	5.67811	5.59649	5.37022
1600025M17Rik	4.27654	4.17773	3.8699	4.10563	4.05058	4.50547
3830403N18Rik	3.98613	4.14767	3.46438	3.33556	3.62533	2.87124
Gm14623	2.92145	3.12083	2.2465	2.4141	2.69164	2.18791
Gm16404	2.61377	3.0706	2.70815	2.54991	2.82264	2.74326
Gm14625	4.10844	4.06737	4.17727	3.77	3.87126	3.94906
Slxl1	2.73471	2.93903	2.96619	2.94571	2.50509	2.96136
Gm16405	2.50167	2.89585	2.62547	2.68012	2.73593	2.58407
Cxx1c	8.00558	7.85845	8.01044	7.29792	7.60935	7.22693
4930502E18Rik	4.36539	4.38354	4.24375	4.67658	4.27275	4.44056
Hprt	7.71847	8.55393	8.27145	8.93951	8.78269	9.00413
Etd	3.60607	4.0812	3.49718	3.27423	3.40555	3.51465
Phf6	7.49423	7.57127	7.61936	7.70874	7.79187	7.82568
Fam122c	3.24161	2.90923	2.94924	2.8106	2.88717	3.07437
Ccdc160	6.09004	5.85622	6.06302	6.16737	6.02065	6.17281
Arhgap36	9.39659	9.67659	9.95549	9.78539	9.5388	9.57968
A630012P03Rik	3.69408	3.73681	3.34113	3.92982	3.53921	3.61627
2610018G03Rik	5.37478	6.44228	6.10886	5.86962	5.94186	5.85858
Olfr1320	3.58451	3.05656	3.57446	3.49234	3.34006	3.74461
Rbmx2	5.88491	6.48202	6.1773	6.55363	6.66563	6.40847
Slc25a14	5.96416	5.93885	5.9081	6.19891	6.17237	6.19247
Rab33a	5.18535	5.1702	5.10731	5.05781	4.71298	5.16734
Bcorl1	7.75162	7.80161	7.73958	7.44014	7.56146	7.27964
Utp14a	6.78947	6.58819	6.72849	7.28904	6.94837	7.38214
Sash3	7.49093	7.44824	7.60156	7.93893	7.84472	7.5525
Xpnpep2	5.6869	6.31611	6.5185	5.23452	5.42236	5.55776
Ocrl	6.93315	7.36447	7.45104	7.62155	7.72762	7.67033
Actrt1	3.74808	3.72194	3.22649	3.89051	3.79897	3.98342
Gm362	4.97027	4.70487	4.70708	4.52554	4.98665	4.64507
1110059M19Rik	3.40585	3.37741	3.57053	3.46199	3.34717	3.5317
Sh2d1a	5.6881	5.7336	5.79716	5.83354	5.67215	5.80203
Gm2483	3.90535	4.21336	4.2	4.08636	3.78841	4.10477
Stag2	8.47321	9.07836	9.01846	8.7502	8.8373	8.65077
Xiap	8.44928	8.52684	8.66323	8.44203	8.47201	8.37913
Gria3	6.85818	7.61971	7.6168	7.36551	7.39235	7.2794
Mcts1	6.70575	6.82684	6.59178	6.65827	7.00043	6.55518
Cypt15	3.22399	2.55854	2.8534	3.05995	2.86967	2.56376
6030498E09Rik	3.34719	3.2703	3.68748	3.66848	3.2986	3.8058
Mir3110	7.89021	7.73245	7.55527	7.94289	7.86374	7.89829
Zbtb33	7.60131	7.60255	7.43249	7.55915	7.78957	7.11566
Atp1b4	5.28649	5.06507	5.0333	5.32333	4.68015	5.28447
Rhox13	4.34751	4.04802	4.46959	4.46229	4.1611	4.90344
Rhox7	7.16746	6.91064	6.75932	6.94818	7.43175	6.6935
Rhox10	3.89859	3.78351	3.9751	4.07534	3.42289	4.23837
Rhox6	6.57678	6.45317	6.36408	6.26469	6.1103	6.76006
Rhox5	5.92809	5.81799	5.70736	5.57049	6.20111	5.86982
Rhox4e	6.18671	6.02301	5.50895	5.76968	5.76725	6.04358
Rhox3f	2.89733	3.80827	2.77266	2.74196	3.21563	2.54337
Rhox2f	2.96105	3.75802	3.0896	3.83391	3.21031	3.63321
Rhox3a	4.69193	4.75892	4.70348	4.73887	4.91987	5.2384
Rhox2e	5.8095	5.55738	5.78524	5.48548	5.55874	5.71611
Rhox4c	5.57403	5.69238	5.98496	5.92866	5.39822	5.82185
Rhox2d	2.77708	2.31825	2.52695	2.47077	2.30185	2.83909
Rhox2c	6.12964	6.51909	5.90265	5.92521	6.66943	6.40876
Rhox3c	3.10237	2.95181	3.00949	2.93529	2.8352	2.92084
Rhox4g	5.78004	5.74398	5.33515	5.57129	5.3791	5.78196
Rhox2b	6.0609	5.58678	5.54327	5.6927	5.66927	5.97247
Rhox2a	6.13009	5.60576	5.81262	5.64982	5.68334	5.8081
Rnf113a1	6.17491	6.07842	5.621	5.9339	5.75833	6.00279
Nkap	6.55194	6.64019	6.86981	6.7705	6.8659	6.35868
Slc25a5	9.98603	10.3278	10.1468	10.4946	10.5731	10.4157
Sowahd	5.85859	5.72856	5.8023	5.78921	5.82879	6.0141
Gm19899	4.46915	4.67725	4.32463	5.06249	5.20529	4.63243
Ube2a	6.74119	7.37241	7.39595	7.30266	7.58067	7.5018
Pgrmc1	9.39551	9.59722	9.3653	9.16649	9.00531	9.17672
Gm15008	2.99981	2.90552	2.87932	3.57661	3.76494	2.89606
Slc25a43	5.92795	6.25681	6.48534	6.36385	6.04821	6.46198
Lonrf3	6.47956	6.34906	6.39614	6.73922	6.7194	6.68188
Gm6268	3.04321	3.17251	2.99599	3.03413	2.84927	3.02538
Il13ra1	8.45254	8.8887	8.93564	9.15704	9.26968	9.17763
Zcchc12	5.12914	4.61243	4.8233	4.95499	4.73039	4.86328
Dock11	7.26657	7.53796	7.53228	7.79186	7.73574	7.68246
Gm2863	6.10883	5.62109	5.8641	5.2722	5.85978	5.25844
Gm2799	7.74902	7.65673	7.53735	7.55388	7.61475	7.78933
Gm2837	5.35037	5.31425	4.81695	5.58314	5.28231	5.06857
Gm2825	5.51661	4.97122	5.11108	5.67613	5.23211	5.16714
Gm2790	5.33057	6.11149	4.90851	4.98182	5.36644	5.00604
Gm19971	7.81743	7.5964	7.59108	7.33057	7.43521	7.67857
LOC100504847	3.63509	3.91389	3.75288	3.96747	3.56364	3.23691
Gm4907	4.21771	4.73794	4.47122	5.05728	4.4119	4.80488
Wdr44	6.89093	7.52094	7.26871	7.10944	7.22552	6.93143
Slc6a14	8.1955	9.3255	9.1128	9.62326	9.47788	9.54401
Ppp1r2-ps7	3.84333	4.30233	3.74276	3.67175	3.75229	3.88904
Agtr2	5.07578	4.48347	4.82054	4.8811	4.52756	5.00537
Timp1	5.62439	6.71548	5.87555	8.94264	9.07329	8.8305
Ssxa1	3.29708	2.89537	3.03302	3.04379	2.69164	3.09934
Spaca5	3.69682	3.69903	3.49561	3.42702	3.72935	3.69264
A230072C01Rik	4.45051	4.96785	4.42741	4.58805	4.54112	4.60506
Araf	8.92746	8.85085	8.99076	8.77861	8.72516	8.87288
Usp11	7.33682	7.10374	7.67963	7.46065	7.38139	7.55554
Cdk16	8.70915	8.75839	8.89846	8.75717	8.72324	8.79344
Uba1	9.81788	9.99035	9.96495	10.2003	10.1113	10.0487
Rbm10	7.30123	7.22682	7.29658	7.0898	6.99862	7.08104
Phf16	7.49572	7.96635	7.97509	7.65503	7.81236	7.79287
Rgn	5.24562	5.32222	5.18808	5.19992	5.18468	4.99815
Rp2h	7.13608	7.44387	7.22679	7.61085	7.55447	7.63925
Chst7	5.17091	4.99272	4.83802	4.94801	5.37932	5.25417
Kdm6a	8.49639	8.80291	9.02116	8.52211	8.60293	8.64839
Maoa	7.9579	8.31594	8.0487	7.80992	8.00518	7.76543
Dusp21	3.83838	3.93753	3.81963	3.86425	3.9195	3.89973
Cypt1	5.71362	5.7954	5.02737	5.38553	4.71549	5.1271
Gpr82	4.19342	3.53045	3.7802	4.00621	3.92992	3.94848
Gpr34	5.09912	5.43442	5.43449	5.27337	4.97724	5.30901
Gm5382	2.123	2.46995	2.09998	2.3014	2.32255	2.25918
Ddx3x	9.48499	9.75844	9.7894	9.67691	9.62907	9.60287
Nyx	5.85123	5.62913	5.64589	5.4449	5.55068	5.49925
Rpl3	8.14125	8.2462	8.0572	8.67927	8.79709	9.10881
Usp9x	8.94652	9.3842	9.53674	9.41351	9.2391	9.42351
5730405O15Rik	6.65538	7.17	7.06995	6.42853	6.56795	6.3771
Atp6ap2	7.63562	8.40386	8.47118	8.76264	8.80739	8.71778
Gm14634	5.80235	6.00652	5.87199	5.7184	5.65412	6.07151
Gm14475	6.19446	6.25974	6.14611	6.28491	6.05325	6.54056
Gm4906	5.1322	4.98621	5.08094	4.73264	4.63807	4.65522
Gm14482	6.08466	6.30046	6.14932	6.23522	6.12014	6.42414
Gm14484	6.63628	6.64756	6.37808	6.32818	6.3274	6.60067
Tspan7	11.416	11.181	11.344	10.3882	10.3947	10.5479
Gm14474	6.78217	6.8291	6.53764	6.50858	6.66451	6.78841
Otc	4.1868	4.28803	4.01362	3.85697	4.44176	4.38227
Sytl5	5.43854	5.03962	4.91391	6.01858	5.81302	4.92869
LOC100862652	5.71491	6.53294	6.06842	7.92985	7.66825	7.92968
1700054O13Rik	5.78065	5.81729	5.62733	5.91078	5.65599	6.12705
Gm14501	6.42941	6.41584	6.22251	6.33675	6.11613	6.5923
4930557A04Rik	4.76047	4.37109	4.53532	4.34632	4.40469	4.55309
1700012L04Rik	6.04457	6.44161	6.67769	6.28832	6.21832	6.27294
Xk	5.93979	5.9679	5.93324	6.31094	6.4647	6.40724
4930402K13Rik	4.3444	4.57025	4.30829	4.13613	4.25906	4.33986
B630019K06Rik	5.70566	5.84206	5.73082	5.62631	5.69109	6.16379
Gm5751	4.05896	3.61152	3.40314	3.19222	3.48657	3.96777
Gm6592	2.86842	3.31374	2.83765	3.37256	3.27033	2.95297
Ssxb5	2.48861	2.99332	2.5839	2.57083	2.80814	2.59692
Ssx9	2.77755	2.92263	2.3262	2.45241	2.47635	2.27328
Ssxb7	3.60516	3.20815	3.48398	3.26019	3.39636	3.42415
Ssxb1	4.94876	4.77498	4.70504	4.82334	4.8876	5.04056
Ssxb9	3.76277	3.33975	3.95484	3.37577	2.59904	3.66178
Ssxb10	4.28578	4.29199	4.74367	4.0917	4.31952	4.31632
Slc38a5	6.74376	7.51482	7.63101	6.50622	6.51154	6.61417
2900002K06Rik	4.61078	5.091	4.76005	4.45634	5.21217	4.85587
Gm6787	5.40321	5.524	5.48423	5.20788	5.16416	5.28759
Pcsk1n	6.37223	6.3258	5.88071	6.15927	5.96904	6.55612
Timm17b	7.50742	7.43779	7.34503	7.73497	7.70169	7.83447
Slc35a2	6.8075	6.76396	6.80965	6.717	6.91298	6.78896
Pim2	7.64014	7.15928	7.36101	7.58106	7.55564	7.65887
Otud5	8.53842	8.34556	8.58399	8.51735	8.553	8.59969
Mir1198	7.79117	7.65019	7.74245	7.64604	7.41648	7.97599
Kcnd1	5.68471	5.23423	5.64199	5.56821	5.43188	5.96635
Gripap1	7.77194	7.35777	7.56607	7.35777	7.44913	7.51471
Tfe3	8.34594	8.20288	8.36194	8.56271	8.6437	8.64632
Praf2	7.36663	7.34551	7.63518	7.84352	7.64371	7.67148
Wdr45	8.37923	8.5905	8.67283	8.35802	8.43072	8.49312
Gpkow	7.91848	7.92412	7.84959	8.03069	7.99013	7.93035
Prickle3	6.96648	6.80532	6.92602	6.64714	6.73806	6.73633
Cacna1f	5.80223	5.51845	5.41656	5.60063	5.05215	5.9147
Foxp3	6.76163	6.69683	7.10695	7.41942	7.37146	7.337
4930524L23Rik	5.18453	4.97273	5.28938	5.16145	5.18601	5.45345
Gm14379	5.11734	5.03857	4.82847	5.23143	4.77466	4.7317
Akap4	4.90453	4.64452	4.61149	4.66281	4.79157	5.16523
Dgkk	4.92741	4.58789	4.78103	4.56795	4.52907	4.5906
Shroom4	7.02997	7.23876	7.23888	7.03577	7.1339	7.22399
Gm10922	5.44152	5.36176	4.91368	4.78466	5.05084	5.36723
Gm14374	1.95888	2.37337	2.04619	2.20549	2.70458	1.96737
Pisd-ps3	7.63187	7.28121	6.93999	7.96324	7.84757	7.98517
Gm3763	2.0148	2.59319	1.90297	2.03126	2.19428	2.20268
Gm5925	2.95714	3.20827	3.09008	3.23563	3.27979	2.71447
Gm14347	4.0175	3.71005	3.11112	3.38882	3.34512	3.86626
LOC100861738	6.08721	5.75488	6.13875	5.97257	5.22533	6.06668
CYTB	13.4327	13.3849	13.4174	13.308	13.3011	13.3626
ND6	10.8406	10.5634	10.4678	10.4565	10.3588	10.5418
ND5	13.3532	13.3539	13.4007	13.2668	13.3098	13.3357
ND4	13.6153	13.604	13.6868	13.5515	13.5915	13.6601
Sfi1	6.87786	6.19397	6.32268	6.59238	6.48241	6.30249
LOC100040974	7.59325	7.37462	7.49818	7.19721	7.37852	7.39362
ND3	12.7709	12.724	12.5799	12.4211	12.4421	12.401
COX3	12.686	12.6858	12.5812	12.492	12.5592	12.5999
COX2	12.9358	12.9034	12.994	12.8366	12.8576	12.9183
COX1	13.3531	13.363	13.4132	13.3609	13.3441	13.4195
ND2	13.1874	13.1613	13.1237	12.858	12.9707	13.0397
ND1	13.3324	13.3505	13.4074	13.1419	13.2079	13.2955
LOC671650	8.08594	7.6948	7.65873	7.75838	7.67807	7.51536
2010315B03Rik	6.10561	6.24848	6.35176	6.42051	6.06683	6.72596
Ccr1	5.34413	5.84536	5.60016	7.62495	7.64275	7.28689
Xcr1	6.12777	6.17548	6.66457	6.27738	6.6492	6.64631
Ccr1l1	4.159	4.17479	4.01447	3.96645	3.57411	4.38151
Fyco1	9.09195	9.18803	9.19577	8.81396	8.82944	8.79054
Hnrnpa1	11.248	11.216	11.156	11.2388	11.2738	11.2325
Lztfl1	7.01819	7.37244	7.35834	7.2123	7.29776	7.07552
Slc6a20a	7.60486	7.83627	8.08125	8.14717	8.32971	8.07247
Slc6a20b	6.1554	5.89881	5.77748	5.86383	6.10828	5.75238
Gm19491	5.56118	6.18177	6.14235	5.7551	5.97946	5.78844
Tmem158	6.03504	5.92336	5.52627	6.12737	5.74901	5.86098
Cdcp1	7.45893	7.56004	7.60309	7.75129	7.81048	7.74827
Zdhhc3	9.25282	9.4413	9.55345	9.12877	9.136	9.33201
1110059G10Rik	6.66403	6.71623	6.40765	6.47698	6.6427	6.3286
Zfp445	8.51665	8.5233	8.70402	8.34522	8.28564	8.52652
Zfp167	5.94336	5.75863	5.77823	5.79309	5.76902	5.84807
A730085K08Rik	5.48064	5.46068	5.0227	5.3399	5.33944	5.59402
Ano10	8.11809	8.56109	8.5552	8.62161	8.55998	8.60132
Gtdc2	5.81483	6.2245	6.02212	6.02786	5.99358	6.10322
Cyp8b1	5.9803	5.84468	5.79896	5.79415	5.56458	6.1862
Higd1a	6.74754	6.44334	6.61135	6.44817	6.84689	6.65886
Ccdc13	7.0789	6.8868	6.85987	6.77979	6.78109	7.05143
Hhatl	6.51545	6.25791	6.04904	6.00436	6.02211	6.33892
E530011L22Rik	6.23767	6.13594	6.15552	6.10898	6.02971	6.40903
Sec22c	6.79708	6.73413	6.73446	6.72329	6.6335	6.78843
Lyzl4	5.6599	5.33663	5.45964	5.18522	5.48295	5.88164
Cck	5.06308	5.44065	4.9304	5.5752	5.87601	5.68913
Ulk4	7.78159	7.41032	7.35726	7.1327	7.27493	7.12117
Cx3cr1	7.45022	7.69415	7.70789	8.03637	7.97366	8.30368
1700020M21Rik	5.81223	5.86585	5.62389	5.62423	5.39338	6.05758
Gm19385	5.89959	5.51846	5.705	5.6927	5.83787	5.96039
4930593C16Rik	4.84362	4.36355	4.30242	4.79239	4.49037	4.65133
Csrnp1	7.64255	7.37701	7.43234	7.25309	7.2532	7.10471
Xirp1	6.16201	5.8469	6.14314	5.74186	5.65085	5.75191
Gm5922	3.94336	4.26636	4.15698	3.90577	4.2826	4.33137
Gorasp1	7.09005	7.229	7.29548	6.95752	7.09769	6.84165
Gm2449	6.04241	6.14613	5.90346	5.91695	6.14649	6.11929
Scn11a	4.75104	4.63128	4.73275	4.53878	4.29254	4.74977
Scn10a	5.09822	4.706	4.6661	4.52965	4.5462	4.75635
Myd88	8.44405	8.9555	8.78537	9.40038	9.57559	9.40417
Scn5a	6.6152	6.5932	6.76097	6.59596	6.26508	6.68096
Oxsr1	7.18708	7.6618	7.61618	7.6647	7.83265	7.48307
Slc22a13	7.29014	6.93673	7.08855	6.81051	7.20062	7.1185
Slc22a13b	4.94524	4.94441	4.94894	4.75617	4.34553	4.9928
Slc22a14	4.73069	5.4436	5.11953	5.40158	4.80675	5.26238
Acaa1b	6.63021	6.68276	6.43064	6.13908	6.6919	6.25236
Plcd1	6.19264	6.43037	6.54416	6.42274	6.43851	6.66783
Cmc1	6.00618	6.35211	6.24165	6.44115	6.54692	6.45623
Rbms3	9.07465	9.20767	9.36582	8.98758	8.96363	8.77654
Zcwpw2	4.50168	4.33353	4.56185	4.18829	4.44656	4.29473
Tgfbr2	9.40832	9.38601	9.52474	9.88182	9.7573	9.76096
Rps27	10.6211	10.7945	10.417	10.692	10.6842	10.7091
Stt3b	9.29039	9.39733	9.55293	9.57253	9.5347	9.57121
Stmn1-rs1	5.18662	4.53582	4.37167	4.97071	4.47844	4.93994
Gpd1l	7.16511	7.23079	7.27879	7.04515	7.12819	7.20649
Cmtm8	8.20346	8.14631	8.15365	7.61808	7.45444	7.38674
Cmtm7	7.81132	7.9296	7.82925	8.15355	8.32777	8.01258
Cnot10	8.14611	7.9604	7.90134	7.81986	7.89779	7.82342
Trim71	6.66896	6.5465	6.28648	6.44637	6.23068	6.75769
Crtap	8.67268	9.01803	9.52307	9.26068	9.26244	8.97974
Ccr4	4.61151	4.64068	5.11137	5.00906	4.8214	4.78131
4930525D18Rik	4.92215	4.75586	5.10198	5.08088	4.58498	4.79942
4921528I07Rik	3.29547	3.47778	3.28691	3.01374	3.46902	3.3149
Pdcd6ip	10.5282	10.6921	10.9528	10.9179	10.8586	10.91
Fbxl2	6.28103	5.91901	6.24346	6.43257	6.51212	6.27751
AU023762	4.70982	4.92124	4.56647	4.86917	4.64832	4.85042
Gm4657	4.43661	4.45316	4.33214	4.57467	4.43815	4.46702
Mir128-2	4.75542	4.36529	4.37706	4.39628	5.34549	4.89859
Arpp21	5.08444	5.0056	5.09799	5.01791	4.79837	5.28702
Stac	4.90634	4.93004	4.74934	4.93059	5.09411	4.59064
Mlh1	7.1447	7.1662	7.21588	7.22635	7.39715	7.3564
Ccrl2	7.65803	8.09714	8.08735	7.45449	7.61849	7.45403
Rtp3	7.94033	7.82	7.97216	7.18173	7.17223	7.28413
Gm20317	4.53103	4.93501	4.59765	5.82895	4.91439	5.2017
Tdgf1	5.1652	5.20656	5.33354	5.28233	5.62743	5.04522
Gm590	5.52332	5.70115	5.4815	5.40479	5.31418	5.60242
Tmie	7.20046	7.09923	7.21214	6.89877	6.85268	7.25802
Pth1r	6.5201	6.6045	6.30434	6.46553	6.32252	6.22188
Nbeal2	8.24027	7.80613	7.88973	7.84003	7.76766	7.80987
Nradd	7.39007	7.18973	7.38325	7.34119	7.54483	7.38213
Klhl18	7.63062	7.62318	7.5275	7.41354	7.50858	7.44324
Ptpn23	7.73314	7.81399	7.88026	8.08114	7.80399	7.80331
Scap	5.5881	5.68805	5.37468	5.58211	5.40697	5.38093
Dhx30	7.26469	7.0565	7.11613	7.15712	7.10434	7.13522
3000002C10Rik	6.93916	6.9399	6.77189	7.10278	6.95253	7.48006
Camp	4.3885	4.82935	4.25359	4.01938	4.31343	4.16995
Fbxw27	3.26088	3.9652	3.73631	3.325	3.75069	3.93252
Fbxw26	4.19914	4.11954	3.4813	3.75709	3.77816	3.80199
Fbxw18	4.17089	4.02393	4.19137	4.29435	4.70014	4.95532
Fbxw25	2.60316	2.94525	2.58428	2.36122	2.63725	2.56956
Fbxw24	3.2773	3.31319	3.16742	3.47504	3.3141	3.18923
Fbxw15	4.8313	5.01869	5.09106	4.68102	5.18601	4.97304
Fbxw23	4.81914	5.42931	5.3217	4.81865	4.91751	5.0358
Fbxw19	3.01698	3.17279	3.84413	4.00442	3.59492	3.3962
Fbxw16	3.74647	3.71477	3.85953	4.28899	4.02617	3.57368
Fbxw22	3.85553	4.62012	3.61309	3.98597	3.81896	3.54818
Fbxw28	3.27296	2.63484	3.46439	2.81419	2.93781	3.40775
Fbxw14	3.33917	3.53698	3.59163	2.99175	3.59906	3.75054
Fbxw20	4.71327	4.7343	3.91151	4.70211	4.88464	4.45083
Ccdc72	7.43194	7.93006	8.31279	8.65175	8.66622	8.7487
Fbxw13	3.91952	3.67078	3.67607	3.7077	3.58265	3.99742
Plxnb1	6.16955	5.77673	5.83632	5.36817	5.18438	5.47637
Fbxw21	3.14682	2.71619	3.65335	3.03424	4.13618	3.24533
Atrip	7.0332	7.03041	6.81288	7.01693	6.93188	6.96028
Trex1	5.29986	5.37058	5.52168	5.36517	5.90889	5.77178
Arih2	8.14405	8.31422	8.06153	8.24805	8.30777	8.27031
P4htm	6.68358	6.55838	6.54909	6.59814	6.56342	6.70208
Wdr6	7.59349	7.6028	7.76998	7.47219	7.54103	7.31975
Mir191	6.58142	6.39105	6.39316	6.51208	6.24167	7.05587
Ndufaf3	7.58843	7.91556	7.70937	7.77769	7.88644	7.68727
Klhdc8b	7.09784	6.90531	7.143	6.79547	6.82616	6.85021
Dag1	9.81724	10.3702	10.6437	9.93362	9.79283	9.97738
Tcta	7.73142	7.65799	7.6196	7.31476	7.2509	7.46409
Ccdc36	5.79908	5.56571	5.55879	5.29513	5.46058	5.75381
Bsn	6.04366	5.7839	5.80985	5.87542	5.78858	5.98569
Apeh	7.25773	7.43203	7.34719	7.56173	7.70784	7.74284
Rnf123	7.76487	7.73293	7.836	7.89863	7.78409	7.69559
6230427J02Rik	5.78356	5.49398	5.38124	5.45125	5.37754	5.52472
Rbm6	8.21724	8.24348	8.14274	7.97376	8.08526	8.1514
Rbm5	9.29597	8.98588	9.10684	8.97349	8.91266	9.01025
Sema3f	9.83479	9.66901	9.6506	9.50455	9.4951	9.49423
Gnat1	6.03821	5.6686	5.72099	5.67594	5.37181	5.97226
Gnai2	10.8664	10.9925	11.085	11.0587	10.9429	11.1513
Slc38a3	5.5562	5.31118	5.42605	5.42811	5.33565	5.46997
Sema3b	7.55086	7.96083	7.92644	7.77566	7.78392	7.86889
Gm9917	8.15406	7.90021	7.9274	6.92388	7.35978	6.75849
Cyb561d2	5.99725	5.81281	6.1706	5.94882	6.21847	6.01289
Hemk1	6.41938	6.37987	6.26084	6.48225	6.30461	6.70684
Cish	6.88783	6.98314	6.63702	6.7692	6.91034	6.97044
Mapkapk3	7.98986	8.05149	8.16107	8.69086	8.76465	8.70049
Rbm15b	6.49212	6.25512	6.75031	6.31028	6.62337	6.25509
Dock3	4.7155	5.04894	4.93198	4.96058	5.07878	5.2052
Manf	6.31677	6.38555	6.40088	6.50246	6.8805	6.60462
Rad54l2	7.70227	7.56941	7.65279	7.77111	7.68328	7.70687
Tex264	8.04107	7.95237	7.8981	8.05107	8.05025	8.26551
Grm2	5.77831	5.39352	5.61937	5.92	5.72761	5.94939
Iqcf4	4.94961	5.05084	4.76875	5.14826	4.90868	5.51329
Iqcf3	5.80272	5.94377	5.40805	5.64143	5.73618	5.17084
Parp3	7.56523	7.73787	7.78143	8.1171	8.27596	8.23777
Gpr62	5.35521	5.14025	5.53322	5.55952	5.13494	5.57447
Abhd14a	6.15778	6.18096	6.25196	6.10655	6.13949	5.91022
Alas1	10.5791	10.0774	10.3427	10.3398	10.3467	10.2751
Acy1	6.21848	6.25867	6.48592	6.59417	6.67525	6.48046
Ppm1m	8.23285	7.86145	8.12703	8.33528	8.25872	8.4349
Glyctk	7.18571	7.0192	7.15242	6.81948	7.03769	6.9058
Col6a4	5.30947	5.24201	5.05817	5.33143	4.83888	5.74892
Col6a5	4.55703	5.05491	4.57985	4.79408	4.51609	5.23178
Col6a6	6.25084	6.06776	6.18242	6.05689	6.17596	6.46845
Gm19687	5.68503	5.81209	5.62784	5.83749	5.80177	6.07553
Atp2c1	8.47359	8.70623	8.79313	8.8089	8.85081	8.76092
Nek11	7.14243	6.69421	6.87427	6.88719	6.90005	7.3229
Nudt16	7.29554	7.38515	7.27544	7.24729	7.22846	7.35448
1700080E11Rik	5.76265	5.98869	5.57237	5.84929	5.96009	5.85069
Acpp	7.46848	7.14044	7.27584	7.60554	7.45712	7.3848
Dnajc13	8.32549	8.45012	8.49919	8.90255	8.84247	8.73612
Uba5	7.87995	8.12443	8.20576	8.32736	8.48775	8.20573
Ccrl1	4.97134	5.10901	5.64133	4.77243	5.08096	4.78719
Tmem108	6.0578	6.38831	6.23728	6.16927	6.27982	6.24253
Cdv3	7.67872	7.97753	7.71617	7.99635	7.97302	8.18433
Bfsp2	5.54932	5.45261	5.16764	5.25102	5.22006	5.7389
Trf	10.4663	10.6019	10.7304	11.4443	11.4169	11.4346
1300017J02Rik	5.61489	5.48576	5.67087	5.4367	5.22887	5.52201
Srprb	8.26131	8.56843	8.52373	8.51338	8.67324	8.88881
Rab6b	5.89063	6.23392	5.47312	5.6743	5.82159	5.74676
Cep63	7.85478	7.65878	7.79473	7.43317	7.3932	7.44364
Ephb1	5.5575	5.62154	5.7672	5.71854	5.85661	5.83471
Ppp2r3a	7.7277	7.54725	7.76998	6.85528	6.97761	7.20787
Pccb	7.87861	8.10792	8.13245	7.9989	7.85316	8.04525
Tmem22	6.1659	6.3461	6.37712	5.91385	6.43059	6.07754
Nck1	7.6599	7.77271	7.6383	7.65938	7.71144	7.5516
Cldn18	9.56986	10.5038	10.6781	10.2896	10.3162	10.2877
Il20rb	6.32427	6.39761	6.5352	6.84211	6.63455	6.79479
Sox14	7.21937	7.26124	6.88361	6.99978	6.60904	7.26189
Armc8	7.97954	8.25099	8.22958	8.17014	8.26507	7.88281
Mras	6.26467	6.69461	6.72529	6.6145	6.87172	6.09211
Esyt3	7.31834	7.47582	7.45722	7.20542	7.37456	7.17688
Pik3cb	8.22889	8.39097	8.45499	8.43674	8.43715	8.47616
Gm6432	2.72592	2.7463	2.36235	2.50666	3.21334	2.64864
Gm1123	6.24642	6.08832	6.11508	5.88847	5.73391	6.03181
E330023G01	5.68665	5.26668	5.50354	5.56	5.19305	5.68291
Foxl2os	4.74872	4.79818	4.82695	4.79158	4.16727	5.01202
Mrps22	6.22374	6.42567	6.24061	6.2519	6.30581	6.5034
4930579K19Rik	6.66215	6.52839	6.65166	6.13261	6.10278	6.59898
Rbp2	5.23908	5.10948	4.88891	5.25594	4.80702	5.47575
Clstn2	6.74363	7.08448	7.36388	6.44652	6.39329	6.56871
Slc25a36	8.17302	8.24873	8.54833	8.2183	8.37627	8.31994
Trim42	5.42258	5.26215	5.43847	5.38333	4.88758	5.50111
Gm19325	5.8278	5.50705	5.63714	5.45825	5.60361	5.12657
Spsb4	6.57795	6.00288	6.20699	6.62841	6.37523	6.7319
Acpl2	6.6836	6.55164	6.70267	6.34724	6.48584	6.68024
Zbtb38	6.606	6.88194	7.0728	6.98571	7.09514	6.86229
Rasa2	7.96177	8.08869	8.05124	7.90936	7.99792	7.95663
Rnf7	6.99536	7.57099	7.04363	6.97415	7.12249	7.09971
Atp1b3	8.68496	9.26506	9.30231	9.52791	9.38248	9.48559
Atr	5.62806	5.61092	5.30477	5.32364	5.9292	5.42279
1700065D16Rik	5.21118	4.44224	4.55557	5.01251	4.34722	4.52423
Pls1	7.28522	7.632	7.81265	8.11566	8.06313	7.89082
Trpc1	7.08951	7.2007	7.3973	6.84954	6.98047	6.80534
2610101N10Rik	8.59814	8.81939	8.75322	8.79666	8.85728	8.81313
Chst2	7.80448	7.87005	8.08398	7.04685	7.37862	7.39208
1190002N15Rik	8.67501	9.15657	9.27478	8.37206	8.32456	8.54371
B430319G15Rik	6.31852	6.15432	6.13214	5.94405	5.94009	5.83784
1700034K08Rik	3.97272	3.40343	3.56887	3.86268	3.50329	3.74083
Tbc1d2b	8.29477	8.81603	8.86981	8.73318	8.83102	8.62751
Zic1	5.22924	5.09126	4.96498	5.23898	5.16409	5.20208
Morf4l1	7.26599	7.22814	7.25563	7.39517	7.58813	7.5825
Tmed3	7.59172	7.95518	7.79878	8.32177	8.25188	8.35403
Mir184	4.56482	5.21594	3.93743	4.3828	4.67238	4.14136
Ankrd34c	3.97069	3.64654	4.25553	4.28587	3.25848	3.76353
AF529169	5.12549	5.03376	5.10403	5.10091	4.76867	5.39783
Trim43b	5.31665	5.16361	4.82904	5.0392	5.08511	5.37101
9330159M07Rik	7.35745	7.37359	6.78315	7.64758	7.37726	7.81729
Bcl2a1d	6.77452	7.03956	6.95601	8.00593	8.11753	8.14699
Gm2382	6.96516	7.9395	7.77159	8.03709	8.23048	7.73807
9430037G07Rik	4.99716	5.42122	5.41028	5.17945	5.50193	5.5347
Snhg5	6.06992	5.86024	5.58073	6.42664	6.64562	6.8302
Syncrip	7.9446	8.01863	7.99332	8.07993	8.07932	8.02269
Snx14	7.39772	7.68079	7.94884	7.6798	7.72103	7.85462
Tbx18	5.20354	5.29548	5.13494	5.27553	5.12183	5.70806
4922501C03Rik	7.37623	7.44822	7.51109	7.40419	7.70912	7.53761
Me1	8.54077	9.3283	8.98639	9.44073	9.47146	9.3549
Snap91	4.9191	4.44598	4.72169	4.58581	4.60604	4.72103
Pgm3	6.76699	7.21649	7.25611	7.42231	7.39145	6.98329
Ube2cbp	5.96024	5.62411	5.63623	5.69954	5.79411	5.77213
Ibtk	7.18079	7.646	7.55814	7.76389	7.78527	7.79114
Fam46a	7.05039	7.08438	7.0445	6.81512	6.96809	7.07981
Elovl4	5.48382	5.61339	5.36751	5.50021	5.52153	5.89571
Lca5	7.77461	7.49731	7.42816	7.26603	7.27901	7.4338
Hmgn3	7.03222	7.03229	6.62167	7.02465	6.89209	6.77213
Phip	8.96928	9.15902	9.25415	8.98867	8.91121	8.94029
Htr1b	6.46186	6.41978	6.09283	6.40699	6.6194	6.53957
Mei4	3.37165	3.60366	3.09339	3.48751	3.11313	3.28849
Tmem30a	9.76279	10.2261	10.2824	10.4579	10.3729	10.4795
Filip1	7.15955	6.90995	7.12368	6.89182	6.94587	6.86757
Impg1	4.0067	3.92557	3.64354	3.8103	3.55486	3.74083
Cox7a2	8.15102	8.51773	8.1705	8.50178	8.68523	8.6205
Col12a1	6.79237	7.56359	7.42042	8.05048	8.15866	7.95064
Slc17a5	7.87589	8.05469	8.75565	8.29282	8.54231	8.27933
Gm10635	4.72653	4.59746	4.83713	4.43561	4.67263	5.25529
Mto1	5.76964	5.90556	5.55309	5.7351	5.5041	5.79564
Rn7sk	13.5854	13.5876	13.5005	13.4233	13.4406	13.4955
E330016A19Rik	4.9586	4.99988	4.86274	5.39739	5.78545	5.41441
Ooep	6.76345	6.63285	6.79948	6.74427	6.60593	6.98677
Dppa5a	4.46319	4.846	4.67589	4.65875	4.17613	4.73461
Gsta2	3.07031	3.6149	3.26127	3.456	3.25757	3.3452
Fbxo9	7.73681	7.823	7.70443	7.43891	7.5589	7.59623
Omt2a	4.27234	4.11402	4.29896	3.92609	4.45139	4.12303
Lrrc1	6.91268	7.42991	7.53878	7.01611	7.16935	6.85969
5730403I07Rik	5.11768	4.63287	4.45285	4.82169	4.76572	4.72909
2310046A06Rik	5.8585	5.68477	5.78825	5.31031	5.04908	5.36824
Tinag	6.03616	6.97952	7.24516	6.0788	6.28591	5.8125
Fam83b	5.34492	5.67389	5.68616	5.52492	5.53839	5.6642
Hcrtr2	5.46279	5.2121	5.01777	4.99842	5.18481	5.29572
Gfral	3.62442	3.73427	3.56772	3.52743	3.66516	3.70406
Hmgcll1	4.00942	4.03701	4.05767	3.88048	3.9335	4.16202
Tmod2	7.96318	8.00337	7.78622	7.53193	7.71484	7.59829
Tmod3	9.52731	9.78899	9.6214	9.74744	9.68749	9.76196
Scg3	4.16787	4.04112	4.03396	4.06419	4.31949	3.759
Mapk6	8.57817	8.72599	8.64554	9.36601	9.17592	9.33127
Gm5918	9.59402	9.4806	9.41634	9.52996	9.46401	9.54187
Gm5745	4.72549	4.93378	4.90312	4.86564	4.84407	5.16686
Pigb	7.06706	7.34271	7.66541	7.44322	7.5463	7.34712
Unc13c	4.33162	4.37139	4.45415	4.42529	4.42866	4.44814
Ccpg1	7.06354	7.04129	7.21823	7.09948	7.15073	6.93343
LOC100861984	6.74091	7.46424	6.41536	7.23812	7.34164	7.02224
4930509E16Rik	6.48611	6.85633	6.5308	6.4022	6.28948	6.29796
Tex9	6.34262	6.25113	6.13608	6.10941	6.14618	6.06787
Zfp280d	5.52833	5.60488	5.39594	5.62811	5.74714	6.10169
Gm7866	3.86181	3.77414	4.20946	3.74368	4.33784	3.67837
Tcf12	8.24002	8.32814	8.57929	8.39335	8.31302	8.53142
Cgnl1	8.66707	8.63345	8.58843	8.5365	8.44008	8.30862
Myzap	9.1458	8.81581	8.83056	7.9182	7.87878	7.78178
Polr2m	9.0859	9.10341	9.01539	9.28939	9.23022	9.21098
Aqp9	6.10803	6.04771	6.0215	5.99849	6.09461	6.23474
Fam63b	7.80789	8.00772	8.13966	8.05963	8.08368	7.78549
Lipc	5.16213	5.0977	5.09565	4.96446	4.70838	5.17937
Rnf111	8.87794	8.85521	8.87167	8.80323	8.94854	8.74018
Ccnb2	6.00679	7.24923	6.80338	8.1152	8.28633	7.97074
Fam81a	6.42422	6.34782	6.08946	6.63762	6.67234	6.79658
Gcnt3	4.87227	5.0378	5.19175	5.16737	4.94325	5.46602
Foxb1	5.46773	5.87215	5.7289	5.11386	5.47732	5.5583
Gm16144	6.25201	5.81523	5.7959	5.88755	5.65482	5.9167
Gm19304	6.02743	5.59649	5.55918	6.00235	5.5632	6.1001
4930502A04Rik	5.85294	5.87622	5.96506	6.05871	5.82405	6.35267
C2cd4a	6.44168	6.14824	6.08321	6.01734	5.9364	6.08196
LOC434412	4.96973	4.7431	5.02157	5.03884	4.50971	4.88645
C2cd4b	5.61858	5.61661	5.41057	5.73873	5.34105	5.58688
Tln2	6.8251	6.83436	6.96505	6.4747	6.50148	6.52659
Tpm1	9.06909	8.90615	8.9185	9.23145	9.0935	9.16284
Lactb	6.40599	6.40936	6.52547	6.7847	6.72515	7.0957
Rab8b	7.72615	8.27949	8.3012	8.73083	8.62831	8.84657
Aph1c	8.21688	8.0474	8.14999	8.28507	8.18789	8.29333
Aph1b	6.85315	7.03358	6.94875	6.81413	7.0965	6.88628
Usp3	7.6042	7.86906	7.91039	7.95879	8.00745	7.91465
Fbxl22	6.63282	6.98677	6.63466	6.54891	6.79766	7.06132
Snx1	8.28189	8.65559	8.42401	8.96569	9.1452	9.1895
[truncated: 22,646 more rows]

## Sheet: DEGs of BIPF
geneNames	logFC	AveExpr	t	P.Value	adj.P.Val	B
Stfa2l1	3.44863	7.75525	13.8216	9.88e-08	0.000608878	7.34337
Ear11	3.1438	6.12403	2.82526	0.0184026	0.280871	-3.2406
S100a8	3.08538	8.26149	17.2389	1.24e-08	0.000152345	8.58519
Retnlg	2.92583	7.81954	12.1856	3.18e-07	0.00130534	6.54362
S100a9	2.65681	7.57468	13.9826	8.87e-08	0.000608878	7.41374
Uty	2.62244	6.45968	3.19501	0.00986014	0.225904	-2.64267
Erdr1	2.55754	10.8498	11.5333	5.27e-07	0.00162246	6.17639
Clca3	2.53366	8.6113	2.3013	0.0447541	0.388977	-4.07764
Saa3	2.51941	9.10055	5.20307	0.000431865	0.0647841	0.371952
Eif2s3y	2.44996	6.81018	2.86745	0.0171321	0.27281	-3.17237
Mid1	2.42823	10.2445	17.3804	1.14e-08	0.000152345	8.62689
Chi3l4	2.39373	6.85276	2.8137	0.0187672	0.282842	-3.25929
Awat1	2.29588	5.84981	3.36542	0.00741914	0.200073	-2.36854
Il1f9	2.2759	5.99784	10.0447	1.84e-06	0.00345905	5.21392
Cxcr2	2.23566	8.09681	9.99542	1.93e-06	0.00345905	5.17874
Ly6i	2.05964	7.57287	2.81508	0.0187233	0.282604	-3.25706
Kdm5d	2.05824	6.27028	3.28616	0.00846597	0.211641	-2.49584
Il1r2	2.04978	6.84452	8.78101	6.07e-06	0.00680563	4.23561
G530011O06Rik	2.04885	6.24744	9.75849	2.39e-06	0.00392358	5.00646
Ddx3y	2.04857	7.43667	2.90297	0.0161315	0.266673	-3.11489
LOC100862610	1.93492	8.05208	9.38746	3.37e-06	0.00488847	4.72561
LOC100504898	1.89167	7.38257	13.4274	1.29e-07	0.000637828	7.16508
Ly6g	1.84504	5.62767	5.48866	0.000289611	0.0536462	0.751389
Nop56	1.83289	8.70439	4.69155	0.000909611	0.0894322	-0.341057
Orm1	1.82973	7.49265	4.69	0.000911714	0.0894322	-0.343277
Orm2	1.81374	6.32432	3.75185	0.00393406	0.167685	-1.75531
Mmp8	1.78848	7.78703	6.07081	0.000132855	0.0376391	1.48363
Ctsk	1.78673	9.06541	5.20012	0.000433681	0.0647841	0.367954
Ch25h	1.77601	8.26281	4.31697	0.00160723	0.115526	-0.889583
Fgg	1.77527	6.69438	9.31387	3.62e-06	0.00495046	4.66825
Ifitm6	1.76664	6.27795	8.17249	1.13e-05	0.00897618	3.70221
Marco	1.75727	8.02593	4.44627	0.00131754	0.105097	-0.697804
Pigr	1.69949	9.2983	3.6647	0.0045327	0.171616	-1.89236
Chia	1.67832	7.73156	4.66672	0.000943997	0.0907136	-0.376732
Clec4e	1.66924	6.79613	10.0768	1.79e-06	0.00345905	5.23667
Cxcr1	1.66711	6.62613	6.23911	0.000106964	0.0351527	1.6852
Ppbp	1.64904	8.79371	4.57474	0.00108398	0.0976704	-0.509784
Serpina3f	1.6415	7.42056	5.32488	0.000363679	0.0591066	0.535427
Ccl3	1.61687	7.69977	2.79339	0.0194251	0.287485	-3.29211
Slfn4	1.61172	7.21987	7.17155	3.43e-05	0.0184037	2.72363
AA467197	1.57664	6.73389	3.7556	0.00391024	0.167685	-1.74944
Serpina1d	1.57087	3.41918	8.1014	1.22e-05	0.00913104	3.63699
Tarm1	1.52551	7.48815	7.42361	2.57e-05	0.0150837	2.98268
Pisd-ps3	1.51622	8.30609	7.69908	1.89e-05	0.0122578	3.25587
Retnla	1.5097	10.8592	4.97686	0.000597585	0.0738669	0.0618807
Mmp9	1.48847	7.76017	8.88229	5.49e-06	0.00677006	4.32023
Fmo3	1.48299	8.91242	6.7226	5.86e-05	0.0253241	2.23984
Arg1	1.48184	7.81463	4.17805	0.00199501	0.125084	-1.0984
Chi3l3	1.45869	12.2285	6.35524	9.23e-05	0.0320441	1.82169
Fga	1.42123	5.3351	5.91052	0.00016389	0.0429742	1.28748
Ms4a8a	1.36908	7.9052	4.91957	0.000649569	0.0769739	-0.0179662
Dhrs9	1.35443	6.89898	7.23341	3.2e-05	0.0175116	2.78802
Asprv1	1.34492	5.93696	9.97351	1.96e-06	0.00345905	5.16303
Ear5	1.34369	7.44825	3.44704	0.00648034	0.193134	-2.23792
Cd33	1.32958	9.44289	8.25857	1.04e-05	0.00869361	3.78034
Bbox1	1.31874	5.96189	6.11293	0.000125795	0.0366736	1.5345
Slc6a20a	1.315	8.41628	8.80289	5.94e-06	0.00680563	4.25399
Csf3r	1.3062	8.76116	8.14657	1.17e-05	0.00897618	3.6785
Ccl6	1.2902	10.6655	4.49516	0.00122291	0.102525	-0.625946
Trim30b	1.27067	6.53917	8.23824	1.06e-05	0.00869361	3.76197
8430408G22Rik	1.26791	9.11407	8.39934	8.95e-06	0.00816868	3.90618
Cebpd	1.26608	8.00415	7.39311	2.66e-05	0.0150837	2.9518
Gm11428	1.25172	9.03808	3.27847	0.00857526	0.212853	-2.5082
Tff2	1.24151	6.70392	3.53102	0.00564207	0.186192	-2.10408
Gda	1.24143	8.72693	5.70055	0.000216914	0.0486593	1.02427
Ccr1	1.24081	6.94595	4.795	0.000780029	0.083957	-0.19344
Snora69	1.23502	8.72528	2.6693	0.023982	0.312756	-3.49225
Rnu1b1	1.22204	9.07397	3.62695	0.00482082	0.1757	-1.95197
Slc7a11	1.22012	5.83376	3.67948	0.00442487	0.170984	-1.86907
1100001G20Rik	1.1801	7.44592	4.86571	0.000702865	0.0794102	-0.0935245
Zbtb16	1.17945	8.92662	5.70438	0.000215794	0.0486593	1.02914
Mir3962	1.17931	6.06254	4.87262	0.000695776	0.0794102	-0.0838072
1810033B17Rik	1.17443	8.45484	6.57739	7e-05	0.029227	2.077
Alas2	1.15875	7.1766	4.01671	0.00257262	0.143344	-1.3443
Slc2a3	1.14912	6.67282	6.89898	4.74e-05	0.0226427	2.4334
LOC100862652	1.1385	6.94156	5.07245	0.000520484	0.0690807	0.193927
Tfec	1.13152	7.14078	4.55803	0.00111169	0.0989202	-0.534085
Ms4a4a	1.13148	7.26576	8.66163	6.85e-06	0.00709671	4.13439
Clec4d	1.11541	7.62476	5.99622	0.000146426	0.0396606	1.39286
Gm9733	1.11417	6.17699	6.39221	8.81e-05	0.0319357	1.8647
Itih4	1.11307	9.75707	3.76433	0.00385536	0.167427	-1.73576
Ear6	1.10434	4.01949	3.2939	0.00835733	0.211057	-2.48339
Fbp1	1.09743	5.89946	3.10887	0.0113947	0.23608	-2.78177
Bcl2a1b	1.09595	7.38502	4.99585	0.000581341	0.0734815	0.0882429
Irg1	1.09571	5.92981	4.16063	0.00205019	0.12665	-1.12477
Slc26a4	1.08409	7.82416	3.41293	0.0068568	0.196127	-2.29246
Ddit4	1.07983	7.60488	4.36847	0.0014845	0.111555	-0.812905
Rgs18	1.07931	5.83944	4.00237	0.00263189	0.143519	-1.36633
Tmem20	1.07742	6.78842	6.31279	9.74e-05	0.0328849	1.77204
Gsta3	1.0772	7.92933	6.11022	0.000126237	0.0366736	1.53123
Fkbp5	1.07482	7.70941	5.14548	0.000468769	0.0668056	0.2938
Snora73a	1.07146	7.89026	4.99715	0.000580246	0.0734815	0.0900469
Gm7429	1.07002	8.71974	3.10456	0.0114776	0.236737	-2.78873
Stfa1	1.06304	5.57444	6.04031	0.000138232	0.0387176	1.44663
Slc7a2	1.0627	8.38775	4.77204	0.000806978	0.0842813	-0.226043
Clec12b	1.059	6.48676	4.18349	0.00197809	0.124377	-1.09017
Ppp1cb	1.05004	4.14932	3.91246	0.00303758	0.15249	-1.50505
LOC100302567	1.04932	7.24158	2.55276	0.0292321	0.34099	-3.67928
Snora74a	1.04319	6.98398	6.17455	0.000116188	0.0366495	1.6084
Fcamr	1.04259	6.26187	4.27542	0.00171407	0.117792	-0.951739
Sla	1.03104	8.4993	6.83941	5.09e-05	0.0229157	2.36854
Il1b	1.02773	8.2537	6.33695	9.45e-05	0.0323375	1.80033
Ptpn22	1.0248	7.82017	4.18771	0.00196508	0.124312	-1.08379
Hbb-b1	1.01961	6.32813	4.25646	0.00176532	0.11915	-0.980197
Slc39a2	1.01932	6.57714	3.48076	0.00612921	0.189958	-2.18411
Nrn1	1.01722	7.813	5.50122	0.000284641	0.0536462	0.767771
Gm19951	1.01126	6.79412	3.48022	0.00613465	0.189958	-2.18497
Bcl2a1d	1.00754	7.62818	3.76609	0.00384442	0.167427	-1.73301
Slfn2	1.00367	9.01831	5.67482	0.000224586	0.0486593	0.99153
Lilra6	1.00351	6.26608	6.84138	5.07e-05	0.0229157	2.37069
Ccl9	0.999033	10.3975	3.16112	0.0104368	0.227934	-2.69736
Orm3	0.998983	4.89286	3.68063	0.00441659	0.170984	-1.86726
Mfsd2a	0.998504	8.61118	7.14608	3.54e-05	0.018554	2.69696
Hif3a	0.996654	6.65504	5.24164	0.0004089	0.0636271	0.423979
Tubb1	0.99578	6.95006	3.50919	0.00584858	0.186192	-2.13882
Akr1c14	0.987886	8.33254	6.83483	5.11e-05	0.0229157	2.36353
LOC100041057	0.974843	6.40957	5.09048	0.000507168	0.0685769	0.218675
E230001N04Rik	0.970848	6.11466	6.48794	7.82e-05	0.0309766	1.9751
Rnu3a	0.969564	7.5487	3.22983	0.00930156	0.219183	-2.58653
Serpind1	0.965258	6.87141	4.04059	0.00247707	0.141331	-1.30769
Saa4	0.964479	4.98517	3.01293	0.0133944	0.248531	-2.93693
Ptcd3	0.959733	8.83835	3.18494	0.0100279	0.225904	-2.65891
Il1a	0.953749	7.14118	2.6603	0.0243513	0.314904	-3.50673
Itgam	0.946571	8.54964	5.68321	0.000222054	0.0486593	1.00221
Slpi	0.943055	7.89408	5.43078	0.000313746	0.0558362	0.675574
Slc10a5	0.938117	5.08126	3.99454	0.00266483	0.144676	-1.37837
Gp49a	0.937167	8.85425	5.39883	0.000327987	0.0568436	0.633485
Obfc2a	0.935712	8.27978	4.66429	0.000947444	0.0907136	-0.380236
Snord42b	0.934779	8.95185	3.48144	0.00612235	0.189958	-2.18303
B430010I23Rik	0.932728	7.07791	5.14528	0.000468897	0.0668056	0.293539
Rasd1	0.930409	6.30971	6.40497	8.67e-05	0.0319357	1.8795
Nfkbia	0.923593	9.58407	5.54426	0.000268296	0.0516637	0.823702
Snord17	0.92319	9.732	3.01105	0.0134371	0.248647	-2.93998
Ace2	0.922711	6.68703	6.0014	0.000145438	0.0396606	1.39919
Ighv1-53	0.918896	9.79237	4.50944	0.00119665	0.101544	-0.605031
Adrb2	0.911331	8.08193	6.45774	8.12e-05	0.0312571	1.94043
Gm10417	0.906369	6.14231	3.347	0.00764996	0.202531	-2.3981
Slfn1	0.906205	7.73743	6.40184	8.7e-05	0.0319357	1.87588
Ly75	0.904804	7.65577	4.25355	0.00177333	0.11915	-0.984567
Klrc1	0.904444	5.70703	4.35017	0.00152693	0.11365	-0.840101
Fpr2	0.903776	6.09583	3.19196	0.00991061	0.225904	-2.64759
Fbxl13	0.89626	6.84422	3.40657	0.00692946	0.196127	-2.30263
Klf15	0.895565	7.16885	5.39489	0.000329789	0.0568436	0.628289
Ighg	0.89528	6.33478	3.81922	0.00352826	0.162551	-1.64996
Sult1a1	0.894957	8.44066	5.84736	0.000178197	0.0443656	1.20905
Fbxl5	0.892743	8.73183	6.15202	0.000119605	0.0366534	1.58145
Atp6v0d2	0.892168	9.95305	3.11594	0.0112599	0.235207	-2.77033
Gm12474	0.891832	7.28645	4.57366	0.00108576	0.0976704	-0.511355
Mcoln3	0.887909	7.72876	3.748	0.00395873	0.167777	-1.76136
Clec5a	0.88788	7.09704	2.78979	0.0195442	0.287485	-3.29793
1700030F04Rik	0.884679	5.00509	5.68346	0.000221979	0.0486593	1.00253
Fpr1	0.884656	7.19469	4.76316	0.000817681	0.0850388	-0.238694
Efcab1	0.881854	7.60931	3.89113	0.00314311	0.154634	-1.5381
Sntn	0.881736	8.06729	4.22607	0.00185083	0.122354	-1.0259
Fabp5	0.881187	7.92805	3.60831	0.00497005	0.177269	-1.98146
Scarna6	0.879803	7.9714	3.24882	0.00901079	0.217067	-2.55594
F630028O10Rik	0.878929	6.87726	4.38834	0.00143982	0.110214	-0.783414
Tsc22d3	0.872872	7.43548	5.22634	0.000417853	0.0636271	0.403361
Snora73b	0.872017	7.71989	4.40079	0.00141256	0.109144	-0.764972
Pglyrp1	0.871735	9.1106	4.96283	0.00060989	0.0747779	0.0423773
1190002H23Rik	0.870827	8.90978	6.48112	7.88e-05	0.0309766	1.96729
Proz	0.866784	6.72562	3.70144	0.00426951	0.170179	-1.83449
Snora15	0.866648	9.69947	2.32517	0.0429861	0.385605	-4.04022
4930451C15Rik	0.865448	7.95019	4.53096	0.00115821	0.0998164	-0.573568
Nrgn	0.863761	6.29479	4.09851	0.00226046	0.133932	-1.21918
Snora81	0.863336	9.50444	2.24192	0.0494627	0.399583	-4.17024
Hp	0.861729	11.3248	6.13703	0.00012194	0.0366534	1.56347
Slc39a12	0.86168	5.44426	3.09557	0.0116525	0.237729	-2.80326
Gp9	0.860123	7.63123	3.94082	0.00290295	0.149271	-1.46118
Slco1a5	0.858995	6.01223	3.58144	0.00519366	0.179721	-2.02401
AU040972	0.853353	7.91592	5.57248	0.000258126	0.0508983	0.860217
Prok2	0.852498	6.0531	3.86585	0.00327326	0.156414	-1.57736
Klrc2	0.847452	3.92414	3.42592	0.0067108	0.196117	-2.27167
Tnfrsf26	0.84565	6.92149	3.69084	0.00434373	0.170984	-1.85116
Mrgpra2a	0.845393	6.11333	5.58669	0.000253163	0.0506353	0.878551
Igsf6	0.8436	9.73573	4.17526	0.00200373	0.125084	-1.10262
Gm5150	0.842911	6.80779	5.43128	0.000313531	0.0558362	0.676224
Cckar	0.840637	8.93675	6.22435	0.000109001	0.0353507	1.6677
Fcgbp	0.83873	6.799	2.53795	0.0299764	0.344456	-3.70296
Il18rap	0.837921	6.78177	5.35694	0.000347717	0.0584497	0.578054
Fam150a	0.837674	6.34847	4.43017	0.00135039	0.10634	-0.721553
1700095J03Rik	0.83034	5.67395	5.31459	0.000368969	0.0591066	0.521706
Rdh12	0.829095	5.9197	5.34585	0.00035315	0.0588138	0.563332
Mir1941	0.826971	5.78593	6.80539	5.3e-05	0.0233185	2.33126
Sult1d1	0.822876	7.09648	4.86638	0.000702179	0.0794102	-0.0925881
LOC100505155	0.822666	6.36344	6.35949	9.18e-05	0.0320441	1.82665
Cd14	0.820537	8.29047	4.59958	0.00104412	0.0960283	-0.473718
Lipf	0.820536	5.25893	3.96785	0.00278044	0.145844	-1.41946
Pon1	0.819586	7.78897	3.98844	0.00269081	0.144863	-1.38776
Spink5	0.816341	6.89248	4.7821	0.000795056	0.0842813	-0.211755
Aqp9	0.816284	6.21182	4.8631	0.000705568	0.0794102	-0.0972038
Serpina3m	0.816119	6.39085	3.61517	0.00491456	0.177096	-1.9706
Olfr353	0.815873	4.68604	3.72848	0.00408605	0.168592	-1.79199
Arl4a	0.813016	7.76598	5.87913	0.000170839	0.0436749	1.24858
Lilrb3	0.812905	7.28239	4.14484	0.00210159	0.128218	-1.14871
Sirpb1b	0.812393	8.36241	5.02423	0.000557954	0.0727348	0.127505
Gm6280	0.812098	4.56902	3.45845	0.00635928	0.192109	-2.21971
Gabrp	0.811241	10.0025	4.57678	0.00108065	0.0976704	-0.506815
Gm4871	0.810028	4.93144	3.45537	0.00639172	0.192126	-2.22462
Vmn1r103	0.806852	4.58677	2.78264	0.0197829	0.288953	-3.30948
Pex11a	0.806012	6.81592	4.32232	0.001594	0.115526	-0.8816
Bglap	0.800225	6.19314	3.32587	0.00792376	0.205368	-2.43202
Cdkl4	0.795758	6.76334	5.4266	0.000315571	0.0558362	0.670076
Gdpd1	0.795291	8.73043	5.35514	0.000348593	0.0584497	0.575666
Gm7609	0.794796	5.63961	3.81017	0.00358012	0.163398	-1.66408
Gsr	0.787358	8.93325	5.3215	0.000365407	0.0591066	0.530923
Mrc1	0.787303	9.87893	3.74369	0.00398645	0.168016	-1.76811
Rpph1	0.786451	11.9375	3.58819	0.00513658	0.179583	-2.01333
Prmt8	0.783191	7.39672	5.78044	0.000194833	0.0461755	1.12525
F13a1	0.782035	7.74338	3.45249	0.00642217	0.192748	-2.22921
Ccdc153	0.781601	8.78182	4.77287	0.000805998	0.0842813	-0.224877
Cd300lf	0.779758	7.22002	5.58215	0.000254738	0.0506353	0.872697
Plek	0.778843	9.49126	3.50992	0.00584152	0.186192	-2.13765
Ccl11	0.777679	7.7673	3.75091	0.00394008	0.167685	-1.75679
Vmn1r80	0.777413	4.02406	2.24201	0.0494553	0.399583	-4.17011
Dpep2	0.776779	7.63938	4.88483	0.000683426	0.0791524	-0.0666432
Olr1	0.776509	8.71258	2.79098	0.0195048	0.287485	-3.29601
Dmrta1	0.776445	4.89723	5.24621	0.00040627	0.0636271	0.43012
Steap4	0.776419	7.87115	4.15569	0.00206613	0.126997	-1.13226
BC048546	0.774891	8.68638	3.41741	0.0068061	0.196127	-2.28529
Mgst1	0.773666	8.67686	5.60099	0.000248272	0.0506353	0.896973
Tlr13	0.773344	7.93966	2.84453	0.0178109	0.27767	-3.20944
Siglece	0.772263	6.66277	5.23155	0.000414781	0.0636271	0.410388
Slc7a4	0.771425	5.93365	5.72801	0.000209034	0.0481521	1.0591
Fer1l6	0.771396	5.29427	3.38604	0.00716947	0.198109	-2.3355
Mlph	0.770099	8.02432	3.7322	0.00406144	0.168592	-1.78615
Stk33	0.769183	6.68944	4.46843	0.00127372	0.103956	-0.665187
Bst1	0.768401	7.81015	3.88677	0.00316517	0.154693	-1.54487
Klra2	0.764697	7.00481	5.288	0.000383018	0.0609073	0.486184
Arg2	0.764396	7.49157	4.70641	0.000889664	0.0894322	-0.319745
Atp8b4	0.758817	6.59316	5.4513	0.000304949	0.055677	0.702522
5330417C22Rik	0.757111	9.22035	4.85176	0.000717416	0.0798192	-0.11317
Acpp	0.755183	7.3865	4.94036	0.000630162	0.075767	0.0110785
Htr2c	0.754257	5.53445	4.74662	0.000837993	0.0863244	-0.262258
Dmxl2	0.753065	8.20881	5.62989	0.000238695	0.050285	0.934093
Il7r	0.752341	8.8773	2.56412	0.0286736	0.337874	-3.66111
Nlrp4c	0.749787	4.52962	3.82272	0.00350842	0.16216	-1.64451
Mela	0.746332	5.65748	3.50748	0.00586503	0.186192	-2.14153
Atp7b	0.746092	8.0466	3.86169	0.0032952	0.156679	-1.58383
Aldh1a7	0.745567	9.04585	4.92602	0.00064348	0.0766207	-0.00894624
Ep400	0.745044	10.9311	3.16091	0.0104405	0.227934	-2.6977
Ngp	0.744154	6.10934	2.35794	0.0406706	0.380014	-3.9887
Nlrp12	0.743684	6.37493	5.20266	0.000432117	0.0647841	0.371397
Krt79	0.742663	6.88551	2.28127	0.046291	0.393281	-4.10894
Fcgr4	0.741903	7.08509	2.9116	0.0158974	0.265474	-3.10092
Mgam	0.740698	5.45153	5.07136	0.0005213	0.0690807	0.192431
Vtcn1	0.739715	7.34689	5.4141	0.000321094	0.05613	0.653628
Cd84	0.739173	8.95042	3.68697	0.0043712	0.170984	-1.85726
D430001F17Rik	0.737907	6.06986	3.73244	0.00405987	0.168592	-1.78577
Snord92	0.737267	5.36647	2.93244	0.0153465	0.261157	-3.0672
Bcl2a1c	0.73689	6.00182	3.57884	0.00521586	0.179805	-2.02814
Sgk1	0.735652	8.45344	5.02085	0.000560679	0.0727348	0.122847
Zfand4	0.735306	5.56856	5.59262	0.000251122	0.0506353	0.886194
Tmem56	0.731096	6.84891	5.32093	0.000365697	0.0591066	0.530169
Naaladl2	0.729369	6.40127	3.97767	0.00273729	0.145844	-1.40433
Xdh	0.728337	9.8253	5.69235	0.000219327	0.0486593	1.01385
Cdc14a	0.727778	8.93044	5.42762	0.000315123	0.0558362	0.671424
2410004I01Rik	0.727239	6.61503	3.83499	0.00343974	0.16027	-1.62537
Aox3	0.727045	9.14235	3.99157	0.00267745	0.144723	-1.38294
Tlr6	0.72412	6.08827	4.02169	0.00255236	0.143277	-1.33665
Cnksr2	0.719976	6.24929	3.63998	0.00471925	0.173822	-1.93137
Ccl24	0.718144	5.54417	2.60425	0.0267841	0.328445	-3.59678
Olfr1275	0.717967	2.783	5.15138	0.000464832	0.0668056	0.301841
Spata17	0.715311	5.76832	3.36595	0.00741267	0.200073	-2.3677
Dnajb9	0.715199	9.22556	4.72717	0.000862581	0.087855	-0.290039
Mir1945	0.713286	6.72043	3.11966	0.0111897	0.234713	-2.76432
1810063I02Rik	0.713046	4.81702	5.095	0.000503887	0.0685769	0.224871
Mir200b	0.712223	6.49278	4.21203	0.0018918	0.122386	-1.04706
Agr3	0.710508	6.52874	3.72907	0.00408214	0.168592	-1.79107
Lpar3	0.710275	6.80401	3.89155	0.00314102	0.154634	-1.53746
Rnf128	0.709648	6.17379	3.08512	0.0118595	0.239564	-2.82017
Adipor2	0.709225	9.76281	5.77234	0.000196956	0.0462341	1.11507
Liph	0.709014	7.84677	4.18369	0.00197747	0.124377	-1.08986
Rdh16	0.70822	4.7703	3.71957	0.00414557	0.168664	-1.80598
Rgs1	0.707176	6.4076	2.59226	0.0273352	0.331085	-3.61601
Capn11	0.706791	5.31871	2.97377	0.0143105	0.256975	-3.00031
Vwf	0.704527	9.62298	3.11015	0.0113701	0.235901	-2.77969
Mir3096b	0.704406	5.38575	2.87173	0.0170083	0.272077	-3.16544
Azgp1	0.703086	6.76784	5.60311	0.000247556	0.0506353	0.899695
Lrp12	0.7027	7.84188	3.34621	0.00765992	0.202577	-2.39936
Trem1	0.700248	6.99659	5.55268	0.000265218	0.0514731	0.834608
Shfm1	0.699584	9.12613	4.0546	0.00242272	0.139789	-1.28623
Fgfbp1	0.698408	5.47307	4.07904	0.00233096	0.136146	-1.24888
Abcd2	0.69824	8.49638	3.09349	0.0116935	0.238199	-2.80663
Chi3l1	0.697374	11.7378	3.17702	0.0101621	0.226171	-2.6717
Olfr1414	0.692971	5.88025	3.77405	0.00379522	0.167427	-1.72055
Mir758	0.692759	6.63346	2.68185	0.0234761	0.309268	-3.47205
Gm3579	0.692005	9.76237	2.76408	0.0204159	0.292056	-3.33945
Klk1b16	0.69062	4.31348	2.46719	0.0338009	0.357717	-3.81578
Snora23	0.690088	10.6807	4.54369	0.00113608	0.0993776	-0.554983
Gdpd2	0.689149	7.53536	3.30797	0.00816361	0.207868	-2.46078
Ifna9	0.688466	4.48777	4.90053	0.000667901	0.0787675	-0.0446249
Spag11b	0.687508	5.10289	3.04923	0.0125988	0.244708	-2.87821
Htr1b	0.686327	6.21157	5.0919	0.000506138	0.0685769	0.220614
Gsta4	0.684417	9.34493	4.05192	0.00243303	0.139789	-1.29033
Gm10100	0.683481	5.56275	2.62422	0.0258907	0.322789	-3.56473
Lrrc26	0.683441	7.75966	4.3086	0.00162818	0.116323	-0.90209
Snord67	0.682111	7.11908	3.18254	0.0100683	0.22606	-2.66278
Klhl6	0.682067	7.3574	4.61646	0.00101794	0.0948374	-0.449277
Gpr65	0.68069	7.57962	3.72943	0.00407974	0.168592	-1.7905
Gpcpd1	0.68019	8.95315	5.00419	0.000574363	0.0734815	0.0997912
Atp13a3	0.679924	10.0201	5.38019	0.000336615	0.0576172	0.608853
Fas	0.678773	9.41984	4.63159	0.00099505	0.0932547	-0.427392
1700024G13Rik	0.678066	7.27139	3.52083	0.00573749	0.186192	-2.12029
Txnip	0.676991	6.34343	4.22659	0.00184932	0.122354	-1.02511
Rsph4a	0.676758	8.71551	3.75168	0.00393518	0.167685	-1.75559
Gm13109	0.675815	3.34643	2.63246	0.0255309	0.319938	-3.5515
Tmem217	0.675487	4.59768	5.49019	0.000289	0.0536462	0.75339
Rnu3b1	0.675184	10.8153	3.65268	0.00462244	0.172623	-1.91133
Gpr137b	0.674669	8.5253	3.69879	0.00428791	0.170179	-1.83865
Alox12	0.674472	7.21674	3.67365	0.00446703	0.171047	-1.87824
1700091H14Rik	0.674235	5.34253	5.13313	0.000477107	0.0671984	0.276984
Pak6	0.671566	6.7503	3.98821	0.0026918	0.144863	-1.38811
F5	0.671279	6.73095	3.14516	0.0107204	0.231178	-2.72314
Gm8995	0.670542	8.0524	3.37749	0.00727191	0.198492	-2.3492
Pik3r5	0.670305	8.6337	4.74395	0.00084132	0.0863244	-0.266065
Pcdhb1	0.668274	4.99724	3.96109	0.00281055	0.146651	-1.42988
Zfy2	0.668223	4.35331	3.83829	0.00342152	0.159723	-1.62023
Snora20	0.667759	6.07489	3.65027	0.00464065	0.172765	-1.91513
Snord90	0.666943	6.00025	2.92395	0.0155686	0.26251	-3.08094
9030624G23Rik	0.665721	5.48616	5.32832	0.000361927	0.0591066	0.540016
Scarna17	0.665599	9.81101	4.49095	0.00123076	0.102833	-0.632117
Sat1	0.664077	9.43917	4.85644	0.000712499	0.0798192	-0.106576
Tmem212	0.663824	8.63261	4.50946	0.00119662	0.101544	-0.605008
Rpl37a	0.663219	10.265	4.50732	0.00120051	0.101544	-0.608131
Snora17	0.662237	7.74943	2.84029	0.0179396	0.277997	-3.2163
Fam13a	0.662183	7.79497	3.4596	0.00634722	0.192109	-2.21787
Vnn3	0.660789	6.28383	2.31793	0.0435153	0.386231	-4.05158
Vmn2r16	0.659935	3.66603	2.41254	0.0370813	0.370304	-3.9025
Ankrd22	0.659856	5.04011	3.4562	0.00638293	0.192126	-2.22329
Selenbp1	0.659819	10.5435	4.8666	0.000701949	0.0794102	-0.0922746
Rab32	0.658765	7.32698	3.45811	0.00636281	0.192109	-2.22024
Mxd1	0.658738	9.12096	4.95952	0.000612834	0.0747779	0.0377686
Gm5634	0.658634	6.50908	2.96103	0.0146219	0.257999	-3.02092
Cftr	0.658011	6.1868	3.05144	0.0125518	0.24461	-2.87462
Dsg1b	0.657976	3.43599	3.96964	0.00277252	0.145844	-1.4167
Csprs	0.657251	5.9903	3.30882	0.00815198	0.207787	-2.4594
Bcl2a1a	0.656228	7.43919	2.98599	0.0140179	0.254991	-2.98053
Lipn	0.655394	4.62837	2.91028	0.0159331	0.265531	-3.10307
Rap1gap	0.653737	7.54948	4.77687	0.000801228	0.0842813	-0.219178
Spag6	0.653722	7.32225	3.53504	0.00560494	0.185686	-2.09769
Rp1	0.653537	5.91797	4.34233	0.0015455	0.114052	-0.851771
Gdap10	0.653051	7.38033	4.28327	0.00169334	0.117571	-0.939987
Cdhr1	0.652143	6.12947	4.44726	0.00131557	0.105097	-0.696354
Mir490	0.652114	3.84855	2.54429	0.0296553	0.343283	-3.69282
Tspan1	0.65123	7.64109	4.97958	0.000595224	0.0738669	0.0656675
Sycp2	0.651075	4.26615	5.09153	0.000506402	0.0685769	0.220117
1700028J19Rik	0.648464	6.06991	3.11353	0.0113057	0.235311	-2.77423
9030425E11Rik	0.647926	5.80152	4.17396	0.00200779	0.125084	-1.10457
Lypd2	0.646812	7.96976	2.46793	0.0337586	0.357577	-3.81461
Ifitm1	0.645372	5.24608	3.03383	0.0129303	0.246325	-2.90312
Bloc1s2	0.64529	7.02314	3.27506	0.00862422	0.213113	-2.51369
Elmod1	0.645078	7.67881	4.42196	0.00136747	0.106719	-0.733672
Sod2	0.644161	9.23099	3.73634	0.00403424	0.168592	-1.77965
Dcaf12l1	0.643731	4.33259	3.39654	0.00704567	0.197539	-2.31869
Nrxn2	0.643411	8.01134	3.33645	0.00778532	0.204746	-2.41502
Trim29	0.642926	6.97262	4.02808	0.00252665	0.143257	-1.32686
Mir877	0.640727	5.86094	2.57346	0.0282225	0.335888	-3.64616
Slfn14-ps	0.640217	5.13122	3.08035	0.0119551	0.240091	-2.82787
Wfdc8	0.639841	6.01284	3.29536	0.00833701	0.21076	-2.48104
Cacng1	0.639473	5.6397	3.84717	0.00337302	0.157757	-1.60642
Trem3	0.637998	5.82081	3.8541	0.00333561	0.157502	-1.59562
1810008I18Rik	0.637758	6.80615	3.86441	0.00328083	0.156414	-1.5796
Pparg	0.637513	7.44322	2.97006	0.0144004	0.257951	-3.00631
Serf2	0.63623	8.05641	4.58137	0.00107319	0.0976086	-0.500146
Hmga2-ps1	0.63508	6.11327	3.41007	0.00688932	0.196127	-2.29702
P2ry13	0.633755	7.07207	2.66668	0.0240887	0.313452	-3.49646
Ldlrad1	0.633251	8.45468	4.95324	0.000618455	0.075092	0.0290305
Ms4a6b	0.632971	7.57182	3.77835	0.00376889	0.16738	-1.71381
Adam28	0.632722	8.11917	3.79471	0.0036706	0.165097	-1.68824
Cd244	0.632618	7.51089	5.1345	0.000476173	0.0671984	0.278853
Ankk1	0.631994	4.8971	3.51829	0.00576152	0.186192	-2.12433
Hemt1	0.630481	4.46012	4.2264	0.00184987	0.122354	-1.0254
E230016K23Rik	0.628965	5.79743	4.30908	0.00162697	0.116323	-0.901371
Fhdc1	0.628162	8.82864	4.21317	0.00188845	0.122386	-1.04534
Sftpd	0.627826	11.0384	4.66282	0.000949534	0.0907136	-0.382355
2310001K24Rik	0.625582	5.56381	3.17472	0.0102013	0.226321	-2.67541
2610206C17Rik	0.625199	3.42735	3.82319	0.00350578	0.16216	-1.64378
Npy	0.624726	6.68961	3.76526	0.00384961	0.167427	-1.73431
Mir181a-2	0.624291	5.872	3.75001	0.00394584	0.167685	-1.75821
Gm9182	0.624129	5.3492	3.78374	0.00373621	0.166528	-1.70538
Pla2g4a	0.623978	7.79999	3.86591	0.00327293	0.156414	-1.57727
Acox2	0.623208	6.92292	3.98543	0.0027037	0.145069	-1.39238
Lyst	0.622895	8.80233	4.88425	0.00068401	0.0791524	-0.0674608
LOC100862039	0.622847	6.62461	3.36749	0.00739367	0.200043	-2.36522
Tcf23	0.622695	6.68214	4.50598	0.00120297	0.101544	-0.610103
Lilrb4	0.622252	11.9919	3.01221	0.0134107	0.248531	-2.9381
Obp1a	0.622099	3.20257	2.71272	0.0222768	0.302189	-3.42232
Adamdec1	0.620472	6.89774	4.08269	0.00231758	0.136108	-1.24331
Mir29b-2	0.620035	6.67044	3.16396	0.0103872	0.22789	-2.69277
A330021E22Rik	0.619786	7.23851	3.63572	0.00475218	0.174044	-1.9381
A930017M01Rik	0.619361	5.1911	3.6572	0.00458844	0.171739	-1.90418
Tcstv3	0.619302	4.04808	2.85525	0.0174903	0.275851	-3.19211
Slc15a2	0.618869	8.30595	4.15842	0.00205731	0.126771	-1.12812
3110070M22Rik	0.618684	6.75297	4.61107	0.00102622	0.0948374	-0.457072
Mrgprd	0.616255	5.05973	2.87543	0.0169019	0.271753	-3.15945
Gm16432	0.614489	4.46119	3.84822	0.00336731	0.157757	-1.60478
H2afz	0.613929	6.66268	2.76241	0.0204742	0.292263	-3.34215
Enpp6	0.613001	5.373	3.47431	0.0061948	0.19134	-2.19439
Dynlrb2	0.612851	8.82421	4.40584	0.00140168	0.108643	-0.757507
Casp4	0.612142	8.24343	2.98873	0.0139531	0.254271	-2.97609
Cdhr2	0.610935	3.30928	4.21173	0.00189269	0.122386	-1.04751
Olfr285	0.61026	4.86297	3.4655	0.00628565	0.191945	-2.20846
Aqp11	0.61023	6.99305	3.50131	0.00592495	0.187469	-2.15136
A530064D06Rik	0.610153	5.54492	3.93866	0.00291298	0.149271	-1.46452
Gm11827	0.610055	5.78283	3.40611	0.00693468	0.196127	-2.30336
Cd63	0.609744	9.49035	3.77246	0.00380499	0.167427	-1.72303
Lcn2	0.609573	11.4638	3.70693	0.00423156	0.170148	-1.82585
Atp1b1	0.609449	11.4392	4.68341	0.000920736	0.0894322	-0.352743
Apoc2	0.609183	6.76829	3.06619	0.0122436	0.242979	-2.85077
Ovgp1	0.609124	4.42234	3.26616	0.00875342	0.2143	-2.52802
Gm6329	0.607511	4.91877	4.61035	0.00102733	0.0948374	-0.458109
AU021034	0.606199	8.69976	4.12388	0.00217197	0.131093	-1.18056
Atp2c2	0.605182	6.76191	3.5635	0.00534882	0.182348	-2.05248
Slc6a4	0.604742	6.52362	3.52497	0.00569855	0.186192	-2.1137
Nnt	0.604342	7.98406	4.74177	0.000844051	0.0863244	-0.269177
4930527F14Rik	0.604206	4.48548	3.54994	0.00546927	0.183648	-2.07401
Defb8	0.603648	3.60428	2.33834	0.0420405	0.382557	-4.01954
C530005A16Rik	0.603185	8.79506	3.24834	0.00901802	0.217067	-2.55671
Trpv6	0.603169	6.94309	4.39301	0.00142954	0.109767	-0.776499
5330413P13Rik	0.602446	6.56941	2.81854	0.0186137	0.282604	-3.25147
Gm410	0.601571	5.81344	4.4557	0.0012987	0.104609	-0.683912
Errfi1	0.600932	9.52957	3.51642	0.00577928	0.186192	-2.1273
Gpnmb	0.600643	10.8323	2.38361	0.0389425	0.375572	-3.94823
Gm5136	0.600452	4.33988	3.21433	0.00954598	0.222391	-2.6115
Il1rn	0.600157	6.6673	3.01038	0.0134521	0.248738	-2.94106
Clec1b	0.599746	6.21025	3.23991	0.009146	0.217906	-2.57028
Myrip	0.59958	7.27885	3.90334	0.00308222	0.153476	-1.51917
Olfr317	0.597853	4.5319	3.53734	0.00558375	0.185233	-2.09403
Mcpt4	0.59784	2.92385	3.18447	0.0100359	0.225904	-2.65968
Mir370	0.596894	4.01624	2.52366	0.0307124	0.347654	-3.72579
Slc16a7	0.595374	8.28467	3.9255	0.00297484	0.151183	-1.48486
Inhba	0.594836	6.00151	2.31319	0.0438646	0.387512	-4.05901
Malt1	0.593851	9.25895	3.69634	0.00430507	0.170179	-1.84251
Rpl32	0.592391	10.4903	3.2067	0.00966887	0.223983	-2.62382
LOC100505112	0.591565	4.42514	2.72133	0.0219533	0.299615	-3.40843
Ctsd	0.590983	12.2953	3.43861	0.00657131	0.193976	-2.25139
4933407G14Rik	0.590754	3.67676	4.279	0.0017046	0.117689	-0.946387
Ighv1-72	0.590455	10.5715	3.57236	0.00527163	0.180968	-2.03842
Fermt1	0.589331	6.39087	2.8062	0.0190073	0.284171	-3.2714
Calml4	0.589214	7.71292	3.37042	0.00735781	0.199511	-2.36053
4933433P16Rik	0.589122	4.35263	2.75324	0.0207954	0.294578	-3.35696
Olfr1311	0.588606	5.03279	3.97265	0.00275926	0.145844	-1.41206
Bnip3	0.588191	7.73611	4.61434	0.00102118	0.0948374	-0.452334
Pik3c2g	0.587944	5.20884	2.9755	0.0142686	0.256711	-2.99751
1600020E01Rik	0.587503	6.91704	3.65781	0.00458393	0.171739	-1.90323
Sntg1	0.587391	4.97816	4.00265	0.00263071	0.143519	-1.3659
Mir1912	0.586855	4.99963	3.03665	0.0128688	0.246325	-2.89855
Gm3336	0.586562	6.1715	4.19485	0.00194324	0.123665	-1.07299
Prr15l	0.586361	9.11816	4.53177	0.00115678	0.0998164	-0.572384
Ralgapa2	0.586145	8.9774	3.90705	0.00306399	0.152877	-1.51343
Rps15a-ps2	0.586068	3.64856	2.87275	0.016979	0.272077	-3.1638
Olfr298	0.585401	3.90896	3.63695	0.00474266	0.173954	-1.93616
Tshr	-0.58502	5.56192	-3.79727	0.00365546	0.164919	-1.68424
Lbh	-0.585096	10.5421	-3.05854	0.0124026	0.243584	-2.86315
Cdh11	-0.585351	9.20585	-2.3629	0.0403308	0.379705	-3.98089
Robo1	-0.585749	7.46779	-3.75605	0.00390743	0.167685	-1.74874
Cdc42ep1	-0.58596	8.66405	-3.1276	0.0110413	0.233455	-2.75149
C7	-0.586006	10.9295	-3.33441	0.00781184	0.204939	-2.4183
Hlx	-0.586659	7.89804	-2.8518	0.0175928	0.276596	-3.19769
Plk2	-0.586785	8.56878	-3.34502	0.00767515	0.202762	-2.40127
Gm10808	-0.58737	5.74549	-3.29547	0.00833545	0.21076	-2.48086
Tnfsf10	-0.587598	8.48145	-2.74914	0.0209406	0.294827	-3.36357
Irgm2	-0.587766	8.30904	-3.67481	0.00445864	0.171047	-1.87642
Jub	-0.589454	7.77982	-3.2506	0.00898403	0.217067	-2.55307
Susd2	-0.589831	8.52157	-2.71454	0.022208	0.301918	-3.41938
Hgf	-0.590199	7.55403	-4.20302	0.0019186	0.12283	-1.06065
Fkbp10	-0.590304	8.13572	-2.47234	0.033507	0.356298	-3.80759
Olfr724	-0.590853	5.92238	-2.90633	0.0160399	0.266227	-3.10945
Tnfrsf19	-0.591178	7.34104	-4.88921	0.000679055	0.0791524	-0.0604948
Igfbp2	-0.591495	9.47622	-2.2914	0.0455075	0.390795	-4.09312
Myl9	-0.591653	8.97487	-3.43136	0.00665064	0.195615	-2.26298
Ptprs	-0.59356	7.82641	-4.21992	0.00186865	0.122354	-1.03516
Fads2	-0.595658	8.89415	-2.8785	0.0168143	0.271224	-3.15449
Nmnat2	-0.597163	7.53384	-3.74713	0.00396431	0.167777	-1.76272
Olfr782	-0.598228	3.86722	-4.55184	0.00112216	0.0993136	-0.543113
Myct1	-0.599351	8.35569	-4.37769	0.0014636	0.111098	-0.799217
Gm10037	-0.599368	3.82222	-2.4121	0.0371086	0.370304	-3.90318
Tbx5	-0.59952	9.02329	-4.58328	0.00107009	0.0976086	-0.497367
Tram2	-0.604885	8.15413	-3.85537	0.00332884	0.157502	-1.59366
Robo4	-0.60498	8.48928	-4.02038	0.0025577	0.143277	-1.33867
Kdelr3	-0.606821	7.29375	-3.18676	0.00999749	0.225904	-2.65598
I830012O16Rik	-0.608109	4.90162	-2.57031	0.0283738	0.336481	-3.6512
Gdf10	-0.608288	7.03158	-3.3517	0.00759033	0.202451	-2.39055
Mir493	-0.609268	4.85616	-4.83185	0.000738749	0.0812888	-0.141271
E230016M11Rik	-0.610432	5.36597	-3.33747	0.00777212	0.204666	-2.41338
Clec3b	-0.611933	7.22076	-4.32021	0.0015992	0.115526	-0.884747
Pcdh17	-0.612231	8.00227	-4.97936	0.000595415	0.0738669	0.0653614
Tspan18	-0.612384	9.54291	-4.2369	0.00181985	0.12156	-1.00959
Shisa4	-0.612641	6.94777	-4.2663	0.00173853	0.117792	-0.965424
Syde1	-0.613407	8.23779	-3.98458	0.00270738	0.145069	-1.3937
Srp54a	-0.614339	10.3038	-5.08776	0.000509152	0.0685769	0.214946
Sh3pxd2a	-0.615478	7.86303	-5.10276	0.00049831	0.0685769	0.235494
Gnb4	-0.615628	7.87901	-4.70108	0.000896758	0.0894322	-0.327378
Unc5b	-0.616432	7.2344	-2.93816	0.0151988	0.260614	-3.05795
Ighv1-47	-0.617219	4.01317	-2.46855	0.0337232	0.357355	-3.81362
Fgfr4	-0.617305	7.23294	-3.60937	0.00496142	0.177269	-1.97977
Gap43	-0.617321	6.68765	-3.66981	0.00449508	0.171244	-1.8843
Trp53i11	-0.618236	9.57906	-3.89542	0.0031216	0.154634	-1.53145
Tnfrsf10b	-0.618761	7.34987	-3.14337	0.0107526	0.231495	-2.72602
Srp54b	-0.618824	10.3101	-5.18351	0.000444037	0.0659315	0.345469
Mfap2	-0.62053	8.7084	-4.74608	0.000838666	0.0863244	-0.26303
Actn2	-0.621943	6.02263	-3.29717	0.00831193	0.210557	-2.47814
Slitrk6	-0.621948	5.27791	-3.19082	0.00992966	0.225904	-2.64943
Olfr243	-0.623305	2.89969	-3.71575	0.00417137	0.168828	-1.81199
Pcdh1	-0.623597	7.72988	-3.79903	0.00364506	0.164851	-1.68148
Ednra	-0.625491	10.0316	-2.97592	0.0142584	0.256711	-2.99682
Mir5104	-0.6267	6.29105	-3.10542	0.0114611	0.236665	-2.78734
Agrn	-0.627143	9.01868	-3.68294	0.0044	0.170984	-1.86362
Vgll3	-0.627316	8.10734	-2.76262	0.0204667	0.292263	-3.34181
D14Ertd449e	-0.628546	9.02989	-3.8515	0.00334959	0.157558	-1.59967
Fxyd1	-0.628608	8.19288	-3.65782	0.00458384	0.171739	-1.90321
Pdzrn3	-0.628883	7.39854	-3.15655	0.0105171	0.228797	-2.70473
Lama3	-0.630482	9.16059	-3.58084	0.00519883	0.179721	-2.02498
Clip3	-0.630483	7.51921	-3.44338	0.00651972	0.193379	-2.24378
Gm10166	-0.630951	7.00624	-3.86095	0.00329911	0.156679	-1.58498
Plxdc2	-0.631159	10.7068	-4.20532	0.00191172	0.122708	-1.05718
Has2	-0.632183	6.48586	-2.79106	0.019502	0.287485	-3.29587
Itga8	-0.632533	9.36471	-3.16896	0.0103004	0.227383	-2.6847
Snord12	-0.633982	9.26918	-3.59099	0.00511303	0.179524	-2.00888
Lmcd1	-0.634389	7.69558	-4.0229	0.00254748	0.143277	-1.3348
Zfp36l1	-0.634937	10.4799	-4.12723	0.00216055	0.131093	-1.17546
9430065F17Rik	-0.635462	4.51444	-4.28614	0.00168581	0.117571	-0.935682
Serpine2	-0.638082	8.9635	-2.48994	0.0325216	0.352421	-3.77958
Nrxn1	-0.6399	5.78345	-3.95545	0.00283596	0.14716	-1.43859
Fzd2	-0.6418	6.68491	-3.4035	0.00696473	0.196415	-2.30754
Rcn3	-0.641881	7.90934	-2.99465	0.0138143	0.25265	-2.96652
Lamc1	-0.644772	9.07781	-2.57332	0.0282289	0.335888	-3.64637
Cd180	-0.64625	7.70458	-2.87455	0.0169272	0.271982	-3.16088
2610203C20Rik	-0.647207	7.13547	-3.94978	0.00286173	0.147565	-1.44735
Pappa2	-0.651449	4.98371	-2.68421	0.0233821	0.308814	-3.46825
2310022B05Rik	-0.651793	8.78054	-3.50893	0.00585101	0.186192	-2.13922
Cald1	-0.653759	8.82352	-3.02315	0.0131654	0.247521	-2.9204
Clstn2	-0.654392	6.92674	-3.78379	0.00373592	0.166528	-1.70531
Myh10	-0.657155	7.91149	-2.83228	0.0181847	0.279961	-3.22925
Olfml2b	-0.658112	7.74771	-2.99006	0.0139219	0.254024	-2.97395
Sox18	-0.658211	8.73361	-2.69221	0.0230665	0.307986	-3.45536
Cygb	-0.658549	9.07683	-3.00377	0.0136032	0.25121	-2.95176
Nfic	-0.658696	8.27604	-3.58485	0.00516472	0.179721	-2.01861
Igfbp7	-0.659382	11.9602	-4.42073	0.00137004	0.106719	-0.735483
Tgfb1i1	-0.660338	9.37863	-3.68165	0.00440926	0.170984	-1.86565
Gm5423	-0.661971	6.90009	-2.84688	0.0177401	0.277479	-3.20564
Ltbp3	-0.663411	8.79387	-4.31733	0.00160634	0.115526	-0.889046
Adcy8	-0.663852	7.0649	-3.78991	0.00369914	0.165655	-1.69573
Col4a2	-0.664639	9.25101	-2.30604	0.0443976	0.388605	-4.07022
Spib	-0.665744	5.80204	-3.05189	0.0125424	0.24461	-2.87391
St8sia2	-0.667107	7.0236	-3.75989	0.00388317	0.167685	-1.74271
Slc22a3	-0.667824	6.08868	-4.21897	0.00187144	0.122354	-1.0366
Tgfb2	-0.668536	7.97849	-3.91162	0.00304166	0.15249	-1.50635
Gata5	-0.668658	7.18727	-3.69755	0.0042966	0.170179	-1.84061
Gm19966	-0.66911	6.53598	-2.64003	0.0252045	0.317933	-3.53932
Gpr126	-0.67013	9.34845	-4.9748	0.000599374	0.0738669	0.0590201
Olfr26	-0.671502	3.35378	-2.88844	0.0165334	0.269165	-3.1384
Loxl3	-0.673675	7.8703	-2.58925	0.0274754	0.331805	-3.62084
Pld4	-0.674726	8.69379	-3.50871	0.00585313	0.186192	-2.13957
Tmem132c	-0.675657	6.8294	-4.3306	0.00157374	0.115445	-0.869253
Gm454	-0.676883	3.37307	-3.17981	0.0101146	0.22606	-2.66719
Eng	-0.677679	10.8187	-4.37379	0.00147239	0.111098	-0.804999
Mir126	-0.677886	5.3644	-2.64283	0.025085	0.317531	-3.53482
1700112E06Rik	-0.679689	6.18058	-4.46934	0.00127196	0.103956	-0.663857
Alms1-ps2	-0.680005	3.78479	-3.15177	0.010602	0.229832	-2.71246
Col28a1	-0.683995	5.5112	-2.56842	0.0284648	0.336926	-3.65422
Fam38b	-0.684262	8.10015	-5.09144	0.00050647	0.0685769	0.219989
Olfr10	-0.684848	3.44507	-3.2019	0.00974687	0.224107	-2.63155
Cilp	-0.687273	5.83296	-3.24317	0.00909625	0.217519	-2.56503
Angptl2	-0.688342	7.49916	-4.63724	0.000986653	0.0928207	-0.419239
Pcdhb9	-0.689466	3.99362	-4.43773	0.00133486	0.105793	-0.710394
Ptch1	-0.692974	8.62685	-4.78955	0.000786342	0.083958	-0.201176
Zmat4	-0.693524	5.65388	-4.18709	0.00196697	0.124312	-1.08472
Pdzd2	-0.693962	9.26569	-3.49458	0.0059911	0.188353	-2.16209
Mir383	-0.69643	5.63233	-3.50627	0.00587669	0.186192	-2.14345
Mamdc2	-0.697017	9.16994	-3.96644	0.0027867	0.145844	-1.42164
Sprr2a1	-0.700036	7.03229	-3.72006	0.00414225	0.168664	-1.80521
Sema3b	-0.700173	8.00438	-3.95676	0.00283003	0.14716	-1.43657
Epha4	-0.700444	7.79014	-5.42301	0.000317148	0.0558362	0.66535
Scarb1	-0.700789	9.5373	-3.7694	0.00382389	0.167427	-1.72783
Wisp1	-0.701229	6.25973	-2.80326	0.0191025	0.284581	-3.27616
Tmem178	-0.701743	7.49811	-4.66531	0.000945997	0.0907136	-0.378767
Ghrl	-0.702181	6.67472	-3.8916	0.00314074	0.154634	-1.53737
Nr1d1	-0.705927	9.61192	-4.69641	0.00090303	0.0894322	-0.334077
Nexn	-0.707319	8.34973	-5.07772	0.00051655	0.0690807	0.201173
Gpr133	-0.709752	6.7269	-3.16746	0.0103264	0.227458	-2.68713
Pcdh12	-0.70982	7.12006	-3.87001	0.00325147	0.156223	-1.5709
Tmem184b	-0.711127	9.67531	-4.08072	0.00232478	0.136108	-1.24631
Scn3b	-0.711515	9.56607	-3.27353	0.00864627	0.213113	-2.51615
Bmp4	-0.711786	9.36085	-3.30985	0.00813804	0.207773	-2.45775
Rbp1	-0.71211	9.23065	-3.45194	0.00642807	0.192748	-2.2301
Oasl2	-0.713672	8.70259	-4.37692	0.00146534	0.111098	-0.800362
Pcolce	-0.713798	8.18817	-3.96639	0.00278694	0.145844	-1.42172
Irf7	-0.713842	8.20806	-3.38337	0.00720131	0.198361	-2.33978
Cd19	-0.717387	6.99993	-2.51726	0.0310479	0.349008	-3.73601
Cidec	-0.717473	6.83716	-3.38056	0.00723492	0.198361	-2.34427
Mmp3	-0.717868	6.44749	-2.33062	0.0425927	0.384183	-4.03167
Gm12824	-0.718687	7.44579	-3.40061	0.00699827	0.196686	-2.31217
C1qb	-0.721149	10.1466	-2.52486	0.03065	0.347654	-3.72387
Thrsp	-0.721547	6.89914	-2.87761	0.0168398	0.271286	-3.15594
AF357426	-0.723521	3.59853	-3.22275	0.00941251	0.220744	-2.59795
Dkk3	-0.723705	8.3547	-4.8151	0.000757211	0.0825829	-0.16495
Klf12	-0.724332	7.2232	-3.60133	0.0050272	0.178269	-1.99251
Sparc	-0.726456	11.3145	-4.70497	0.000891569	0.0894322	-0.321801
Snai2	-0.726917	8.62023	-3.56818	0.00530794	0.181525	-2.04506
Peg3	-0.727176	7.01834	-4.3447	0.00153988	0.113978	-0.848251
Lmf2	-0.729788	8.89224	-4.87759	0.000690719	0.0794102	-0.0768163
Mark1	-0.731825	7.26321	-3.38656	0.00716326	0.198109	-2.33467
Clec4b1	-0.735468	3.60766	-3.6263	0.00482591	0.1757	-1.95299
Aff2	-0.736805	6.54235	-4.92919	0.000640509	0.0766207	-0.00451459
Dag1	-0.737229	10.4897	-4.6874	0.000915269	0.0894322	-0.347017
Gucy1a2	-0.738269	7.33096	-5.83164	0.000181962	0.044815	1.18943
Nrcam	-0.741193	6.67425	-2.95625	0.0147406	0.257999	-3.02866
Pmepa1	-0.74128	9.11244	-3.41046	0.00688485	0.196127	-2.2964
Fam162b	-0.741458	6.51121	-5.74527	0.000204239	0.0474913	1.08093
A630077J23Rik	-0.742551	6.67154	-4.21149	0.00189339	0.122386	-1.04787
Cd248	-0.743668	7.93942	-2.89438	0.0163679	0.268091	-3.12879
Pcdh7	-0.745139	6.2714	-3.33284	0.00783224	0.204939	-2.42082
Fat1	-0.745182	8.99981	-3.3875	0.0071521	0.198109	-2.33316
Kdr	-0.746564	9.82839	-4.84728	0.000722155	0.0798192	-0.119484
Pydc4	-0.746718	5.28013	-3.12893	0.0110168	0.233455	-2.74935
Dpt	-0.752196	9.76154	-4.58463	0.00106791	0.0976086	-0.495404
Ttyh3	-0.754835	9.95185	-4.84886	0.000720485	0.0798192	-0.117263
B3gnt9-ps	-0.755235	6.60122	-4.27198	0.00172327	0.117792	-0.956908
Fam177a	-0.756985	9.98555	-5.98022	0.000149528	0.0400404	1.37328
Fbln5	-0.757341	8.85901	-3.97188	0.00276264	0.145844	-1.41325
Frem1	-0.758409	6.53643	-4.77806	0.000799825	0.0842813	-0.217495
Srpx2	-0.758431	7.23869	-2.73864	0.0213173	0.296853	-3.38051
Npn2	-0.759649	3.83139	-3.91117	0.00304385	0.15249	-1.50705
Bgn	-0.759715	9.52064	-3.54667	0.00549871	0.183648	-2.0792
Ltbp4	-0.760206	9.98591	-3.69155	0.00433872	0.170984	-1.85005
Pcdhb17	-0.76025	6.55433	-3.7704	0.0038177	0.167427	-1.72626
Pdgfb	-0.765302	8.73954	-5.16796	0.000453976	0.0666048	0.324372
Pxdn	-0.768497	8.67769	-3.41123	0.00687611	0.196127	-2.29517
Elovl6	-0.769295	7.33332	-3.12412	0.0111062	0.233805	-2.75712
Tuba1a	-0.776646	7.56963	-3.8723	0.00323952	0.155953	-1.56734
Sema6a	-0.777901	9.26301	-4.80375	0.000770009	0.083242	-0.181032
Osr1	-0.778301	8.55387	-4.69559	0.000904135	0.0894322	-0.335252
Pyhin1	-0.778739	6.87077	-2.37615	0.0394375	0.377058	-3.96001
Antxr1	-0.782801	10.4272	-5.31395	0.000369297	0.0591066	0.520862
S1pr3	-0.784056	8.54478	-5.03397	0.00055016	0.0721294	0.140951
Mfap4	-0.784271	9.97449	-5.81796	0.000185309	0.044815	1.17232
Ncr1	-0.785082	6.10662	-3.4633	0.00630844	0.191945	-2.21195
Plekhg2	-0.788309	7.4674	-4.00283	0.00262996	0.143519	-1.36563
Trim34b	-0.789181	7.73719	-3.67165	0.00448165	0.171047	-1.8814
Mtss1l	-0.789378	8.00185	-4.98548	0.00059015	0.0738669	0.0738569
Slc38a5	-0.792927	6.97712	-4.65818	0.000956147	0.0909927	-0.38903
Jun	-0.794791	9.47607	-3.32025	0.00799821	0.206255	-2.44104
Fam20a	-0.795997	7.15869	-4.68581	0.000917433	0.0894322	-0.349288
C1qtnf3	-0.797761	6.13168	-2.41221	0.0371019	0.370304	-3.90302
Pde5a	-0.798892	9.60748	-4.88603	0.000682233	0.0791524	-0.0649685
Gm20038	-0.800295	7.06109	-4.2207	0.00186638	0.122354	-1.03398
Col6a3	-0.801295	8.29338	-2.85444	0.0175141	0.276015	-3.19341
Tpm2	-0.80538	7.0065	-3.38645	0.00716456	0.198109	-2.33484
Cnn1	-0.815086	8.01489	-5.01468	0.000565705	0.0730025	0.114316
Atp1b2	-0.817018	7.07791	-4.43374	0.00134303	0.106099	-0.716276
Hcn1	-0.82179	5.40748	-2.65722	0.024479	0.315399	-3.51168
Hspb1	-0.824456	7.26551	-3.43	0.00666569	0.195823	-2.26516
Slit2	-0.825774	8.26199	-4.26592	0.00173955	0.117792	-0.96599
Nnat	-0.827345	6.01023	-2.72713	0.021738	0.298646	-3.39908
Acta2	-0.830559	10.371	-3.49672	0.00596997	0.188169	-2.15867
Retn	-0.834246	6.84958	-3.06408	0.0122873	0.243063	-2.85419
Gucy1a3	-0.835001	9.78312	-6.41132	8.6e-05	0.0319357	1.88685
Plac9	-0.836686	9.09233	-5.87455	0.000171879	0.0436749	1.2429
Adipoq	-0.83746	5.81719	-3.72819	0.00408795	0.168592	-1.79244
Palld	-0.846565	7.02279	-3.73971	0.00401226	0.168474	-1.77436
Mirlet7f-1	-0.848068	4.43449	-2.85122	0.0176099	0.276641	-3.19862
Isg15	-0.853602	6.99592	-3.61208	0.00493945	0.177269	-1.97548
Mmp14	-0.856341	9.99507	-3.36465	0.00742873	0.200113	-2.36979
Pygm	-0.858938	7.26387	-4.65386	0.000962361	0.0912318	-0.39526
Ltbp2	-0.860635	8.83028	-3.54272	0.00553454	0.184345	-2.08548
Ctnnd2	-0.860898	6.58112	-5.5067	0.000282501	0.0536462	0.774911
Zfp161	-0.860975	6.10933	-3.27426	0.00863584	0.213113	-2.51499
Scube2	-0.861246	8.34014	-4.33953	0.00155219	0.114204	-0.855943
Ebf1	-0.864636	7.85739	-4.6967	0.000902645	0.0894322	-0.333668
Adamts2	-0.866104	8.24589	-3.85449	0.00333351	0.157502	-1.59501
Foxf2	-0.867678	7.06328	-4.64169	0.000980077	0.0925553	-0.412806
Col14a1	-0.878501	7.1183	-5.84969	0.000177644	0.0443656	1.21196
Scn7a	-0.87877	10.5565	-5.11828	0.000487354	0.0682516	0.256711
Adamts17	-0.885384	6.99106	-4.0148	0.00258044	0.143344	-1.34724
Wisp2	-0.892242	8.68048	-6.16604	0.000117466	0.0366495	1.59823
Mboat2	-0.898216	6.06765	-6.29676	9.94e-05	0.0331068	1.75322
Ehd2	-0.89914	9.40128	-4.42618	0.00135866	0.10665	-0.727438
Serpinh1	-0.902866	8.79803	-3.56359	0.00534801	0.182348	-2.05233
Dmbt1	-0.906655	4.90118	-2.39502	0.0381976	0.373461	-3.9302
Egflam	-0.911003	8.04303	-4.53727	0.00114718	0.0998164	-0.564356
Col4a1	-0.913799	9.35525	-3.17924	0.0101242	0.22606	-2.6681
Tspan6	-0.913869	6.95186	-4.45825	0.00129367	0.104545	-0.680169
Cyp2e1	-0.91809	6.61907	-4.1082	0.00222622	0.132862	-1.20442
Mir701	-0.919576	5.96726	-3.40508	0.00694656	0.196127	-2.30501
Adamts1	-0.928565	8.58575	-3.68872	0.0043588	0.170984	-1.85451
Sfrp1	-0.935986	8.32193	-2.90665	0.0160315	0.266227	-3.10895
Arhgap42	-0.940789	8.54357	-6.99697	4.21e-05	0.0212006	2.53897
Emcn	-0.94191	9.56413	-6.47759	7.92e-05	0.0309766	1.96324
Dcn	-0.948116	9.62448	-3.87711	0.0032146	0.155056	-1.55986
Thbs1	-0.949975	9.82266	-2.38901	0.0385881	0.37414	-3.9397
Snord70	-0.95102	7.94331	-5.23326	0.000413776	0.0636271	0.412696
Slit3	-0.956557	8.58328	-4.06636	0.00237812	0.138245	-1.26825
Ifit1	-0.963262	8.18375	-3.96026	0.00281427	0.146651	-1.43116
Meox2	-0.965274	7.45455	-3.88729	0.00316251	0.154693	-1.54405
Robo2	-0.965962	8.05506	-6.09976	0.000127959	0.0366736	1.51862
Ddr2	-0.970053	9.1081	-4.81634	0.000755828	0.0825829	-0.163196
Fndc1	-0.971644	7.16942	-4.02844	0.00252521	0.143257	-1.32631
Faim3	-0.975409	7.17313	-4.50871	0.00119797	0.101544	-0.606095
Islr	-0.976275	7.40359	-4.49572	0.00122188	0.102525	-0.625136
Npnt	-0.976641	10.6523	-5.63844	0.000235938	0.0501328	0.945048
Podn	-0.98166	8.77479	-5.5911	0.000251644	0.0506353	0.884234
A930038C07Rik	-0.98877	10.5741	-3.66122	0.0045585	0.171739	-1.89785
Mrc2	-1.00491	8.15521	-4.99884	0.000578829	0.0734815	0.0923843
Ltf	-1.0231	8.70547	-4.04956	0.00244214	0.139985	-1.29395
Lhfp	-1.03628	9.08995	-5.17808	0.00044748	0.0660449	0.338109
Ecm2	-1.03738	6.72087	-6.89163	4.78e-05	0.0226427	2.42543
Des	-1.05502	8.60486	-4.94949	0.000621844	0.0751334	0.023799
Veph1	-1.05872	5.98647	-4.48394	0.00124398	0.103587	-0.642415
Gm20236	-1.06906	6.65049	-6.17713	0.000115803	0.0366495	1.61149
D0H4S114	-1.06923	7.65253	-5.15902	0.000459794	0.0668056	0.312232
Pcdh18	-1.07391	7.78714	-7.58353	2.15e-05	0.0132384	3.14251
Prelp	-1.08538	11.4181	-5.35596	0.000348193	0.0584497	0.576754
Fbn1	-1.08811	9.16232	-3.19151	0.00991806	0.225904	-2.64831
Postn	-1.09475	9.6816	-7.03358	4.04e-05	0.0207269	2.57806
Capn6	-1.09789	6.40564	-4.54859	0.00112769	0.0993136	-0.547848
Cd59a	-1.10213	7.95205	-4.44997	0.00131013	0.105097	-0.692362
Nid1	-1.11145	8.64039	-4.51502	0.00118657	0.101544	-0.596874
Fbln1	-1.11546	8.11905	-5.63986	0.000235485	0.0501328	0.946861
Hspg2	-1.12122	9.13547	-3.75828	0.00389336	0.167685	-1.74525
Sox4	-1.12498	7.8601	-5.48379	0.000291564	0.0536462	0.745028
Cxcl14	-1.1254	9.45753	-3.27768	0.00858662	0.212921	-2.50948
Art2b	-1.13358	4.42877	-5.55552	0.000264188	0.0514731	0.838286
Prdm8	-1.1394	6.43727	-9.22064	3.95e-06	0.00512664	4.59475
P4ha3	-1.14344	6.89259	-2.82702	0.0183479	0.280719	-3.23776
Col3a1	-1.14378	9.42825	-3.56795	0.00530994	0.181525	-2.04542
4933409K07Rik	-1.14416	6.71695	-5.05954	0.000530238	0.0698894	0.176192
Oas1g	-1.14722	6.15976	-5.26269	0.000396924	0.0627141	0.452264
Vsnl1	-1.14864	7.33455	-7.50093	2.36e-05	0.014168	3.06038
Egr1	-1.15748	7.09992	-6.36279	9.14e-05	0.0320441	1.83049
Nr4a1	-1.17297	8.5345	-3.08458	0.0118702	0.239564	-2.82103
Phex	-1.18206	6.12881	-8.29368	9.99e-06	0.00869361	3.81196
Plvap	-1.18607	9.53405	-6.48995	7.8e-05	0.0309766	1.97741
Abi3bp	-1.18712	8.609	-5.89468	0.000167359	0.0434218	1.26786
Tgfb3	-1.19309	8.09491	-5.97236	0.000151078	0.0400404	1.36364
Col1a1	-1.2002	9.93427	-2.51048	0.0314074	0.349867	-3.74683
Spon2	-1.21207	7.32368	-5.81005	0.000187275	0.044815	1.16242
Mup1	-1.22667	4.84774	-4.11134	0.00221523	0.132795	-1.19963
Mup12	-1.23724	5.16753	-4.46846	0.00127366	0.103956	-0.665141
Loxl1	-1.25906	9.27375	-4.31747	0.00160601	0.115526	-0.888847
Aspn	-1.27567	7.31984	-4.25103	0.00178028	0.11924	-0.988348
Tubb4a	-1.28797	7.27751	-7.8024	1.69e-05	0.0117641	3.35573
Pdgfrb	-1.29515	9.30214	-6.1421	0.000121144	0.0366534	1.56956
Ifi27l2a	-1.31414	6.54927	-5.81047	0.000187168	0.044815	1.16295
Igsf10	-1.31549	6.67013	-7.96778	1.41e-05	0.010223	3.5127
Apln	-1.31936	7.0054	-7.67303	1.94e-05	0.0122923	3.23046
Gfra2	-1.35103	8.47703	-8.50157	8.06e-06	0.00763661	3.99609
Lum	-1.3623	5.52954	-4.22088	0.00186587	0.122354	-1.03372
Sod3	-1.37985	9.73491	-6.94278	4.49e-05	0.0221556	2.48076
Aoc3	-1.39358	6.44073	-4.54829	0.0011282	0.0993136	-0.548282
Eln	-1.4171	10.1687	-3.92222	0.00299049	0.151404	-1.48993
Mir5099	-1.42808	11.1347	-3.17306	0.0102298	0.226545	-2.67809
Gm10325	-1.42872	6.27205	-5.48357	0.00029165	0.0536462	0.744748
Gm13298	-1.43629	6.6227	-7.38317	2.69e-05	0.0150837	2.94171
Col12a1	-1.44125	7.38114	-2.7612	0.020516	0.292638	-3.34409
Hhip	-1.44496	7.93826	-10.2188	1.58e-06	0.00345905	5.33634
Ifi44	-1.44502	8.3453	-5.58287	0.000254487	0.0506353	0.873628
Mup7	-1.47596	4.69053	-5.22576	0.000418192	0.0636271	0.40259
Cyr61	-1.48785	9.56252	-4.54316	0.00113699	0.0993776	-0.555757
Mup19	-1.49114	4.58248	-5.67328	0.000225055	0.0486593	0.989564
Mmp2	-1.53682	9.56987	-4.44258	0.00132501	0.105351	-0.70325
Car3	-1.53683	5.6511	-7.78568	1.72e-05	0.0117641	3.33966
Mup8	-1.54324	4.53643	-4.30375	0.00164045	0.116389	-0.909336
Rhoj	-1.54733	8.8976	-11.6615	4.76e-07	0.00162246	6.25099
Mup13	-1.5493	4.94263	-4.78911	0.00078685	0.083958	-0.201796
Gm2083	-1.62073	4.77245	-6.10495	0.000127101	0.0366736	1.52488
Gzma	-1.7036	5.66951	-7.75607	1.77e-05	0.0118238	3.31112
Cfd	-1.74224	7.5299	-6.60852	6.73e-05	0.0286126	2.11217
Bpifa1	-1.74869	9.86974	-3.82188	0.0035132	0.16216	-1.64582
Aplnr	-1.80725	7.04965	-10.8148	9.46e-07	0.00259174	5.73496
Mfap5	-1.83182	8.58141	-5.15027	0.000465574	0.0668056	0.30032
Mup15	-1.88605	5.02509	-6.03157	0.000139817	0.0387213	1.43599
Sprr1a	-1.90275	7.44026	-3.54446	0.00551873	0.184067	-2.08271
Hamp	-2.07209	6.45022	-8.65252	6.91e-06	0.00709671	4.12659
Pydc3	-2.17344	4.72977	-9.45103	3.18e-06	0.00488847	4.77472
Gm10002	-2.33064	5.70655	-8.54685	7.69e-06	0.0075833	4.03551
Xist	-3.81721	6.4204	-2.82831	0.0183077	0.280719	-3.23567

## Sheet: GO of DEGs
Category	ID	Term	Genes	adj_pval
BP	GO:0030198	extracellular matrix organization	Mmp9, Postn, Ecm2, Mmp8, Abi3bp, Col14a1, Mfap4, Fbln1, Npnt, Antxr1, Ddr2, Dag1, Foxf2, Dpt, Egflam, Nid1, Mmp2, Eng, Lum, Fbln5, Eln, Tgfb2, Adamts2, Hspg2, Fgfr4, Col3a1, Serpinh1, Pxdn, Mmp14, Col4a1, Itga8, Olfml2b, Fermt1, Has2, Loxl3, Lamc1, Col28a1, Col1a1, Mmp3, Col4a2	1.46e-14
BP	GO:0043062	extracellular structure organization	Mmp9, Postn, Ecm2, Mmp8, Abi3bp, Col14a1, Mfap4, Fbln1, Npnt, Antxr1, Ddr2, Dag1, Foxf2, Dpt, Egflam, Nid1, Mmp2, Eng, Lum, Fbln5, Eln, Tgfb2, Adamts2, Scarb1, Hspg2, Fgfr4, Col3a1, Serpinh1, Pxdn, Mmp14, Col4a1, Itga8, Olfml2b, Fermt1, Has2, Loxl3, Lamc1, Col28a1, Col1a1, Mmp3, Col4a2	2.7e-13
BP	GO:0060326	cell chemotaxis	S100a8, S100a9, Retnlg, Il1f9, Cxcr2, Csf3r, Il1b, Cxcr1, Pdgfrb, Itgam, Trem1, Saa3, Pdgfb, Lyst, Kdr, Ccr1, Ppbp, Ccl6, Eng, Ch25h, Slit2, Hgf, Efcab1, Bst1, Trem3, Ccl11, Snai2, Hspb1, Cxcl14, Fpr2, Ccl9, Nr4a1, Saa4, Il1rn, Ednra, Ccl3, Ccl24, Thbs1, Defb8	9.48e-13
BP	GO:0032963	collagen metabolic process	Mmp9, Pdgfrb, Mmp8, Tgfb3, Mfap4, Ctsk, Pdgfb, Mrc2, Mmp2, Eng, Arg1, Tram2, Adamts2, Serpinh1, Errfi1, Mmp14, Bmp4, Retn, Cygb, Rcn3, Pparg, Col1a1, Mmp3	2.24e-11
BP	GO:0030593	neutrophil chemotaxis	S100a8, S100a9, Il1f9, Cxcr2, Csf3r, Il1b, Cxcr1, Itgam, Trem1, Ppbp, Ccl6, Slit2, Bst1, Trem3, Ccl11, Ccl9, Il1rn, Ednra, Ccl3, Ccl24	2.62e-09
BP	GO:0030595	leukocyte chemotaxis	S100a8, S100a9, Retnlg, Il1f9, Cxcr2, Csf3r, Il1b, Cxcr1, Itgam, Trem1, Pdgfb, Lyst, Ccr1, Ppbp, Ccl6, Ch25h, Slit2, Bst1, Trem3, Ccl11, Cxcl14, Fpr2, Ccl9, Il1rn, Ednra, Ccl3, Ccl24, Thbs1	4.13e-09
BP	GO:1990266	neutrophil migration	S100a8, S100a9, Il1f9, Cxcr2, Csf3r, Il1b, Cxcr1, Itgam, Trem1, Ppbp, Ccl6, Slit2, Bst1, Trem3, Ccl11, Ccl9, Il1rn, Ednra, Ccl3, Il1a, Ccl24	6.75e-09
BP	GO:0097529	myeloid leukocyte migration	S100a8, S100a9, Retnlg, Il1f9, Cxcr2, Csf3r, Il1b, Cxcr1, Itgam, Trem1, Pdgfb, Ccr1, Ppbp, Ccl6, Slit2, Bst1, Trem3, Ccl11, Mmp14, Fpr2, Ccl9, Il1rn, Ednra, Ccl3, Il1a, Ccl24, Thbs1	7.92e-09
BP	GO:0071621	granulocyte chemotaxis	S100a8, S100a9, Il1f9, Cxcr2, Csf3r, Il1b, Cxcr1, Itgam, Trem1, Ppbp, Ccl6, Slit2, Bst1, Trem3, Ccl11, Ccl9, Il1rn, Ednra, Ccl3, Ccl24, Thbs1	7.92e-09
BP	GO:0050900	leukocyte migration	S100a8, S100a9, Retnlg, Il1f9, Cxcr2, Mmp9, Csf3r, Plvap, Il1b, Cxcr1, Itgam, Trem1, Nlrp12, Pdgfb, Lyst, Ccr1, Ppbp, Aoc3, Ccl6, Ch25h, Slit2, Ptpn22, Bst1, Trem3, Ccl11, Mmp14, Cxcl14, Fpr2, Ccl9, Il1rn, Ednra, Ccl3, Il1a, Ccl24, Thbs1	7.92e-09
BP	GO:0070371	ERK1 and ERK2 cascade	Fgg, Il1b, Pdgfrb, Ace2, Fga, Fbln1, Npnt, Nlrp12, Pdgfb, Kdr, Sema6a, Ccr1, Htr2c, Ccl6, Marco, Ptpn22, Zfp36l1, Nrxn1, Ccl11, Adipoq, Fgfr4, Tff2, Errfi1, Acta2, Jun, Bmp4, Fpr2, Ccl9, Ednra, Ccl3, Il1a, Ccl24, C1qtnf3, Gpnmb	7.92e-09
BP	GO:0070372	regulation of ERK1 and ERK2 cascade	Fgg, Il1b, Pdgfrb, Ace2, Fga, Fbln1, Npnt, Nlrp12, Pdgfb, Kdr, Sema6a, Ccr1, Htr2c, Ccl6, Marco, Ptpn22, Nrxn1, Ccl11, Adipoq, Fgfr4, Tff2, Errfi1, Acta2, Jun, Bmp4, Fpr2, Ccl9, Ednra, Ccl3, Il1a, Ccl24, C1qtnf3, Gpnmb	7.92e-09
BP	GO:1901342	regulation of vasculature development	Rhoj, Aplnr, Hhip, Cxcr2, Mmp9, Adrb2, Egr1, Il1b, Xdh, Pdgfb, Kdr, Sema6a, Sparc, Cd59a, Eng, Hgf, Fgfbp1, Tgfb2, Ghrl, Meox2, Dcn, Prok2, Ccl11, Sod2, Adamts1, Hspb1, Plk2, Bmp4, Pparg, Srpx2, Il1a, Ccl24, Thbs1, Ngp, Col4a2	7.92e-09
BP	GO:0032102	negative regulation of response to external stimulus	Fgg, Il1r2, Hamp, Adrb2, Robo2, Fga, Epha4, Siglece, Nlrp12, Pdgfb, Pglyrp1, Sema6a, Spink5, Arg2, Nr1d1, Tspan6, Slit2, Ptprs, Hgf, Ltf, Sema3b, Nrxn1, Ghrl, Robo1, Adipoq, Alox12, Snai2, Tff2, Fpr2, Abcd2, Pparg, Serpine2, C1qtnf3, Thbs1	1.99e-08
BP	GO:0070374	positive regulation of ERK1 and ERK2 cascade	Fgg, Il1b, Pdgfrb, Fga, Npnt, Pdgfb, Kdr, Ccr1, Htr2c, Ccl6, Marco, Ptpn22, Nrxn1, Ccl11, Fgfr4, Tff2, Acta2, Jun, Bmp4, Fpr2, Ccl9, Ednra, Ccl3, Il1a, Ccl24, C1qtnf3, Gpnmb	1.99e-08
BP	GO:0050866	negative regulation of cell activation	Fgg, Tarm1, Adrb2, Slfn1, Cd300lf, Vtcn1, Pdgfb, Pglyrp1, Pde5a, Arg2, Nr1d1, Sftpd, Fas, Ptpn22, Arg1, Cd84, Alox12, Tff2, Bmp4, Cygb, Pparg, Sfrp1, Hlx, Loxl3, Serpine2, Gpnmb	1.99e-08
BP	GO:0097530	granulocyte migration	S100a8, S100a9, Il1f9, Cxcr2, Csf3r, Il1b, Cxcr1, Itgam, Trem1, Ppbp, Ccl6, Slit2, Bst1, Trem3, Ccl11, Ccl9, Il1rn, Ednra, Ccl3, Il1a, Ccl24, Thbs1	2.27e-08
BP	GO:0002683	negative regulation of immune system process	Cxcr2, Tarm1, Slfn1, Tgfb3, Zbtb16, Cd300lf, Nfkbia, Vtcn1, Tsc22d3, Pglyrp1, Pde5a, Ccr1, Spink5, Arg2, Nr1d1, Tmem178, Sftpd, Fas, Tspan6, Cd59a, Slit2, Ptprs, Ptpn22, Clec12b, Arg1, Zfp36l1, Tlr6, Tgfb2, Adipoq, Cd84, Col3a1, Tff2, Bmp4, Fbn1, Pparg, Sfrp1, Hlx, Loxl3, Il7r, Thbs1, Gpnmb	2.33e-08
BP	GO:0019221	cytokine-mediated signaling pathway	Il1f9, Cxcr2, Il1r2, Ifitm6, Plvap, Egr1, Il1b, Adipor2, Cd300lf, Nfkbia, Il18rap, Pdgfb, Ifna9, Ccr1, Ppbp, Ccl6, Slit2, Arg1, Slit3, Robo1, Ccl11, Adipoq, Irgm2, Tff2, Irf7, Ccl9, Ifitm1, Il1rn, Casp4, Pparg, Ccl3, Il1a, Ccl24	9.5e-08
BP	GO:0032964	collagen biosynthetic process	Pdgfrb, Tgfb3, Pdgfb, Eng, Arg1, Tram2, Serpinh1, Errfi1, Bmp4, Cygb, Rcn3, Pparg, Col1a1	3.82e-07
BP	GO:0045765	regulation of angiogenesis	Rhoj, Aplnr, Hhip, Cxcr2, Mmp9, Adrb2, Il1b, Kdr, Sema6a, Sparc, Cd59a, Eng, Hgf, Fgfbp1, Tgfb2, Ghrl, Meox2, Dcn, Prok2, Ccl11, Adamts1, Hspb1, Plk2, Pparg, Srpx2, Il1a, Ccl24, Thbs1, Ngp, Col4a2	4.3e-07
BP	GO:0050727	regulation of inflammatory response	S100a8, S100a9, Il1r2, Hamp, Tarm1, Adrb2, Il1b, Mmp8, Nfkbia, Siglece, Nlrp12, Pglyrp1, Pde5a, Slc7a2, Nr1d1, Aoc3, Cd59a, Slit2, Hgf, Tlr6, Ghrl, Bst1, Pla2g4a, Adipoq, Tff2, Fpr2, Abcd2, Ednra, Pparg, Ccl3, Ccl24, C1qtnf3	8.2e-07
BP	GO:0002793	positive regulation of peptide secretion	S100a8, S100a9, Clec4e, Fgg, Apln, Vsnl1, Postn, Il1b, Cckar, Mmp8, Tgfb3, Fga, Sox4, Vtcn1, Cd14, Ptpn22, Tgfb2, Myrip, Ghrl, Adcy8, Cd84, Cftr, Casp4, Myh10, Fermt1, Ccl3, Clec5a, Nnat, Il1a, C1qtnf3	2.27e-06
BP	GO:0052547	regulation of peptidase activity	S100a8, S100a9, Mmp9, Serpina1d, Stfa1, Xdh, Slpi, Epha4, Serpina3f, Antxr1, Nlrp12, Spink5, Fas, Hgf, Ltf, Serpind1, Bcl2a1d, Itih4, Robo1, Malt1, Alox12, Serpina3m, Serpinh1, Ctsd, Wfdc8, Nr4a1, Rcn3, Casp4, Pparg, Tnfsf10, Col28a1, Serpine2, Thbs1, Ngp	2.33e-06
BP	GO:0001818	negative regulation of cytokine production	Il1r2, Mmp8, Tgfb3, Fbln1, Nlrp12, Pglyrp1, Arg2, Sftpd, Cd59a, Ptprs, Hgf, Ptpn22, Arg1, Tlr6, Tgfb2, Ghrl, Adipoq, Cd84, Fgfr4, Errfi1, Abcd2, Rnf128, Pparg, C1qtnf3, Thbs1, Gpnmb	2.48e-06
BP	GO:1904705	regulation of vascular smooth muscle cell proliferation	Mmp9, Apln, Tgfb3, Pdgfb, Htr1b, Cnn1, Mmp2, Sod2, Adipoq, Adamts1, Jun, Pparg	2.55e-06
BP	GO:1990874	vascular smooth muscle cell proliferation	Mmp9, Apln, Tgfb3, Pdgfb, Htr1b, Cnn1, Mmp2, Sod2, Adipoq, Adamts1, Jun, Pparg	2.55e-06
BP	GO:0008015	blood circulation	Cxcr2, Fgg, Apln, Postn, Arhgap42, Adrb2, Ace2, Fga, Pdgfb, Htr1b, Pde5a, Kdr, Htr2c, Atp1b1, Aoc3, Mmp2, Eng, Slit2, Pon1, Tgfb2, Ghrl, Npy, Sod2, Adipoq, Agrn, Alox12, Fxyd1, Slc6a4, Acta2, Scn3b, Uty, Mcpt4, F5, Cftr, Ednra, Pparg, Klk1b16	3.67e-06
BP	GO:0090287	regulation of cellular response to growth factor stimulus	Hhip, Apln, Tgfb3, Xdh, Npnt, Pdgfb, Kdr, Sema6a, Veph1, Cd59a, Eng, Slit2, Aspn, Fgfbp1, Nrxn1, Dcn, Cd63, Robo1, Tgfb1i1, Pmepa1, Bmp4, Fbn1, Itga8, Sfrp1, Fermt1, Thbs1	5.41e-06
BP	GO:0048659	smooth muscle cell proliferation	Mmp9, Apln, Egr1, Pdgfrb, Ace2, Tgfb3, Pdgfb, Htr1b, Cnn1, Mmp2, Sod2, Adipoq, Adamts1, Alox12, Jun, Bmp4, Retn, Ednra, Pparg, Thbs1	5.82e-06
BP	GO:0003013	circulatory system process	Cxcr2, Fgg, Apln, Postn, Arhgap42, Adrb2, Ace2, Fga, Pdgfb, Htr1b, Pde5a, Kdr, Htr2c, Atp1b1, Aoc3, Mmp2, Eng, Slit2, Pon1, Tgfb2, Ghrl, Npy, Sod2, Adipoq, Agrn, Alox12, Fxyd1, Slc6a4, Acta2, Scn3b, Uty, Mcpt4, F5, Cftr, Ednra, Pparg, Klk1b16	5.94e-06
BP	GO:0001822	kidney development	Cxcr2, Mmp9, Egr1, Pdgfrb, Gsta3, Robo2, Zbtb16, Npnt, Sox4, Epha4, Klf15, Pdgfb, Ptch1, Arg2, Osr1, Nid1, Slit2, Tgfb2, Adipoq, Adamts1, Aqp11, Bmp4, Fbn1, Itga8, Ednra, Sfrp1	1.02e-05
BP	GO:0001935	endothelial cell proliferation	Aplnr, Apln, Xdh, Pdgfb, Kdr, Sparc, Eng, Arg1, Fgfbp1, Ghrl, Scarb1, Ccl11, Jun, Bmp4, Nr4a1, Pparg, Ccl24, Thbs1	1.06e-05
BP	GO:1901343	negative regulation of vasculature development	Hhip, Adrb2, Xdh, Pdgfb, Sema6a, Sparc, Cd59a, Tgfb2, Meox2, Dcn, Adamts1, Plk2, Bmp4, Pparg, Thbs1, Ngp, Col4a2	1.06e-05
BP	GO:0072001	renal system development	Cxcr2, Mmp9, Egr1, Pdgfrb, Gsta3, Robo2, Zbtb16, Npnt, Sox4, Epha4, Klf15, Pdgfb, Ptch1, Arg2, Osr1, Nid1, Slit2, Tgfb2, Adipoq, Adamts1, Aqp11, Bmp4, Fbn1, Col4a1, Itga8, Ednra, Sfrp1	1.06e-05
BP	GO:0007162	negative regulation of cell adhesion	Fgg, Tarm1, Postn, Adrb2, Slfn1, Fbln1, Vtcn1, Pde5a, Sema6a, Arg2, Sftpd, Mmp2, Ptpn22, Arg1, Adipoq, Alox12, Snai2, Mmp14, Bmp4, Il1rn, Hlx, Loxl3, Col1a1, Serpine2, Thbs1, Gpnmb	1.11e-05
BP	GO:0001936	regulation of endothelial cell proliferation	Aplnr, Apln, Xdh, Pdgfb, Kdr, Sparc, Eng, Arg1, Fgfbp1, Ghrl, Ccl11, Jun, Bmp4, Nr4a1, Pparg, Ccl24, Thbs1	1.11e-05
BP	GO:0048660	regulation of smooth muscle cell proliferation	Mmp9, Apln, Egr1, Pdgfrb, Ace2, Tgfb3, Pdgfb, Htr1b, Cnn1, Mmp2, Sod2, Adipoq, Adamts1, Alox12, Jun, Bmp4, Retn, Pparg, Thbs1	1.4e-05
BP	GO:0002695	negative regulation of leukocyte activation	Tarm1, Slfn1, Cd300lf, Vtcn1, Pglyrp1, Pde5a, Arg2, Nr1d1, Sftpd, Fas, Ptpn22, Arg1, Cd84, Tff2, Bmp4, Pparg, Sfrp1, Hlx, Loxl3, Gpnmb	1.71e-05
BP	GO:0032103	positive regulation of response to external stimulus	S100a8, S100a9, Cxcr2, Tarm1, Il1b, Pdgfrb, Mmp8, Nfkbia, Pdgfb, Pde5a, Kdr, Ccr1, Aoc3, Slit2, Arg1, Tlr6, Ghrl, Pla2g4a, Snai2, Hspb1, Cxcl14, Fpr2, Ednra, Cd180, Ccl3, Ccl24, Thbs1	1.8e-05
BP	GO:0031348	negative regulation of defense response	Il1r2, Hamp, Adrb2, Siglece, Nlrp12, Pglyrp1, Ccr1, Spink5, Arg2, Nr1d1, Tspan6, Slit2, Hgf, Clec12b, Arg1, Ghrl, Adipoq, Tff2, Fpr2, Abcd2, Pparg, C1qtnf3	2.09e-05
BP	GO:0030199	collagen fibril organization	Col14a1, Ddr2, Dpt, Lum, Tgfb2, Adamts2, Col3a1, Serpinh1, Pxdn, Loxl3, Col1a1	2.09e-05
BP	GO:0050678	regulation of epithelial cell proliferation	Aplnr, Apln, Xdh, Pdgfb, Kdr, Ptch1, Rap1gap, Sparc, Nr1d1, Osr1, Eng, Arg1, Zfp36l1, Fgfbp1, Tgfb2, Ghrl, Robo1, Ccl11, Snai2, Errfi1, Jun, Bmp4, Nr4a1, Ednra, Pparg, Sfrp1, Has2, Ccl24, Thbs1	2.4e-05
BP	GO:0031589	cell-substrate adhesion	Fgg, Postn, Ecm2, Fga, Abi3bp, Fbln1, Npnt, Antxr1, Kdr, Ddr2, Frem1, Dag1, Egflam, Nid1, Bst1, Cd63, Hspg2, Col3a1, Mmp14, Actn2, Itga8, Vwf, Sfrp1, Fermt1, Has2, Lamc1, Col1a1, Thbs1	2.52e-05
BP	GO:0010631	epithelial cell migration	Rhoj, Mmp9, Pdgfb, Kdr, Sparc, Slit2, Fgfbp1, Tgfb2, Meox2, Dcn, Cd63, Scarb1, Robo1, Alox12, Snai2, Hspb1, Plk2, Jun, Bmp4, Nr4a1, Pparg, Fermt1, Has2, Srpx2, Thbs1	2.52e-05
BP	GO:0042060	wound healing	S100a9, Fgg, Igsf10, Adrb2, Fga, Adipor2, Fbln1, Pdgfb, Lyst, Eng, Serpind1, Gp9, Tgfb2, Proz, Slc7a11, Alox12, Gap43, Snai2, Col3a1, Plek, Acta2, F13a1, F5, Vwf, Myh10, Il1a, Col1a1, Serpine2, Thbs1	2.52e-05
BP	GO:0050708	regulation of protein secretion	Clec4e, Fgg, Il1r2, Vsnl1, Postn, Il1b, Mmp8, Tgfb3, Fga, Fbln1, Sox4, Vtcn1, Nlrp12, Arg2, Nr1d1, Cd14, Ptpn22, Mup1, Tlr6, Nrxn1, Tgfb2, Myrip, Ghrl, Adcy8, Cd84, Cftr, Casp4, Sfrp1, Myh10, Fermt1, Ccl3, Clec5a, Nnat, Il1a, C1qtnf3	2.58e-05
BP	GO:0050673	epithelial cell proliferation	Aplnr, Apln, Xdh, Pdgfb, Kdr, Ptch1, Rap1gap, Sparc, Nr1d1, Osr1, Eng, Hgf, Arg1, Zfp36l1, Fgfbp1, Tgfb2, Ghrl, Scarb1, Robo1, Ccl11, Snai2, Errfi1, Jun, Bmp4, Nr4a1, Ednra, Pparg, Sfrp1, Fermt1, Has2, Ccl24, Thbs1	2.58e-05
BP	GO:0090132	epithelium migration	Rhoj, Mmp9, Pdgfb, Kdr, Sparc, Slit2, Fgfbp1, Tgfb2, Meox2, Dcn, Cd63, Scarb1, Robo1, Alox12, Snai2, Hspb1, Plk2, Jun, Bmp4, Nr4a1, Pparg, Fermt1, Has2, Srpx2, Thbs1	2.58e-05
BP	GO:0050663	cytokine secretion	Clec4e, Il1r2, Postn, Il1b, Mmp8, Fbln1, Trem1, Vtcn1, Nlrp12, Arg2, Cd14, Ptpn22, Tlr6, Ghrl, Trem3, Cd84, Isg15, Casp4, Fermt1, Ccl3, Clec5a, Il1a, C1qtnf3	2.58e-05
BP	GO:0007596	blood coagulation	S100a9, Fgg, Adrb2, Fga, Fbln1, Pdgfb, Lyst, Serpind1, Gp9, Proz, Slc7a11, Alox12, Plek, F13a1, F5, Vwf, Serpine2, Thbs1	2.58e-05
BP	GO:0050714	positive regulation of protein secretion	Clec4e, Fgg, Vsnl1, Postn, Il1b, Mmp8, Tgfb3, Fga, Sox4, Vtcn1, Cd14, Ptpn22, Tgfb2, Myrip, Ghrl, Adcy8, Cd84, Cftr, Casp4, Myh10, Fermt1, Ccl3, Clec5a, Nnat, Il1a, C1qtnf3	2.58e-05
BP	GO:0038084	vascular endothelial growth factor signaling pathway	Pdgfrb, Xdh, Pdgfb, Kdr, Sema6a, Dcn, Cd63, Robo1, Hspb1	2.58e-05
BP	GO:0001667	ameboidal-type cell migration	Rhoj, Mmp9, Pdgfb, Kdr, Ddr2, Sema6a, Sparc, Slit2, Fgfbp1, Syde1, Sema3b, Tgfb2, Meox2, Dcn, Cd63, Scarb1, Robo1, Alox12, Snai2, Acta2, Hspb1, Plk2, Jun, Bmp4, Nr4a1, Cygb, Pparg, Fermt1, Has2, Srpx2, Thbs1	2.71e-05
BP	GO:0090130	tissue migration	Rhoj, Mmp9, Pdgfb, Kdr, Sparc, Slit2, Fgfbp1, Tgfb2, Meox2, Dcn, Cd63, Scarb1, Robo1, Alox12, Snai2, Hspb1, Plk2, Jun, Bmp4, Nr4a1, Pparg, Fermt1, Has2, Srpx2, Thbs1	2.73e-05
BP	GO:0007599	hemostasis	S100a9, Fgg, Adrb2, Fga, Fbln1, Pdgfb, Lyst, Serpind1, Gp9, Proz, Slc7a11, Alox12, Plek, F13a1, F5, Vwf, Serpine2, Thbs1	2.85e-05
BP	GO:0009611	response to wounding	S100a9, Fgg, Igsf10, Adrb2, Fga, Adipor2, Fbln1, Epha4, Pdgfb, Lyst, Mmp2, Eng, Ptprs, Zfp36l1, Serpind1, Gp9, Tgfb2, Sod2, Proz, Slc7a11, Alox12, Gap43, Snai2, Col3a1, Plek, Acta2, F13a1, Jun, F5, Vwf, Myh10, Il1a, Col1a1, Serpine2, Thbs1	2.85e-05
BP	GO:0001655	urogenital system development	Cxcr2, Mmp9, Egr1, Pdgfrb, Gsta3, Robo2, Zbtb16, Npnt, Sox4, Epha4, Klf15, Pdgfb, Ptch1, Arg2, Osr1, Nid1, Mmp2, Slit2, Tgfb2, Adipoq, Adamts1, Aqp11, Bmp4, Fbn1, Col4a1, Itga8, Ednra, Sfrp1	2.93e-05
BP	GO:0050817	coagulation	S100a9, Fgg, Adrb2, Fga, Fbln1, Pdgfb, Lyst, Serpind1, Gp9, Proz, Slc7a11, Alox12, Plek, F13a1, F5, Vwf, Serpine2, Thbs1	3.01e-05
BP	GO:0031349	positive regulation of defense response	S100a8, S100a9, Clec4e, Tarm1, Il1b, Mmp8, Cd300lf, Nfkbia, Il18rap, Pde5a, Nr1d1, Cd14, Aoc3, Tspan6, Mmp2, Ptprs, Ptpn22, Arg1, Ltf, Tlr6, Pla2g4a, Trem3, Irgm2, Irf7, Fpr2, Ednra, Tlr13, Ccl3, Ccl24	3.42e-05
BP	GO:0043534	blood vessel endothelial cell migration	Rhoj, Pdgfb, Kdr, Slit2, Fgfbp1, Meox2, Scarb1, Robo1, Alox12, Hspb1, Plk2, Nr4a1, Pparg, Srpx2, Thbs1	3.89e-05
BP	GO:0033002	muscle cell proliferation	Mmp9, Apln, Egr1, Pdgfrb, Ace2, Tgfb3, Pdgfb, Htr1b, Cnn1, Tbx5, Mmp2, Tgfb2, Sod2, Adipoq, Adamts1, Alox12, Jun, Bmp4, Retn, Ednra, Pparg, Thbs1	4.02e-05
BP	GO:0031953	negative regulation of protein autophosphorylation	Gfra2, Nlrp12, Eng, Adipoq, Errfi1, Jun	4.23e-05
BP	GO:0070098	chemokine-mediated signaling pathway	Ccr1, Ppbp, Ccl6, Slit2, Slit3, Robo1, Ccl11, Tff2, Ccl9, Ccl3, Ccl24	4.23e-05
BP	GO:2000181	negative regulation of blood vessel morphogenesis	Hhip, Adrb2, Xdh, Sema6a, Sparc, Cd59a, Tgfb2, Meox2, Dcn, Adamts1, Plk2, Pparg, Thbs1, Ngp, Col4a2	4.58e-05
BP	GO:0052548	regulation of endopeptidase activity	S100a8, S100a9, Mmp9, Serpina1d, Stfa1, Xdh, Epha4, Serpina3f, Nlrp12, Spink5, Fas, Hgf, Ltf, Serpind1, Bcl2a1d, Robo1, Malt1, Alox12, Serpina3m, Serpinh1, Ctsd, Nr4a1, Casp4, Pparg, Tnfsf10, Serpine2, Thbs1	5.04e-05
BP	GO:0098742	cell-cell adhesion via plasma-membrane adhesion molecules	Pcdh18, Robo2, Nexn, Pcdh17, Cdhr1, Ptprs, Cdhr2, Dsg1b, Nrxn1, Tgfb2, Pcdh12, Pcdh1, Clstn2, Robo1, Palld, Adipoq, Gata5, Il1rn, Nrcam, Cdh11	5.36e-05
BP	GO:0060349	bone morphogenesis	Col14a1, Frem1, Scube2, Ltbp3, Ltf, Hspg2, Serpinh1, Mmp14, Bmp4, Col6a3, Has2, Col12a1, Pappa2, Col1a1, Thbs1	5.47e-05
BP	GO:1904018	positive regulation of vasculature development	Rhoj, Aplnr, Cxcr2, Mmp9, Egr1, Il1b, Pdgfb, Kdr, Eng, Hgf, Fgfbp1, Ghrl, Ccl11, Sod2, Hspb1, Plk2, Srpx2, Il1a, Ccl24, Thbs1	6.08e-05
BP	GO:1903532	positive regulation of secretion by cell	Clec4e, Fgg, Apln, Vsnl1, Postn, Il1b, Cckar, Mmp8, Tgfb3, Fga, Itgam, Sox4, Vtcn1, Htr2c, Cd14, Ptpn22, Tgfb2, Myrip, Ghrl, Adcy8, Cd84, Fgfr4, Slc6a4, Retn, Cftr, Casp4, Myh10, Fermt1, Ccl3, Clec5a, Nnat, Il1a, C1qtnf3	6.42e-05
BP	GO:0022408	negative regulation of cell-cell adhesion	Fgg, Tarm1, Adrb2, Slfn1, Vtcn1, Pde5a, Arg2, Sftpd, Ptpn22, Arg1, Adipoq, Alox12, Snai2, Bmp4, Il1rn, Hlx, Loxl3, Serpine2, Gpnmb	6.42e-05
BP	GO:0046890	regulation of lipid biosynthetic process	Egr1, Il1b, Pdgfb, Dkk3, Htr2c, Nr1d1, Igfbp7, Mup1, Pla2g4a, Scarb1, Fgfr4, Fabp5, Snai2, Fpr2, Abcd2, Apoc2, Thrsp, Il1a	6.66e-05
BP	GO:0010632	regulation of epithelial cell migration	Rhoj, Mmp9, Pdgfb, Kdr, Sparc, Slit2, Fgfbp1, Tgfb2, Meox2, Dcn, Cd63, Alox12, Snai2, Hspb1, Plk2, Jun, Bmp4, Pparg, Has2, Srpx2, Thbs1	6.93e-05
BP	GO:0010712	regulation of collagen metabolic process	Pdgfrb, Tgfb3, Mfap4, Pdgfb, Eng, Errfi1, Bmp4, Retn, Cygb, Pparg	7.4e-05
BP	GO:0035924	cellular response to vascular endothelial growth factor stimulus	Pdgfrb, Xdh, Pdgfb, Kdr, Sema6a, Dcn, Cd63, Robo1, Hspb1, Nr4a1	7.4e-05
BP	GO:0006953	acute-phase response	Il1b, Hp, Saa3, Orm1, Itih4, Orm2, Saa4, Il1rn, Il1a	7.72e-05
BP	GO:0097191	extrinsic apoptotic signaling pathway	Fgg, Il1b, Fga, Bcl2a1b, Fas, Hgf, Tgfb2, Bcl2a1d, Lcn2, Bcl2a1c, Snai2, Bmp4, Bloc1s2, Tnfrsf10b, Bcl2a1a, Unc5b, Sfrp1, Tnfsf10, Il1a, Thbs1, Inhba	8.73e-05
BP	GO:0038034	signal transduction in absence of ligand	Il1b, Bcl2a1b, Fas, Tgfb2, Bcl2a1d, Lcn2, Bcl2a1c, Snai2, Bcl2a1a, Unc5b, Il1a, Inhba	8.73e-05
BP	GO:0097192	extrinsic apoptotic signaling pathway in absence of ligand	Il1b, Bcl2a1b, Fas, Tgfb2, Bcl2a1d, Lcn2, Bcl2a1c, Snai2, Bcl2a1a, Unc5b, Il1a, Inhba	8.73e-05
BP	GO:0060348	bone development	Col14a1, Kdr, Frem1, Sparc, Scube2, Ltbp3, Ltf, Ghrl, Hspg2, Serpinh1, Bgn, Mmp14, Bglap, Bmp4, Fbn1, Col6a3, Has2, Col12a1, Pappa2, Col1a1, Thbs1	9.67e-05
BP	GO:0040013	negative regulation of locomotion	Erdr1, Robo2, Fbln1, Podn, Pdgfb, Sema6a, Htr2c, Dag1, Fas, Tbx5, Eng, Slit2, Robo4, Sema3b, Ghrl, Meox2, Dcn, Cd63, Robo1, Adipoq, Col3a1, Il1rn, Cygb, Pparg, Sfrp1, Thbs1	0.000100509
BP	GO:0050707	regulation of cytokine secretion	Clec4e, Il1r2, Postn, Il1b, Mmp8, Fbln1, Vtcn1, Nlrp12, Arg2, Cd14, Ptpn22, Tlr6, Ghrl, Cd84, Casp4, Fermt1, Ccl3, Clec5a, Il1a, C1qtnf3	0.000100677
BP	GO:0048871	multicellular organismal homeostasis	Hamp, Apln, Adrb2, Egr1, Il1b, Cckar, Pdgfrb, Col14a1, Adipor2, Ctsk, Kdr, Mfap2, Nr1d1, Sftpd, Cdhr1, Rp1, Ltbp3, Mup1, Ghrl, Pla2g4a, Bpifa1, Tshr, Adipoq, Lcn2, Alox12, Fabp5, Tff2, Elovl6, Cftr, Il1rn, Rcn3, Fcgr4, Il1a	0.000102517
BP	GO:0010634	positive regulation of epithelial cell migration	Rhoj, Mmp9, Pdgfb, Kdr, Sparc, Fgfbp1, Tgfb2, Alox12, Snai2, Hspb1, Plk2, Jun, Bmp4, Has2, Srpx2, Thbs1	0.000108424
BP	GO:0002042	cell migration involved in sprouting angiogenesis	Rhoj, Kdr, Slit2, Fgfbp1, Meox2, Robo1, Plk2, Nr4a1, Srpx2, Thbs1	0.000112178
BP	GO:0016525	negative regulation of angiogenesis	Hhip, Adrb2, Sema6a, Sparc, Cd59a, Tgfb2, Meox2, Dcn, Adamts1, Plk2, Pparg, Thbs1, Ngp, Col4a2	0.000122725
BP	GO:0043542	endothelial cell migration	Rhoj, Pdgfb, Kdr, Sparc, Slit2, Fgfbp1, Meox2, Dcn, Scarb1, Robo1, Alox12, Snai2, Hspb1, Plk2, Bmp4, Nr4a1, Pparg, Srpx2, Thbs1	0.000123828
BP	GO:0001503	ossification	Phex, Igsf10, Cebpd, Adrb2, Zbtb16, Npnt, Ddr2, Ccr1, Ptch1, Osr1, Mmp2, Scube2, Clec3b, Ltbp3, Aspn, Ltf, Hspg2, Isg15, Snai2, Mmp14, Gdf10, Bglap, Bmp4, Gdpd2, Ifitm1, Sfrp1, Clec5a, Col1a1	0.000129882
BP	GO:0045444	fat cell differentiation	Cebpd, Adrb2, Arl4a, Zbtb16, Selenbp1, Htr2c, Nr1d1, Bnip3, Pex11a, Steap4, Zfp36l1, Sod2, Adipoq, Tgfb1i1, Snai2, Clip3, Gdf10, Nr4a1, Retn, Pparg, Sfrp1	0.000140098
BP	GO:1990868	response to chemokine	Ccr1, Ppbp, Ccl6, Slit2, Slit3, Robo1, Ccl11, Tff2, Ccl9, Ccl3, Ccl24	0.000146549
BP	GO:1990869	cellular response to chemokine	Ccr1, Ppbp, Ccl6, Slit2, Slit3, Robo1, Ccl11, Tff2, Ccl9, Ccl3, Ccl24	0.000146549
BP	GO:0043270	positive regulation of ion transport	Aplnr, Adrb2, Il1b, Pdgfrb, Ace2, Pdgfb, Sgk1, Ccr1, Htr2c, Atp1b1, Atp1b2, Lrrc26, Lpar3, Fxyd1, Clec4b1, Atp2c2, Slc6a4, Bmp4, Actn2, Scn3b, Cftr, Ednra, Il1a, Hcn1, Cd19	0.000162415
BP	GO:0072203	cell proliferation involved in metanephros development	Egr1, Pdgfrb, Pdgfb, Ptch1, Osr1	0.000163798
BP	GO:0003018	vascular process in circulatory system	Cxcr2, Fgg, Apln, Arhgap42, Adrb2, Fga, Pdgfb, Htr1b, Pde5a, Kdr, Htr2c, Mmp2, Slit2, Sod2, Alox12, Slc6a4, Acta2, Cftr, Ednra	0.000164922
BP	GO:0050728	negative regulation of inflammatory response	Il1r2, Hamp, Adrb2, Siglece, Nlrp12, Pglyrp1, Nr1d1, Slit2, Hgf, Ghrl, Adipoq, Tff2, Fpr2, Abcd2, Pparg, C1qtnf3	0.000164922
BP	GO:0002040	sprouting angiogenesis	Rhoj, Aplnr, Kdr, Sema6a, Slit2, Fgfbp1, Ghrl, Meox2, Robo1, Plk2, Bmp4, Nr4a1, Srpx2, Thbs1	0.000167543
BP	GO:0048705	skeletal system morphogenesis	Hhip, Pdgfrb, Tgfb3, Col14a1, Frem1, Osr1, Mmp2, Scube2, Ltbp3, Ltf, Tgfb2, Hspg2, Serpinh1, Mmp14, Bmp4, Sfrp1, Col6a3, Has2, Col12a1, Pappa2, Col1a1, Thbs1	0.000169037
BP	GO:0071560	cellular response to transforming growth factor beta stimulus	Tgfb3, Npnt, Veph1, Eng, Ltbp3, Aspn, Zfp36l1, Tgfb2, Ltbp4, Tgfb1i1, Col3a1, Pmepa1, Jun, Cilp, Fbn1, Itga8, Fermt1, Thbs1, Col4a2	0.000171004
BP	GO:0003179	heart valve morphogenesis	Robo2, Sox4, Tbx5, Slit2, Slit3, Tgfb2, Robo1, Gata5, Bmp4	0.000197063
BP	GO:0003197	endocardial cushion development	Robo2, Tbx5, Eng, Tgfb2, Robo1, Gata5, Snai2, Bmp4, Thbs1	0.000197063
BP	GO:0030574	collagen catabolic process	Mmp9, Mmp8, Ctsk, Mrc2, Mmp2, Adamts2, Mmp14, Mmp3	0.000206052
BP	GO:0071559	response to transforming growth factor beta	Tgfb3, Npnt, Veph1, Eng, Ltbp3, Aspn, Zfp36l1, Tgfb2, Ltbp4, Tgfb1i1, Col3a1, Pmepa1, Jun, Cilp, Fbn1, Itga8, Fermt1, Thbs1, Col4a2	0.000218371
BP	GO:0032612	interleukin-1 production	Il1r2, Egr1, Il1b, Nlrp12, S1pr3, Arg2, Tlr6, Ghrl, Malt1, Errfi1, Hspb1, Casp4, Ccl3	0.000234001
BP	GO:0001656	metanephros development	Cxcr2, Egr1, Pdgfrb, Robo2, Pdgfb, Ptch1, Osr1, Slit2, Adipoq, Bmp4, Fbn1, Itga8	0.000239759
BP	GO:1904706	negative regulation of vascular smooth muscle cell proliferation	Apln, Tgfb3, Cnn1, Sod2, Adipoq, Pparg	0.000241475
BP	GO:0055074	calcium ion homeostasis	Aplnr, Cxcr2, Adrb2, Il1b, Cxcr1, Cckar, Atp13a3, Kdr, Ccr1, Fpr1, Htr2c, Fam20a, Atp1b1, Tmem178, Pygm, Bnip3, Trpv6, Tgfb2, Ghrl, Lpar3, Atp7b, Adcy8, Gpr65, Fxyd1, Clec4b1, Atp2c2, Fzd2, Bmp4, Fpr2, Ednra, Ccl3, Cd19	0.000241475
BP	GO:0035296	regulation of tube diameter	Fgg, Apln, Arhgap42, Adrb2, Fga, Pdgfb, Htr1b, Pde5a, Kdr, Htr2c, Mmp2, Sod2, Alox12, Slc6a4, Acta2, Cftr, Ednra	0.000241475
BP	GO:0050880	regulation of blood vessel size	Fgg, Apln, Arhgap42, Adrb2, Fga, Pdgfb, Htr1b, Pde5a, Kdr, Htr2c, Mmp2, Sod2, Alox12, Slc6a4, Acta2, Cftr, Ednra	0.000241475
BP	GO:0097746	regulation of blood vessel diameter	Fgg, Apln, Arhgap42, Adrb2, Fga, Pdgfb, Htr1b, Pde5a, Kdr, Htr2c, Mmp2, Sod2, Alox12, Slc6a4, Acta2, Cftr, Ednra	0.000241475
BP	GO:0010959	regulation of metal ion transport	Aplnr, Hamp, Adrb2, Cckar, Pdgfrb, Pdgfb, Sgk1, Ccr1, Osr1, Atp1b1, Atp1b2, Lrrc26, Ptpn22, Tgfb2, Lpar3, Cacng1, Bpifa1, Cd63, Cd84, Agrn, Fxyd1, Clec4b1, Atp2c2, Bmp4, Actn2, Scn3b, Ednra, Cd19, Serpine2	0.000245282
BP	GO:0035733	hepatic stellate cell activation	Pdgfrb, Pdgfb, Nr1d1, Acta2, Cygb	0.000245916
BP	GO:0035150	regulation of tube size	Fgg, Apln, Arhgap42, Adrb2, Fga, Pdgfb, Htr1b, Pde5a, Kdr, Htr2c, Mmp2, Sod2, Alox12, Slc6a4, Acta2, Cftr, Ednra	0.000253948
BP	GO:0002526	acute inflammatory response	Cxcr2, Il1b, Hp, Trem1, Saa3, Orm1, Aoc3, Cd59a, Itih4, Orm2, Saa4, Il1rn, Pparg, Il1a	0.000258645
BP	GO:0060485	mesenchyme development	Il1b, Robo2, Tgfb3, Sema6a, Osr1, Dag1, Tbx5, Eng, Zfp36l1, Sema3b, Tgfb2, Robo1, Gata5, Tgfb1i1, Snai2, Bmp4, Ednra, Sfrp1, Has2, Loxl3, Col1a1, Thbs1	0.000262957
BP	GO:0010594	regulation of endothelial cell migration	Rhoj, Pdgfb, Kdr, Sparc, Slit2, Fgfbp1, Meox2, Dcn, Alox12, Snai2, Hspb1, Plk2, Bmp4, Pparg, Srpx2, Thbs1	0.000268631
BP	GO:0050920	regulation of chemotaxis	Cxcr2, Il1b, Pdgfrb, Robo2, Pdgfb, Kdr, Sema6a, Ccr1, Slit2, Sema3b, Bst1, Robo1, Agrn, Snai2, Hspb1, Cxcl14, Fpr2, Ednra, Thbs1	0.000269509
BP	GO:0001938	positive regulation of endothelial cell proliferation	Aplnr, Apln, Pdgfb, Kdr, Arg1, Fgfbp1, Ghrl, Ccl11, Jun, Bmp4, Nr4a1, Ccl24	0.000269509
BP	GO:0071347	cellular response to interleukin-1	Il1r2, Egr1, Saa3, Nr1d1, Ccl6, Ccl11, Ccl9, Il1rn, Ccl3, Il1a, Ccl24	0.000293452
BP	GO:0006874	cellular calcium ion homeostasis	Aplnr, Cxcr2, Adrb2, Il1b, Cxcr1, Cckar, Atp13a3, Kdr, Ccr1, Fpr1, Htr2c, Atp1b1, Tmem178, Pygm, Bnip3, Trpv6, Tgfb2, Ghrl, Lpar3, Atp7b, Adcy8, Gpr65, Fxyd1, Clec4b1, Atp2c2, Fzd2, Bmp4, Fpr2, Ednra, Ccl3, Cd19	0.000298012
BP	GO:0072503	cellular divalent inorganic cation homeostasis	Aplnr, Cxcr2, Adrb2, Il1b, Cxcr1, Cckar, Atp13a3, Kdr, Ccr1, Fpr1, Htr2c, Atp1b1, Tmem178, Pygm, Bnip3, Trpv6, Tgfb2, Ghrl, Lpar3, Atp7b, Adcy8, Gpr65, Fxyd1, Clec4b1, Atp2c2, Fzd2, Bmp4, Fpr2, Slc39a12, Ednra, Ccl3, Cd19	0.000303857
BP	GO:0003180	aortic valve morphogenesis	Robo2, Slit2, Slit3, Robo1, Gata5, Bmp4	0.000304565
BP	GO:0033674	positive regulation of kinase activity	Adrb2, Egr1, Il1b, Pdgfrb, Tgfb3, Epha4, Pdgfb, Pde5a, Ddr2, Pik3r5, Dag1, Hgf, Ltf, Tlr6, Pak6, Nrxn1, Tgfb2, Ghrl, Lpar3, Prok2, Adcy8, Robo1, Adipoq, Malt1, Agrn, Irgm2, Bmp4, Fpr2, Il1rn, Cd19, Thbs1	0.000329563
BP	GO:0001659	temperature homeostasis	Apln, Adrb2, Egr1, Il1b, Cckar, Adipor2, Mfap2, Nr1d1, Mup1, Ghrl, Tshr, Adipoq, Lcn2, Fabp5, Elovl6, Il1rn, Il1a	0.000337624
BP	GO:0072073	kidney epithelium development	Cxcr2, Gsta3, Robo2, Npnt, Epha4, Klf15, Pdgfb, Ptch1, Arg2, Osr1, Slit2, Adipoq, Aqp11, Bmp4, Sfrp1	0.000337916
BP	GO:0050878	regulation of body fluid levels	S100a9, Aplnr, Fgg, Apln, Adrb2, Cckar, Fga, Xdh, Fbln1, Pdgfb, Lyst, Serpind1, Gp9, Atp7b, Bpifa1, Proz, Slc7a11, Alox12, Plek, F13a1, F5, Vwf, Cftr, Serpine2, Thbs1	0.000342443
BP	GO:0070555	response to interleukin-1	Il1r2, Egr1, Il1b, Saa3, Nr1d1, Ccl6, Ccl11, Ccl9, Il1rn, Ccl3, Il1a, Ccl24	0.000351556
BP	GO:0007156	homophilic cell adhesion via plasma membrane adhesion molecules	Pcdh18, Robo2, Nexn, Cdhr1, Cdhr2, Dsg1b, Pcdh12, Pcdh1, Clstn2, Robo1, Palld, Nrcam, Cdh11	0.000352532
BP	GO:0046879	hormone secretion	Fgg, Apln, Vsnl1, Il1b, Cckar, Fga, Sox4, Htr2c, Nr1d1, Trpv6, Mup1, Nrxn1, Myrip, Ghrl, Adcy8, Adipoq, Ltbp4, Fgfr4, Retn, Cftr, Il1rn, Pparg, Sfrp1, Nnat, C1qtnf3, Inhba	0.000352532
BP	GO:0046883	regulation of hormone secretion	Fgg, Apln, Vsnl1, Il1b, Cckar, Fga, Sox4, Htr2c, Nr1d1, Mup1, Nrxn1, Myrip, Ghrl, Adcy8, Adipoq, Fgfr4, Retn, Cftr, Pparg, Sfrp1, Nnat, C1qtnf3, Inhba	0.00038775
BP	GO:0045860	positive regulation of protein kinase activity	Adrb2, Egr1, Il1b, Pdgfrb, Tgfb3, Epha4, Pdgfb, Pde5a, Ddr2, Pik3r5, Dag1, Hgf, Ltf, Tlr6, Pak6, Nrxn1, Tgfb2, Ghrl, Lpar3, Prok2, Adcy8, Robo1, Adipoq, Malt1, Agrn, Irgm2, Bmp4, Il1rn, Thbs1	0.000440064
BP	GO:0007179	transforming growth factor beta receptor signaling pathway	Tgfb3, Npnt, Veph1, Eng, Ltbp3, Aspn, Tgfb2, Ltbp4, Tgfb1i1, Col3a1, Pmepa1, Jun, Fbn1, Itga8, Fermt1, Thbs1	0.000444139
BP	GO:0010595	positive regulation of endothelial cell migration	Rhoj, Pdgfb, Kdr, Sparc, Fgfbp1, Alox12, Snai2, Hspb1, Plk2, Bmp4, Srpx2, Thbs1	0.000464937
BP	GO:0001666	response to hypoxia	Sod3, Adrb2, Egr1, Tgfb3, Sox4, Hif3a, Kdr, Atp1b1, Pygm, Bnip3, Mmp2, Eng, Ddit4, Zfp36l1, Fndc1, Alas2, Tgfb2, Ednra	0.000475501
BP	GO:0045766	positive regulation of angiogenesis	Rhoj, Aplnr, Cxcr2, Mmp9, Il1b, Kdr, Eng, Hgf, Fgfbp1, Ghrl, Ccl11, Hspb1, Plk2, Srpx2, Il1a, Ccl24, Thbs1	0.000476756
BP	GO:0022407	regulation of cell-cell adhesion	Fgg, Tarm1, Adrb2, Slfn1, Il1b, Fga, Zbtb16, Vtcn1, Pde5a, Rap1gap, Arg2, Sftpd, Ptpn22, Arg1, Adipoq, Malt1, Alox12, Snai2, Bmp4, Il1rn, Hlx, Has2, Loxl3, Il7r, Serpine2, Gpnmb, Igfbp2	0.000476756
BP	GO:0043030	regulation of macrophage activation	Hamp, Mmp8, Slc7a2, Nr1d1, Tlr6, Cd84, Tff2, Pparg, Thbs1	0.000476756
BP	GO:0009914	hormone transport	Fgg, Apln, Vsnl1, Il1b, Cckar, Fga, Sox4, Htr2c, Nr1d1, Trpv6, Mup1, Nrxn1, Myrip, Ghrl, Adcy8, Adipoq, Ltbp4, Fgfr4, Retn, Cftr, Il1rn, Pparg, Sfrp1, Nnat, C1qtnf3, Inhba	0.000481229
BP	GO:0072593	reactive oxygen species metabolic process	Sod3, Il1b, Pdgfrb, Hp, Mmp8, Xdh, Itgam, Pdgfb, Sh3pxd2a, Slc7a2, Arg2, Bnip3, Ddit4, Hbb-b1, Tlr6, Fbln5, Sod2, Pxdn, Fpr2, Abcd2, Thbs1, Mmp3	0.000533372
BP	GO:1905314	semi-lunar valve development	Robo2, Slit2, Slit3, Tgfb2, Robo1, Gata5, Bmp4	0.000533372
BP	GO:0002548	monocyte chemotaxis	Pdgfb, Ccr1, Ccl6, Slit2, Ccl11, Fpr2, Ccl9, Ccl3, Ccl24	0.000540422
BP	GO:0045088	regulation of innate immune response	Clec4e, Cd300lf, Nfkbia, Il18rap, Ccr1, Nr1d1, Cd14, Tspan6, Mmp2, Ptprs, Ptpn22, Clec12b, Arg1, Ltf, Tlr6, A530064D06Rik, Trem3, Irgm2, Irf7, Fpr2, Pparg, Tlr13	0.000551515
BP	GO:1903670	regulation of sprouting angiogenesis	Rhoj, Aplnr, Kdr, Sema6a, Fgfbp1, Ghrl, Meox2, Plk2, Srpx2, Thbs1	0.000553294
BP	GO:0045778	positive regulation of ossification	Cebpd, Adrb2, Zbtb16, Npnt, Ddr2, Osr1, Scube2, Ltf, Isg15, Gdf10, Bmp4, Gdpd2	0.000586977
BP	GO:0051250	negative regulation of lymphocyte activation	Tarm1, Slfn1, Vtcn1, Pglyrp1, Pde5a, Arg2, Sftpd, Fas, Ptpn22, Arg1, Bmp4, Sfrp1, Hlx, Loxl3, Gpnmb	0.000606747
BP	GO:0043536	positive regulation of blood vessel endothelial cell migration	Rhoj, Pdgfb, Kdr, Fgfbp1, Alox12, Hspb1, Plk2, Srpx2, Thbs1	0.000606747
BP	GO:0042310	vasoconstriction	Fgg, Apln, Arhgap42, Fga, Pdgfb, Htr1b, Pde5a, Htr2c, Mmp2, Slc6a4, Acta2, Ednra	0.000636427
BP	GO:0031649	heat generation	Apln, Adrb2, Il1b, Mup1, Il1rn, Il1a	0.000638356
BP	GO:0072111	cell proliferation involved in kidney development	Egr1, Pdgfrb, Pdgfb, Ptch1, Osr1, Bmp4	0.000638356
BP	GO:0032611	interleukin-1 beta production	Egr1, Il1b, S1pr3, Arg2, Tlr6, Ghrl, Malt1, Errfi1, Hspb1, Casp4, Ccl3	0.000679743
BP	GO:0003170	heart valve development	Robo2, Sox4, Tbx5, Slit2, Slit3, Tgfb2, Robo1, Gata5, Bmp4	0.000679743
BP	GO:0051271	negative regulation of cellular component movement	Erdr1, Fbln1, Podn, Pdgfb, Sema6a, Dag1, Fas, Tbx5, Eng, Slit2, Robo4, Sema3b, Meox2, Dcn, Cd63, Robo1, Adipoq, Col3a1, Il1rn, Cygb, Pparg, Sfrp1, Thbs1	0.000683461
BP	GO:1901652	response to peptide	Mmp9, Serpina1d, Adrb2, Egr1, Il1b, Nfkbia, Epha4, Klf15, Serpina3f, Sgk1, Mmp2, Ptpn22, Zfp36l1, Tlr6, Tshr, Adcy8, Adipoq, Serpina3m, Bglap, Actn2, Fpr2, Nr4a1, Retn, Casp4, Pparg, H2afz	0.000715543
BP	GO:0072224	metanephric glomerulus development	Egr1, Pdgfrb, Pdgfb, Osr1, Adipoq	0.00071727
BP	GO:0072537	fibroblast activation	Pdgfrb, Pdgfb, Nr1d1, Acta2, Cygb	0.00071727
BP	GO:0031952	regulation of protein autophosphorylation	Gfra2, Nlrp12, Pdgfb, Eng, Adipoq, Errfi1, Jun, Gpnmb	0.000764823
BP	GO:0032965	regulation of collagen biosynthetic process	Pdgfrb, Tgfb3, Pdgfb, Eng, Errfi1, Bmp4, Cygb, Pparg	0.000764823
BP	GO:0003176	aortic valve development	Robo2, Slit2, Slit3, Robo1, Gata5, Bmp4	0.000795347
BP	GO:0045834	positive regulation of lipid metabolic process	Il1b, Pdgfrb, Pdgfb, Htr2c, Nr1d1, Mup1, Pla2g4a, Scarb1, Adipoq, Fpr2, Abcd2, Apoc2, Pparg, Il1a, Cd19	0.000807059
BP	GO:0002274	myeloid leukocyte activation	Cxcr2, Hamp, Mmp8, Clec4d, Itgam, Cd300lf, Il18rap, Slc7a2, Nr1d1, Tlr6, Cd84, Tff2, Jun, Fpr2, Cftr, Pparg, Fcgr4, Thbs1	0.000807059
BP	GO:0050777	negative regulation of immune response	Tgfb3, Pglyrp1, Ccr1, Spink5, Arg2, Cd59a, Clec12b, Arg1, Tgfb2, Cd84, Col3a1, Pparg, Hlx, Loxl3, Il7r	0.000864162
BP	GO:0071902	positive regulation of protein serine/threonine kinase activity	Adrb2, Il1b, Pdgfrb, Tgfb3, Epha4, Pdgfb, Pde5a, Pik3r5, Hgf, Ltf, Tlr6, Nrxn1, Ghrl, Lpar3, Prok2, Robo1, Adipoq, Irgm2, Bmp4, Il1rn, Thbs1	0.000880832
BP	GO:0048661	positive regulation of smooth muscle cell proliferation	Mmp9, Egr1, Pdgfrb, Pdgfb, Htr1b, Mmp2, Adamts1, Alox12, Jun, Bmp4, Retn, Thbs1	0.000935324
BP	GO:0043535	regulation of blood vessel endothelial cell migration	Rhoj, Pdgfb, Kdr, Fgfbp1, Meox2, Alox12, Hspb1, Plk2, Pparg, Srpx2, Thbs1	0.000953493
BP	GO:1903524	positive regulation of blood circulation	Fgg, Apln, Adrb2, Ace2, Fga, Pdgfb, Pde5a, Htr2c, Tgfb2, Ghrl, Scn3b	0.000953493
BP	GO:2000146	negative regulation of cell motility	Erdr1, Fbln1, Podn, Pdgfb, Dag1, Fas, Tbx5, Eng, Slit2, Robo4, Meox2, Dcn, Cd63, Robo1, Adipoq, Col3a1, Il1rn, Cygb, Pparg, Sfrp1, Thbs1	0.000954438
BP	GO:0030324	lung development	Hhip, Pdgfrb, Tgfb3, Kdr, Sparc, Dag1, Sftpd, Tbx5, Ltbp3, Adamts2, Slc7a11, Fgfr4, Errfi1, Mmp14, Bmp4, Cftr, Rcn3, Loxl3	0.000987019
BP	GO:0097756	negative regulation of blood vessel diameter	Fgg, Apln, Arhgap42, Fga, Pdgfb, Htr1b, Pde5a, Htr2c, Mmp2, Slc6a4, Acta2, Ednra	0.000996884
BP	GO:0032652	regulation of interleukin-1 production	Il1r2, Egr1, Nlrp12, S1pr3, Arg2, Ghrl, Malt1, Errfi1, Hspb1, Casp4, Ccl3	0.00103297
BP	GO:0007204	positive regulation of cytosolic calcium ion concentration	Aplnr, Cxcr2, Adrb2, Il1b, Cxcr1, Cckar, Kdr, Ccr1, Fpr1, Htr2c, Trpv6, Tgfb2, Ghrl, Lpar3, Adcy8, Gpr65, Clec4b1, Fzd2, Bmp4, Fpr2, Ednra, Ccl3, Cd19	0.00104262
BP	GO:0042107	cytokine metabolic process	Egr1, Il1b, Trem1, Nlrp12, Tlr6, Ghrl, Trem3, Errfi1, Hspb1, Irf7, Rnf128, Il1a, Thbs1	0.00104976
BP	GO:0090288	negative regulation of cellular response to growth factor stimulus	Apln, Tgfb3, Xdh, Sema6a, Veph1, Cd59a, Slit2, Aspn, Dcn, Tgfb1i1, Pmepa1, Fbn1, Sfrp1, Thbs1	0.00104976
BP	GO:0001959	regulation of cytokine-mediated signaling pathway	Il1r2, Cd300lf, Slit2, Arg1, Slit3, Robo1, Adipoq, Irgm2, Irf7, Il1rn, Casp4, Pparg	0.00106221
BP	GO:0060350	endochondral bone morphogenesis	Col14a1, Scube2, Hspg2, Serpinh1, Mmp14, Bmp4, Col6a3, Col12a1, Col1a1, Thbs1	0.0010732
BP	GO:0043281	regulation of cysteine-type endopeptidase activity involved in apoptotic process	S100a8, S100a9, Mmp9, Xdh, Nlrp12, Fas, Hgf, Bcl2a1d, Robo1, Malt1, Alox12, Ctsd, Nr4a1, Casp4, Pparg, Tnfsf10, Thbs1	0.0010732
BP	GO:0010466	negative regulation of peptidase activity	Mmp9, Serpina1d, Stfa1, Slpi, Serpina3f, Spink5, Hgf, Ltf, Serpind1, Bcl2a1d, Itih4, Serpina3m, Serpinh1, Wfdc8, Nr4a1, Col28a1, Serpine2, Thbs1, Ngp	0.00107806
BP	GO:0051480	regulation of cytosolic calcium ion concentration	Aplnr, Cxcr2, Adrb2, Il1b, Cxcr1, Cckar, Kdr, Ccr1, Fpr1, Htr2c, Tmem178, Trpv6, Tgfb2, Ghrl, Lpar3, Adcy8, Gpr65, Fxyd1, Clec4b1, Fzd2, Bmp4, Fpr2, Ednra, Ccl3, Cd19	0.00108723
BP	GO:0030323	respiratory tube development	Hhip, Pdgfrb, Tgfb3, Kdr, Sparc, Dag1, Sftpd, Tbx5, Ltbp3, Adamts2, Slc7a11, Fgfr4, Errfi1, Mmp14, Bmp4, Cftr, Rcn3, Loxl3	0.00110715
BP	GO:0010035	response to inorganic substance	Fgg, Mmp9, Sod3, Pdgfrb, Hp, Fga, Xdh, Aqp9, Kdr, Ptch1, Fas, Bnip3, Mmp2, Trpv6, Hgf, Pon1, Fbln5, Nrxn1, Pla2g4a, Atp7b, Adcy8, Sod2, Lcn2, Jun, Fbp1, Nr4a1, Pparg, Il1a, Hcn1, Thbs1	0.00112146
BP	GO:0018149	peptide cross-linking	Egflam, Mamdc2, Dcn, Sprr2a1, Col3a1, Bgn, Sprr1a, F13a1, Thbs1	0.00113736
BP	GO:0042116	macrophage activation	Hamp, Mmp8, Slc7a2, Nr1d1, Tlr6, Cd84, Tff2, Jun, Fpr2, Pparg, Thbs1	0.00117296
BP	GO:0032680	regulation of tumor necrosis factor production	Mmp8, Spon2, Arg2, Cd14, Ptpn22, Ltf, Tlr6, Ghrl, Adipoq, Cd84, Errfi1, Hspb1, Ccl3, Thbs1, Gpnmb	0.00117296
BP	GO:0046887	positive regulation of hormone secretion	Fgg, Apln, Vsnl1, Cckar, Fga, Sox4, Htr2c, Myrip, Ghrl, Adcy8, Fgfr4, Retn, Cftr, Nnat, C1qtnf3	0.00117296
BP	GO:0002237	response to molecule of bacterial origin	Il1f9, Il1b, Spon2, Mgst1, Nfkbia, Slpi, Nr1d1, Cd14, Ppbp, Ptpn22, Ltf, Tlr6, Scarb1, Mir181a-2, Mrc1, Malt1, Cd84, Irgm2, Mir383, Jun, Mir29b-2, Il1rn, Ednra, Fcgr4, Cd180	0.00119061
BP	GO:0090100	positive regulation of transmembrane receptor protein serine/threonine kinase signaling pathway	Tgfb3, Npnt, Kdr, Eng, Tgfb2, Tgfb1i1, Gdf10, Bmp4, Itga8, Fermt1, Thbs1, Inhba	0.00119179
BP	GO:0007160	cell-matrix adhesion	Fgg, Postn, Fga, Npnt, Kdr, Ddr2, Frem1, Dag1, Nid1, Bst1, Cd63, Col3a1, Mmp14, Actn2, Itga8, Fermt1, Thbs1	0.0012127
BP	GO:0030099	myeloid cell differentiation	Csf3r, Zbtb16, Itgam, Cd300lf, Nfkbia, Sh3pxd2a, Ccr1, Mfap2, Tmem178, Fas, Hbb-b1, Zfp36l1, Alas2, Adipoq, Isg15, Rbp1, Jun, Bmp4, Clec1b, Fbn1, Spib, Pparg, Sfrp1, Ccl3, Clec5a, Inhba	0.0012127
BP	GO:0001819	positive regulation of cytokine production	Clec4e, Il1f9, Tarm1, Postn, Egr1, Il1b, Mmp8, Spon2, Vtcn1, Cd14, Tspan6, Lum, Hgf, Ptpn22, Tlr6, Adipoq, Malt1, Cd84, Hspb1, Irf7, Il1rn, Casp4, Fermt1, Ccl3, Clec5a, Il1a, C1qtnf3, Thbs1	0.00124553
BP	GO:0030856	regulation of epithelial cell differentiation	Mmp9, Il1b, Xdh, S1pr3, Ptch1, Osr1, Zfp36l1, Tgfb2, Adipoq, Errfi1, Bmp4, Cftr, Il1a, Dmbt1	0.00128931
BP	GO:0030336	negative regulation of cell migration	Erdr1, Podn, Pdgfb, Dag1, Fas, Tbx5, Eng, Slit2, Robo4, Meox2, Dcn, Cd63, Robo1, Adipoq, Col3a1, Il1rn, Cygb, Pparg, Sfrp1, Thbs1	0.00128931
BP	GO:1903555	regulation of tumor necrosis factor superfamily cytokine production	Mmp8, Spon2, Arg2, Cd14, Ptpn22, Ltf, Tlr6, Ghrl, Adipoq, Cd84, Errfi1, Hspb1, Ccl3, Thbs1, Gpnmb	0.00128931
BP	GO:2000116	regulation of cysteine-type endopeptidase activity	S100a8, S100a9, Mmp9, Xdh, Nlrp12, Fas, Hgf, Ltf, Bcl2a1d, Robo1, Malt1, Alox12, Ctsd, Nr4a1, Casp4, Pparg, Tnfsf10, Thbs1	0.00128931
BP	GO:0007178	transmembrane receptor protein serine/threonine kinase signaling pathway	Egr1, Tgfb3, Npnt, Kdr, Veph1, Eng, Ltbp3, Aspn, Tgfb2, Ltbp4, Tgfb1i1, Col3a1, Pmepa1, Gdf10, Jun, Bmp4, Cilp, Fbn1, Itga8, Sfrp1, Mirlet7f-1, Fermt1, Thbs1, Inhba	0.00128931
BP	GO:0032890	regulation of organic acid transport	Il1b, Ace2, Htr2c, Arg2, Osr1, Arg1, Fxyd1, Il1rn, Il1a, Thbs1	0.0013497
BP	GO:0032640	tumor necrosis factor production	Mmp8, Spon2, Arg2, Cd14, Ptpn22, Ltf, Tlr6, Ghrl, Adipoq, Cd84, Errfi1, Hspb1, Ccl3, Thbs1, Gpnmb	0.00135116
BP	GO:0031663	lipopolysaccharide-mediated signaling pathway	Il1b, Nfkbia, Cd14, Ptpn22, Ltf, Malt1, Cd84, Cd180	0.00135116
BP	GO:0032496	response to lipopolysaccharide	Il1f9, Il1b, Spon2, Mgst1, Nfkbia, Slpi, Nr1d1, Cd14, Ppbp, Ptpn22, Ltf, Scarb1, Mir181a-2, Mrc1, Malt1, Cd84, Irgm2, Mir383, Jun, Mir29b-2, Il1rn, Ednra, Fcgr4, Cd180	0.00137862
BP	GO:0009615	response to virus	Ifitm6, Il1b, Ifi27l2a, Spon2, Oas1g, Ifna9, Lyst, Bnip3, Tspan6, Oasl2, Ddit4, Ptpn22, Ifit1, Lcn2, Irgm2, Isg15, Ncr1, Irf7, Ifitm1, Tlr13	0.00137878
BP	GO:0090276	regulation of peptide hormone secretion	Fgg, Apln, Vsnl1, Il1b, Cckar, Fga, Sox4, Htr2c, Nr1d1, Mup1, Nrxn1, Myrip, Ghrl, Adcy8, Cftr, Pparg, Sfrp1, Nnat	0.00140099
BP	GO:0019216	regulation of lipid metabolic process	Egr1, Il1b, Pdgfrb, Pdgfb, Dkk3, Htr2c, Pik3r5, Nr1d1, Igfbp7, Mup1, Pla2g4a, Scarb1, Adipoq, Fgfr4, Fabp5, Snai2, Fpr2, Abcd2, Apoc2, Pparg, Thrsp, Il1a, Cd19	0.00147037
BP	GO:1904645	response to amyloid-beta	Mmp9, Adrb2, Epha4, Mmp2, Tlr6, Fpr2, Casp4	0.00150646
BP	GO:0050715	positive regulation of cytokine secretion	Clec4e, Postn, Il1b, Mmp8, Vtcn1, Cd14, Ptpn22, Cd84, Casp4, Fermt1, Ccl3, Clec5a, Il1a, C1qtnf3	0.00151025
BP	GO:0060412	ventricular septum morphogenesis	Robo2, Sox4, Slit2, Slit3, Tgfb2, Robo1, Fzd2, Bmp4	0.00151025
BP	GO:0036293	response to decreased oxygen levels	Sod3, Adrb2, Egr1, Tgfb3, Sox4, Hif3a, Kdr, Atp1b1, Pygm, Bnip3, Mmp2, Eng, Ddit4, Zfp36l1, Fndc1, Alas2, Tgfb2, Ednra	0.00152969
BP	GO:0003184	pulmonary valve morphogenesis	Robo2, Slit2, Tgfb2, Robo1, Bmp4	0.00154793
BP	GO:0044406	adhesion of symbiont to host	Ace2, Sftpd, Ltf, Bpifa1, Scarb1	0.00154793
BP	GO:1900746	regulation of vascular endothelial growth factor signaling pathway	Xdh, Sema6a, Dcn, Cd63, Robo1	0.00154793
BP	GO:0071706	tumor necrosis factor superfamily cytokine production	Mmp8, Spon2, Arg2, Cd14, Ptpn22, Ltf, Tlr6, Ghrl, Adipoq, Cd84, Errfi1, Hspb1, Ccl3, Thbs1, Gpnmb	0.00155784
BP	GO:0048745	smooth muscle tissue development	Pdgfrb, Osr1, Eng, Col3a1, Bmp4, Itga8	0.00160349
BP	GO:0007159	leukocyte cell-cell adhesion	S100a8, S100a9, Tarm1, Slfn1, Il1b, Zbtb16, Itgam, Vtcn1, Pde5a, Arg2, Sftpd, Ptpn22, Arg1, Malt1, Bmp4, Hlx, Has2, Olr1, Loxl3, Il7r, Gpnmb, Igfbp2	0.0016481
BP	GO:0001960	negative regulation of cytokine-mediated signaling pathway	Il1r2, Slit2, Arg1, Slit3, Robo1, Adipoq, Il1rn, Pparg	0.00166812
BP	GO:0060351	cartilage development involved in endochondral bone morphogenesis	Col14a1, Scube2, Hspg2, Serpinh1, Col6a3, Col12a1, Col1a1, Thbs1	0.00166812
BP	GO:0090049	regulation of cell migration involved in sprouting angiogenesis	Rhoj, Kdr, Fgfbp1, Meox2, Plk2, Srpx2, Thbs1	0.00169146
BP	GO:0030278	regulation of ossification	Cebpd, Adrb2, Zbtb16, Npnt, Ddr2, Ccr1, Ptch1, Osr1, Scube2, Ltbp3, Ltf, Isg15, Snai2, Gdf10, Bglap, Bmp4, Gdpd2, Sfrp1	0.00170598
BP	GO:0034764	positive regulation of transmembrane transport	Aplnr, Adrb2, Adipor2, Klf15, Atp1b1, Aoc3, Atp1b2, Lrrc26, Adipoq, Fxyd1, Clec4b1, Clip3, Bmp4, Actn2, Cftr, Ednra, Hcn1, Cd19	0.00170598
BP	GO:0090092	regulation of transmembrane receptor protein serine/threonine kinase signaling pathway	Tgfb3, Npnt, Kdr, Veph1, Eng, Aspn, Tgfb2, Tgfb1i1, Pmepa1, Gdf10, Bmp4, Cilp, Fbn1, Itga8, Sfrp1, Fermt1, Thbs1, Inhba	0.00170598
BP	GO:0050710	negative regulation of cytokine secretion	Il1r2, Fbln1, Nlrp12, Arg2, Ptpn22, Tlr6, Ghrl, Cd84, C1qtnf3	0.00175935
BP	GO:0030203	glycosaminoglycan metabolic process	Il1b, Pdgfrb, Pdgfb, Pglyrp1, Egflam, Mamdc2, Dcn, Itih4, Bgn, Has2	0.00182921
BP	GO:0071674	mononuclear cell migration	Pdgfb, Ccr1, Ccl6, Slit2, Ccl11, Fpr2, Ccl9, Ccl3, Ccl24, Thbs1	0.00182921
BP	GO:0006929	substrate-dependent cell migration	Fbln1, Pdgfb, Slit2, Robo1, Snai2, Myh10	0.00189365
BP	GO:1902547	regulation of cellular response to vascular endothelial growth factor stimulus	Xdh, Sema6a, Dcn, Cd63, Robo1	0.00196177
BP	GO:0060759	regulation of response to cytokine stimulus	Il1r2, Cd300lf, Slit2, Arg1, Slit3, Robo1, Adipoq, Irgm2, Irf7, Il1rn, Casp4, Pparg	0.00197405
BP	GO:0015849	organic acid transport	Slc6a20a, Mfsd2a, Il1b, Ace2, Slc7a4, Aqp9, Slc7a2, Htr2c, Arg2, Osr1, Slc38a5, Arg1, Slc16a7, Pla2g4a, Slc7a11, Fxyd1, Slco1a5, Il1rn, Pparg, Il1a, Thbs1	0.00199629
BP	GO:0006022	aminoglycan metabolic process	Il1b, Pdgfrb, Pdgfb, Pglyrp1, Egflam, Mamdc2, Dcn, Itih4, Bgn, Ovgp1, Has2	0.00203587
BP	GO:0048762	mesenchymal cell differentiation	Il1b, Tgfb3, Sema6a, Osr1, Dag1, Eng, Sema3b, Tgfb2, Gata5, Tgfb1i1, Snai2, Bmp4, Ednra, Sfrp1, Has2, Loxl3, Col1a1	0.00203587
BP	GO:0003129	heart induction	Robo2, Robo1, Gata5, Bmp4	0.00203587
BP	GO:0002221	pattern recognition receptor signaling pathway	Clec4e, Cd300lf, Nfkbia, Nr1d1, Cd14, Tspan6, Ptprs, Ptpn22, Ltf, Tlr6, Irgm2, Irf7, Tlr13	0.00204632
BP	GO:0050868	negative regulation of T cell activation	Tarm1, Slfn1, Vtcn1, Pde5a, Arg2, Sftpd, Ptpn22, Arg1, Bmp4, Hlx, Loxl3, Gpnmb	0.00207663
BP	GO:1904062	regulation of cation transmembrane transport	Aplnr, Mmp9, Hamp, Adrb2, Osr1, Atp1b1, Atp1b2, Lrrc26, Ptpn22, Nrxn1, Tgfb2, Cacng1, Bpifa1, Cd63, Agrn, Fxyd1, Clec4b1, Bmp4, Actn2, Scn3b, Ednra, Hcn1, Cd19	0.00207663
BP	GO:0014910	regulation of smooth muscle cell migration	Postn, Egr1, Pdgfrb, Fga, Pdgfb, Slit2, Adipoq, Adamts1, Retn, Has2	0.00213325
BP	GO:0070482	response to oxygen levels	Sod3, Adrb2, Egr1, Tgfb3, Sox4, Hif3a, Kdr, Atp1b1, Pygm, Fas, Bnip3, Mmp2, Eng, Ddit4, Zfp36l1, Fndc1, Alas2, Tgfb2, Sod2, Ednra	0.00214525
BP	GO:1903672	positive regulation of sprouting angiogenesis	Rhoj, Aplnr, Kdr, Fgfbp1, Ghrl, Plk2, Srpx2	0.00216393
BP	GO:0044070	regulation of anion transport	Il1b, Ace2, Htr2c, Arg2, Osr1, Arg1, Fxyd1, Fgfr4, Cftr, Il1rn, Il1a, Thbs1	0.00221146
BP	GO:0001763	morphogenesis of a branching structure	Hhip, Il1b, Npnt, Ctnnd2, Pdgfb, Kdr, Ptch1, Dag1, Eng, Slit2, Hgf, Ccl11, Snai2, Mmp14, Bmp4, Col4a1, Ednra, Sfrp1	0.00228575
BP	GO:0002758	innate immune response-activating signal transduction	Clec4e, Cd300lf, Nfkbia, Nr1d1, Cd14, Tspan6, Ptprs, Ptpn22, Ltf, Tlr6, Irgm2, Irf7, Tlr13	0.00228575
BP	GO:0042130	negative regulation of T cell proliferation	Tarm1, Slfn1, Vtcn1, Pde5a, Arg2, Sftpd, Arg1, Bmp4, Gpnmb	0.00228575
BP	GO:0060411	cardiac septum morphogenesis	Robo2, Sox4, Tbx5, Eng, Slit2, Slit3, Tgfb2, Robo1, Fzd2, Bmp4	0.00228575
BP	GO:0017015	regulation of transforming growth factor beta receptor signaling pathway	Tgfb3, Npnt, Veph1, Eng, Aspn, Tgfb1i1, Pmepa1, Fbn1, Itga8, Fermt1, Thbs1	0.00229593
BP	GO:0006979	response to oxidative stress	Mmp9, Car3, Sod3, Pdgfrb, Hp, Mgst1, Gsr, Bnip3, Mmp2, Txnip, Hgf, Tlr6, Acox2, Fbln5, Sod2, Adipoq, Lcn2, Slc7a11, Hspb1, Pxdn, Jun, Bmp4, Cygb, Thbs1, Mmp3	0.00234721
BP	GO:0061448	connective tissue development	Egr1, Pdgfrb, Col14a1, Zbtb16, Ctsk, Pdgfb, Osr1, Scube2, Ltbp3, Tgfb2, Ghrl, Hspg2, Snai2, Serpinh1, Bgn, Bmp4, Col6a3, Col12a1, Col1a1, Thbs1	0.00236599
BP	GO:0010544	negative regulation of platelet activation	Fgg, Adrb2, Pdgfb, Alox12, Serpine2	0.00236599
BP	GO:0071605	monocyte chemotactic protein-1 production	Il1b, Adipoq, Cd84, Il1a, C1qtnf3	0.00236599
BP	GO:0071637	regulation of monocyte chemotactic protein-1 production	Il1b, Adipoq, Cd84, Il1a, C1qtnf3	0.00236599
BP	GO:0050921	positive regulation of chemotaxis	Cxcr2, Il1b, Pdgfrb, Pdgfb, Kdr, Ccr1, Slit2, Snai2, Hspb1, Cxcl14, Fpr2, Ednra, Thbs1	0.00237146
BP	GO:2000826	regulation of heart morphogenesis	Robo2, Tbx5, Eng, Tgfb2, Robo1, Gata5, Bmp4	0.0024008
BP	GO:2000377	regulation of reactive oxygen species metabolic process	Il1b, Pdgfrb, Hp, Mmp8, Xdh, Itgam, Pdgfb, Arg2, Bnip3, Tlr6, Fbln5, Sod2, Fpr2, Abcd2, Thbs1, Mmp3	0.00244635
BP	GO:0060761	negative regulation of response to cytokine stimulus	Il1r2, Slit2, Arg1, Slit3, Robo1, Adipoq, Il1rn, Pparg	0.00245337
BP	GO:0035767	endothelial cell chemotaxis	Pdgfb, Kdr, Snai2, Hspb1, Nr4a1, Thbs1	0.00252581
BP	GO:0002685	regulation of leukocyte migration	Cxcr2, Mmp9, Plvap, Il1b, Ccr1, Aoc3, Slit2, Ptpn22, Bst1, Mmp14, Cxcl14, Fpr2, Ednra, Il1a, Ccl24, Thbs1	0.00256065
BP	GO:1903844	regulation of cellular response to transforming growth factor beta stimulus	Tgfb3, Npnt, Veph1, Eng, Aspn, Tgfb1i1, Pmepa1, Fbn1, Itga8, Fermt1, Thbs1	0.00259863
BP	GO:0042742	defense response to bacterium	Clec4e, Hamp, Hp, Clec4d, Fga, Spon2, Trem1, Slpi, Pglyrp1, Lyst, Spink5, Arg2, Sftpd, Ighv1-53, Ltf, Trem3, Bpifa1, Ighg, Lcn2, Irgm2, Isg15, Ighv1-72, Fpr2, Ighv1-47, Dmbt1, Defb8	0.00259966
BP	GO:0044344	cellular response to fibroblast growth factor stimulus	Hhip, Apln, Pdgfb, Zfp36l1, Fgfbp1, Nrxn1, Fgfr4, Nr4a1, Sfrp1, Thbs1	0.00260886
BP	GO:0050680	negative regulation of epithelial cell proliferation	Xdh, Ptch1, Rap1gap, Sparc, Eng, Tgfb2, Ghrl, Robo1, Snai2, Bmp4, Pparg, Sfrp1, Thbs1	0.00262796
BP	GO:0050729	positive regulation of inflammatory response	S100a8, S100a9, Tarm1, Il1b, Mmp8, Nfkbia, Pde5a, Aoc3, Tlr6, Pla2g4a, Ednra, Ccl3, Ccl24	0.00262796
BP	GO:0002792	negative regulation of peptide secretion	Il1r2, Vsnl1, Il1b, Fbln1, Nlrp12, Arg2, Ptpn22, Mup1, Tlr6, Ghrl, Cd84, Pparg, Sfrp1, C1qtnf3	0.00270819
BP	GO:0010952	positive regulation of peptidase activity	S100a8, S100a9, Xdh, Epha4, Antxr1, Fas, Robo1, Malt1, Alox12, Ctsd, Rcn3, Casp4, Pparg, Tnfsf10	0.00270819
BP	GO:0032635	interleukin-6 production	Il1f9, Il1b, Mmp8, Spon2, Il18rap, Nlrp12, Hgf, Ptpn22, Tlr6, Ghrl, Cd84, Il1rn, Il1a, C1qtnf3	0.00270819
BP	GO:0038063	collagen-activated tyrosine kinase receptor signaling pathway	Ddr2, Col4a1, Col1a1, Col4a2	0.00274018
BP	GO:0071219	cellular response to molecule of bacterial origin	Il1f9, Il1b, Spon2, Nfkbia, Nr1d1, Cd14, Ppbp, Ptpn22, Ltf, Tlr6, Mir181a-2, Mrc1, Malt1, Cd84, Irgm2, Mir383, Mir29b-2, Il1rn, Fcgr4, Cd180	0.0027862
BP	GO:0071216	cellular response to biotic stimulus	Il1f9, Il1b, Spon2, Nfkbia, Nr1d1, Cd14, Ppbp, Txnip, Ptpn22, Ltf, Tlr6, Mir181a-2, Mrc1, Malt1, Cd84, Irgm2, Mir383, Mir29b-2, Il1rn, Fcgr4, Cd180	0.00281487
BP	GO:0002523	leukocyte migration involved in inflammatory response	S100a8, S100a9, Itgam, Ppbp, Aoc3	0.00287031
BP	GO:0002687	positive regulation of leukocyte migration	Cxcr2, Mmp9, Plvap, Il1b, Ccr1, Aoc3, Mmp14, Cxcl14, Fpr2, Ednra, Il1a, Ccl24, Thbs1	0.00292309
BP	GO:0010038	response to metal ion	Fgg, Mmp9, Sod3, Fga, Xdh, Aqp9, Fas, Bnip3, Trpv6, Nrxn1, Pla2g4a, Atp7b, Adcy8, Jun, Fbp1, Pparg, Il1a, Hcn1, Thbs1	0.00292309
BP	GO:0032835	glomerulus development	Egr1, Pdgfrb, Klf15, Pdgfb, Osr1, Nid1, Adipoq, Bmp4	0.0029403
BP	GO:1903510	mucopolysaccharide metabolic process	Il1b, Pdgfb, Egflam, Mamdc2, Dcn, Itih4, Bgn, Has2	0.0029403
BP	GO:0071774	response to fibroblast growth factor	Hhip, Apln, Pdgfb, Zfp36l1, Fgfbp1, Nrxn1, Fgfr4, Nr4a1, Sfrp1, Thbs1	0.00298244
BP	GO:0070527	platelet aggregation	Fgg, Adrb2, Fga, Slc7a11, Alox12, Plek, Serpine2	0.00298341
BP	GO:1905952	regulation of lipid localization	Il1b, Nfkbia, Ptch1, Mup1, Pon1, Ghrl, Scarb1, Adipoq, Apoc2, Retn, Pparg, Il1a, Thbs1	0.00306996
BP	GO:0032651	regulation of interleukin-1 beta production	Egr1, S1pr3, Arg2, Ghrl, Malt1, Errfi1, Hspb1, Casp4, Ccl3	0.00309308
BP	GO:0051222	positive regulation of protein transport	Clec4e, Fgg, Vsnl1, Postn, Il1b, Mmp8, Tgfb3, Fga, Sox4, Vtcn1, Cd14, Ptpn22, Tgfb2, Myrip, Ghrl, Adcy8, Cd84, Cftr, Casp4, Myh10, Fermt1, Ccl3, Clec5a, Nnat, Il1a, C1qtnf3	0.00311399
BP	GO:0043901	negative regulation of multi-organism process	Ifitm6, Fbln1, Slpi, Oas1g, Spink5, Arg2, Tspan6, Oasl2, Ltf, Bpifa1, Isg15, Jun, Ovgp1, Ifitm1	0.00311399
BP	GO:0002028	regulation of sodium ion transport	Adrb2, Sgk1, Osr1, Atp1b1, Atp1b2, Bpifa1, Agrn, Fxyd1, Scn3b, Serpine2	0.0031974
BP	GO:0060986	endocrine hormone secretion	Apln, Il1b, Trpv6, Ghrl, Fgfr4, Retn, C1qtnf3, Inhba	0.00322325
BP	GO:0010565	regulation of cellular ketone metabolic process	Egr1, Il1b, Dkk3, Nr1d1, Pla2g4a, Adipoq, Slc7a11, Fgfr4, Fabp5, Abcd2, Apoc2, Pparg	0.00322342
BP	GO:0040036	regulation of fibroblast growth factor receptor signaling pathway	Hhip, Apln, Pdgfb, Fgfbp1, Nrxn1, Thbs1	0.00331695
BP	GO:0060541	respiratory system development	Hhip, Pdgfrb, Tgfb3, Kdr, Sparc, Dag1, Sftpd, Tbx5, Ltbp3, Adamts2, Slc7a11, Fgfr4, Errfi1, Mmp14, Bmp4, Cftr, Rcn3, Loxl3	0.00339634
BP	GO:0002764	immune response-regulating signaling pathway	Clec4e, Clec4d, Cd300lf, Nfkbia, Vtcn1, Fpr1, Nr1d1, Klhl6, Cd14, Ighv1-53, Tspan6, Ptprs, Ptpn22, Clec12b, Ltf, Tlr6, Ighg, Bcl2a1d, Malt1, Irgm2, Pigr, Ighv1-72, Irf7, Fpr2, Tlr13, Cd19, Ighv1-47	0.00342496
BP	GO:0014909	smooth muscle cell migration	Postn, Egr1, Pdgfrb, Fga, Pdgfb, Slit2, Adipoq, Adamts1, Retn, Has2	0.00342496
BP	GO:0003177	pulmonary valve development	Robo2, Slit2, Tgfb2, Robo1, Bmp4	0.00343195
BP	GO:0090050	positive regulation of cell migration involved in sprouting angiogenesis	Rhoj, Kdr, Fgfbp1, Plk2, Srpx2	0.00343195
BP	GO:0015711	organic anion transport	Slc6a20a, Mfsd2a, Slc2a3, Il1b, Ace2, Slc7a4, Atp8b4, Aqp9, Slc7a2, Htr2c, Arg2, Osr1, Slc38a5, Arg1, Slc16a7, Pla2g4a, Scarb1, Slc7a11, Slco1a5, Apoc2, Cftr, Il1rn, Pparg, Il1a, Thbs1	0.00351475
BP	GO:0090183	regulation of kidney development	Mmp9, Egr1, Pdgfrb, Pdgfb, Osr1, Adipoq, Bmp4, Ednra	0.00351475
BP	GO:0043900	regulation of multi-organism process	Ifitm6, Il1b, Fbln1, Slpi, Oas1g, Pglyrp1, Pde5a, Spink5, Arg2, Sftpd, Tspan6, Oasl2, Ptpn22, Arg1, Ltf, Syde1, Bpifa1, Cd84, Isg15, Jun, Ovgp1, Ifitm1, Cd180, Inhba	0.00351533
BP	GO:0030168	platelet activation	Fgg, Adrb2, Fga, Pdgfb, Slc7a11, Alox12, Plek, Vwf, Serpine2	0.00359716
BP	GO:0071639	positive regulation of monocyte chemotactic protein-1 production	Il1b, Adipoq, Cd84, Il1a	0.00363898
BP	GO:0045089	positive regulation of innate immune response	Clec4e, Cd300lf, Nfkbia, Il18rap, Nr1d1, Cd14, Tspan6, Mmp2, Ptprs, Ptpn22, Ltf, Tlr6, Trem3, Irgm2, Irf7, Fpr2, Tlr13	0.00376769
BP	GO:1903531	negative regulation of secretion by cell	Il1r2, Vsnl1, Il1b, Fbln1, Nlrp12, Htr1b, Arg2, Ptpn22, Mup1, Tlr6, Ghrl, Adipoq, Cd84, Il1rn, Pparg, Sfrp1, C1qtnf3	0.00376769
BP	GO:0010543	regulation of platelet activation	Fgg, Adrb2, Pdgfb, Alox12, Plek, Serpine2	0.00378149
BP	GO:0010810	regulation of cell-substrate adhesion	Postn, Ecm2, Abi3bp, Fbln1, Npnt, Kdr, Ddr2, Dag1, Egflam, Nid1, Bst1, Mmp14, Fermt1, Has2, Col1a1, Thbs1	0.00382692
BP	GO:0051216	cartilage development	Col14a1, Zbtb16, Ctsk, Osr1, Scube2, Ltbp3, Tgfb2, Hspg2, Snai2, Serpinh1, Bgn, Bmp4, Col6a3, Col12a1, Col1a1, Thbs1	0.00382692
BP	GO:0048286	lung alveolus development	Tgfb3, Kdr, Sftpd, Ltbp3, Slc7a11, Fgfr4, Errfi1, Bmp4	0.00382692
BP	GO:0030193	regulation of blood coagulation	S100a9, Fgg, Adrb2, Fga, Pdgfb, Alox12, Plek, Serpine2, Thbs1	0.00386653
BP	GO:0030072	peptide hormone secretion	Fgg, Apln, Vsnl1, Il1b, Cckar, Fga, Sox4, Htr2c, Nr1d1, Mup1, Nrxn1, Myrip, Ghrl, Adcy8, Cftr, Il1rn, Pparg, Sfrp1, Nnat	0.00398957
BP	GO:0046942	carboxylic acid transport	Slc6a20a, Mfsd2a, Il1b, Ace2, Slc7a4, Aqp9, Slc7a2, Htr2c, Arg2, Osr1, Slc38a5, Arg1, Slc16a7, Pla2g4a, Slc7a11, Slco1a5, Il1rn, Pparg, Il1a, Thbs1	0.0040008
BP	GO:1903038	negative regulation of leukocyte cell-cell adhesion	Tarm1, Slfn1, Vtcn1, Pde5a, Arg2, Sftpd, Ptpn22, Arg1, Bmp4, Hlx, Loxl3, Gpnmb	0.0040008
BP	GO:0072215	regulation of metanephros development	Egr1, Pdgfrb, Pdgfb, Adipoq, Bmp4	0.00408487
BP	GO:2001026	regulation of endothelial cell chemotaxis	Pdgfb, Kdr, Snai2, Hspb1, Thbs1	0.00408487
BP	GO:0010718	positive regulation of epithelial to mesenchymal transition	Il1b, Tgfb3, Eng, Tgfb2, Tgfb1i1, Bmp4, Col1a1	0.00408487
BP	GO:0045861	negative regulation of proteolysis	Mmp9, Il1r2, Serpina1d, Stfa1, Slpi, Epha4, Serpina3f, Spink5, Cd59a, Hgf, Ltf, Serpind1, Bcl2a1d, Itih4, Serpina3m, Serpinh1, Wfdc8, Nr4a1, Col28a1, Serpine2, Thbs1, Ngp	0.00414687
BP	GO:1900046	regulation of hemostasis	S100a9, Fgg, Adrb2, Fga, Pdgfb, Alox12, Plek, Serpine2, Thbs1	0.00414687
BP	GO:0014911	positive regulation of smooth muscle cell migration	Postn, Egr1, Pdgfrb, Fga, Pdgfb, Adamts1, Retn, Has2	0.00414687
BP	GO:0003203	endocardial cushion morphogenesis	Robo2, Eng, Tgfb2, Robo1, Gata5, Snai2	0.00426353
BP	GO:0010714	positive regulation of collagen metabolic process	Pdgfrb, Tgfb3, Pdgfb, Eng, Bmp4, Retn	0.00426353
BP	GO:0050709	negative regulation of protein secretion	Il1r2, Vsnl1, Il1b, Fbln1, Nlrp12, Arg2, Ptpn22, Mup1, Tlr6, Ghrl, Cd84, Sfrp1, C1qtnf3	0.0042993
BP	GO:0045926	negative regulation of growth	Adrb2, Adipor2, Sema6a, Ptch1, Tbx5, Slit2, Ptprs, Cdhr2, Slit3, Sema3b, Tgfb2, Slc6a4, Bmp4, Fbp1, Pparg, Sfrp1, Serpine2, Inhba	0.0042993
BP	GO:0007249	I-kappaB kinase/NF-kappaB signaling	Il1f9, Il1b, Nfkbia, Saa3, Nlrp12, Tnfrsf19, Nr1d1, Ltf, Tlr6, Adipoq, Malt1, Hspb1, Il1rn, Tnfsf10, Il1a	0.00431057
BP	GO:0001837	epithelial to mesenchymal transition	Il1b, Tgfb3, Dag1, Eng, Tgfb2, Tgfb1i1, Snai2, Bmp4, Sfrp1, Has2, Loxl3, Col1a1	0.00442364
BP	GO:0030857	negative regulation of epithelial cell differentiation	Mmp9, Xdh, S1pr3, Osr1, Tgfb2, Cftr, Il1a	0.00446823
BP	GO:0050873	brown fat cell differentiation	Adrb2, Arl4a, Selenbp1, Bnip3, Pex11a, Adipoq, Pparg	0.00446823
BP	GO:0061005	cell differentiation involved in kidney development	Mmp9, Klf15, Pdgfb, Ptch1, Osr1, Adipoq, Bmp4	0.00446823
BP	GO:0035904	aorta development	Pdgfrb, Robo2, Sox4, Eng, Tgfb2, Robo1, Col3a1, Myh10	0.00446823
BP	GO:0032675	regulation of interleukin-6 production	Il1f9, Il1b, Mmp8, Spon2, Nlrp12, Hgf, Ptpn22, Tlr6, Ghrl, Cd84, Il1rn, Il1a, C1qtnf3	0.00446823
BP	GO:0071222	cellular response to lipopolysaccharide	Il1f9, Il1b, Spon2, Nfkbia, Nr1d1, Cd14, Ppbp, Ptpn22, Ltf, Mir181a-2, Mrc1, Malt1, Cd84, Irgm2, Mir383, Mir29b-2, Il1rn, Fcgr4, Cd180	0.00446823
BP	GO:0019730	antimicrobial humoral response	S100a9, Fga, Spon2, Slpi, Pglyrp1, Spink5, Sftpd, Ppbp, Ltf, Bpifa1, Spag11b	0.00456407
BP	GO:0002698	negative regulation of immune effector process	Tgfb3, Pglyrp1, Spink5, Tspan6, Cd59a, Clec12b, Arg1, Tgfb2, Cd84, Hlx, Loxl3, Il7r	0.00456407
BP	GO:0051928	positive regulation of calcium ion transport	Aplnr, Adrb2, Pdgfrb, Pdgfb, Ccr1, Atp1b1, Lpar3, Clec4b1, Atp2c2, Bmp4, Ednra, Cd19	0.00456407
BP	GO:0036376	sodium ion export across plasma membrane	Atp1b1, Atp1b2, Agrn, Fxyd1	0.00456407
BP	GO:0038065	collagen-activated signaling pathway	Ddr2, Col4a1, Col1a1, Col4a2	0.00456407
BP	GO:0072110	glomerular mesangial cell proliferation	Egr1, Pdgfrb, Pdgfb, Bmp4	0.00456407
BP	GO:0072216	positive regulation of metanephros development	Egr1, Pdgfrb, Pdgfb, Adipoq	0.00456407
BP	GO:2001279	regulation of unsaturated fatty acid biosynthetic process	Il1b, Pla2g4a, Fabp5, Abcd2	0.00456407
BP	GO:0051048	negative regulation of secretion	Il1r2, Vsnl1, Il1b, Fbln1, Nlrp12, Htr1b, Arg2, Ptpn22, Mup1, Tlr6, Ghrl, Adipoq, Cd84, Tff2, Il1rn, Pparg, Sfrp1, C1qtnf3	0.00468184
BP	GO:1904707	positive regulation of vascular smooth muscle cell proliferation	Mmp9, Pdgfb, Htr1b, Mmp2, Adamts1, Jun	0.00471527
BP	GO:0030282	bone mineralization	Phex, Adrb2, Ddr2, Ccr1, Osr1, Clec3b, Ltbp3, Aspn, Isg15, Bglap, Bmp4	0.00482334
BP	GO:0030195	negative regulation of blood coagulation	Fgg, Adrb2, Fga, Pdgfb, Alox12, Serpine2, Thbs1	0.00486331
BP	GO:0051955	regulation of amino acid transport	Il1b, Ace2, Htr2c, Arg2, Osr1, Arg1, Il1rn	0.00486331
BP	GO:1904951	positive regulation of establishment of protein localization	Clec4e, Fgg, Vsnl1, Postn, Il1b, Mmp8, Tgfb3, Fga, Sox4, Vtcn1, Cd14, Ptpn22, Tgfb2, Myrip, Ghrl, Adcy8, Cd84, Cftr, Casp4, Myh10, Fermt1, Ccl3, Clec5a, Nnat, Il1a, C1qtnf3	0.00498053
BP	GO:0050818	regulation of coagulation	S100a9, Fgg, Adrb2, Fga, Pdgfb, Alox12, Plek, Serpine2, Thbs1	0.00505129
BP	GO:0150076	neuroinflammatory response	Il1b, Mmp8, Nr1d1, Tlr6, Adcy8, Jun, Fpr2, Pparg	0.00526972
BP	GO:0043406	positive regulation of MAP kinase activity	Il1b, Pdgfrb, Tgfb3, Epha4, Pdgfb, Pde5a, Pik3r5, Hgf, Tlr6, Ghrl, Lpar3, Prok2, Robo1, Bmp4, Il1rn, Thbs1	0.00536795
BP	GO:1903706	regulation of hemopoiesis	Csf3r, Il1b, Zbtb16, Nfkbia, Pglyrp1, Kdr, Ccr1, Tmem178, Fas, Zfp36l1, Adipoq, Malt1, Isg15, Rbp1, Mmp14, Jun, Bmp4, Fbn1, Sfrp1, Hlx, Ccl3, Loxl3, Il7r, Inhba	0.00538904
BP	GO:1900047	negative regulation of hemostasis	Fgg, Adrb2, Fga, Pdgfb, Alox12, Serpine2, Thbs1	0.00542292
BP	GO:0050679	positive regulation of epithelial cell proliferation	Aplnr, Apln, Pdgfb, Kdr, Osr1, Arg1, Fgfbp1, Ghrl, Ccl11, Jun, Bmp4, Nr4a1, Sfrp1, Has2, Ccl24	0.00548933
BP	GO:0010951	negative regulation of endopeptidase activity	Mmp9, Serpina1d, Stfa1, Serpina3f, Spink5, Hgf, Ltf, Serpind1, Bcl2a1d, Serpina3m, Serpinh1, Nr4a1, Serpine2, Thbs1	0.00551004
BP	GO:0061138	morphogenesis of a branching epithelium	Hhip, Npnt, Pdgfb, Kdr, Ptch1, Dag1, Eng, Slit2, Hgf, Ccl11, Snai2, Mmp14, Bmp4, Col4a1, Ednra, Sfrp1	0.00555924
BP	GO:0003272	endocardial cushion formation	Robo2, Eng, Tgfb2, Robo1, Snai2	0.00557775
BP	GO:0008217	regulation of blood pressure	Apln, Postn, Arhgap42, Adrb2, Ace2, Pdgfb, Aoc3, Eng, Npy, Sod2, Adipoq, Acta2, Mcpt4, Pparg, Klk1b16	0.00571913
BP	GO:0003158	endothelium development	Il1b, Xdh, Pdgfb, S1pr3, Kdr, Eng, Ptprs, Prok2, Alox12, Bmp4, Sox18	0.00572744
BP	GO:0043280	positive regulation of cysteine-type endopeptidase activity involved in apoptotic process	S100a8, S100a9, Xdh, Fas, Robo1, Malt1, Alox12, Ctsd, Casp4, Pparg, Tnfsf10	0.00572744
BP	GO:0034612	response to tumor necrosis factor	Plvap, Npnt, Nfkbia, Nr1d1, Cd14, Ccl6, Zfp36l1, Ccl11, Adipoq, Ccl9, Casp4, Sfrp1, Ccl3, Ccl24	0.00572744
BP	GO:0061469	regulation of type B pancreatic cell proliferation	Nr1d1, Errfi1, Nr4a1, Sfrp1	0.00584948
BP	GO:0070486	leukocyte aggregation	S100a8, S100a9, Il1b, Has2	0.00584948
BP	GO:0090331	negative regulation of platelet aggregation	Fgg, Adrb2, Alox12, Serpine2	0.00584948
BP	GO:0007411	axon guidance	Robo2, Epha4, Nexn, Sema6a, Ptch1, Dag1, Slit2, Mir200b, Slit3, Sema3b, Tgfb2, Robo1, Agrn, Gap43, Nrcam, Unc5b, Myh10	0.00588991
BP	GO:0050819	negative regulation of coagulation	Fgg, Adrb2, Fga, Pdgfb, Alox12, Serpine2, Thbs1	0.00588991
BP	GO:0072132	mesenchyme morphogenesis	Robo2, Osr1, Eng, Tgfb2, Robo1, Gata5, Snai2	0.00588991
BP	GO:0050867	positive regulation of cell activation	Hamp, Il1b, Pdgfrb, Mmp8, Clec4d, Zbtb16, Itgam, Vtcn1, Pdgfb, Lyst, Ighv1-53, Ptpn22, Tlr6, Bst1, Ighg, Malt1, Ighv1-72, Plek, Acta2, Mmp14, Cftr, Hlx, Il7r, Ighv1-47, Thbs1, Igfbp2	0.00589456
BP	GO:0045785	positive regulation of cell adhesion	Fgg, Ecm2, Il1b, Fga, Abi3bp, Zbtb16, Fbln1, Npnt, Vtcn1, Kdr, Rap1gap, Dag1, Egflam, Nid1, Ptpn22, Tgfb2, Cd63, Malt1, Hlx, Fermt1, Has2, Il7r, Thbs1, Igfbp2	0.00589456
BP	GO:0034599	cellular response to oxidative stress	Mmp9, Sod3, Pdgfrb, Mgst1, Gsr, Bnip3, Mmp2, Hgf, Tlr6, Fbln5, Sod2, Lcn2, Slc7a11, Hspb1, Jun, Bmp4, Thbs1, Mmp3	0.00592442
BP	GO:0035850	epithelial cell differentiation involved in kidney development	Mmp9, Klf15, Pdgfb, Osr1, Adipoq, Bmp4	0.00594129
BP	GO:0002062	chondrocyte differentiation	Col14a1, Zbtb16, Osr1, Scube2, Ltbp3, Hspg2, Snai2, Serpinh1, Bmp4, Col6a3, Col12a1	0.00594129
BP	GO:0090277	positive regulation of peptide hormone secretion	Fgg, Apln, Vsnl1, Cckar, Fga, Sox4, Myrip, Ghrl, Adcy8, Cftr, Nnat	0.00594129
BP	GO:0097485	neuron projection guidance	Robo2, Epha4, Nexn, Sema6a, Ptch1, Dag1, Slit2, Mir200b, Slit3, Sema3b, Tgfb2, Robo1, Agrn, Gap43, Nrcam, Unc5b, Myh10	0.00603806
BP	GO:0031214	biomineral tissue development	Phex, Adrb2, Ddr2, Ccr1, Osr1, Fam20a, Clec3b, Ltbp3, Aspn, Isg15, Bglap, Bmp4, Col1a1	0.00604557
BP	GO:0035821	modification of morphology or physiology of other organism	S100a9, Mmp9, Fbln1, Trem1, Slpi, Pglyrp1, Dag1, Sftpd, Arg1, Ltf, Trem3, Jun, Spag11b	0.00604557
BP	GO:0007611	learning or memory	Adrb2, Egr1, Il1b, Ctnnd2, Sgk1, Aff2, Pde5a, Pak6, Nrxn1, Ghrl, Adcy8, Ccl11, Slc7a11, Slc6a4, Plk2, Nrxn2, Jun, Itga8, Il1rn	0.00604557
BP	GO:0032945	negative regulation of mononuclear cell proliferation	Tarm1, Slfn1, Vtcn1, Pde5a, Arg2, Sftpd, Arg1, Bmp4, Gpnmb	0.00607231
BP	GO:0050672	negative regulation of lymphocyte proliferation	Tarm1, Slfn1, Vtcn1, Pde5a, Arg2, Sftpd, Arg1, Bmp4, Gpnmb	0.00607231
BP	GO:0050886	endocrine process	Apln, Il1b, Ace2, Trpv6, Ghrl, Fgfr4, Mcpt4, Retn, C1qtnf3, Inhba	0.00613443
BP	GO:0042089	cytokine biosynthetic process	Egr1, Il1b, Nlrp12, Tlr6, Ghrl, Errfi1, Hspb1, Irf7, Rnf128, Il1a, Thbs1	0.00623502
BP	GO:0031639	plasminogen activation	Fgg, Fga, Clec3b, Serpine2, Thbs1	0.00632524
BP	GO:0034114	regulation of heterotypic cell-cell adhesion	Fgg, Il1b, Fga, Adipoq, Il1rn	0.00632524
BP	GO:0048247	lymphocyte chemotaxis	Ccl6, Ch25h, Ccl11, Cxcl14, Ccl9, Ccl3, Ccl24	0.00633524
BP	GO:1902105	regulation of leukocyte differentiation	Il1b, Zbtb16, Pglyrp1, Ccr1, Tmem178, Fas, Zfp36l1, Adipoq, Malt1, Rbp1, Mmp14, Jun, Bmp4, Fbn1, Sfrp1, Hlx, Ccl3, Loxl3, Il7r	0.00642665
BP	GO:0045669	positive regulation of osteoblast differentiation	Cebpd, Npnt, Ddr2, Scube2, Ltf, Gdf10, Bmp4, Gdpd2	0.00647295
BP	GO:0051224	negative regulation of protein transport	Il1r2, Vsnl1, Il1b, Fbln1, Nlrp12, Arg2, Ptpn22, Mup1, Tlr6, Ghrl, Adipoq, Cd84, Sfrp1, Fermt1, C1qtnf3	0.00648195
BP	GO:0002224	toll-like receptor signaling pathway	Cd300lf, Nfkbia, Nr1d1, Cd14, Ptprs, Ptpn22, Ltf, Tlr6, Irf7, Tlr13	0.00648568
BP	GO:0072210	metanephric nephron development	Egr1, Pdgfrb, Pdgfb, Osr1, Adipoq, Bmp4	0.00655411
BP	GO:0071356	cellular response to tumor necrosis factor	Plvap, Npnt, Nfkbia, Nr1d1, Ccl6, Zfp36l1, Ccl11, Adipoq, Ccl9, Casp4, Sfrp1, Ccl3, Ccl24	0.00655411
BP	GO:0043405	regulation of MAP kinase activity	Il1b, Pdgfrb, Tgfb3, Epha4, Pdgfb, Pde5a, Pik3r5, Hgf, Ptpn22, Tlr6, Ghrl, Lpar3, Prok2, Robo1, Adipoq, Bmp4, Il1rn, Sfrp1, Thbs1	0.0065891
BP	GO:0044403	symbiont process	Mmp9, Ifitm6, Ace2, Fbln1, Trem1, Slpi, Oas1g, Pglyrp1, Dag1, Sftpd, Oasl2, Arg1, Ltf, Trem3, Bpifa1, Scarb1, Irgm2, Isg15, Jun, Ifitm1, Pik3c2g	0.00669608
BP	GO:0051607	defense response to virus	Ifitm6, Il1b, Spon2, Oas1g, Ifna9, Lyst, Bnip3, Tspan6, Oasl2, Ddit4, Ptpn22, Ifit1, Isg15, Ncr1, Irf7, Ifitm1	0.0067105
BP	GO:0003012	muscle system process	Arhgap42, Adrb2, Ace2, Col14a1, Npnt, Klf15, Pde5a, Arg2, Atp1b1, Lmcd1, Ghrl, Prok2, Gata5, Agrn, Fxyd1, Errfi1, Acta2, Tpm2, Actn2, Scn3b, Uty, Cald1, Ednra	0.0067105
BP	GO:0003281	ventricular septum development	Robo2, Sox4, Tbx5, Slit2, Slit3, Tgfb2, Robo1, Fzd2, Bmp4	0.00688203
BP	GO:0048662	negative regulation of smooth muscle cell proliferation	Apln, Ace2, Tgfb3, Cnn1, Sod2, Adipoq, Pparg	0.00688203
BP	GO:0061900	glial cell activation	Il1b, Mmp8, Nr1d1, Tlr6, Jun, Fpr2, Pparg	0.00688203
BP	GO:0032370	positive regulation of lipid transport	Il1b, Nfkbia, Ptch1, Pon1, Ghrl, Adipoq, Retn, Il1a	0.00692082
BP	GO:0003128	heart field specification	Robo2, Robo1, Gata5, Bmp4	0.00704246
BP	GO:0043129	surfactant homeostasis	Kdr, Sftpd, Pla2g4a, Rcn3	0.00704246
BP	GO:0072010	glomerular epithelium development	Klf15, Pdgfb, Adipoq, Bmp4	0.00704246
BP	GO:0002218	activation of innate immune response	Clec4e, Cd300lf, Nfkbia, Nr1d1, Cd14, Tspan6, Ptprs, Ptpn22, Ltf, Tlr6, Irgm2, Irf7, Tlr13	0.00712906
BP	GO:0072012	glomerulus vasculature development	Egr1, Pdgfrb, Pdgfb, Osr1, Bmp4	0.00725423
BP	GO:0031640	killing of cells of other organism	Trem1, Pglyrp1, Arg1, Ltf, Trem3, Spag11b	0.00726252
BP	GO:0044364	disruption of cells of other organism	Trem1, Pglyrp1, Arg1, Ltf, Trem3, Spag11b	0.00726252
BP	GO:0010717	regulation of epithelial to mesenchymal transition	Il1b, Tgfb3, Dag1, Eng, Tgfb2, Tgfb1i1, Bmp4, Sfrp1, Col1a1	0.00731601
BP	GO:1903725	regulation of phospholipid metabolic process	Pdgfrb, Pdgfb, Htr2c, Pik3r5, Scarb1, Fpr2, Apoc2, Cd19	0.00745105
BP	GO:0044060	regulation of endocrine process	Apln, Il1b, Ghrl, Fgfr4, Retn, C1qtnf3, Inhba	0.00750273
BP	GO:0014812	muscle cell migration	Postn, Egr1, Pdgfrb, Fga, Pdgfb, Slit2, Adipoq, Adamts1, Retn, Has2	0.00769881
BP	GO:1904950	negative regulation of establishment of protein localization	Il1r2, Vsnl1, Il1b, Fbln1, Nlrp12, Arg2, Ptpn22, Mup1, Tlr6, Ghrl, Adipoq, Cd84, Sfrp1, Fermt1, C1qtnf3	0.00781278
BP	GO:0032642	regulation of chemokine production	Postn, Egr1, Il1b, Arg2, Adipoq, Cd84, Snai2, Il1a, C1qtnf3	0.00781278
BP	GO:0070664	negative regulation of leukocyte proliferation	Tarm1, Slfn1, Vtcn1, Pde5a, Arg2, Sftpd, Arg1, Bmp4, Gpnmb	0.00781278
BP	GO:1903035	negative regulation of response to wounding	Fgg, Adrb2, Fga, Epha4, Pdgfb, Ptprs, Alox12, Serpine2, Thbs1	0.00781278
BP	GO:1903053	regulation of extracellular matrix organization	Antxr1, Ddr2, Dag1, Tgfb2, Fgfr4, Has2	0.00815689
BP	GO:0001823	mesonephros development	Gsta3, Robo2, Zbtb16, Npnt, Ptch1, Arg2, Osr1, Slit2, Bmp4, Sfrp1	0.00816189
BP	GO:0051354	negative regulation of oxidoreductase activity	Gzma, Hp, Arg2, Aoc3, Eng	0.00835636
BP	GO:0061437	renal system vasculature development	Egr1, Pdgfrb, Pdgfb, Osr1, Bmp4	0.00835636
BP	GO:0061440	kidney vasculature development	Egr1, Pdgfrb, Pdgfb, Osr1, Bmp4	0.00835636
BP	GO:1905954	positive regulation of lipid localization	Il1b, Nfkbia, Ptch1, Pon1, Ghrl, Scarb1, Adipoq, Retn, Il1a	0.00835636
BP	GO:0010811	positive regulation of cell-substrate adhesion	Ecm2, Abi3bp, Fbln1, Npnt, Kdr, Dag1, Egflam, Nid1, Fermt1, Has2, Thbs1	0.00843742
BP	GO:0014065	phosphatidylinositol 3-kinase signaling	Pdgfrb, Pdgfb, Kdr, Pik3r5, Hgf, Zfp36l1, Tgfb2, Dcn, Pik3c2g, Unc5b, Serpine2	0.00843742
BP	GO:0003007	heart morphogenesis	Robo2, Sox4, Ptch1, Tbx5, Eng, Slit2, Slit3, Tgfb2, Robo1, Gata5, Adamts1, Snai2, Fzd2, Jun, Bmp4, Uty, Has2, Thbs1	0.00860171
BP	GO:0097755	positive regulation of blood vessel diameter	Apln, Arhgap42, Adrb2, Kdr, Mmp2, Sod2, Alox12, Cftr	0.00864028
BP	GO:0010875	positive regulation of cholesterol efflux	Nfkbia, Ptch1, Pon1, Adipoq	0.00864028
BP	GO:0072109	glomerular mesangium development	Egr1, Pdgfrb, Pdgfb, Bmp4	0.00864028
BP	GO:0051346	negative regulation of hydrolase activity	Mmp9, Serpina1d, Gzma, Stfa1, Slpi, Serpina3f, Spink5, Hgf, Ltf, Serpind1, Tgfb2, Efcab1, Bcl2a1d, Itih4, Agrn, Serpina3m, Serpinh1, Wfdc8, Nr4a1, Col28a1, Serpine2, Thbs1, Ngp	0.00870172
BP	GO:0003279	cardiac septum development	Robo2, Sox4, Tbx5, Eng, Slit2, Slit3, Tgfb2, Robo1, Fzd2, Bmp4, Myh10	0.00887402
BP	GO:0001937	negative regulation of endothelial cell proliferation	Xdh, Sparc, Eng, Ghrl, Pparg, Thbs1	0.00899251
BP	GO:0033344	cholesterol efflux	Nfkbia, Ptch1, Pon1, Scarb1, Adipoq, Apoc2	0.00899251
BP	GO:0042035	regulation of cytokine biosynthetic process	Egr1, Il1b, Nlrp12, Tlr6, Ghrl, Errfi1, Hspb1, Rnf128, Il1a, Thbs1	0.00904211
BP	GO:0048144	fibroblast proliferation	Mmp9, Pdgfrb, Fbln1, Pdgfb, Ddr2, Sod2, Jun, Ednra, Pparg, Sfrp1	0.00904211
BP	GO:2000379	positive regulation of reactive oxygen species metabolic process	Il1b, Pdgfrb, Mmp8, Xdh, Itgam, Pdgfb, Tlr6, Sod2, Fpr2, Thbs1	0.00904211
BP	GO:0050810	regulation of steroid biosynthetic process	Egr1, Il1b, Dkk3, Nr1d1, Igfbp7, Fgfr4, Snai2, Il1a	0.00922919
BP	GO:0051145	smooth muscle cell differentiation	Pdgfrb, Npnt, Pdgfb, Eng, Prok2, Sod2, Bmp4, Itga8	0.00922919
BP	GO:0001759	organ induction	Robo2, Robo1, Gata5, Fgfr4, Bmp4	0.00951077
BP	GO:0030511	positive regulation of transforming growth factor beta receptor signaling pathway	Npnt, Tgfb1i1, Itga8, Fermt1, Thbs1	0.00951077
BP	GO:1903846	positive regulation of cellular response to transforming growth factor beta stimulus	Npnt, Tgfb1i1, Itga8, Fermt1, Thbs1	0.00951077
BP	GO:0006865	amino acid transport	Slc6a20a, Il1b, Ace2, Slc7a4, Slc7a2, Htr2c, Arg2, Osr1, Slc38a5, Arg1, Slc7a11, Il1rn	0.00961901
BP	GO:0045071	negative regulation of viral genome replication	Ifitm6, Slpi, Oas1g, Oasl2, Ltf, Isg15, Ifitm1	0.0096606
BP	GO:0045637	regulation of myeloid cell differentiation	Csf3r, Zbtb16, Nfkbia, Ccr1, Tmem178, Fas, Zfp36l1, Adipoq, Isg15, Rbp1, Jun, Fbn1, Sfrp1, Ccl3, Inhba	0.00971499
BP	GO:0046651	lymphocyte proliferation	Tarm1, Slfn1, Il1b, Itgam, Vtcn1, Ifna9, Pde5a, Arg2, Sftpd, Ptpn22, Arg1, Bst1, Malt1, Bmp4, Cd180, Il7r, Cd19, Gpnmb, Igfbp2	0.00971499
BP	GO:0008277	regulation of G protein-coupled receptor signaling pathway	Aplnr, Apln, Adrb2, Htr1b, Acpp, Pde5a, Rgs18, Plek, Fzd2, Fpr2, Rgs1	0.00971499
BP	GO:0048771	tissue remodeling	Mmp9, Hamp, Adrb2, Ctsk, Htr1b, Mmp2, Ltbp3, Tgfb2, Mmp14, Mir29b-2, Fcgr4, Sfrp1, Il1a, Gpnmb	0.00971499
BP	GO:0010765	positive regulation of sodium ion transport	Adrb2, Sgk1, Atp1b1, Atp1b2, Fxyd1, Scn3b	0.00984036
BP	GO:0045923	positive regulation of fatty acid metabolic process	Il1b, Pla2g4a, Adipoq, Abcd2, Apoc2, Pparg	0.00984036
BP	GO:1902622	regulation of neutrophil migration	Cxcr2, Il1b, Slit2, Bst1, Ednra, Il1a	0.00984036
BP	GO:0032602	chemokine production	Postn, Egr1, Il1b, Arg2, Adipoq, Cd84, Snai2, Il1a, C1qtnf3	0.00992449
BP	GO:0002573	myeloid leukocyte differentiation	Itgam, Cd300lf, Sh3pxd2a, Ccr1, Tmem178, Zfp36l1, Adipoq, Rbp1, Jun, Bmp4, Fbn1, Spib, Pparg, Sfrp1, Ccl3	0.009998
BP	GO:0021782	glial cell development	S100a8, S100a9, Prdm8, Il1b, Itgam, Sox4, Pdgfb, Nr1d1, Dag1, Fpr2	0.009998
BP	GO:0044419	interspecies interaction between organisms	S100a9, Mmp9, Ifitm6, Ace2, Fbln1, Trem1, Slpi, Oas1g, Pglyrp1, Dag1, Sftpd, Oasl2, Arg1, Ltf, Trem3, Bpifa1, Scarb1, Irgm2, Isg15, Jun, Spag11b, Ifitm1, Pik3c2g	0.0100146
BP	GO:0010001	glial cell differentiation	S100a8, S100a9, Prdm8, Il1b, Itgam, Sox4, Epha4, Klf15, Pdgfb, Nr1d1, Dag1, Gap43, Bmp4, Fpr2, Pparg, Serpine2	0.0100316
BP	GO:0090257	regulation of muscle system process	Arhgap42, Adrb2, Ace2, Col14a1, Npnt, Pde5a, Arg2, Atp1b1, Lmcd1, Ghrl, Prok2, Gata5, Agrn, Fxyd1, Errfi1, Cald1	0.0100316
BP	GO:1903522	regulation of blood circulation	Fgg, Apln, Arhgap42, Adrb2, Ace2, Fga, Pdgfb, Pde5a, Htr2c, Atp1b1, Mmp2, Tgfb2, Ghrl, Agrn, Fxyd1, Scn3b	0.0100316
BP	GO:0032943	mononuclear cell proliferation	Tarm1, Slfn1, Il1b, Itgam, Vtcn1, Ifna9, Pde5a, Arg2, Sftpd, Ptpn22, Arg1, Bst1, Malt1, Bmp4, Cd180, Il7r, Cd19, Gpnmb, Igfbp2	0.0101257
BP	GO:0062012	regulation of small molecule metabolic process	Egr1, Il1b, Pdgfb, Dkk3, Nr1d1, Ddit4, Mup1, Ppp1cb, Pla2g4a, Adipoq, Slc7a11, Fgfr4, Fabp5, Snai2, Plek, Fbp1, Abcd2, Apoc2, Pparg, Has2, C1qtnf3	0.0101257
BP	GO:0035988	chondrocyte proliferation	Ddr2, Scube2, Ltf, Mmp14	0.0101257
BP	GO:0048875	chemical homeostasis within a tissue	Kdr, Sftpd, Pla2g4a, Rcn3	0.0101257
BP	GO:0050755	chemokine metabolic process	Egr1, Il1b, Trem1, Trem3	0.0101257
BP	GO:0060973	cell migration involved in heart development	Pdgfrb, Eng, Snai2, Bmp4	0.0101257
BP	GO:0090185	negative regulation of kidney development	Mmp9, Osr1, Adipoq, Bmp4	0.0101257
BP	GO:0090192	regulation of glomerulus development	Egr1, Pdgfb, Adipoq, Bmp4	0.0101257
BP	GO:2001028	positive regulation of endothelial cell chemotaxis	Pdgfb, Kdr, Snai2, Hspb1	0.0101257
BP	GO:0042180	cellular ketone metabolic process	Dhrs9, Akr1c14, Egr1, Il1b, Dkk3, Nr1d1, Pla2g4a, Adipoq, Slc7a11, Fgfr4, Fabp5, Abcd2, Apoc2, Pparg	0.0102473
BP	GO:0008625	extrinsic apoptotic signaling pathway via death domain receptors	Fgg, Fga, Fas, Hgf, Bloc1s2, Tnfrsf10b, Sfrp1, Thbs1	0.0102555
BP	GO:0046889	positive regulation of lipid biosynthetic process	Il1b, Htr2c, Nr1d1, Pla2g4a, Scarb1, Fpr2, Abcd2, Apoc2, Il1a	0.0102555
BP	GO:0051817	modification of morphology or physiology of other organism involved in symbiotic interaction	Mmp9, Fbln1, Trem1, Dag1, Sftpd, Arg1, Ltf, Trem3, Jun	0.0102555
BP	GO:1903037	regulation of leukocyte cell-cell adhesion	Tarm1, Slfn1, Il1b, Zbtb16, Vtcn1, Pde5a, Arg2, Sftpd, Ptpn22, Arg1, Malt1, Bmp4, Hlx, Has2, Loxl3, Il7r, Gpnmb, Igfbp2	0.0102555
BP	GO:0003148	outflow tract septum morphogenesis	Robo2, Eng, Tgfb2, Robo1, Bmp4	0.0104081
BP	GO:0003413	chondrocyte differentiation involved in endochondral bone morphogenesis	Col14a1, Scube2, Serpinh1, Col6a3, Col12a1	0.0104081
BP	GO:0060914	heart formation	Robo2, Tbx5, Robo1, Gata5, Bmp4	0.0104081
BP	GO:0003416	endochondral bone growth	Col14a1, Kdr, Ddr2, Col6a3, Col12a1, Thbs1	0.0105525
BP	GO:0010950	positive regulation of endopeptidase activity	S100a8, S100a9, Xdh, Epha4, Fas, Robo1, Malt1, Alox12, Ctsd, Casp4, Pparg, Tnfsf10	0.0105709
BP	GO:0001570	vasculogenesis	Aplnr, Pdgfrb, Xdh, Kdr, Eng, Zfp36l1, Prok2, Has2, Sox18	0.0108881
BP	GO:0060021	roof of mouth development	Tgfb3, Osr1, Foxf2, Tgfb2, Meox2, Snai2, Fzd2, Loxl3, Inhba	0.0108881
BP	GO:0006936	muscle contraction	Arhgap42, Adrb2, Ace2, Npnt, Pde5a, Arg2, Atp1b1, Ghrl, Prok2, Agrn, Fxyd1, Acta2, Tpm2, Actn2, Scn3b, Uty, Cald1, Ednra	0.0108983
BP	GO:0019229	regulation of vasoconstriction	Fgg, Apln, Arhgap42, Fga, Pdgfb, Pde5a, Htr2c, Mmp2	0.0109376
BP	GO:0006937	regulation of muscle contraction	Arhgap42, Adrb2, Ace2, Npnt, Pde5a, Arg2, Atp1b1, Ghrl, Prok2, Agrn, Fxyd1, Cald1	0.0110628
BP	GO:0031098	stress-activated protein kinase signaling cascade	Mid1, Il1f9, Il1b, Mmp8, Xdh, Epha4, Tnfrsf19, Fas, Hgf, Ptpn22, Zfp36l1, Tlr6, Pak6, Tgfb2, Errfi1, Il1rn, Sfrp1, Il1a	0.0112324
BP	GO:0042110	T cell activation	Clec4e, Tarm1, Slfn1, Egr1, Il1b, Clec4d, Zbtb16, Itgam, Sox4, Vtcn1, Ifna9, Pde5a, Arg2, Sftpd, Fas, Ptpn22, Arg1, Zfp36l1, Bcl2a1d, Malt1, Bmp4, Hlx, Loxl3, Il7r, Gpnmb, Igfbp2	0.0112324
BP	GO:2001233	regulation of apoptotic signaling pathway	S100a8, S100a9, Fgg, Mmp9, Il1b, Fga, Bcl2a1b, Fas, Bnip3, Hgf, Tgfb2, Bcl2a1d, Sod2, Bcl2a1c, Snai2, Hspb1, Bmp4, Bcl2a1a, Unc5b, Sfrp1, Tnfsf10, Thbs1, Inhba	0.0113513
BP	GO:0009743	response to carbohydrate	Vsnl1, Egr1, Il1b, Sox4, Nr1d1, Zfp36l1, Mup1, Nrxn1, Ghrl, Adcy8, Adipoq, Cftr, Nnat, Thbs1	0.0114013
BP	GO:0003156	regulation of animal organ formation	Robo2, Tbx5, Robo1, Gata5, Fgfr4, Bmp4	0.0116289
BP	GO:0050919	negative chemotaxis	Robo2, Sema6a, Slit2, Slit3, Sema3b, Robo1	0.0116289
BP	GO:0022617	extracellular matrix disassembly	Ddr2, Eng, Tgfb2, Fgfr4, Lamc1	0.0117839
BP	GO:0061037	negative regulation of cartilage development	Ctsk, Ltbp3, Tgfb2, Snai2, Bmp4	0.0117839
BP	GO:0001836	release of cytochrome c from mitochondria	Mmp9, Fas, Bnip3, Hgf, Sod2, Jun, Tnfsf10	0.0117839
BP	GO:0031102	neuron projection regeneration	Epha4, Fas, Mmp2, Ptprs, Hgf, Gap43, Jun	0.0117839
BP	GO:0001649	osteoblast differentiation	Cebpd, Npnt, Ddr2, Ptch1, Scube2, Ltf, Snai2, Gdf10, Bglap, Bmp4, Gdpd2, Sfrp1, Clec5a, Col1a1	0.0117839
BP	GO:0032368	regulation of lipid transport	Il1b, Nfkbia, Ptch1, Pon1, Ghrl, Adipoq, Apoc2, Retn, Il1a, Thbs1	0.0119973
BP	GO:0120162	positive regulation of cold-induced thermogenesis	Adrb2, Adipor2, Mfap2, Ghrl, Tshr, Adipoq, Lcn2, Fabp5, Elovl6	0.0122156
BP	GO:0060976	coronary vasculature development	Aplnr, Apln, Pdgfrb, Pdgfb, Prok2, Robo1, Bmp4, Myh10	0.0125532
BP	GO:2001056	positive regulation of cysteine-type endopeptidase activity	S100a8, S100a9, Xdh, Fas, Robo1, Malt1, Alox12, Ctsd, Casp4, Pparg, Tnfsf10	0.0125815
BP	GO:0001774	microglial cell activation	Mmp8, Nr1d1, Tlr6, Jun, Fpr2, Pparg	0.0127653
BP	GO:0002269	leukocyte activation involved in inflammatory response	Mmp8, Nr1d1, Tlr6, Jun, Fpr2, Pparg	0.0127653
BP	GO:0090184	positive regulation of kidney development	Egr1, Pdgfrb, Pdgfb, Adipoq, Bmp4, Ednra	0.0127653
BP	GO:1902305	regulation of sodium ion transmembrane transport	Osr1, Atp1b1, Atp1b2, Bpifa1, Agrn, Fxyd1, Scn3b	0.0127653
BP	GO:0034767	positive regulation of ion transmembrane transport	Aplnr, Adrb2, Atp1b1, Atp1b2, Lrrc26, Fxyd1, Clec4b1, Bmp4, Actn2, Cftr, Ednra, Hcn1, Cd19	0.0128049
BP	GO:0048525	negative regulation of viral process	Ifitm6, Fbln1, Slpi, Oas1g, Oasl2, Ltf, Isg15, Jun, Ifitm1	0.0128968
BP	GO:0070167	regulation of biomineral tissue development	Adrb2, Ddr2, Ccr1, Osr1, Ltbp3, Aspn, Isg15, Bglap, Bmp4	0.0128968
BP	GO:0009636	response to toxic substance	Sod3, Egr1, Pdgfrb, Hp, Gsta3, Rdh12, Pdgfb, Htr1b, Kdr, Htr2c, Fas, Bnip3, Mmp2, Hgf, Pon1, Fbln5, Sod2, Lcn2, Slc7a11, Slc6a4	0.0130163
BP	GO:0034341	response to interferon-gamma	Ifitm6, Ccl6, Arg1, Ccl11, Mrc1, Irgm2, Ccl9, Ifitm1, Pparg, Ccl3, Ccl24	0.013099
BP	GO:0032967	positive regulation of collagen biosynthetic process	Pdgfrb, Tgfb3, Pdgfb, Eng, Bmp4	0.0132384
BP	GO:0090022	regulation of neutrophil chemotaxis	Cxcr2, Il1b, Slit2, Bst1, Ednra	0.0132384
BP	GO:0030098	lymphocyte differentiation	Clec4e, Egr1, Il1b, Clec4d, Zbtb16, Sox4, Pglyrp1, Ifna9, Dnajb9, Fas, Ptpn22, Zfp36l1, Tshr, Bcl2a1d, Malt1, Mmp14, Bmp4, Sfrp1, Hlx, Loxl3, Il7r, Cd19	0.0132384
BP	GO:0051924	regulation of calcium ion transport	Aplnr, Adrb2, Cckar, Pdgfrb, Pdgfb, Ccr1, Atp1b1, Ptpn22, Tgfb2, Lpar3, Cacng1, Cd84, Clec4b1, Atp2c2, Bmp4, Ednra, Cd19	0.0133706
BP	GO:0032720	negative regulation of tumor necrosis factor production	Arg2, Ptpn22, Tlr6, Ghrl, Adipoq, Errfi1, Gpnmb	0.0137089
BP	GO:0060393	regulation of pathway-restricted SMAD protein phosphorylation	Tgfb3, Eng, Tgfb2, Pmepa1, Gdf10, Bmp4, Inhba	0.0137089
BP	GO:0070206	protein trimerization	Mgst1, Arg1, Steap4, Adipoq, Lcn2, Col1a1, C1qtnf3	0.0137089
BP	GO:0010677	negative regulation of cellular carbohydrate metabolic process	Ddit4, Mup1, Adipoq, Plek, Fbp1, C1qtnf3	0.0138907
BP	GO:0098868	bone growth	Col14a1, Kdr, Ddr2, Col6a3, Col12a1, Thbs1	0.0138907
BP	GO:1903727	positive regulation of phospholipid metabolic process	Pdgfrb, Pdgfb, Htr2c, Fpr2, Apoc2, Cd19	0.0138907
BP	GO:0048608	reproductive structure development	Dmrta1, Pdgfb, Sycp2, Kdr, Osr1, Foxf2, Tcf23, Mmp2, Zfp36l1, Tgfb2, Ghrl, Pcdh12, Pla2g4a, Adamts1, Bmp4, Vwf, Retn, Cftr, Pparg, Sfrp1, Xist, Il1a, Serpine2, Inhba	0.0140626
BP	GO:0030500	regulation of bone mineralization	Adrb2, Ddr2, Ccr1, Osr1, Ltbp3, Isg15, Bglap, Bmp4	0.0140626
BP	GO:0002043	blood vessel endothelial cell proliferation involved in sprouting angiogenesis	Aplnr, Fgfbp1, Bmp4, Thbs1	0.0140626
BP	GO:0006883	cellular sodium ion homeostasis	Sgk1, Atp1b1, Atp1b2, C7	0.0140626
BP	GO:0034111	negative regulation of homotypic cell-cell adhesion	Fgg, Adrb2, Alox12, Serpine2	0.0140626
BP	GO:0042063	gliogenesis	S100a8, S100a9, Prdm8, Il1b, Itgam, Sox4, Epha4, Klf15, Pdgfb, Nr1d1, Dag1, Fas, Tgfb2, Gap43, Bmp4, Fpr2, Pparg, Ccl3, Serpine2	0.0143226
BP	GO:0002757	immune response-activating signal transduction	Clec4e, Cd300lf, Nfkbia, Vtcn1, Fpr1, Nr1d1, Klhl6, Cd14, Ighv1-53, Tspan6, Ptprs, Ptpn22, Ltf, Tlr6, Ighg, Bcl2a1d, Malt1, Irgm2, Ighv1-72, Irf7, Fpr2, Tlr13, Cd19, Ighv1-47	0.0143363
BP	GO:0042098	T cell proliferation	Tarm1, Slfn1, Il1b, Itgam, Vtcn1, Pde5a, Arg2, Sftpd, Ptpn22, Arg1, Malt1, Bmp4, Gpnmb, Igfbp2	0.0146358
BP	GO:0034121	regulation of toll-like receptor signaling pathway	Cd300lf, Nr1d1, Ptprs, Ptpn22, Ltf, Tlr6, Irf7	0.014645
BP	GO:1903556	negative regulation of tumor necrosis factor superfamily cytokine production	Arg2, Ptpn22, Tlr6, Ghrl, Adipoq, Errfi1, Gpnmb	0.014645
BP	GO:0050808	synapse organization	Ctnnd2, Epha4, Pdgfb, Pcdh17, Sparc, Dag1, Ptprs, Nrxn1, Ghrl, Tuba1a, Clstn2, Palld, Agrn, Slc7a11, Gap43, Cnksr2, Nrxn2, Slitrk6, Col4a1, Pdzrn3, Nrcam, Myh10, Srpx2, C1qb	0.014645
BP	GO:2001236	regulation of extrinsic apoptotic signaling pathway	Fgg, Il1b, Fga, Hgf, Tgfb2, Snai2, Bmp4, Unc5b, Sfrp1, Tnfsf10, Thbs1, Inhba	0.0146627
BP	GO:0002446	neutrophil mediated immunity	Itgam, Trem1, Lyst, Arg1, Trem3	0.0146627
BP	GO:0043243	positive regulation of protein complex disassembly	Adrb2, Bnip3, Irgm2, Plek, Actn2	0.0146627
BP	GO:1904646	cellular response to amyloid-beta	Adrb2, Epha4, Tlr6, Fpr2, Casp4	0.0146627
BP	GO:0034765	regulation of ion transmembrane transport	Aplnr, Mmp9, Hamp, Adrb2, Osr1, Atp1b1, Atp1b2, Lrrc26, Ptpn22, Nrxn1, Tgfb2, Cacng1, Bpifa1, Cd63, Agrn, Fxyd1, Clec4b1, Bmp4, Actn2, Scn3b, Cftr, Ednra, Hcn1, Cd19, Thbs1	0.0148399
BP	GO:0061458	reproductive system development	Dmrta1, Pdgfb, Sycp2, Kdr, Osr1, Foxf2, Tcf23, Mmp2, Zfp36l1, Tgfb2, Ghrl, Pcdh12, Pla2g4a, Adamts1, Bmp4, Vwf, Retn, Cftr, Pparg, Sfrp1, Xist, Il1a, Serpine2, Inhba	0.0153156
BP	GO:0071900	regulation of protein serine/threonine kinase activity	Adrb2, Il1b, Pdgfrb, Tgfb3, Epha4, Pdgfb, Pde5a, Pik3r5, Hgf, Ptpn22, Ltf, Tlr6, Nrxn1, Ghrl, Lpar3, Prok2, Robo1, Adipoq, Irgm2, Bmp4, Il1rn, Sfrp1, Thbs1	0.0153156
BP	GO:0050890	cognition	Adrb2, Egr1, Il1b, Ctnnd2, Sgk1, Aff2, Pde5a, Pak6, Nrxn1, Ghrl, Adcy8, Ccl11, Slc7a11, Slc6a4, Plk2, Nrxn2, Jun, Itga8, Il1rn	0.015506
BP	GO:0015893	drug transport	Slc6a20a, Htr1b, Slc7a2, Htr2c, Arg2, Slc38a5, Hbb-b1, Slc22a3, Arg1, Ghrl, Slc7a11, Retn, Cygb, Inhba	0.0156501
BP	GO:1903317	regulation of protein maturation	Il1r2, Il1b, Sox4, Cd59a, Clec3b, Mmp14, Serpine2, Thbs1	0.0159551
BP	GO:0034446	substrate adhesion-dependent cell spreading	Postn, Fbln1, Antxr1, Egflam, Hspg2, Itga8, Sfrp1, Has2, Lamc1	0.0159737
BP	GO:1904064	positive regulation of cation transmembrane transport	Aplnr, Adrb2, Atp1b1, Atp1b2, Lrrc26, Fxyd1, Clec4b1, Bmp4, Actn2, Ednra, Hcn1, Cd19	0.0159737
BP	GO:0045667	regulation of osteoblast differentiation	Cebpd, Npnt, Ddr2, Ptch1, Scube2, Ltf, Snai2, Gdf10, Bmp4, Gdpd2, Sfrp1	0.0162992
BP	GO:0045862	positive regulation of proteolysis	S100a8, S100a9, Il1b, Xdh, Epha4, Antxr1, Fas, Clec3b, Robo1, Malt1, Alox12, Fgfr4, Ctsd, Mmp14, Plk2, Rcn3, Casp4, Pparg, Tnfsf10	0.0163452
BP	GO:0002755	MyD88-dependent toll-like receptor signaling pathway	Cd300lf, Tlr6, Irf7, Tlr13	0.0163452
BP	GO:0048245	eosinophil chemotaxis	Ccl6, Ccl11, Ccl9, Ccl24	0.0163452
BP	GO:0051195	negative regulation of cofactor metabolic process	Hp, Ddit4, Fbp1, Mmp3	0.0163452
BP	GO:0070498	interleukin-1-mediated signaling pathway	Il1r2, Egr1, Il1rn, Il1a	0.0163452
BP	GO:0010862	positive regulation of pathway-restricted SMAD protein phosphorylation	Tgfb3, Eng, Tgfb2, Gdf10, Bmp4, Inhba	0.0163452
BP	GO:0034142	toll-like receptor 4 signaling pathway	Nfkbia, Nr1d1, Cd14, Ptpn22, Ltf	0.0163452
BP	GO:1904467	regulation of tumor necrosis factor secretion	Mmp8, Arg2, Tlr6, Ghrl, Cd84	0.0163452
BP	GO:0032872	regulation of stress-activated MAPK cascade	Mid1, Il1f9, Il1b, Mmp8, Xdh, Epha4, Tnfrsf19, Fas, Hgf, Ptpn22, Tlr6, Tgfb2, Il1rn, Sfrp1, Il1a	0.0165794
BP	GO:2000027	regulation of animal organ morphogenesis	Robo2, Tbx5, Eng, Aspn, Hgf, Tgfb2, Robo1, Gata5, Fgfr4, Snai2, Fzd2, Bmp4, Ednra, Sfrp1	0.016657
BP	GO:0002367	cytokine production involved in immune response	Il1b, Tgfb3, Spon2, Trem1, Il18rap, Arg1, Tgfb2, Trem3, Malt1	0.0166847
BP	GO:0031638	zymogen activation	Fgg, Fga, Clec3b, Mmp14, Serpine2, Klk1b16, Thbs1	0.0167118
BP	GO:0060389	pathway-restricted SMAD protein phosphorylation	Tgfb3, Eng, Tgfb2, Pmepa1, Gdf10, Bmp4, Inhba	0.0167118
BP	GO:0060562	epithelial tube morphogenesis	Hhip, Cxcr2, Npnt, Sox4, Epha4, Kdr, Ptch1, Osr1, Dag1, Eng, Slit2, Tgfb2, Robo1, Ccl11, Alox12, Fzd2, Mmp14, Bmp4, Col4a1, Ednra, Sfrp1	0.0168821
BP	GO:0006959	humoral immune response	S100a9, Cfd, Il1b, Fga, Spon2, Slpi, Pglyrp1, Ifna9, Spink5, Sftpd, Ppbp, Ighv1-53, Cd59a, Ltf, Bpifa1, Ighg, Ighv1-72, Spag11b, C1qb, Ighv1-47	0.0170634
BP	GO:0006869	lipid transport	Mfsd2a, Il1b, Nfkbia, Atp8b4, Aqp9, Ptch1, Pon1, Ghrl, Pla2g4a, Scarb1, Adipoq, Slco1a5, Apoc2, Retn, Cftr, Pparg, Il1a, Thbs1, Inhba	0.0170905
BP	GO:0043122	regulation of I-kappaB kinase/NF-kappaB signaling	Il1f9, Il1b, Nlrp12, Tnfrsf19, Nr1d1, Ltf, Tlr6, Adipoq, Hspb1, Il1rn, Tnfsf10, Il1a	0.0170956
BP	GO:0051403	stress-activated MAPK cascade	Mid1, Il1f9, Il1b, Mmp8, Xdh, Epha4, Tnfrsf19, Fas, Hgf, Ptpn22, Zfp36l1, Tlr6, Tgfb2, Il1rn, Sfrp1, Il1a	0.0172239
BP	GO:0043255	regulation of carbohydrate biosynthetic process	Pdgfb, Nr1d1, Mup1, Ppp1cb, Adipoq, Plek, Fbp1, Has2, C1qtnf3	0.0175487
BP	GO:0070661	leukocyte proliferation	Tarm1, Slfn1, Il1b, Itgam, Vtcn1, Ifna9, Pde5a, Arg2, Sftpd, Ptpn22, Arg1, Bst1, Malt1, Bmp4, Cd180, Il7r, Cd19, Gpnmb, Igfbp2	0.0175487
BP	GO:0070302	regulation of stress-activated protein kinase signaling cascade	Mid1, Il1f9, Il1b, Mmp8, Xdh, Epha4, Tnfrsf19, Fas, Hgf, Ptpn22, Tlr6, Tgfb2, Il1rn, Sfrp1, Il1a	0.0176085
BP	GO:0003149	membranous septum morphogenesis	Tgfb2, Fzd2, Bmp4	0.0176085
BP	GO:0010745	negative regulation of macrophage derived foam cell differentiation	Nfkbia, Adipoq, Pparg	0.0176085
BP	GO:1904468	negative regulation of tumor necrosis factor secretion	Arg2, Tlr6, Ghrl	0.0176085
BP	GO:2001280	positive regulation of unsaturated fatty acid biosynthetic process	Il1b, Pla2g4a, Abcd2	0.0176085
BP	GO:0003151	outflow tract morphogenesis	Robo2, Eng, Tgfb2, Robo1, Fzd2, Jun, Bmp4, Thbs1	0.0176085
BP	GO:0001657	ureteric bud development	Gsta3, Robo2, Npnt, Ptch1, Arg2, Osr1, Slit2, Bmp4, Sfrp1	0.0184424
BP	GO:0072163	mesonephric epithelium development	Gsta3, Robo2, Npnt, Ptch1, Arg2, Osr1, Slit2, Bmp4, Sfrp1	0.0184424
BP	GO:0072164	mesonephric tubule development	Gsta3, Robo2, Npnt, Ptch1, Arg2, Osr1, Slit2, Bmp4, Sfrp1	0.0184424
BP	GO:0090330	regulation of platelet aggregation	Fgg, Adrb2, Alox12, Serpine2	0.0189154
BP	GO:0072006	nephron development	Egr1, Pdgfrb, Npnt, Klf15, Pdgfb, Ptch1, Osr1, Nid1, Adipoq, Aqp11, Bmp4	0.0191376
BP	GO:0008038	neuron recognition	Robo2, Epha4, Nexn, Robo1, Gap43, Nrcam	0.0192116
BP	GO:0032715	negative regulation of interleukin-6 production	Nlrp12, Hgf, Ptpn22, Ghrl, Cd84, C1qtnf3	0.0192116
BP	GO:0071622	regulation of granulocyte chemotaxis	Cxcr2, Il1b, Slit2, Bst1, Ednra, Thbs1	0.0192116
BP	GO:0034754	cellular hormone metabolic process	Dhrs9, Akr1c14, Egr1, Sult1a1, Rdh12, Dkk3, Scarb1, Rdh16, Rbp1	0.0194421
BP	GO:0050764	regulation of phagocytosis	Il1b, Cd300lf, Siglece, Rap1gap, Sftpd, Scarb1, Adipoq, Fpr2, Pparg	0.0194421
BP	GO:0008643	carbohydrate transport	Mfsd2a, Slc2a3, Il1b, Adipor2, Klf15, Aqp9, Aoc3, Adipoq, Fabp5, Clip3, Ednra	0.0199673
BP	GO:0010827	regulation of glucose transmembrane transport	Il1b, Adipor2, Klf15, Aoc3, Adipoq, Fabp5, Clip3, Ednra	0.0199925
BP	GO:0035909	aorta morphogenesis	Pdgfrb, Sox4, Eng, Tgfb2, Col3a1	0.0201011
BP	GO:1902895	positive regulation of pri-miRNA transcription by RNA polymerase II	Apln, Pdgfb, Tgfb2, Jun, Bmp4	0.0201011
BP	GO:1990774	tumor necrosis factor secretion	Mmp8, Arg2, Tlr6, Ghrl, Cd84	0.0201011
BP	GO:1901653	cellular response to peptide	Adrb2, Il1b, Epha4, Sgk1, Ptpn22, Zfp36l1, Tlr6, Tshr, Adcy8, Adipoq, Bglap, Actn2, Fpr2, Nr4a1, Casp4, Pparg, H2afz	0.0204445
BP	GO:0045446	endothelial cell differentiation	Il1b, Xdh, S1pr3, Kdr, Eng, Ptprs, Prok2, Bmp4, Sox18	0.0204445
BP	GO:0060840	artery development	Pdgfrb, Robo2, Sox4, Eng, Tgfb2, Robo1, Col3a1, Bmp4, Myh10	0.0204445
BP	GO:0034109	homotypic cell-cell adhesion	Fgg, Adrb2, Fga, Slc7a11, Alox12, Plek, Serpine2	0.0204475
BP	GO:0048732	gland development	Pdgfrb, Hp, Tgfb3, Xdh, Pdgfb, Ptch1, Rap1gap, Dag1, Mmp2, Slit2, Hgf, Atp7b, Robo1, Ccl11, Sod2, Snai2, Atp2c2, Jun, Bmp4, Vwf, Lbh, Sfrp1, Hlx, Serpine2	0.020606
BP	GO:0003206	cardiac chamber morphogenesis	Robo2, Sox4, Tbx5, Eng, Slit2, Slit3, Tgfb2, Robo1, Adamts1, Fzd2, Bmp4	0.0206755
BP	GO:0042129	regulation of T cell proliferation	Tarm1, Slfn1, Il1b, Vtcn1, Pde5a, Arg2, Sftpd, Ptpn22, Arg1, Bmp4, Gpnmb, Igfbp2	0.0206968
BP	GO:0045912	negative regulation of carbohydrate metabolic process	Ddit4, Mup1, Adipoq, Plek, Fbp1, C1qtnf3	0.0207099
BP	GO:0048640	negative regulation of developmental growth	Adrb2, Sema6a, Ptch1, Tbx5, Slit2, Ptprs, Sema3b, Slc6a4, Bmp4, Sfrp1	0.0208763
BP	GO:0046777	protein autophosphorylation	Gfra2, Sla, Pdgfrb, Epha4, Nlrp12, Pdgfb, Kdr, Ddr2, Stk33, Eng, Adipoq, Fgfr4, Errfi1, Jun, Gpnmb	0.0212496
BP	GO:0048145	regulation of fibroblast proliferation	Mmp9, Pdgfrb, Fbln1, Pdgfb, Ddr2, Sod2, Jun, Pparg, Sfrp1	0.0214846
BP	GO:0003433	chondrocyte development involved in endochondral bone morphogenesis	Col14a1, Serpinh1, Col6a3, Col12a1	0.0216655
BP	GO:0030204	chondroitin sulfate metabolic process	Egflam, Mamdc2, Dcn, Bgn	0.0216655
BP	GO:0030308	negative regulation of cell growth	Adipor2, Sema6a, Slit2, Ptprs, Cdhr2, Slit3, Sema3b, Tgfb2, Fbp1, Pparg, Sfrp1, Serpine2, Inhba	0.0218162
BP	GO:0042593	glucose homeostasis	Vsnl1, Adipor2, Sox4, Klf15, Ptch1, Nr1d1, Mup1, Nrxn1, Ghrl, Adcy8, Adipoq, Fgfr4, Fabp5, Cftr, Pparg, C1qtnf3	0.021824
BP	GO:0007409	axonogenesis	Prdm8, Cckar, Robo2, Nrn1, Epha4, Nexn, Sema6a, Ptch1, Dag1, Slit2, Ptprs, Mir200b, Slit3, Sema3b, Tgfb2, Lpar3, Robo1, Agrn, Gap43, Slitrk6, Nrcam, Unc5b, Myh10, Cdh11	0.0219272
BP	GO:0035886	vascular smooth muscle cell differentiation	Pdgfrb, Pdgfb, Eng, Prok2, Sod2	0.021943
BP	GO:0002138	retinoic acid biosynthetic process	Dhrs9, Rdh16, Rbp1	0.021943
BP	GO:0010739	positive regulation of protein kinase A signaling	Adrb2, Nrxn1, Adipoq	0.021943
BP	GO:0015809	arginine transport	Slc7a2, Arg2, Arg1	0.021943
BP	GO:0016102	diterpenoid biosynthetic process	Dhrs9, Rdh16, Rbp1	0.021943
BP	GO:0031392	regulation of prostaglandin biosynthetic process	Il1b, Pla2g4a, Fabp5	0.021943
BP	GO:0051901	positive regulation of mitochondrial depolarization	Kdr, Dcn, Alox12	0.021943
BP	GO:0060346	bone trabecula formation	Mmp2, Sfrp1, Col1a1	0.021943
BP	GO:0070943	neutrophil mediated killing of symbiont cell	Trem1, Arg1, Trem3	0.021943
BP	GO:0072178	nephric duct morphogenesis	Epha4, Osr1, Bmp4	0.021943
BP	GO:1905288	vascular associated smooth muscle cell apoptotic process	Sod2, Cftr, Pparg	0.021943
BP	GO:1905459	regulation of vascular associated smooth muscle cell apoptotic process	Sod2, Cftr, Pparg	0.021943
BP	GO:0022612	gland morphogenesis	Pdgfb, Ptch1, Dag1, Mmp2, Slit2, Hgf, Robo1, Ccl11, Snai2, Bmp4, Sfrp1	0.0219794
BP	GO:0034614	cellular response to reactive oxygen species	Mmp9, Sod3, Pdgfrb, Bnip3, Mmp2, Hgf, Fbln5, Sod2, Lcn2, Jun, Thbs1	0.0219794
BP	GO:0061614	pri-miRNA transcription by RNA polymerase II	Apln, Pdgfb, Tgfb2, Jun, Bmp4, Pparg	0.0219794
BP	GO:0033500	carbohydrate homeostasis	Vsnl1, Adipor2, Sox4, Klf15, Ptch1, Nr1d1, Mup1, Nrxn1, Ghrl, Adcy8, Adipoq, Fgfr4, Fabp5, Cftr, Pparg, C1qtnf3	0.0219876
BP	GO:0035725	sodium ion transmembrane transport	Scn7a, Osr1, Atp1b1, Atp1b2, Bpifa1, Agrn, Fxyd1, Scn3b, Hcn1	0.0219876
BP	GO:1904659	glucose transmembrane transport	Slc2a3, Il1b, Adipor2, Klf15, Aoc3, Adipoq, Fabp5, Clip3, Ednra	0.0219876
BP	GO:0007229	integrin-mediated signaling pathway	Cd63, Isg15, Lama3, Col3a1, Plek, Itga8, Fermt1, Loxl3	0.023184
BP	GO:0008645	hexose transmembrane transport	Slc2a3, Il1b, Adipor2, Klf15, Aoc3, Adipoq, Fabp5, Clip3, Ednra	0.0233197
BP	GO:0043588	skin development	Asprv1, Tnfrsf19, Txnip, Zfp36l1, Tgfb2, Adamts2, Palld, Sprr2a1, Alox12, Col3a1, Sprr1a, Errfi1, Fermt1, Sox18, Il1a, Col1a1, Inhba	0.0237587
BP	GO:0051930	regulation of sensory perception of pain	Adrb2, Acpp, Htr2c, Fabp5, Fcgr4, Il1a	0.0238954
BP	GO:0061383	trabecula morphogenesis	Mmp2, Eng, Tgfb2, Adamts1, Sfrp1, Col1a1	0.0238954
BP	GO:0010876	lipid localization	Mfsd2a, Il1b, Nfkbia, Atp8b4, Aqp9, Ptch1, Mup1, Pon1, Ghrl, Pla2g4a, Scarb1, Adipoq, Slco1a5, Apoc2, Retn, Cftr, Pparg, Il1a, Thbs1, Inhba	0.0242374
BP	GO:0006144	purine nucleobase metabolic process	Gda, Xdh, Acpp, Aox3	0.0242374
BP	GO:0010874	regulation of cholesterol efflux	Nfkbia, Ptch1, Pon1, Adipoq	0.0242374
BP	GO:0046475	glycerophospholipid catabolic process	Gdpd1, Gpcpd1, Pla2g4a, Scarb1	0.0242374
BP	GO:0050765	negative regulation of phagocytosis	Cd300lf, Siglece, Sftpd, Adipoq	0.0242374
BP	GO:0060390	regulation of SMAD protein signal transduction	Tgfb3, Veph1, Bmp4, Cilp	0.0242374
BP	GO:0072202	cell differentiation involved in metanephros development	Pdgfb, Osr1, Adipoq, Bmp4	0.0242374
BP	GO:0014068	positive regulation of phosphatidylinositol 3-kinase signaling	Pdgfrb, Pdgfb, Kdr, Hgf, Tgfb2, Dcn, Unc5b	0.0242374
BP	GO:0061045	negative regulation of wound healing	Fgg, Adrb2, Fga, Pdgfb, Alox12, Serpine2, Thbs1	0.0242374
BP	GO:0060395	SMAD protein signal transduction	Tgfb3, Veph1, Tgfb2, Gdf10, Jun, Bmp4, Cilp, Inhba	0.0242729
BP	GO:0002688	regulation of leukocyte chemotaxis	Cxcr2, Il1b, Ccr1, Slit2, Bst1, Cxcl14, Fpr2, Ednra, Thbs1	0.0256237
BP	GO:0015749	monosaccharide transmembrane transport	Slc2a3, Il1b, Adipor2, Klf15, Aoc3, Adipoq, Fabp5, Clip3, Ednra	0.0256237
BP	GO:0050922	negative regulation of chemotaxis	Robo2, Sema6a, Slit2, Sema3b, Robo1, Thbs1	0.0256237
BP	GO:0051931	regulation of sensory perception	Adrb2, Acpp, Htr2c, Fabp5, Fcgr4, Il1a	0.0256237
BP	GO:2000351	regulation of endothelial cell apoptotic process	Fgg, Fga, Kdr, Bmp4, Cd248, Thbs1	0.0256237
BP	GO:0046683	response to organophosphorus	Il1b, Pygm, Zfp36l1, Adipoq, Slc6a4, Jun, Cftr, Hcn1	0.0257333
BP	GO:0030073	insulin secretion	Vsnl1, Il1b, Cckar, Sox4, Nr1d1, Mup1, Nrxn1, Myrip, Ghrl, Adcy8, Cftr, Il1rn, Sfrp1, Nnat	0.0257651
BP	GO:0006636	unsaturated fatty acid biosynthetic process	Il1b, Pla2g4a, Alox12, Fabp5, Abcd2	0.0262604
BP	GO:0014002	astrocyte development	S100a8, S100a9, Il1b, Nr1d1, Fpr2	0.0262604
BP	GO:0016339	calcium-dependent cell-cell adhesion via plasma membrane cell adhesion molecules	Pcdh18, Nrxn1, Pcdh12, Pcdh1, Cdh11	0.0262604
BP	GO:0034219	carbohydrate transmembrane transport	Slc2a3, Il1b, Adipor2, Klf15, Aoc3, Adipoq, Fabp5, Clip3, Ednra	0.0268336
BP	GO:0043123	positive regulation of I-kappaB kinase/NF-kappaB signaling	Il1f9, Il1b, Tnfrsf19, Ltf, Tlr6, Adipoq, Il1rn, Tnfsf10, Il1a	0.0268336
BP	GO:0010749	regulation of nitric oxide mediated signal transduction	Gucy1a2, Pde5a, Thbs1	0.0268651
BP	GO:0070423	nucleotide-binding oligomerization domain containing signaling pathway	Nfkbia, Ptpn22, Irgm2	0.0268651
BP	GO:0070431	nucleotide-binding oligomerization domain containing 2 signaling pathway	Nfkbia, Ptpn22, Irgm2	0.0268651
BP	GO:0072124	regulation of glomerular mesangial cell proliferation	Egr1, Pdgfb, Bmp4	0.0268651
BP	GO:0072176	nephric duct development	Epha4, Osr1, Bmp4	0.0268651
BP	GO:1900165	negative regulation of interleukin-6 secretion	Ptpn22, Cd84, C1qtnf3	0.0268651
BP	GO:0019731	antibacterial humoral response	Fga, Spon2, Slpi, Spink5, Sftpd, Ltf, Bpifa1	0.0272133
BP	GO:0003181	atrioventricular valve morphogenesis	Sox4, Tbx5, Slit3, Tgfb2	0.0272133
BP	GO:0021889	olfactory bulb interneuron differentiation	Robo2, Slit2, Mir200b, Robo1	0.0272133
BP	GO:0045723	positive regulation of fatty acid biosynthetic process	Il1b, Pla2g4a, Abcd2, Apoc2	0.0272133
BP	GO:0072207	metanephric epithelium development	Cxcr2, Pdgfb, Osr1, Adipoq	0.0272133
BP	GO:0072677	eosinophil migration	Ccl6, Ccl11, Ccl9, Ccl24	0.0272133
BP	GO:0050701	interleukin-1 secretion	Il1r2, Nlrp12, Arg2, Tlr6, Casp4, Ccl3	0.0272133
BP	GO:0071407	cellular response to organic cyclic compound	Egr1, Il1b, Nfkbia, Pdgfb, Sgk1, Ptch1, Mmp2, Ddit4, Zfp36l1, Mup1, Adcy8, Adipoq, Snai2, Slc6a4, Bmp4, Kdm5d, Lbh, Cftr, Pparg, Sfrp1, H2afz, P2ry13, Hcn1, Inhba	0.0272706
BP	GO:0006694	steroid biosynthetic process	Egr1, Il1b, Dkk3, Nr1d1, Igfbp7, Ch25h, Scarb1, Fgfr4, Snai2, Cftr, Il1a	0.0274516
BP	GO:0051302	regulation of cell division	Il1b, Tgfb3, Cdc14a, Pdgfb, Ptch1, Txnip, Tgfb2, Plk2, Lbh, Susd2, Il1a	0.0274516
BP	GO:1990845	adaptive thermogenesis	Adrb2, Adipor2, Mfap2, Nr1d1, Ghrl, Tshr, Adipoq, Lcn2, Fabp5, Elovl6, Pparg	0.0274516
BP	GO:0008585	female gonad development	Dmrta1, Kdr, Mmp2, Pla2g4a, Adamts1, Bmp4, Retn, Sfrp1, Inhba	0.0276132
BP	GO:0090101	negative regulation of transmembrane receptor protein serine/threonine kinase signaling pathway	Tgfb3, Veph1, Eng, Aspn, Tgfb1i1, Pmepa1, Cilp, Fbn1, Sfrp1	0.0276132
BP	GO:1903034	regulation of response to wounding	S100a9, Fgg, Adrb2, Fga, Epha4, Pdgfb, Ptprs, Alox12, Plek, Acta2, Serpine2, Thbs1	0.0278069
BP	GO:0051604	protein maturation	Asprv1, Fgg, Il1r2, Il1b, Fga, Sox4, Lmf2, Ptch1, Cd59a, Clec3b, Atp7b, Adamts2, Serpinh1, Mmp14, Serpine2, Klk1b16, Thbs1	0.0280099
BP	GO:0009620	response to fungus	Hamp, Spon2, Arg1, Ltf, Malt1	0.0282123
BP	GO:0010092	specification of animal organ identity	Robo2, Robo1, Gata5, Fgfr4, Bmp4	0.0282123
BP	GO:0010661	positive regulation of muscle cell apoptotic process	Cxcr2, Bnip3, Fndc1, Sod2, Pparg	0.0282123
BP	GO:0043551	regulation of phosphatidylinositol 3-kinase activity	Pdgfrb, Pdgfb, Pik3r5, Fpr2, Cd19	0.0282123
BP	GO:0048015	phosphatidylinositol-mediated signaling	Pdgfrb, Pdgfb, Kdr, Pik3r5, Hgf, Zfp36l1, Tgfb2, Dcn, Pik3c2g, Unc5b, Serpine2	0.0284067
BP	GO:0045598	regulation of fat cell differentiation	Zbtb16, Htr2c, Nr1d1, Zfp36l1, Sod2, Adipoq, Tgfb1i1, Snai2, Pparg, Sfrp1	0.0284181
BP	GO:0008543	fibroblast growth factor receptor signaling pathway	Hhip, Apln, Pdgfb, Fgfbp1, Nrxn1, Fgfr4, Thbs1	0.0285958
BP	GO:0008202	steroid metabolic process	Dhrs9, Akr1c14, Egr1, Il1b, Sult1a1, Dkk3, Nr1d1, Igfbp7, Ch25h, Cyp2e1, Pon1, Scarb1, Rdh16, Fgfr4, Snai2, Cftr, Il1a	0.0285958
BP	GO:1903707	negative regulation of hemopoiesis	Zbtb16, Nfkbia, Pglyrp1, Tmem178, Zfp36l1, Adipoq, Bmp4, Fbn1, Sfrp1, Hlx, Loxl3	0.0295965
BP	GO:1902882	regulation of response to oxidative stress	Hgf, Tlr6, Acox2, Fbln5, Sod2, Slc7a11, Hspb1, Mmp3	0.0295965
BP	GO:0009749	response to glucose	Vsnl1, Egr1, Sox4, Nr1d1, Mup1, Nrxn1, Ghrl, Adcy8, Adipoq, Cftr, Nnat, Thbs1	0.0298227
BP	GO:0071346	cellular response to interferon-gamma	Ccl6, Arg1, Ccl11, Mrc1, Irgm2, Ccl9, Pparg, Ccl3, Ccl24	0.0303366
BP	GO:0032373	positive regulation of sterol transport	Nfkbia, Ptch1, Pon1, Adipoq	0.0304415
BP	GO:0032376	positive regulation of cholesterol transport	Nfkbia, Ptch1, Pon1, Adipoq	0.0304415
BP	GO:0032800	receptor biosynthetic process	Ace2, Nr1d1, Adipoq, Pparg	0.0304415
BP	GO:0050832	defense response to fungus	Hamp, Spon2, Arg1, Ltf	0.0304415
BP	GO:0085029	extracellular matrix assembly	Mfap4, Antxr1, Fbln5, Has2	0.0304415
BP	GO:0090280	positive regulation of calcium ion import	Adrb2, Pdgfrb, Pdgfb, Atp2c2	0.0304415
BP	GO:0045619	regulation of lymphocyte differentiation	Il1b, Zbtb16, Pglyrp1, Fas, Zfp36l1, Malt1, Mmp14, Bmp4, Sfrp1, Hlx, Loxl3, Il7r	0.0307599
BP	GO:0044764	multi-organism cellular process	Pglyrp1, Tspan6, Ltf, Bpifa1, Spag11b	0.0307599
BP	GO:0050863	regulation of T cell activation	Tarm1, Slfn1, Il1b, Zbtb16, Vtcn1, Pde5a, Arg2, Sftpd, Ptpn22, Arg1, Malt1, Bmp4, Hlx, Loxl3, Il7r, Gpnmb, Igfbp2	0.0309171
BP	GO:0001933	negative regulation of protein phosphorylation	Gfra2, Slfn1, Il1b, Ace2, Xdh, Fbln1, Nlrp12, Sema6a, Dag1, Eng, Ddit4, Slit2, Hgf, Ptpn22, Adipoq, Errfi1, Hspb1, Pmepa1, Jun, Bmp4, Sfrp1	0.0309171
BP	GO:0072577	endothelial cell apoptotic process	Fgg, Fga, Kdr, Bmp4, Cd248, Thbs1	0.0310068
BP	GO:0046545	development of primary female sexual characteristics	Dmrta1, Kdr, Mmp2, Pla2g4a, Adamts1, Bmp4, Retn, Sfrp1, Inhba	0.0314816
BP	GO:0048017	inositol lipid-mediated signaling	Pdgfrb, Pdgfb, Kdr, Pik3r5, Hgf, Zfp36l1, Tgfb2, Dcn, Pik3c2g, Unc5b, Serpine2	0.0314816
BP	GO:0001660	fever generation	Il1b, Il1rn, Il1a	0.0314816
BP	GO:0002756	MyD88-independent toll-like receptor signaling pathway	Cd300lf, Tlr6, Irf7	0.0314816
BP	GO:0010755	regulation of plasminogen activation	Clec3b, Serpine2, Thbs1	0.0314816
BP	GO:0015802	basic amino acid transport	Slc7a2, Arg2, Arg1	0.0314816
BP	GO:0031223	auditory behavior	Nrxn1, Nrxn2, Slitrk6	0.0314816
BP	GO:0035872	nucleotide-binding domain, leucine rich repeat containing receptor signaling pathway	Nfkbia, Ptpn22, Irgm2	0.0314816
BP	GO:0045906	negative regulation of vasoconstriction	Apln, Arhgap42, Mmp2	0.0314816
BP	GO:0061318	renal filtration cell differentiation	Klf15, Adipoq, Bmp4	0.0314816
BP	GO:0070942	neutrophil mediated cytotoxicity	Trem1, Arg1, Trem3	0.0314816
BP	GO:0072112	glomerular visceral epithelial cell differentiation	Klf15, Adipoq, Bmp4	0.0314816
BP	GO:0072311	glomerular epithelial cell differentiation	Klf15, Adipoq, Bmp4	0.0314816
BP	GO:0090193	positive regulation of glomerulus development	Egr1, Pdgfb, Adipoq	0.0314816
BP	GO:1903587	regulation of blood vessel endothelial cell proliferation involved in sprouting angiogenesis	Aplnr, Fgfbp1, Thbs1	0.0314816
BP	GO:1904181	positive regulation of membrane depolarization	Kdr, Dcn, Alox12	0.0314816
BP	GO:2001234	negative regulation of apoptotic signaling pathway	Fgg, Mmp9, Il1b, Fga, Bcl2a1b, Hgf, Bcl2a1d, Sod2, Bcl2a1c, Snai2, Hspb1, Bmp4, Bcl2a1a, Unc5b	0.0317228
BP	GO:0007200	phospholipase C-activating G protein-coupled receptor signaling pathway	Cxcr2, Fpr1, Htr2c, Lpar3, Gpr65, Actn2, Fpr2, Ednra	0.031993
BP	GO:0014066	regulation of phosphatidylinositol 3-kinase signaling	Pdgfrb, Pdgfb, Kdr, Hgf, Tgfb2, Dcn, Unc5b, Serpine2	0.031993
BP	GO:0030004	cellular monovalent inorganic cation homeostasis	Dmxl2, Sgk1, Atp1b1, Atp1b2, Aqp11, C7, Atp6v0d2, Cftr	0.031993
BP	GO:0009746	response to hexose	Vsnl1, Egr1, Sox4, Nr1d1, Mup1, Nrxn1, Ghrl, Adcy8, Adipoq, Cftr, Nnat, Thbs1	0.0322735
BP	GO:0048754	branching morphogenesis of an epithelial tube	Hhip, Npnt, Kdr, Ptch1, Dag1, Eng, Slit2, Ccl11, Mmp14, Bmp4, Col4a1, Ednra	0.0322735
BP	GO:0001894	tissue homeostasis	Hamp, Adrb2, Pdgfrb, Col14a1, Ctsk, Kdr, Sftpd, Cdhr1, Rp1, Ltbp3, Pla2g4a, Tff2, Rcn3, Fcgr4	0.0326132
BP	GO:0070231	T cell apoptotic process	Tsc22d3, Arg2, Fas, Tgfb2, Bmp4, Il7r	0.0326132
BP	GO:0042304	regulation of fatty acid biosynthetic process	Il1b, Pla2g4a, Fabp5, Abcd2, Apoc2	0.0328069
BP	GO:1905953	negative regulation of lipid localization	Nfkbia, Mup1, Apoc2, Pparg, Thbs1	0.0328069
BP	GO:0015918	sterol transport	Nfkbia, Ptch1, Pon1, Scarb1, Adipoq, Apoc2, Cftr	0.0332745
BP	GO:0030301	cholesterol transport	Nfkbia, Ptch1, Pon1, Scarb1, Adipoq, Apoc2, Cftr	0.0332745
BP	GO:0034284	response to monosaccharide	Vsnl1, Egr1, Sox4, Nr1d1, Mup1, Nrxn1, Ghrl, Adcy8, Adipoq, Cftr, Nnat, Thbs1	0.0332745
BP	GO:0050796	regulation of insulin secretion	Vsnl1, Il1b, Sox4, Nr1d1, Mup1, Nrxn1, Myrip, Ghrl, Adcy8, Cftr, Sfrp1, Nnat	0.0332745
BP	GO:0007263	nitric oxide mediated signal transduction	Rasd1, Gucy1a2, Pde5a, Thbs1	0.0332745
BP	GO:0070233	negative regulation of T cell apoptotic process	Tsc22d3, Arg2, Bmp4, Il7r	0.0332745
BP	GO:2000738	positive regulation of stem cell differentiation	Tbx5, Ltbp3, Tgfb2, Bmp4	0.0332745
BP	GO:2001243	negative regulation of intrinsic apoptotic signaling pathway	Mmp9, Bcl2a1b, Bcl2a1d, Sod2, Bcl2a1c, Snai2, Hspb1, Bcl2a1a	0.0333665
BP	GO:0042476	odontogenesis	Phex, Osr1, Fam20a, Aspn, Nfic, Bmp4, Ednra, Col1a1, Inhba	0.0335231
BP	GO:0010721	negative regulation of cell development	Postn, Il1b, Fbln1, Epha4, S1pr3, Sema6a, Rap1gap, Nr1d1, Fas, Slit2, Ptprs, Sema3b, Ccl11, Col3a1, Slc6a4, Plk2, Bmp4, Fbn1, Cftr, Il1a	0.0341216
BP	GO:0043491	protein kinase B signaling	Il1b, Xdh, Kdr, Dag1, Eng, Zfp36l1, Mup1, Nrxn1, Rcn3, C1qtnf3, Thbs1, Mmp3	0.0343771
BP	GO:0006749	glutathione metabolic process	Gsta3, Mgst1, Gsr, Gsta4, Sod2, Slc7a11	0.0346216
BP	GO:0010524	positive regulation of calcium ion transport into cytosol	Aplnr, Adrb2, Clec4b1, Bmp4, Ednra, Cd19	0.0346216
BP	GO:0015807	L-amino acid transport	Slc6a20a, Slc7a2, Arg2, Slc38a5, Arg1, Slc7a11	0.0346216
BP	GO:2001238	positive regulation of extrinsic apoptotic signaling pathway	Tgfb2, Unc5b, Sfrp1, Tnfsf10, Thbs1, Inhba	0.0346216
BP	GO:0003073	regulation of systemic arterial blood pressure	Postn, Arhgap42, Adrb2, Ace2, Pdgfb, Eng, Sod2, Mcpt4, Klk1b16	0.0350566
BP	GO:0061041	regulation of wound healing	S100a9, Fgg, Adrb2, Fga, Pdgfb, Alox12, Plek, Acta2, Serpine2, Thbs1	0.0352615
BP	GO:0006814	sodium ion transport	Adrb2, Scn7a, Sgk1, Osr1, Atp1b1, Atp1b2, Slc10a5, Bpifa1, Agrn, Fxyd1, Scn3b, Hcn1, Serpine2	0.035784
BP	GO:1901216	positive regulation of neuron death	Egr1, Il1b, Fas, Ddit4, Tlr6, Tgfb2, Agrn, Jun, Ccl3	0.0364511
BP	GO:0106106	cold-induced thermogenesis	Adrb2, Adipor2, Mfap2, Nr1d1, Ghrl, Tshr, Adipoq, Lcn2, Fabp5, Elovl6	0.0364511
BP	GO:0120161	regulation of cold-induced thermogenesis	Adrb2, Adipor2, Mfap2, Nr1d1, Ghrl, Tshr, Adipoq, Lcn2, Fabp5, Elovl6	0.0364511
BP	GO:0062014	negative regulation of small molecule metabolic process	Dkk3, Ddit4, Mup1, Adipoq, Snai2, Plek, Fbp1, C1qtnf3	0.0364511
BP	GO:0043525	positive regulation of neuron apoptotic process	Egr1, Il1b, Fas, Tgfb2, Agrn, Jun, Ccl3	0.0364511
BP	GO:0051781	positive regulation of cell division	Il1b, Tgfb3, Cdc14a, Pdgfb, Tgfb2, Lbh, Il1a	0.0364511
BP	GO:0003171	atrioventricular valve development	Sox4, Tbx5, Slit3, Tgfb2	0.0364511
BP	GO:0030212	hyaluronan metabolic process	Il1b, Pdgfb, Itih4, Has2	0.0364511
BP	GO:0044342	type B pancreatic cell proliferation	Nr1d1, Errfi1, Nr4a1, Sfrp1	0.0364511
BP	GO:0045408	regulation of interleukin-6 biosynthetic process	Il1b, Nlrp12, Tlr6, Ghrl	0.0364511
BP	GO:0060343	trabecula formation	Mmp2, Adamts1, Sfrp1, Col1a1	0.0364511
BP	GO:0060536	cartilage morphogenesis	Col14a1, Snai2, Col6a3, Col12a1	0.0364511
BP	GO:0061298	retina vasculature development in camera-type eye	Rhoj, Pdgfrb, Pdgfb, Col4a1	0.0364511
BP	GO:1901018	positive regulation of potassium ion transmembrane transporter activity	Atp1b1, Atp1b2, Lrrc26, Actn2	0.0364511
BP	GO:0002829	negative regulation of type 2 immune response	Arg2, Arg1, Hlx	0.0364511
BP	GO:0006924	activation-induced cell death of T cells	Tsc22d3, Fas, Tgfb2	0.0364511
BP	GO:0010713	negative regulation of collagen metabolic process	Errfi1, Cygb, Pparg	0.0364511
BP	GO:0030213	hyaluronan biosynthetic process	Il1b, Pdgfb, Has2	0.0364511
BP	GO:0032966	negative regulation of collagen biosynthetic process	Errfi1, Cygb, Pparg	0.0364511
BP	GO:0034116	positive regulation of heterotypic cell-cell adhesion	Fgg, Il1b, Fga	0.0364511
BP	GO:0043031	negative regulation of macrophage activation	Nr1d1, Tff2, Pparg	0.0364511
BP	GO:0051782	negative regulation of cell division	Ptch1, Txnip, Susd2	0.0364511
BP	GO:0090141	positive regulation of mitochondrial fission	Kdr, Bnip3, Dcn	0.0364511
BP	GO:1905063	regulation of vascular smooth muscle cell differentiation	Pdgfb, Eng, Sod2	0.0364511
BP	GO:0009913	epidermal cell differentiation	Ptch1, Spink5, Txnip, Zfp36l1, Tgfb2, Mcoln3, Palld, Sprr2a1, Sprr1a, Errfi1, Bmp4, Slitrk6, Il1a	0.037329
BP	GO:0002696	positive regulation of leukocyte activation	Hamp, Il1b, Mmp8, Clec4d, Zbtb16, Itgam, Vtcn1, Lyst, Ighv1-53, Ptpn22, Tlr6, Bst1, Ighg, Malt1, Ighv1-72, Mmp14, Cftr, Hlx, Il7r, Ighv1-47, Thbs1, Igfbp2	0.0374342
BP	GO:0032411	positive regulation of transporter activity	Adrb2, Atp1b1, Atp1b2, Lrrc26, Pon1, Bmp4, Actn2, Cftr, Hcn1	0.0374342
BP	GO:0046717	acid secretion	Il1b, Cckar, Aqp9, Htr2c, Ghrl, Pla2g4a, Tff2, Il1rn, Il1a	0.0374342
BP	GO:0009395	phospholipid catabolic process	Gdpd1, Gpcpd1, Pla2g4a, Scarb1, Apoc2	0.0374554
BP	GO:0031128	developmental induction	Robo2, Robo1, Gata5, Fgfr4, Bmp4	0.0374554
BP	GO:0032371	regulation of sterol transport	Nfkbia, Ptch1, Pon1, Adipoq, Apoc2	0.0374554
BP	GO:0032374	regulation of cholesterol transport	Nfkbia, Ptch1, Pon1, Adipoq, Apoc2	0.0374554
BP	GO:0045823	positive regulation of heart contraction	Apln, Adrb2, Ace2, Tgfb2, Scn3b	0.0374554
BP	GO:0070232	regulation of T cell apoptotic process	Tsc22d3, Arg2, Tgfb2, Bmp4, Il7r	0.0374554
BP	GO:0008406	gonad development	Dmrta1, Kdr, Osr1, Mmp2, Tgfb2, Pla2g4a, Adamts1, Bmp4, Retn, Cftr, Sfrp1, Il1a, Inhba	0.0380763
BP	GO:0045682	regulation of epidermis development	Ptch1, Zfp36l1, Tgfb2, Errfi1, Bmp4, Fermt1, Inhba	0.0380763
BP	GO:0050805	negative regulation of synaptic transmission	Il1b, Htr1b, Pcdh17, Adcy8, Adipoq, Slc6a4, Plk2	0.0380763
BP	GO:0070613	regulation of protein processing	Il1r2, Il1b, Cd59a, Clec3b, Mmp14, Serpine2, Thbs1	0.0380763
BP	GO:1904427	positive regulation of calcium ion transmembrane transport	Aplnr, Adrb2, Atp1b1, Clec4b1, Bmp4, Ednra, Cd19	0.0380763
BP	GO:0045600	positive regulation of fat cell differentiation	Zbtb16, Htr2c, Zfp36l1, Snai2, Pparg, Sfrp1	0.0383462
BP	GO:0051591	response to cAMP	Pygm, Zfp36l1, Adipoq, Jun, Cftr, Hcn1	0.0383462
BP	GO:0007613	memory	Egr1, Il1b, Sgk1, Pde5a, Pak6, Adcy8, Slc6a4, Plk2, Itga8, Il1rn	0.038422
BP	GO:0015850	organic hydroxy compound transport	Nfkbia, Htr1b, Aqp9, Ptch1, Slc22a3, Pon1, Slc16a7, Ghrl, Scarb1, Adipoq, Slco1a5, Slc6a4, Apoc2, Cftr	0.0385423
BP	GO:0072330	monocarboxylic acid biosynthetic process	Dhrs9, Il1b, Nr1d1, Ddit4, Pla2g4a, Rdh16, Alox12, Fgfr4, Fabp5, Rbp1, Elovl6, Fbp1, Abcd2, Apoc2, Fads2	0.0385484
BP	GO:0015837	amine transport	Il1b, Ace2, Htr1b, Aqp9, Htr2c, Arg2, Osr1, Arg1, Il1rn	0.0385663
BP	GO:0110110	positive regulation of animal organ morphogenesis	Robo2, Eng, Tgfb2, Robo1, Gata5, Fgfr4, Bmp4, Ednra	0.0392283
BP	GO:1901222	regulation of NIK/NF-kappaB signaling	Il1b, Mmp8, Nlrp12, Cd14, Tspan6, Ptpn22, Malt1, C1qtnf3	0.0392283
BP	GO:0002029	desensitization of G protein-coupled receptor signaling pathway	Aplnr, Apln, Adrb2, Htr1b	0.0397551
BP	GO:0021952	central nervous system projection neuron axonogenesis	Prdm8, Epha4, Slit2, Cdh11	0.0397551
BP	GO:0022401	negative adaptation of signaling pathway	Aplnr, Apln, Adrb2, Htr1b	0.0397551
BP	GO:0032891	negative regulation of organic acid transport	Il1b, Osr1, Il1rn, Thbs1	0.0397551
BP	GO:0042226	interleukin-6 biosynthetic process	Il1b, Nlrp12, Tlr6, Ghrl	0.0397551
BP	GO:0043032	positive regulation of macrophage activation	Hamp, Mmp8, Tlr6, Thbs1	0.0397551
BP	GO:0060445	branching involved in salivary gland morphogenesis	Pdgfb, Dag1, Hgf, Snai2	0.0397551
BP	GO:0090200	positive regulation of release of cytochrome c from mitochondria	Mmp9, Fas, Bnip3, Tnfsf10	0.0397551
BP	GO:0098698	postsynaptic specialization assembly	Ptprs, Nrxn1, Gap43, Nrxn2	0.0397551
BP	GO:0061178	regulation of insulin secretion involved in cellular response to glucose stimulus	Vsnl1, Nr1d1, Mup1, Nrxn1, Ghrl, Adcy8, Cftr	0.0397551
BP	GO:0043616	keratinocyte proliferation	Ptch1, Zfp36l1, Snai2, Fermt1, Has2	0.0400216
BP	GO:0050807	regulation of synapse organization	Epha4, Sparc, Dag1, Ptprs, Nrxn1, Ghrl, Tuba1a, Clstn2, Agrn, Slc7a11, Gap43, Slitrk6, Nrcam, Myh10, Srpx2	0.0404038
BP	GO:0019218	regulation of steroid metabolic process	Egr1, Il1b, Dkk3, Nr1d1, Igfbp7, Fgfr4, Snai2, Il1a	0.0408129
BP	GO:1902106	negative regulation of leukocyte differentiation	Pglyrp1, Tmem178, Adipoq, Bmp4, Fbn1, Sfrp1, Hlx, Loxl3	0.0408129
BP	GO:0042326	negative regulation of phosphorylation	Gfra2, Slfn1, Il1b, Ace2, Xdh, Fbln1, Nlrp12, Sema6a, Dag1, Eng, Ddit4, Slit2, Hgf, Ptpn22, Adipoq, Errfi1, Hspb1, Pmepa1, Jun, Bmp4, Fbp1, Sfrp1	0.0414878
BP	GO:0051899	membrane depolarization	Scn7a, Kdr, Dcn, Alox12, Jun, Scn3b, Hcn1	0.0418269
BP	GO:1903901	negative regulation of viral life cycle	Ifitm6, Slpi, Oas1g, Oasl2, Ltf, Isg15, Ifitm1	0.0418269
BP	GO:0010715	regulation of extracellular matrix disassembly	Ddr2, Tgfb2, Fgfr4	0.0418269
BP	GO:0010935	regulation of macrophage cytokine production	Tgfb3, Spon2, Tgfb2	0.0418269
BP	GO:0016114	terpenoid biosynthetic process	Dhrs9, Rdh16, Rbp1	0.0418269
BP	GO:0031115	negative regulation of microtubule polymerization	Tubb4a, Sgk1, Clip3	0.0418269
BP	GO:0060330	regulation of response to interferon-gamma	Arg1, Irgm2, Pparg	0.0418269
BP	GO:0060334	regulation of interferon-gamma-mediated signaling pathway	Arg1, Irgm2, Pparg	0.0418269
BP	GO:0061430	bone trabecula morphogenesis	Mmp2, Sfrp1, Col1a1	0.0418269
BP	GO:1903978	regulation of microglial cell activation	Mmp8, Nr1d1, Pparg	0.0418269
BP	GO:2001241	positive regulation of extrinsic apoptotic signaling pathway in absence of ligand	Tgfb2, Unc5b, Inhba	0.0418269
BP	GO:0097237	cellular response to toxic substance	Sod3, Egr1, Pdgfrb, Rdh12, Pdgfb, Kdr, Bnip3, Hgf, Fbln5, Sod2, Lcn2	0.0421492
BP	GO:0045137	development of primary sexual characteristics	Dmrta1, Kdr, Osr1, Mmp2, Tgfb2, Pla2g4a, Adamts1, Bmp4, Retn, Cftr, Sfrp1, Il1a, Inhba	0.0421492
BP	GO:0099173	postsynapse organization	Ctnnd2, Epha4, Ptprs, Nrxn1, Ghrl, Agrn, Slc7a11, Gap43, Cnksr2, Nrxn2, Nrcam, Myh10	0.0425323
BP	GO:0032722	positive regulation of chemokine production	Postn, Egr1, Il1b, Adipoq, Cd84, Il1a	0.0427037
BP	GO:0043462	regulation of ATPase activity	Adrb2, Atp1b1, Atp1b2, Ltf, Efcab1, Agrn	0.0427037
BP	GO:0003254	regulation of membrane depolarization	Kdr, Dcn, Alox12, Scn3b, Hcn1	0.0427397
BP	GO:0061028	establishment of endothelial barrier	Il1b, S1pr3, Eng, Ptprs, Sox18	0.0427397
BP	GO:1902893	regulation of pri-miRNA transcription by RNA polymerase II	Apln, Pdgfb, Tgfb2, Jun, Bmp4	0.0427397
BP	GO:0019932	second-messenger-mediated signaling	Aplnr, Cxcr2, Adrb2, Rasd1, Cxcr1, Gucy1a2, Pde5a, Kdr, Ccr1, Htr2c, Atp1b1, Lmcd1, Bst1, Tshr, Adcy8, Gpr65, Irgm2, Tff2, Calml4, Fpr2, Thbs1	0.0428196
BP	GO:0002761	regulation of myeloid leukocyte differentiation	Ccr1, Tmem178, Zfp36l1, Adipoq, Rbp1, Jun, Fbn1, Sfrp1, Ccl3	0.0428363
BP	GO:0030217	T cell differentiation	Clec4e, Egr1, Il1b, Clec4d, Zbtb16, Sox4, Fas, Ptpn22, Zfp36l1, Bcl2a1d, Malt1, Bmp4, Hlx, Loxl3, Il7r	0.0430799
BP	GO:0032874	positive regulation of stress-activated MAPK cascade	Mid1, Il1f9, Il1b, Mmp8, Xdh, Epha4, Tnfrsf19, Tlr6, Tgfb2, Il1rn, Il1a	0.0430799
BP	GO:0043271	negative regulation of ion transport	Mmp9, Hamp, Il1b, Htr1b, Osr1, Tgfb2, Agrn, Actn2, Il1rn, Serpine2, Thbs1	0.0430799
BP	GO:0043409	negative regulation of MAPK cascade	Il1b, Ace2, Fbln1, Nlrp12, Sema6a, Dag1, Ptpn22, Adipoq, Errfi1, Bmp4, Sfrp1	0.0430799
BP	GO:0030224	monocyte differentiation	Zfp36l1, Jun, Bmp4, Pparg	0.0430799
BP	GO:0033273	response to vitamin	Postn, Snai2, Rbp1, Bglap	0.0430799
BP	GO:0042119	neutrophil activation	Cxcr2, Itgam, Il18rap, Fcgr4	0.0430799
BP	GO:0043552	positive regulation of phosphatidylinositol 3-kinase activity	Pdgfrb, Pdgfb, Fpr2, Cd19	0.0430799
BP	GO:1903131	mononuclear cell differentiation	Zfp36l1, Jun, Bmp4, Pparg	0.0430799
BP	GO:1903319	positive regulation of protein maturation	Il1b, Sox4, Clec3b, Mmp14	0.0430799
BP	GO:0003205	cardiac chamber development	Robo2, Sox4, Tbx5, Eng, Slit2, Slit3, Tgfb2, Robo1, Adamts1, Fzd2, Bmp4, Myh10	0.0431772
BP	GO:0003231	cardiac ventricle development	Robo2, Sox4, Tbx5, Eng, Slit2, Slit3, Tgfb2, Robo1, Fzd2, Bmp4	0.0431772
BP	GO:0055067	monovalent inorganic cation homeostasis	Dmxl2, Scn7a, Sgk1, Atp1b1, Atp1b2, Aqp11, Slc26a4, C7, Atp6v0d2, Cftr	0.0431772
BP	GO:0055076	transition metal ion homeostasis	Hamp, Fbxl5, Steap4, Ltf, Alas2, Atp7b, Sod2, Lcn2, Slc39a12	0.0442575
BP	GO:0070304	positive regulation of stress-activated protein kinase signaling cascade	Mid1, Il1f9, Il1b, Mmp8, Xdh, Epha4, Tnfrsf19, Tlr6, Tgfb2, Il1rn, Il1a	0.0445113
BP	GO:0030512	negative regulation of transforming growth factor beta receptor signaling pathway	Tgfb3, Veph1, Aspn, Tgfb1i1, Pmepa1, Fbn1	0.0448517
BP	GO:0031111	negative regulation of microtubule polymerization or depolymerization	Mid1, Tubb4a, Sgk1, Rp1, Clip3	0.0457287
BP	GO:0098754	detoxification	Sod3, Gsta3, Rdh12, Fbln5, Sod2	0.0457287
BP	GO:0043266	regulation of potassium ion transport	Adrb2, Cckar, Atp1b1, Atp1b2, Lrrc26, Cd63, Agrn, Actn2	0.045887
BP	GO:0051592	response to calcium ion	Fgg, Fga, Trpv6, Nrxn1, Pla2g4a, Adcy8, Jun, Hcn1, Thbs1	0.0461662
BP	GO:0032409	regulation of transporter activity	Mmp9, Adrb2, Osr1, Atp1b1, Atp1b2, Lrrc26, Pon1, Nrxn1, Agrn, Fxyd1, Bmp4, Actn2, Scn3b, Cftr, Hcn1	0.0463868
BP	GO:0043434	response to peptide hormone	Serpina1d, Egr1, Il1b, Klf15, Serpina3f, Sgk1, Zfp36l1, Tshr, Adcy8, Adipoq, Serpina3m, Bglap, Actn2, Nr4a1, Retn, Pparg, H2afz	0.0464791
BP	GO:0015718	monocarboxylic acid transport	Mfsd2a, Il1b, Aqp9, Htr2c, Slc16a7, Pla2g4a, Slco1a5, Pparg, Il1a, Thbs1	0.0466795
BP	GO:0043903	regulation of symbiosis, encompassing mutualism through parasitism	Ifitm6, Fbln1, Slpi, Oas1g, Sftpd, Oasl2, Arg1, Ltf, Bpifa1, Isg15, Jun, Ifitm1	0.0469356
BP	GO:0023058	adaptation of signaling pathway	Aplnr, Apln, Adrb2, Htr1b	0.0469356
BP	GO:0032692	negative regulation of interleukin-1 production	Il1r2, Nlrp12, Ghrl, Errfi1	0.0469356
BP	GO:0034110	regulation of homotypic cell-cell adhesion	Fgg, Adrb2, Alox12, Serpine2	0.0469356
BP	GO:0042533	tumor necrosis factor biosynthetic process	Ghrl, Errfi1, Hspb1, Thbs1	0.0469356
BP	GO:0042534	regulation of tumor necrosis factor biosynthetic process	Ghrl, Errfi1, Hspb1, Thbs1	0.0469356
BP	GO:0050654	chondroitin sulfate proteoglycan metabolic process	Egflam, Mamdc2, Dcn, Bgn	0.0469356
BP	GO:0060317	cardiac epithelial to mesenchymal transition	Eng, Tgfb2, Snai2, Has2	0.0469356
BP	GO:1903793	positive regulation of anion transport	Il1b, Ace2, Htr2c, Fxyd1, Cftr, Il1a	0.0469356
BP	GO:0048708	astrocyte differentiation	S100a8, S100a9, Il1b, Epha4, Nr1d1, Fpr2, Serpine2	0.0469356
BP	GO:0051341	regulation of oxidoreductase activity	Gzma, Il1b, Hp, Arg2, Aoc3, Eng, Scarb1	0.0469356
BP	GO:0051384	response to glucocorticoid	Sult1a1, Sgk1, Fas, Ddit4, Zfp36l1, Bmp4, Il1rn	0.0469356
BP	GO:1900407	regulation of cellular response to oxidative stress	Hgf, Tlr6, Fbln5, Sod2, Slc7a11, Hspb1, Mmp3	0.0469356
BP	GO:0003414	chondrocyte morphogenesis involved in endochondral bone morphogenesis	Col14a1, Col6a3, Col12a1	0.0469356
BP	GO:0003429	growth plate cartilage chondrocyte morphogenesis	Col14a1, Col6a3, Col12a1	0.0469356
BP	GO:0007638	mechanosensory behavior	Nrxn1, Nrxn2, Slitrk6	0.0469356
BP	GO:0042359	vitamin D metabolic process	Il1b, Fgfr4, Snai2	0.0469356
BP	GO:0042448	progesterone metabolic process	Dhrs9, Akr1c14, Egr1	0.0469356
BP	GO:0051852	disruption by host of symbiont cells	Trem1, Arg1, Trem3	0.0469356
BP	GO:0051873	killing by host of symbiont cells	Trem1, Arg1, Trem3	0.0469356
BP	GO:0072672	neutrophil extravasation	Trem1, Trem3, Il1a	0.0469356
BP	GO:0090171	chondrocyte morphogenesis	Col14a1, Col6a3, Col12a1	0.0469356
BP	GO:0097094	craniofacial suture morphogenesis	Frem1, Mmp14, Bmp4	0.0469356
BP	GO:1901722	regulation of cell proliferation involved in kidney development	Egr1, Pdgfb, Bmp4	0.0469356
BP	GO:2000647	negative regulation of stem cell proliferation	Fbln1, Snai2, Fermt1	0.0469356
BP	GO:0072376	protein activation cascade	Fgg, Cfd, Il1b, Fga, Fbln1, Ighv1-53, Cd59a, Ighg, Ighv1-72, F13a1, C1qb, Ighv1-47	0.0478442
BP	GO:0045907	positive regulation of vasoconstriction	Fgg, Fga, Pdgfb, Pde5a, Htr2c	0.0478442
BP	GO:0048010	vascular endothelial growth factor receptor signaling pathway	Pdgfb, Kdr, Cd59a, Hspb1, Bmp4	0.0478442
BP	GO:0050704	regulation of interleukin-1 secretion	Il1r2, Nlrp12, Arg2, Casp4, Ccl3	0.0478442
BP	GO:0090199	regulation of release of cytochrome c from mitochondria	Mmp9, Fas, Bnip3, Hgf, Tnfsf10	0.0478442
BP	GO:1902041	regulation of extrinsic apoptotic signaling pathway via death domain receptors	Fgg, Fga, Hgf, Sfrp1, Thbs1	0.0478442
BP	GO:2001239	regulation of extrinsic apoptotic signaling pathway in absence of ligand	Il1b, Tgfb2, Snai2, Unc5b, Inhba	0.0478442
BP	GO:0045807	positive regulation of endocytosis	Apln, Il1b, Cd300lf, Tspan1, Rap1gap, Sftpd, Cd14, Cd63, Clip3, Fpr2, Pparg	0.0479035
BP	GO:0035690	cellular response to drug	Egr1, Il1b, Pdgfrb, Pdgfb, Htr1b, Kdr, Bnip3, Ddit4, Slit2, Hgf, Ptpn22, Adcy8, Adipoq, Lcn2, Bmp4, Fbp1, Cftr, Sfrp1, Thbs1	0.0480065
BP	GO:0045995	regulation of embryonic development	Pdgfb, Osr1, Dag1, Adipoq, Lama3, Fzd2, Bmp4, Il1rn, Sfrp1	0.0486097
BP	GO:0014074	response to purine-containing compound	Il1b, Pygm, Zfp36l1, Adipoq, Slc6a4, Jun, Cftr, Hcn1	0.0486968
BP	GO:0038061	NIK/NF-kappaB signaling	Il1b, Mmp8, Nlrp12, Cd14, Tspan6, Ptpn22, Malt1, C1qtnf3	0.0486968
BP	GO:0008593	regulation of Notch signaling pathway	Postn, Robo2, Nfkbia, Tgfb2, Robo1, Gata5, Mmp14	0.0489605
BP	GO:0009593	detection of chemical stimulus	Tgfb3, Azgp1, Eng, Tlr6, Scarb1, Sod2, Pigr	0.0489605
BP	GO:0055072	iron ion homeostasis	Hamp, Fbxl5, Steap4, Ltf, Alas2, Sod2, Lcn2	0.0489605
BP	GO:1903845	negative regulation of cellular response to transforming growth factor beta stimulus	Tgfb3, Veph1, Aspn, Tgfb1i1, Pmepa1, Fbn1	0.0489978
BP	GO:0009612	response to mechanical stimulus	Nfkbia, Dag1, Mmp2, Nrxn1, Nrxn2, Jun, Slitrk6, Ednra, Col1a1, Serpine2, Thbs1	0.0493493
BP	GO:0050670	regulation of lymphocyte proliferation	Tarm1, Slfn1, Il1b, Vtcn1, Pde5a, Arg2, Sftpd, Ptpn22, Arg1, Bst1, Bmp4, Gpnmb, Igfbp2	0.0494778
BP	GO:0050803	regulation of synapse structure or activity	Epha4, Sparc, Dag1, Ptprs, Nrxn1, Ghrl, Tuba1a, Clstn2, Agrn, Slc7a11, Gap43, Slitrk6, Nrcam, Myh10, Srpx2	0.0497838
CC	GO:0031012	extracellular matrix	Fgg, Mmp9, Postn, Sod3, Ecm2, Mmp8, Tgfb3, Fga, Abi3bp, Col14a1, Mfap4, Spon2, Fbln1, Npnt, Prelp, Mfap5, Frem1, Mfap2, Sparc, Dag1, Sftpd, Dpt, Egflam, Nid1, Mmp2, Igfbp7, Clec3b, Loxl1, Ltbp3, Slit2, Aspn, Lum, Plxdc2, Adamts17, Fbln5, Mamdc2, Eln, Tgfb2, Dcn, Adamts2, Itih4, Hspg2, Ltbp4, Adamts1, Agrn, Lama3, Col3a1, Serpinh1, Bgn, Ltbp2, F13a1, Ctsd, Pxdn, Mmp14, Cilp, Fbn1, Col4a1, Vwf, Olf…	5.68e-31
CC	GO:0062023	collagen-containing extracellular matrix	Fgg, Mmp9, Postn, Sod3, Ecm2, Tgfb3, Fga, Abi3bp, Col14a1, Mfap4, Fbln1, Npnt, Prelp, Mfap5, Frem1, Mfap2, Sparc, Dag1, Sftpd, Dpt, Egflam, Nid1, Igfbp7, Loxl1, Ltbp3, Slit2, Aspn, Lum, Plxdc2, Adamts17, Fbln5, Mamdc2, Eln, Tgfb2, Dcn, Adamts2, Itih4, Hspg2, Ltbp4, Adamts1, Agrn, Lama3, Col3a1, Serpinh1, Bgn, Ltbp2, F13a1, Ctsd, Pxdn, Cilp, Fbn1, Col4a1, Vwf, Sfrp1, Col6a3, Col12a1, Srpx2, Lamc1,…	5.68e-31
CC	GO:0044420	extracellular matrix component	Mfap4, Fbln1, Mfap5, Mfap2, Lum, Fbln5, Eln, Lama3, Col3a1, Fbn1, Col4a1, Col12a1, Lamc1, Col1a1, Col4a2	6.35e-10
CC	GO:0005604	basement membrane	Fbln1, Npnt, Frem1, Sparc, Dag1, Egflam, Nid1, Loxl1, Tgfb2, Hspg2, Adamts1, Agrn, Lama3, Fbn1, Col4a1, Lamc1, Col28a1, Col4a2	8.58e-08
CC	GO:0005581	collagen trimer	Col14a1, Sftpd, Marco, Lum, Dcn, Adipoq, Col3a1, Col4a1, Col6a3, Col12a1, Col28a1, C1qb, Col1a1, C1qtnf3, Col4a2	4.54e-07
CC	GO:0031091	platelet alpha granule	Fgg, Fga, Sparc, F5, Serpine2, Thbs1	0.00063053
CC	GO:0098644	complex of collagen trimers	Lum, Col3a1, Col4a1, Col1a1, Col4a2	0.00336277
CC	GO:0005614	interstitial matrix	Ecm2, Abi3bp, Col14a1, Egflam, Mamdc2	0.00374972
CC	GO:0045121	membrane raft	Slc2a3, Plvap, Adrb2, Itgam, Kdr, Ptch1, Dag1, Atp1b1, Fas, Cd14, Ehd2, Tlr6, Tuba1a, Tshr, Adcy8, Scarb1, Fxyd1, Serpinh1, Slc6a4, Clip3, Ctsd, Ednra, Unc5b, Has2	0.00374972
CC	GO:0098857	membrane microdomain	Slc2a3, Plvap, Adrb2, Itgam, Kdr, Ptch1, Dag1, Atp1b1, Fas, Cd14, Ehd2, Tlr6, Tuba1a, Tshr, Adcy8, Scarb1, Fxyd1, Serpinh1, Slc6a4, Clip3, Ctsd, Ednra, Unc5b, Has2	0.00374972
CC	GO:0098589	membrane region	Slc2a3, Plvap, Adrb2, Itgam, Kdr, Ptch1, Dag1, Atp1b1, Fas, Cd14, Ehd2, Tlr6, Tuba1a, Tshr, Adcy8, Scarb1, Fxyd1, Serpinh1, Slc6a4, Clip3, Ctsd, Ednra, Unc5b, Has2	0.00551556
CC	GO:0044853	plasma membrane raft	Slc2a3, Plvap, Adrb2, Itgam, Ptch1, Dag1, Atp1b1, Ehd2, Adcy8, Scarb1, Fxyd1, Has2	0.00551556
CC	GO:0001527	microfibril	Mfap4, Mfap5, Mfap2, Fbn1	0.00551556
CC	GO:0030141	secretory granule	Fgg, Slc2a3, Il1b, Tgfb3, Fga, Dmxl2, Acpp, Spink5, Sparc, Fas, Loxl1, Ltf, Tgfb2, Myrip, Pla2g4a, F5, Vwf, Capn11, Col1a1, Serpine2, Klk1b16, Dmbt1, Thbs1, Ngp	0.00556756
CC	GO:0042383	sarcolemma	Adrb2, Tgfb3, Des, Dag1, Atp1b1, Fas, Cacng1, Agrn, Alox12, Fxyd1, Bgn, Ednra, Col6a3	0.0177796
CC	GO:0031225	anchored component of membrane	Gfra2, Prmt8, Art2b, Nrn1, Ly6g, Vtcn1, Dpep2, Cd14, Cd59a, Bst1, Enpp6, Ly6i, Lypd2, Vnn3	0.0253836
CC	GO:0005901	caveola	Slc2a3, Plvap, Adrb2, Ptch1, Atp1b1, Ehd2, Adcy8, Scarb1, Fxyd1	0.0298831
CC	GO:0045177	apical part of cell	Slc6a20a, Adrb2, Pdgfrb, Mgst1, Acpp, Ddr2, Atp1b1, Fas, Atp1b2, Cdhr2, Dsg1b, Myrip, Atp7b, Adcy8, Fxyd1, Pdzd2, Slc26a4, Fat1, Itga8, Atp6v0d2, Cftr, Pappa2, Igfbp2	0.0326348
CC	GO:0098858	actin-based cell projection	Cdc14a, Epha4, Antxr1, Acpp, Dag1, Aoc3, Cdhr2, Bpifa1, Scarb1, Palld, Gap43, Fat1, Actn2, Cftr	0.0477963
MF	GO:0005201	extracellular matrix structural constituent	Fgg, Postn, Fga, Abi3bp, Col14a1, Mfap4, Fbln1, Npnt, Prelp, Mfap5, Mfap2, Sparc, Dpt, Nid1, Igfbp7, Slit2, Aspn, Lum, Fbln5, Eln, Dcn, Hspg2, Adipoq, Ltbp4, Agrn, Lama3, Col3a1, Bgn, Ltbp2, Pxdn, Fbn1, Col4a1, Vwf, Col6a3, Col12a1, Srpx2, Lamc1, Col28a1, Col1a1, Dmbt1, Thbs1, Col4a2	3.3e-29
MF	GO:0005539	glycosaminoglycan binding	Postn, Ecm2, Abi3bp, Itgam, Prelp, Pglyrp1, Ptch1, Egflam, Eng, Clec3b, Slit2, Ptprs, Liph, Slit3, Ltf, Serpind1, Mamdc2, Pcolce, Dcn, Adamts1, Agrn, Fgfr4, Bgn, Ltbp2, Bmp4, Fbn1, Sfrp1, Serpine2, Thbs1, Gpnmb	3.39e-11
MF	GO:0005518	collagen binding	Ecm2, Abi3bp, Podn, Antxr1, Ctsk, Pdgfb, Mrc2, Ddr2, Sparc, Nid1, Aspn, Lum, Pcolce, Dcn, Serpinh1, Vwf, Thbs1	7.88e-10
MF	GO:0008201	heparin binding	Postn, Ecm2, Abi3bp, Itgam, Prelp, Ptch1, Clec3b, Slit2, Ptprs, Liph, Slit3, Ltf, Serpind1, Pcolce, Adamts1, Fgfr4, Ltbp2, Bmp4, Fbn1, Sfrp1, Serpine2, Thbs1, Gpnmb	7.31e-09
MF	GO:1901681	sulfur compound binding	Postn, Ecm2, Abi3bp, Sult1a1, Prmt8, Itgam, Mgst1, Prelp, Gsr, Ptch1, Clec3b, Slit2, Ptprs, Liph, Slit3, Gsta4, Ltf, Serpind1, Pcolce, Adamts1, Agrn, Fgfr4, Ltbp2, Bmp4, Fbn1, Sfrp1, Serpine2, Thbs1, Gpnmb	8.57e-09
MF	GO:0019838	growth factor binding	Il1r2, Csf3r, Pdgfrb, Tgfb3, Pdgfb, Kdr, Igfbp7, Eng, Ltbp3, Fgfbp1, Ltbp4, Agrn, Fgfr4, Col3a1, Ltbp2, Col4a1, Il1rn, Srpx2, Col1a1, Thbs1, Igfbp2	7.03e-08
MF	GO:0048018	receptor ligand activity	Retnlg, Il1f9, Hamp, Apln, Il1b, Tgfb3, Saa3, Pdgfb, Retnla, Pglyrp1, Ifna9, Sema6a, Ppbp, Ccl6, Slit2, Hgf, Sema3b, Tgfb2, Ghrl, Npy, Ccl11, Adipoq, Gdf10, Bmp4, Cxcl14, Fbn1, Ccl9, Retn, Saa4, Il1rn, Ccl3, Tnfsf10, Il1a, Ccl24, Gpnmb, Defb8, Inhba	2.79e-06
MF	GO:0050839	cell adhesion molecule binding	Fgg, Postn, Il1b, Fga, Fbln1, Npnt, Ctnnd2, S1pr3, Kdr, Cdhr2, Fbln5, Nrxn1, Isg15, Lama3, Col3a1, Mmp14, Nrxn2, Fbn1, Vwf, Thbs1, Gpnmb, Cdh11	7.65e-05
MF	GO:0030021	extracellular matrix structural constituent conferring compression resistance	Prelp, Aspn, Lum, Dcn, Hspg2, Bgn	7.79e-05
MF	GO:0030246	carbohydrate binding	Clec4e, Cd33, Slc2a3, Clec4d, Klra2, Siglece, Gpcpd1, Mrc2, Frem1, Sftpd, Pygm, Eng, Clec3b, Ly75, Clec12b, Mrc1, Clec1b, Fbp1, Cd248, P4ha3, Olr1, Clec5a, Susd2	0.000115453
MF	GO:0050840	extracellular matrix binding	Sparc, Dag1, Nid1, Slit2, Eln, Dcn, Bgn, Olfml2b, Cd248, Thbs1	0.000256279
MF	GO:0030020	extracellular matrix structural constituent conferring tensile strength	Col14a1, Col3a1, Col4a1, Col6a3, Col12a1, Col28a1, Col1a1, Col4a2	0.000407051
MF	GO:0005125	cytokine activity	Il1f9, Il1b, Tgfb3, Pglyrp1, Ifna9, Ppbp, Ccl6, Tgfb2, Ccl11, Gdf10, Bmp4, Cxcl14, Ccl9, Il1rn, Ccl3, Tnfsf10, Il1a, Ccl24, Inhba	0.000414992
MF	GO:0048407	platelet-derived growth factor binding	Pdgfrb, Pdgfb, Col3a1, Col4a1, Col1a1	0.000500738
MF	GO:0005178	integrin binding	Il1b, Fbln1, Npnt, S1pr3, Kdr, Fbln5, Isg15, Lama3, Col3a1, Mmp14, Fbn1, Vwf, Thbs1, Gpnmb	0.000514828
MF	GO:0050431	transforming growth factor beta binding	Tgfb3, Eng, Ltbp3, Ltbp4, Agrn, Thbs1	0.000666027
MF	GO:0001968	fibronectin binding	Mmp9, Fbln1, Ctsk, Mfap2, Mmp2, Loxl3, Thbs1	0.000666027
MF	GO:0004175	endopeptidase activity	Asprv1, Mmp9, Phex, Gzma, Cfd, Hp, Mmp8, Ace2, Ctsk, Capn6, Mmp2, Hgf, Adamdec1, Ltf, Adamts2, Adam28, Proz, Malt1, Adamts1, Ctsd, Mmp14, Mcpt4, Casp4, Capn11, Sfrp1, Pappa2, Klk1b16, Mmp3	0.0015204
MF	GO:0061134	peptidase regulator activity	Stfa2l1, Serpina1d, Stfa1, Fbln1, Slpi, Serpina3f, Spink5, Ltf, Serpind1, Pcolce, Bcl2a1d, Itih4, Serpina3m, Serpinh1, Wfdc8, Tnfrsf10b, Col28a1, Serpine2, Ngp	0.00166805
MF	GO:0042379	chemokine receptor binding	Ppbp, Ccl6, Ccl11, Tff2, Cxcl14, Ccl9, Ccl3, Ccl24, Defb8	0.00289408
MF	GO:0004222	metalloendopeptidase activity	Mmp9, Phex, Mmp8, Mmp2, Adamdec1, Adamts2, Adam28, Adamts1, Mmp14, Pappa2, Mmp3	0.00300867
MF	GO:0005126	cytokine receptor binding	Il1f9, Il1b, Tgfb3, Cd300lf, Ifna9, Ppbp, Ccl6, Eng, Tgfb2, Ccl11, Tff2, Gdf10, Bmp4, Cxcl14, Ccl9, Il1rn, Ccl3, Tnfsf10, Il1a, Ccl24, Defb8, Inhba	0.00336353
MF	GO:0016209	antioxidant activity	S100a8, S100a9, Sod3, Hp, Mgst1, Gsr, Hbb-b1, Sod2, Pxdn, Cygb	0.00356773
MF	GO:0004866	endopeptidase inhibitor activity	Stfa2l1, Serpina1d, Stfa1, Slpi, Serpina3f, Spink5, Ltf, Serpind1, Bcl2a1d, Itih4, Serpina3m, Serpinh1, Wfdc8, Col28a1, Serpine2, Ngp	0.00399418
MF	GO:0008009	chemokine activity	Ppbp, Ccl6, Ccl11, Cxcl14, Ccl9, Ccl3, Ccl24	0.00485133
MF	GO:0061135	endopeptidase regulator activity	Stfa2l1, Serpina1d, Stfa1, Slpi, Serpina3f, Spink5, Ltf, Serpind1, Bcl2a1d, Itih4, Serpina3m, Serpinh1, Wfdc8, Col28a1, Serpine2, Ngp	0.00552337
MF	GO:0005507	copper ion binding	Hamp, Sod3, Aoc3, Loxl1, Atp7b, F5, Il1a, Loxl3	0.00552337
MF	GO:0019955	cytokine binding	Cxcr2, Il1r2, Csf3r, Cxcr1, Tgfb3, Ccr1, Eng, Ltbp3, Ltbp4, Agrn, Il1rn, Thbs1	0.00552337
MF	GO:0030414	peptidase inhibitor activity	Stfa2l1, Serpina1d, Stfa1, Slpi, Serpina3f, Spink5, Ltf, Serpind1, Bcl2a1d, Itih4, Serpina3m, Serpinh1, Wfdc8, Col28a1, Serpine2, Ngp	0.00608209
MF	GO:0008237	metallopeptidase activity	Mmp9, Phex, Mmp8, Ace2, Dpep2, Mmp2, Adamdec1, Adamts2, Adam28, Adamts1, Mmp14, Gm5136, Pappa2, Mmp3	0.00779542
MF	GO:0004867	serine-type endopeptidase inhibitor activity	Serpina1d, Slpi, Serpina3f, Spink5, Serpind1, Itih4, Serpina3m, Serpinh1, Wfdc8, Col28a1, Serpine2	0.00885535
MF	GO:0035325	Toll-like receptor binding	S100a8, S100a9, Saa3, Tlr6	0.00931361
MF	GO:0051400	BH domain binding	Bcl2a1b, Bcl2a1d, Irgm2, Bcl2a1a	0.00931361
MF	GO:0043394	proteoglycan binding	Itgam, Ctsk, Nid1, Slit2, Agrn, Gpnmb	0.00934959
MF	GO:0042056	chemoattractant activity	Saa3, Pdgfb, Hgf, Bmp4, Saa4, Defb8	0.0139911
MF	GO:0001530	lipopolysaccharide binding	Spon2, Sftpd, Cd14, Ltf, Scarb1	0.0168182
MF	GO:0005149	interleukin-1 receptor binding	Il1f9, Il1b, Il1rn, Il1a	0.0229058
MF	GO:0001664	G protein-coupled receptor binding	Apln, Adrb2, Ptch1, Fpr1, Ppbp, Ccl6, Marco, Ghrl, Prok2, Npy, Ccl11, Tff2, Cxcl14, Ccl9, Sfrp1, Ccl3, Ccl24, Defb8	0.0229058
MF	GO:0048020	CCR chemokine receptor binding	Ccl6, Ccl11, Ccl9, Ccl3, Ccl24, Defb8	0.0266816
MF	GO:0042277	peptide binding	Adrb2, Cckar, Mgst1, Nfkbia, Gsr, Srp54b, Srp54a, Cd14, Marco, Gsta4, Tlr6, Tgfb2, Scarb1, Ctsd, Fpr2, Kdelr3, Pparg, Inhba	0.0331681
MF	GO:0038024	cargo receptor activity	Marco, Scarb1, Mrc1, Fpr2, Olr1, Susd2, Loxl3, Dmbt1	0.0331681
MF	GO:0008046	axon guidance receptor activity	Robo2, Robo1, Palld	0.0331681
MF	GO:0050542	icosanoid binding	S100a8, S100a9, Pparg	0.0331681
MF	GO:0050543	icosatetraenoic acid binding	S100a8, S100a9, Pparg	0.0331681
MF	GO:0004857	enzyme inhibitor activity	Stfa2l1, Serpina1d, Stfa1, Slpi, Serpina3f, Spink5, Slit2, Txnip, Ltf, Serpind1, Bcl2a1d, Itih4, Agrn, Serpina3m, Serpinh1, Hspb1, Wfdc8, Apoc2, Col28a1, Serpine2, Ngp	0.0337835
MF	GO:0005179	hormone activity	Retnlg, Hamp, Apln, Retnla, Ghrl, Npy, Adipoq, Fbn1, Retn, Inhba	0.04028
MF	GO:0002162	dystroglycan binding	Dag1, Agr3, Agrn	0.04028
MF	GO:0048495	Roundabout binding	Slit2, Slit3, Tgfb1i1	0.04028
MF	GO:0099106	ion channel regulator activity	Adrb2, Sgk1, Lrrc26, Nrxn1, Cacng1, Fxyd1, Nrxn2, Scn3b, Cftr	0.04028
MF	GO:0005160	transforming growth factor beta receptor binding	Tgfb3, Eng, Tgfb2, Gdf10, Bmp4, Inhba	0.0434309
MF	GO:0033218	amide binding	Adrb2, Cckar, Mgst1, Cd300lf, Nfkbia, Gsr, Srp54b, Srp54a, Cd14, Marco, Gsta4, Tlr6, Tgfb2, Scarb1, Clip3, Ctsd, Fpr2, Kdelr3, Pparg, Inhba	0.0441335
MF	GO:0015662	ATPase activity, coupled to transmembrane movement of ions, phosphorylative mechanism	Atp1b1, Atp1b2, Atp7b, Atp2c2, Atp6v0d2	0.047511
MF	GO:0047023	androsterone dehydrogenase activity	Dhrs9, Akr1c14, Rdh16	0.0484632

## Sheet: KEGG of DEGs
ID	Description	GeneRatio	BgRatio	pvalue	p.adjust	qvalue	geneID	Count
mmu04512	ECM-receptor interaction	15/296	88/8912	1.65075e-07	4.32497e-05	3.66641e-05	114249/329872/13138/54368/15530/11603/16774/12826/241226/22371/12835/226519/12842/21825/12827	15
mmu04060	Cytokine-cytokine receptor interaction	28/296	292/8912	3.88959e-07	5.09536e-05	4.31949e-05	215257/12765/16178/12986/16176/227288/21809/16174/15972/29820/12768/14102/57349/20305/21808/20292/14560/12159/57266/20308/21933/16181/20302/22035/16175/56221/16197/16323	28
mmu05146	Amoebiasis	15/296	107/8912	2.21968e-06	0.000193852	0.000164334	16178/16176/21809/16409/11847/12475/11846/21808/16774/12825/15507/12826/226519/12842/12827	15
mmu04061	Viral protein interaction with cytokine and cytokine receptor	13/296	95/8912	1.39066e-05	0.000910879	0.00077218	12765/227288/16174/12768/57349/20305/20292/57266/20308/21933/20302/22035/56221	13
mmu04610	Complement and coagulation cascades	12/296	93/8912	5.40831e-05	0.00283396	0.00240243	99571/20703/11537/14161/16409/12509/15160/74145/109828/14067/22371/12260	12
mmu04974	Protein digestion and absorption	12/296	108/8912	0.000232266	0.00965028	0.00818083	70008/12818/11931/11932/13717/12825/12826/12835/12816/213945/12842/12827	12
mmu04640	Hematopoietic cell lineage	11/296	94/8912	0.000267219	0.00965028	0.00818083	16178/12489/12986/16176/16409/12475/12509/54368/16175/16197/12478	11
mmu05152	Tuberculosis	16/296	180/8912	0.000313078	0.00965028	0.00818083	56619/16176/21809/16409/17534/15972/12475/21899/21808/17533/240354/13033/75600/242341/246256/16175	16
mmu04024	cAMP signaling pathway	18/296	218/8912	0.000334024	0.00965028	0.00818083	15245/11555/18035/15551/19206/11931/11932/19046/58991/22095/11514/109648/56188/98932/75600/16476/12638/13617	18
mmu04510	Focal adhesion	17/296	201/8912	0.000368331	0.00965028	0.00818083	18596/18591/16542/15234/214230/19046/16774/98932/16476/12826/241226/22371/12835/226519/12842/21825/12827	17
mmu04933	AGE-RAGE signaling pathway in diabetic complications	11/296	101/8912	0.000500773	0.0119275	0.0101113	13653/16176/21809/17390/21808/12825/16476/12826/16175/12842/12827	11
mmu05417	Lipid and atherosclerosis	17/296	216/8912	0.000840112	0.0170818	0.0144808	17395/16176/18035/15972/14102/12475/21899/20656/54123/75600/16476/21933/19016/20302/108078/22035/17392	17
mmu04151	PI3K-Akt signaling pathway	24/296	359/8912	0.000847571	0.0170818	0.0144808	12986/18596/18591/20393/15972/16542/320207/14696/74747/15234/65086/14186/16774/12826/241226/22371/15370/12835/226519/16197/12478/12842/21825/12827	24
mmu04145	Phagosome	15/296	182/8912	0.00105508	0.0197451	0.0167385	22153/16409/17534/20390/12475/17167/21899/22142/20778/17533/545486/242341/246256/108078/21825	15
mmu05418	Fluid shear stress and atherosclerosis	13/296	148/8912	0.00126176	0.0220387	0.0186829	17395/16178/16176/14859/56615/18591/16542/17390/14860/75600/16476/12159/16175	13
mmu04210	Apoptosis	12/296	136/8912	0.00185058	0.0303032	0.0256889	18035/13038/12045/14102/22142/12047/12046/13033/16476/21933/12044/22035	12
mmu04970	Salivary secretion	9/296	86/8912	0.00212566	0.0309411	0.0262297	11555/234889/11931/11932/64177/12182/11514/75600/12945	9
mmu05140	Leishmaniasis	8/296	70/8912	0.00212573	0.0309411	0.0262297	16176/21809/16409/18035/21808/16476/246256/16175	8
mmu05323	Rheumatoid arthritis	9/296	87/8912	0.00230355	0.0317647	0.0269279	16176/21809/13038/21808/16476/242341/20302/16175/17392	9
mmu04611	Platelet activation	11/296	124/8912	0.00271658	0.0355872	0.0301684	99571/14161/234889/320207/54368/19046/18783/11514/12825/22371/12842	11
mmu04657	IL-17 signaling pathway	9/296	91/8912	0.00313686	0.0386202	0.0327395	20201/20202/17395/16176/18035/20292/16819/16476/17392	9
mmu05205	Proteoglycans in cancer	15/296	205/8912	0.00339975	0.0386202	0.0327395	17395/16542/19206/14102/17390/17022/15234/19046/21808/13179/12512/15530/57265/12842/21825	15
mmu04380	Osteoclast differentiation	11/296	128/8912	0.00347825	0.0386202	0.0327395	18726/751864/16176/18035/13038/668101/21808/16476/19016/246256/16175	11
mmu05171	Coronavirus disease - COVID-19	17/296	247/8912	0.00353773	0.0386202	0.0327395	99571/11537/16176/70008/14161/18035/23960/15972/19981/100038882/74145/109828/16476/19951/22371/12260/17392	17
mmu04926	Relaxin signaling pathway	11/296	129/8912	0.00369317	0.0387044	0.0328109	17395/18035/14696/17390/11514/12825/11475/16476/12826/12842/12827	11
mmu04062	Chemokine signaling pathway	14/296	192/8912	0.00473622	0.0477265	0.0404592	12765/227288/18035/12768/320207/14696/57349/20305/11514/20292/57266/20308/20302/56221	14
mmu04620	Toll-like receptor signaling pathway	9/296	100/8912	0.0058782	0.0570403	0.0483548	16176/18035/13038/15972/12475/21899/54123/16476/20302	9
mmu05142	Chagas disease	9/296	103/8912	0.0071162	0.0665873	0.056448	16176/21809/18035/14102/21899/21808/16476/20302/12260	9
mmu04540	Gap junction	8/296	86/8912	0.0075771	0.0684552	0.0580315	22153/18596/234889/18591/15560/22142/11514/545486	8
mmu05221	Acute myeloid leukemia	7/296	70/8912	0.00832083	0.0726686	0.0616034	235320/16409/12045/12475/12047/12046/12044	7
mmu00760	Nicotinate and nicotinamide metabolism	5/296	41/8912	0.0109975	0.0914811	0.0775513	11872/18115/71724/12182/226518	5
mmu05144	Malaria	6/296	57/8912	0.0111733	0.0914811	0.0775513	16176/21809/15129/15234/21808/21825	6
mmu04625	C-type lectin receptor signaling pathway	9/296	112/8912	0.0120436	0.0956189	0.081059	56619/16176/17474/18035/240354/69810/75600/16476/56760	9
mmu05414	Dilated cardiomyopathy	8/296	94/8912	0.0126748	0.0976708	0.0827985	21809/13346/13138/21808/12299/11514/22004/241226	8
mmu04350	TGF-beta signaling pathway	8/296	95/8912	0.0134549	0.0999114	0.0846979	84506/21809/21808/13179/12159/14118/21825/16323	8
mmu05133	Pertussis	7/296	77/8912	0.0137283	0.0999114	0.0846979	16176/16409/12475/75600/16476/16175/12260	7
mmu05321	Inflammatory bowel disease	6/296	62/8912	0.0165051	0.116874	0.0990777	16176/21809/16174/21808/16476/16175	6
mmu04270	Vascular smooth muscle contraction	10/296	143/8912	0.0206184	0.142158	0.120512	234889/19046/18783/11514/11475/98932/75600/109624/13617/77579	10
mmu05132	Salmonella infection	15/296	253/8912	0.0213982	0.143752	0.121863	80837/22153/16176/18035/12475/75465/21899/22142/545486/98932/16476/21933/12363/18705/22035	15
mmu04064	NF-kappa B signaling pathway	8/296	105/8912	0.0232879	0.152536	0.129309	16176/18035/12045/12475/12047/240354/12046/12044	8
mmu05211	Renal cell carcinoma	6/296	68/8912	0.0249494	0.159433	0.135156	21809/18591/15234/214230/21808/16476	6
mmu04022	cGMP-PKG signaling pathway	11/296	173/8912	0.029182	0.175186	0.148511	11555/234889/242202/320207/11931/11932/19046/11514/98932/75600/13617	11
mmu04912	GnRH signaling pathway	7/296	90/8912	0.029733	0.175186	0.148511	13653/17390/18783/11514/75600/17387/16476	7
mmu04261	Adrenergic signaling in cardiomyocytes	10/296	152/8912	0.0299198	0.175186	0.148511	11555/20272/320207/11931/11932/19046/12299/11514/22004/75600	10
mmu00982	Drug metabolism - cytochrome P450	6/296	71/8912	0.0300892	0.175186	0.148511	14262/14859/56615/13106/14860/71724	6
mmu05410	Hypertrophic cardiomyopathy	7/296	91/8912	0.031333	0.178462	0.151287	21809/13346/13138/21808/12299/22004/241226	7
mmu04010	MAPK signaling pathway	16/296	294/8912	0.0357916	0.195837	0.166017	16176/18596/21809/18591/16542/14102/12475/15234/21808/18783/12299/14186/15507/16476/15370/16175	16
mmu04918	Thyroid hormone synthesis	6/296	74/8912	0.0358786	0.195837	0.166017	14782/11931/11932/22095/11514/23985	6
mmu04360	Axon guidance	11/296	181/8912	0.038691	0.206878	0.175377	268902/13838/20358/19206/20563/20564/214230/20347/19876/98932/107449	11
mmu04650	Natural killer cell mediated cytotoxicity	8/296	121/8912	0.0480404	0.248465	0.210631	15972/14102/16641/17086/16642/21933/246256/22035	8
mmu04976	Bile secretion	7/296	100/8912	0.0483653	0.248465	0.210631	64008/11931/11932/11514/20778/108096/12638	7
mmu05134	Legionellosis	5/296	61/8912	0.0513284	0.257193	0.21803	16176/16409/18035/12176/12475	5
mmu04662	B cell receptor signaling pathway	6/296	81/8912	0.0520276	0.257193	0.21803	18726/18035/240354/16476/68713/12478	6
mmu04015	Rap1 signaling pathway	12/296	214/8912	0.0530204	0.257247	0.218076	18596/16409/18591/16542/110351/14293/15234/65086/11514/14186/75600/21825	12
mmu05150	Staphylococcus aureus infection	8/296	124/8912	0.0540751	0.257594	0.21837	99571/11537/16409/14293/225256/14289/246256/12260	8
mmu05202	Transcriptional misregulation in cancer	12/296	223/8912	0.0679992	0.314749	0.266822	17395/16178/235320/16409/12045/12475/12047/12046/22290/12044/19016/17392	12
mmu04921	Oxytocin signaling pathway	9/296	153/8912	0.0684759	0.314749	0.266822	234889/320207/19046/18783/12299/11514/98932/75600/16476	9
mmu04068	FoxO signaling pathway	8/296	131/8912	0.0699778	0.316107	0.267973	21809/20393/12176/21808/20656/20620/22035/16197	8
mmu05145	Toxoplasmosis	7/296	110/8912	0.0731383	0.322819	0.273663	21809/18035/320207/21808/54396/16774/226519	7
mmu00565	Ether lipid metabolism	4/296	48/8912	0.0742196	0.322819	0.273663	66569/18783/104759/320981	4
mmu03320	PPAR signaling pathway	6/296	89/8912	0.0751601	0.322819	0.273663	93732/11450/16592/19016/56473/108078	6
mmu04668	TNF signaling pathway	7/296	113/8912	0.0818034	0.34485	0.29234	17395/16176/18035/14102/17387/16476/17392	7
mmu04371	Apelin signaling pathway	8/296	136/8912	0.0829219	0.34485	0.29234	23796/30878/13653/320207/14696/11514/11475/75600	8
mmu04080	Neuroactive ligand-receptor interaction	17/296	358/8912	0.0874528	0.35801	0.303496	23796/14938/30878/11555/12425/15551/13610/14293/15560/216643/58991/65086/22095/109648/14289/13617/74191	17
mmu04621	NOD-like receptor signaling pathway	11/296	211/8912	0.0929409	0.369007	0.312818	16176/18035/69538/23960/378425/15972/56338/54123/16476/368203/12363	11
mmu05161	Hepatitis B	9/296	163/8912	0.0929559	0.369007	0.312818	17395/21809/18035/15972/14102/21808/15530/54123/16476	9
mmu04020	Calcium signaling pathway	12/296	240/8912	0.103241	0.388425	0.329279	11555/12425/18596/18591/16542/15560/15234/11514/171166/14186/75600/13617	12
mmu04971	Gastric acid secretion	5/296	75/8912	0.103352	0.388425	0.329279	11931/11932/11514/75600/12638	5
mmu00330	Arginine and proline metabolism	4/296	54/8912	0.103778	0.388425	0.329279	20229/11847/11846/320452	4
mmu04978	Mineral absorption	4/296	54/8912	0.103778	0.388425	0.329279	11931/11932/64177/11979	4
mmu05231	Choline metabolism in cancer	6/296	98/8912	0.107133	0.395335	0.335137	18596/18591/74182/20519/18783/16476	6
mmu05215	Prostate cancer	6/296	99/8912	0.111062	0.399247	0.338454	17395/16178/18596/18035/18591/17392	6
mmu05412	Arrhythmogenic right ventricular cardiomyopathy	5/296	77/8912	0.112352	0.399247	0.338454	13346/13138/12299/11472/241226	5
mmu05162	Measles	8/296	146/8912	0.112764	0.399247	0.338454	16176/18035/23960/15972/14102/54123/16476/16175	8
mmu04923	Regulation of lipolysis in adipocytes	4/296	56/8912	0.114664	0.40056	0.339566	11555/22095/11514/109648	4
mmu00120	Primary bile acid biosynthesis	2/296	18/8912	0.118743	0.404284	0.342723	12642/93732	2
mmu05164	Influenza A	9/296	173/8912	0.12196	0.404284	0.342723	16176/18035/23960/15972/14102/54123/21933/22035/16175	9
mmu04072	Phospholipase D signaling pathway	8/296	149/8912	0.122724	0.404284	0.342723	12765/227288/18596/18591/320207/65086/18783/11514	8
mmu04925	Aldosterone synthesis and secretion	6/296	102/8912	0.123283	0.404284	0.342723	11931/11932/11514/20778/75600/15370	6
mmu04614	Renin-angiotensin system	3/296	37/8912	0.123542	0.404284	0.342723	70008/17227/211578	3
mmu04217	Necroptosis	9/296	174/8912	0.125104	0.404284	0.342723	16176/15972/19309/14102/18783/21933/51788/22035/16175	9
mmu01524	Platinum drug resistance	5/296	80/8912	0.126532	0.404284	0.342723	14859/56615/14102/14860/11979	5
mmu04750	Inflammatory mediator regulation of TRP channels	7/296	127/8912	0.129624	0.408661	0.346434	16176/15560/19046/18783/11514/11684/75600	7
mmu04960	Aldosterone-regulated sodium reabsorption	3/296	38/8912	0.131021	0.408661	0.346434	20393/11931/11932	3
mmu05143	African trypanosomiasis	3/296	39/8912	0.138655	0.427384	0.362306	16176/14102/15129	3
mmu00220	Arginine biosynthesis	2/296	20/8912	0.141339	0.430592	0.365025	11847/11846	2
mmu04613	Neutrophil extracellular trap formation	10/296	205/8912	0.144607	0.430742	0.365153	99571/14161/16409/64008/14293/14289/22371/12363/246256/51788	10
mmu05204	Chemical carcinogenesis - DNA adducts	5/296	84/8912	0.146639	0.430742	0.365153	14859/20887/56615/13106/14860	5
mmu04932	Non-alcoholic fatty liver disease	8/296	156/8912	0.147687	0.430742	0.365153	16176/68465/14102/13106/11450/16476/19016/16175	8
mmu05165	Human papillomavirus infection	16/296	362/8912	0.14903	0.430742	0.365153	18596/15972/14102/23962/100038882/16774/57265/12826/241226/242341/22371/12835/226519/12842/21825/12827	16
mmu05219	Bladder cancer	3/296	41/8912	0.154356	0.430742	0.365153	17395/17390/21825	3
mmu04623	Cytosolic DNA-sensing pathway	4/296	63/8912	0.15637	0.430742	0.365153	16176/18035/15972/54123	4
mmu05217	Basal cell carcinoma	4/296	63/8912	0.15637	0.430742	0.365153	15245/19206/57265/12159	4
mmu05332	Graft-versus-host disease	4/296	63/8912	0.15637	0.430742	0.365153	16176/14102/16641/16175	4
mmu04146	Peroxisome	5/296	86/8912	0.157176	0.430742	0.365153	22436/18631/93732/20656/26874	5
mmu04915	Estrogen signaling pathway	7/296	134/8912	0.157829	0.430742	0.365153	17395/14229/17390/11514/13033/75600/16476	7
mmu05415	Diabetic cardiomyopathy	10/296	211/8912	0.164393	0.440455	0.373387	17395/21809/14782/17390/19046/21808/12825/13033/17227/12842	10
mmu04964	Proximal tubule bicarbonate reclamation	2/296	22/8912	0.16475	0.440455	0.373387	11931/11932	2
mmu04972	Pancreatic secretion	6/296	114/8912	0.17819	0.469339	0.397873	12425/11931/11932/12182/11514/12638	6
mmu04211	Longevity regulating pathway	5/296	90/8912	0.179137	0.469339	0.397873	68465/11514/20656/11450/19016	5
mmu00983	Drug metabolism - other enzymes	5/296	92/8912	0.190529	0.494242	0.418984	14859/22436/56615/13106/14860	5
mmu05222	Small cell lung cancer	5/296	93/8912	0.19632	0.504272	0.427487	18035/16774/12826/226519/12827	5
mmu00592	alpha-Linolenic acid metabolism	2/296	25/8912	0.200961	0.510871	0.43308	18783/56473	2
mmu04622	RIG-I-like receptor signaling pathway	4/296	70/8912	0.202788	0.510871	0.43308	18035/15972/100038882/54123	4
mmu04920	Adipocytokine signaling pathway	4/296	71/8912	0.209732	0.521634	0.442205	68465/18035/109648/11450	4
mmu05167	Kaposi sarcoma-associated herpesvirus infection	10/296	224/8912	0.211414	0.521634	0.442205	18035/18591/15972/12768/320207/14696/14102/54123/75600/16476	10
mmu04973	Carbohydrate digestion and absorption	3/296	48/8912	0.213034	0.521634	0.442205	232714/11931/11932	3
mmu00480	Glutathione metabolism	4/296	72/8912	0.216742	0.525799	0.445736	14859/56615/14782/14860	4
mmu00830	Retinol metabolism	5/296	97/8912	0.220068	0.52897	0.448424	241452/77974/26358/71724/19683	5
mmu00980	Metabolism of xenobiotics by cytochrome P450	4/296	73/8912	0.223815	0.533086	0.451913	14859/56615/13106/14860	4
mmu04713	Circadian entrainment	5/296	98/8912	0.22614	0.533771	0.452493	19416/234889/14696/11514/75600	5
mmu04924	Renin secretion	4/296	76/8912	0.245377	0.574006	0.486602	11555/234889/75600/13617	4
mmu03060	Protein export	2/296	29/8912	0.250395	0.580562	0.49216	665155/24067	2
mmu01523	Antifolate resistance	2/296	30/8912	0.262839	0.604069	0.512087	16176/11684	2
mmu01521	EGFR tyrosine kinase inhibitor resistance	4/296	79/8912	0.267375	0.607826	0.515273	18596/18591/16542/15234	4
mmu04726	Serotonergic synapse	6/296	131/8912	0.269114	0.607826	0.515273	15551/15560/14696/18783/11684/15567	6
mmu04340	Hedgehog signaling pathway	3/296	58/8912	0.302947	0.665674	0.564312	15245/19206/56788	3
mmu04370	VEGF signaling pathway	3/296	58/8912	0.302947	0.665674	0.564312	16542/18783/15507	3
mmu05160	Hepatitis C	7/296	165/8912	0.308629	0.665674	0.564312	18035/23960/15972/14102/15957/20778/54123	7
mmu04810	Regulation of actin cytoskeleton	9/296	220/8912	0.308853	0.665674	0.564312	18596/16409/18591/214230/19046/14186/98932/241226/77579	9
mmu00920	Sulfur metabolism	1/296	11/8912	0.310485	0.665674	0.564312	20341	1
mmu00500	Starch and sucrose metabolism	2/296	34/8912	0.312511	0.665674	0.564312	232714/19309	2
mmu01040	Biosynthesis of unsaturated fatty acids	2/296	34/8912	0.312511	0.665674	0.564312	170439/56473	2
mmu04911	Insulin secretion	4/296	86/8912	0.319862	0.675838	0.572928	12425/11931/11932/11514	4
mmu04260	Cardiac muscle contraction	4/296	87/8912	0.327443	0.686321	0.581815	11931/11932/12299/22004	4
mmu05340	Primary immunodeficiency	2/296	36/8912	0.337112	0.700978	0.59424	16197/12478	2
mmu04727	GABAergic synapse	4/296	89/8912	0.342635	0.706636	0.599036	14696/209837/216643/11514	4
mmu05163	Human cytomegalovirus infection	10/296	256/8912	0.345227	0.706636	0.599036	12765/16176/18035/15972/12768/14696/14102/11514/75600/20302	10
mmu04913	Ovarian steroidogenesis	3/296	63/8912	0.34879	0.708395	0.600528	18783/11514/20778	3
mmu05225	Hepatocellular carcinoma	7/296	174/8912	0.357245	0.719986	0.610353	14859/21809/56615/15234/14860/21808/57265	7
mmu04014	Ras signaling pathway	9/296	232/8912	0.365098	0.730196	0.619009	18596/18591/16542/14696/15234/214230/18783/14186/75600	9
mmu01522	Endocrine resistance	4/296	93/8912	0.373053	0.740453	0.627704	17395/17390/11514/16476	4
mmu04720	Long-term potentiation	3/296	67/8912	0.385266	0.742531	0.629466	19046/11514/75600	3
mmu00260	Glycine, serine and threonine metabolism	2/296	40/8912	0.385436	0.742531	0.629466	11754/11656	2
mmu00350	Tyrosine metabolism	2/296	40/8912	0.385436	0.742531	0.629466	11754/71724	2
mmu04216	Ferroptosis	2/296	40/8912	0.385436	0.742531	0.629466	20229/26570	2
mmu05031	Amphetamine addiction	3/296	69/8912	0.403337	0.771346	0.653893	19046/75600/16476	3
mmu04152	AMPK signaling pathway	5/296	126/8912	0.408046	0.771622	0.654127	68465/11450/14121/12638/19016	5
mmu00564	Glycerophospholipid metabolism	4/296	98/8912	0.410906	0.771622	0.654127	67216/74182/18783/104759	4
mmu04940	Type I diabetes mellitus	3/296	70/8912	0.412317	0.771622	0.654127	16176/14102/16175	3
mmu04975	Fat digestion and absorption	2/296	43/8912	0.420662	0.771907	0.654369	67717/20778	2
mmu04390	Hippo signaling pathway	6/296	157/8912	0.422534	0.771907	0.654369	21809/19046/21808/20583/57265/12159	6
mmu05206	MicroRNAs in cancer	11/296	303/8912	0.425113	0.771907	0.654369	17395/18596/20677/18591/74747/387243/21808/387176/723963/387252/21825	11
mmu04115	p53 signaling pathway	3/296	72/8912	0.430147	0.771907	0.654369	14102/21933/21825	3
mmu04927	Cortisol synthesis and secretion	3/296	72/8912	0.430147	0.771907	0.654369	11514/20778/15370	3
mmu05218	Melanoma	3/296	72/8912	0.430147	0.771907	0.654369	18596/18591/15234	3
mmu00910	Nitrogen metabolism	1/296	17/8912	0.437153	0.779143	0.660503	12350	1
mmu05214	Glioma	3/296	74/8912	0.44778	0.788239	0.668214	18596/18591/75600	3
mmu04660	T cell receptor signaling pathway	4/296	103/8912	0.448273	0.788239	0.668214	18035/214230/240354/16476	4
mmu05208	Chemical carcinogenesis - reactive oxygen species	8/296	222/8912	0.458315	0.800524	0.678628	14859/56615/18035/15234/13106/14860/20656/16476	8
mmu05220	Chronic myeloid leukemia	3/296	76/8912	0.465192	0.807154	0.684249	21809/18035/21808	3
mmu05207	Chemical carcinogenesis - receptor activation	8/296	225/8912	0.47342	0.810827	0.687363	11555/14859/56615/14860/11514/16476/723963/387252	8
mmu00230	Purine metabolism	5/296	136/8912	0.473498	0.810827	0.687363	234889/14544/22436/242202/11514	5
mmu04928	Parathyroid hormone synthesis, secretion and action	4/296	108/8912	0.484876	0.819119	0.694392	13653/11514/17387/12096	4
mmu04630	JAK-STAT signaling pathway	6/296	168/8912	0.487287	0.819119	0.694392	12986/18596/18591/15972/71724/16197	6
mmu04979	Cholesterol metabolism	2/296	49/8912	0.487817	0.819119	0.694392	20778/11813	2
mmu05320	Autoimmune thyroid disease	3/296	79/8912	0.490846	0.819119	0.694392	15972/14102/22095	3
mmu00591	Linoleic acid metabolism	2/296	50/8912	0.498534	0.821484	0.696397	13106/18783	2
mmu02010	ABC transporters	2/296	50/8912	0.498534	0.821484	0.696397	26874/12638	2
mmu05169	Epstein-Barr virus infection	8/296	231/8912	0.503325	0.824194	0.698694	18035/23960/15972/14102/100038882/54123/16476/12478	8
mmu00770	Pantothenate and CoA biosynthesis	1/296	21/8912	0.508426	0.827377	0.701392	26464	1
mmu04514	Cell adhesion molecules	6/296	174/8912	0.521663	0.843677	0.71521	16409/242122/18189/18190/241226/319504	6
mmu05020	Prion disease	9/296	268/8912	0.535096	0.860093	0.729127	22153/13653/16176/22142/545486/109828/16175/226519/12260	9
mmu00360	Phenylalanine metabolism	1/296	23/8912	0.540614	0.863664	0.732154	11754	1
mmu00590	Arachidonic acid metabolism	3/296	86/8912	0.548222	0.87051	0.737957	13106/18783/11684	3
mmu04670	Leukocyte transendothelial migration	4/296	118/8912	0.554883	0.872149	0.739347	17395/16409/17390/98932	4
mmu04977	Vitamin digestion and absorption	1/296	24/8912	0.555912	0.872149	0.739347	20778	1
mmu05210	Colorectal cancer	3/296	88/8912	0.563909	0.87943	0.745519	21809/21808/16476	3
mmu05310	Asthma	1/296	25/8912	0.570701	0.884756	0.750034	20292	1
mmu04218	Cellular senescence	6/296	184/8912	0.576796	0.888945	0.753585	21809/12192/19046/21808/75600/16175	6
mmu05032	Morphine addiction	3/296	91/8912	0.58681	0.89909	0.762185	14696/216643/11514	3
mmu04730	Long-term depression	2/296	60/8912	0.597497	0.901677	0.764379	234889/18783	2
mmu04744	Phototransduction	1/296	27/8912	0.598824	0.901677	0.764379	75600	1
mmu04966	Collecting duct acid secretion	1/296	27/8912	0.598824	0.901677	0.764379	242341	1
mmu04961	Endocrine and other factor-regulated calcium reabsorption	2/296	61/8912	0.606549	0.905883	0.767944	11931/11932	2
mmu00561	Glycerolipid metabolism	2/296	62/8912	0.615447	0.905883	0.767944	67216/67717	2
mmu01212	Fatty acid metabolism	2/296	62/8912	0.615447	0.905883	0.767944	170439/56473	2
mmu04213	Longevity regulating pathway - multiple species	2/296	62/8912	0.615447	0.905883	0.767944	11514/20656	2
mmu00062	Fatty acid elongation	1/296	29/8912	0.62511	0.914966	0.775644	170439	1
mmu04934	Cushing syndrome	5/296	162/8912	0.629355	0.916061	0.776573	19416/11514/20778/57265/15370	5
mmu04710	Circadian rhythm	1/296	30/8912	0.637602	0.918066	0.778272	217166	1
mmu04142	Lysosome	4/296	131/8912	0.63774	0.918066	0.778272	13038/12512/13033/242341	4
mmu04916	Melanogenesis	3/296	100/8912	0.65076	0.931587	0.789734	11514/57265/75600	3
mmu04530	Tight junction	5/296	167/8912	0.655968	0.931587	0.789734	22142/98932/16476/12638/77579	5
mmu00052	Galactose metabolism	1/296	32/8912	0.661356	0.931587	0.789734	232714	1
mmu00410	beta-Alanine metabolism	1/296	32/8912	0.661356	0.931587	0.789734	11754	1
mmu04137	Mitophagy - animal	2/296	68/8912	0.665605	0.932559	0.790558	12176/16476	2
mmu00030	Pentose phosphate pathway	1/296	33/8912	0.672644	0.937371	0.794638	14121	1
mmu04922	Glucagon signaling pathway	3/296	104/8912	0.676827	0.937371	0.794638	19309/75600/14121	3
mmu04659	Th17 cell differentiation	3/296	105/8912	0.683116	0.937371	0.794638	16176/18035/16476	3
mmu04910	Insulin signaling pathway	4/296	139/8912	0.683482	0.937371	0.794638	19309/19046/75600/14121	4
mmu04550	Signaling pathways regulating pluripotency of stem cells	4/296	140/8912	0.688906	0.937371	0.794638	14186/57265/12159/16323	4
mmu05170	Human immunodeficiency virus 1 infection	7/296	240/8912	0.690506	0.937371	0.794638	18035/15972/14696/14102/214230/75600/16476	7
mmu00051	Fructose and mannose metabolism	1/296	36/8912	0.704307	0.947887	0.803553	14121	1
mmu04931	Insulin resistance	3/296	110/8912	0.713195	0.947887	0.803553	18035/19309/19046	3
mmu05216	Thyroid cancer	1/296	37/8912	0.714168	0.947887	0.803553	19016	1
mmu05212	Pancreatic cancer	2/296	76/8912	0.724139	0.947887	0.803553	21809/21808	2
mmu04725	Cholinergic synapse	3/296	112/8912	0.724596	0.947887	0.803553	320207/14696/11514	3
mmu05322	Systemic lupus erythematosus	4/296	148/8912	0.729932	0.947887	0.803553	109828/246256/51788/12260	4
mmu04724	Glutamatergic synapse	3/296	113/8912	0.730163	0.947887	0.803553	14696/18783/11514	3
mmu05166	Human T-cell leukemia virus 1 infection	7/296	250/8912	0.730334	0.947887	0.803553	16178/13653/21809/18035/21808/11514/16476	7
mmu04721	Synaptic vesicle cycle	2/296	77/8912	0.730814	0.947887	0.803553	15567/242341	2
mmu05226	Gastric cancer	4/296	150/8912	0.739534	0.950555	0.805814	21809/15234/21808/57265	4
mmu05033	Nicotine addiction	1/296	40/8912	0.741827	0.950555	0.805814	216643	1
mmu01230	Biosynthesis of amino acids	2/296	79/8912	0.743755	0.950555	0.805814	11847/11846	2
mmu03440	Homologous recombination	1/296	41/8912	0.750441	0.951809	0.806877	368203	1
mmu04919	Thyroid hormone signaling pathway	3/296	120/8912	0.766687	0.951809	0.806877	11931/11932/12159	3
mmu00860	Porphyrin and chlorophyll metabolism	1/296	43/8912	0.766818	0.951809	0.806877	11656	1
mmu04672	Intestinal immune network for IgA production	1/296	43/8912	0.766818	0.951809	0.806877	18703	1
mmu03008	Ribosome biogenesis in eukaryotes	3/296	121/8912	0.771564	0.951809	0.806877	67134/19858/19850	3
mmu04114	Oocyte meiosis	3/296	121/8912	0.771564	0.951809	0.806877	19046/11514/75600	3
mmu04722	Neurotrophin signaling pathway	3/296	121/8912	0.771564	0.951809	0.806877	18035/75600/16476	3
mmu04012	ErbB signaling pathway	2/296	84/8912	0.773799	0.951809	0.806877	214230/16476	2
mmu04110	Cell cycle	3/296	125/8912	0.790243	0.962192	0.815679	21809/229776/21808	3
mmu04658	Th1 and Th2 cell differentiation	2/296	88/8912	0.79558	0.962192	0.815679	18035/16476	2
mmu05235	PD-L1 expression and PD-1 checkpoint pathway in cancer	2/296	88/8912	0.79558	0.962192	0.815679	18035/16476	2
mmu04930	Type II diabetes mellitus	1/296	48/8912	0.803225	0.962192	0.815679	11450	1
mmu05030	Cocaine addiction	1/296	48/8912	0.803225	0.962192	0.815679	16476	1
mmu04310	Wnt signaling pathway	4/296	168/8912	0.814584	0.962192	0.815679	18163/57265/16476/20377	4
mmu04666	Fc gamma R-mediated phagocytosis	2/296	92/8912	0.815491	0.962192	0.815679	18783/246256	2
mmu04742	Taste transduction	2/296	92/8912	0.815491	0.962192	0.815679	15551/11514	2
mmu05034	Alcoholism	5/296	205/8912	0.816711	0.962192	0.815679	14696/19046/109648/75600/51788	5
mmu05010	Alzheimer disease	10/296	383/8912	0.825263	0.962192	0.815679	22153/16176/14102/22142/545486/214922/57265/75600/277468/16175	10
mmu05135	Yersinia infection	3/296	134/8912	0.827668	0.962192	0.815679	16176/18035/16476	3
mmu00380	Tryptophan metabolism	1/296	52/8912	0.828226	0.962192	0.815679	71724	1
mmu04728	Dopaminergic synapse	3/296	135/8912	0.831453	0.962192	0.815679	14696/19046/75600	3
mmu04070	Phosphatidylinositol signaling system	2/296	96/8912	0.833655	0.962192	0.815679	75600/18705	2
mmu04140	Autophagy - animal	3/296	140/8912	0.849326	0.97598	0.827367	12176/74747/13033	3
mmu00280	Valine, leucine and isoleucine degradation	1/296	57/8912	0.855071	0.978291	0.829326	71724	1
mmu04723	Retrograde endocannabinoid signaling	3/296	148/8912	0.874505	0.984392	0.834499	14696/216643/11514	3
mmu05012	Parkinson disease	6/296	264/8912	0.877485	0.984392	0.834499	22153/22142/545486/214922/75600/277468	6
mmu04929	GnRH secretion	1/296	63/8912	0.881822	0.984392	0.834499	15165	1
mmu05330	Allograft rejection	1/296	63/8912	0.881822	0.984392	0.834499	14102	1
mmu00310	Lysine degradation	1/296	64/8912	0.885775	0.984392	0.834499	170442	1
mmu01240	Biosynthesis of cofactors	3/296	154/8912	0.890878	0.984392	0.834499	77974/11656/226518	3
mmu04664	Fc epsilon RI signaling pathway	1/296	66/8912	0.89329	0.984392	0.834499	18783	1
mmu04150	mTOR signaling pathway	3/296	156/8912	0.895897	0.984392	0.834499	20393/74747/57265	3
mmu00010	Glycolysis / Gluconeogenesis	1/296	67/8912	0.896861	0.984392	0.834499	14121	1
mmu04935	Growth hormone synthesis, secretion and action	2/296	116/8912	0.902406	0.984392	0.834499	58991/11514	2
mmu05230	Central carbon metabolism in cancer	1/296	69/8912	0.903649	0.984392	0.834499	18596	1
mmu04520	Adherens junction	1/296	71/8912	0.909991	0.984392	0.834499	20583	1
mmu00562	Inositol phosphate metabolism	1/296	72/8912	0.913005	0.984392	0.834499	18705	1
mmu05223	Non-small cell lung cancer	1/296	72/8912	0.913005	0.984392	0.834499	15234	1
mmu04071	Sphingolipid signaling pathway	2/296	124/8912	0.921631	0.98962	0.838931	13610/13033	2
mmu05416	Viral myocarditis	1/296	88/8912	0.949576	0.999701	0.847476	13138	1
mmu05203	Viral carcinogenesis	4/296	229/8912	0.949733	0.999701	0.847476	18035/54123/16476/242341	4
mmu04612	Antigen processing and presentation	1/296	90/8912	0.952903	0.999701	0.847476	16641	1
mmu00140	Steroid hormone biosynthesis	1/296	92/8912	0.95601	0.999701	0.847476	13106	1
mmu04914	Progesterone-mediated oocyte maturation	1/296	92/8912	0.95601	0.999701	0.847476	11514	1
mmu05224	Breast cancer	2/296	147/8912	0.958943	0.999701	0.847476	57265/16476	2
mmu03015	mRNA surveillance pathway	1/296	103/8912	0.969788	0.999701	0.847476	19046	1
mmu05016	Huntington disease	5/296	302/8912	0.974973	0.999701	0.847476	22153/22142/20656/545486/19016	5
mmu04144	Endocytosis	4/296	273/8912	0.982447	0.999701	0.847476	12765/227288/259300/14186	4
mmu01200	Carbon metabolism	1/296	121/8912	0.98368	0.999701	0.847476	14121	1
mmu03010	Ribosome	2/296	179/8912	0.983811	0.999701	0.847476	19981/19951	2
mmu00190	Oxidative phosphorylation	1/296	135/8912	0.9899	0.999701	0.847476	242341	1
mmu05022	Pathways of neurodegeneration - multiple diseases	8/296	471/8912	0.990197	0.999701	0.847476	22153/16176/14102/22142/545486/57265/75600/16175	8
mmu05017	Spinocerebellar ataxia	1/296	141/8912	0.991779	0.999701	0.847476	67134	1
mmu04120	Ubiquitin mediated proteolysis	1/296	147/8912	0.99331	0.999701	0.847476	17318	1
mmu05168	Herpes simplex virus 1 infection	7/296	459/8912	0.994985	0.999701	0.847476	16176/18035/23960/15972/14102/19046/54123	7
mmu04714	Thermogenesis	2/296	231/8912	0.99663	0.999701	0.847476	11514/19016	2
mmu05014	Amyotrophic lateral sclerosis	3/296	369/8912	0.999701	0.999701	0.847476	22153/22142/545486	3
