# Supplementary material for: Identification of Genetic Signature Associated With Aging in Pulmonary Fibrosis
Source: Front Med (Lausanne). 2021 Oct 20;8:744239. doi: 10.3389/fmed.2021.744239 (PMC8564051; doi:10.3389/fmed.2021.744239)
Supplement: Supplementary file 7 [file Data_Sheet_3.xlsx]

## Sheet: Human_sample
Sample	Age_group	GPL	Group	Sex	Age	distance	weights
GSM1150423	Aged	14550	CTRL	1	70	0.727273	1
GSM1150135	Aged	6480	CTRL	1	71	0.727273	1
GSM1150394	Aged	14550	CTRL	1	71	0.727273	1
GSM1150017	Aged	14550	CTRL	1	72	0.727273	1
GSM1150463	Aged	14550	CTRL	1	72	0.727273	1
GSM1150080	Aged	14550	CTRL	1	73	0.727273	1
GSM1150376	Aged	14550	CTRL	1	73	0.727273	1
GSM1149998	Aged	14550	CTRL	1	74	0.727273	1
GSM1150161	Aged	14550	CTRL	1	74	0.727273	1
GSM1150452	Aged	14550	CTRL	1	74	0.727273	1
GSM1149948	Aged	14550	CTRL	1	75	0.727273	1
GSM1150443	Aged	14550	CTRL	1	75	0.727273	1
GSM1150459	Aged	14550	CTRL	1	75	0.727273	1
GSM1150149	Aged	14550	CTRL	1	77	0.727273	1
GSM1150095	Aged	6480	CTRL	1	78	0.727273	1
GSM1150107	Aged	6480	CTRL	1	80	0.727273	1
GSM1150022	Aged	6480	CTRL	0	71	0.5	1
GSM1150501	Aged	14550	CTRL	0	71	0.5	1
GSM1149975	Aged	14550	CTRL	0	72	0.5	1
GSM1150433	Aged	14550	CTRL	0	72	0.5	1
GSM1150473	Aged	14550	CTRL	0	72	0.5	1
GSM1150468	Aged	14550	CTRL	0	74	0.5	1
GSM1150381	Aged	14550	CTRL	0	75	0.5	1
GSM1150457	Young	14550	CTRL	1	34	0.727273	1
GSM1150128	Young	6480	CTRL	1	44	0.727273	1
GSM1150176	Young	14550	CTRL	1	45	0.727273	1
GSM1150154	Young	14550	CTRL	1	46	0.727273	1
GSM1149951	Young	14550	CTRL	1	48	0.727273	1
GSM1150085	Young	14550	CTRL	1	53	0.727273	1
GSM1150070	Young	14550	CTRL	0	32	0.5	1
GSM1150447	Young	14550	CTRL	0	42	0.5	1
GSM1150081	Young	14550	CTRL	0	44	0.5	1
GSM1150435	Young	14550	CTRL	0	44	0.5	1
GSM1150109	Young	6480	CTRL	0	45	0.5	1
GSM1150402	Young	14550	CTRL	0	45	0.5	1
GSM1150030	Young	14550	CTRL	0	46	0.5	1
GSM1150165	Young	14550	CTRL	0	47	0.5	1
GSM1150491	Young	14550	CTRL	0	47	0.5	1
GSM1149955	Young	6480	CTRL	0	49	0.5	1
GSM1150012	Young	14550	CTRL	0	49	0.5	1
GSM1150146	Young	14550	CTRL	0	49	0.5	1
GSM1150373	Young	14550	CTRL	0	51	0.5	1
GSM1150040	Young	14550	CTRL	0	52	0.5	1
GSM1150041	Young	14550	CTRL	0	52	0.5	1
GSM1150115	Young	6480	CTRL	0	53	0.5	1
GSM1150171	Young	14550	CTRL	0	55	0.5	1

## Sheet: Human_geneMatrix
geneNames	GSM1150423	GSM1150135	GSM1150394	GSM1150017	GSM1150463	GSM1150080	GSM1150376	GSM1149998	GSM1150161	GSM1150452	GSM1149948	GSM1150443	GSM1150459	GSM1150149	GSM1150095	GSM1150107	GSM1150022	GSM1150501	GSM1149975	GSM1150433	GSM1150473	GSM1150468	GSM1150381	GSM1150457	GSM1150128	GSM1150176	GSM1150154	GSM1149951	GSM1150085	GSM1150070	GSM1150447	GSM1150081	GSM1150435	GSM1150109	GSM1150402	GSM1150030	GSM1150165	GSM1150491	GSM1149955	GSM1150012	GSM1150146	GSM1150373	GSM1150040	GSM1150041	GSM1150115	GSM1150171
2021-12-01	1.70789	2.0458	2.11342	2.25755	1.73834	1.92561	2.74082	1.8456	1.78763	1.78336	1.89716	1.75437	1.77908	1.90598	1.92239	1.90368	1.98564	1.78643	1.80473	1.88942	1.83759	1.89275	1.86751	1.89569	1.90169	2.57198	2.79104	1.97383	2.5076	3.14675	1.73327	2.04516	1.93911	1.87394	1.82156	1.90077	1.90317	1.79057	1.88299	1.83545	1.91466	1.78095	1.73113	2.83419	1.88819	1.81996
A1CF	5.32808	2.43718	3.01068	2.62751	1.84234	2.30706	3.15374	2.59547	3.65426	5.16748	3.38146	2.24728	3.00316	3.86885	2.34077	5.36136	2.55053	4.17351	3.57199	4.8002	5.61117	3.20479	2.97781	2.64964	4.79573	2.48152	5.32753	3.6684	5.10817	2.23176	1.73776	2.37583	2.58224	4.25825	4.17507	2.41421	3.97757	4.68469	5.66952	2.66002	4.2534	4.52198	4.38039	3.05503	4.84344	2.72218
A2M	16.8741	17.0051	16.7335	16.5044	17.2686	16.8054	17.0005	16.7277	17.0591	17.082	16.313	16.7244	16.8201	16.5835	17.045	15.988	16.8335	16.823	16.8813	16.4461	16.6008	16.5863	16.8237	16.7761	16.9753	16.7049	17.106	16.9401	16.5634	16.5233	16.9608	16.5472	16.4947	16.8041	17.0933	16.7406	16.5936	16.3219	16.2515	16.6909	16.6748	16.8452	16.7143	16.7235	17.1532	16.9303
A4GNT	1.97133	3.90983	2.80822	3.52502	4.20253	1.95297	2.60655	4.36162	2.35206	2.00455	1.78045	1.8165	1.8395	1.82114	1.95841	3.07968	3.07575	2.19288	2.21815	1.90878	3.23731	2.83709	3.63063	1.90442	1.89364	2.5015	2.73582	2.32036	4.60579	3.26391	2.03285	1.98449	1.96244	1.88872	3.34681	1.87139	3.29079	3.9278	2.90738	3.9313	3.57205	2.42759	4.60664	3.22037	2.78452	2.63049
AAAS	8.86827	9.06703	8.80133	9.2067	8.69019	9.03394	8.87492	8.74207	8.91896	8.83768	8.63743	9.07207	8.7131	8.8798	8.41155	8.91694	8.68291	8.46778	9.13192	8.77753	9.04355	8.4632	8.82024	9.02212	8.7623	8.8201	9.09025	8.95088	9.25059	9.81439	8.68325	9.81218	7.50289	8.6635	9.01251	8.61571	8.99478	9.0768	8.61687	9.40636	8.67113	8.61423	9.00867	8.68857	8.59103	8.84684
AACS	9.90046	9.71953	9.52718	9.87208	9.50216	9.95217	9.96985	9.5077	9.32599	9.49651	9.32033	9.86835	9.32262	9.62098	9.65245	10.165	9.14113	9.00598	9.49399	9.29748	9.16592	9.51359	9.3326	9.28317	9.2298	9.33994	9.23844	9.22846	10.0995	10.0059	9.38599	10.1511	9.21992	9.71915	9.36266	9.38359	9.32202	9.60619	9.50782	9.73691	9.69085	9.32683	10.3012	9.65369	9.53258	9.31047
AADAC	8.79282	4.92297	8.17505	8.90567	6.45079	6.18679	8.86383	6.16805	8.21932	6.49365	8.23249	9.38729	5.70244	7.82128	5.64243	6.40702	7.96597	7.37097	8.99796	8.10079	8.81227	8.89159	8.98976	8.65474	8.41388	7.36266	6.89898	7.226	6.90921	7.15944	8.24606	7.26449	8.45779	8.16046	8.67226	10.2676	8.19257	7.73264	9.0945	9.41798	7.21283	8.09755	10.029	7.47937	9.96075	8.55049
AADACL2	3.85703	1.67028	1.73263	6.14428	4.56217	1.71426	1.76764	1.62078	1.65168	1.89269	2.17217	4.68914	1.78936	2.36936	1.757	1.75823	1.8918	1.79529	3.34124	1.84093	1.93527	2.07553	1.84514	2.00942	3.79927	1.75836	1.60145	1.6822	1.62757	1.21052	2.65313	1.82639	4.0061	1.67366	2.19207	1.65484	4.42937	1.8482	3.99977	1.60729	1.56108	1.79778	1.50338	1.77999	4.69795	1.55849
AADAT	7.32732	7.17996	6.8732	6.8156	7.69684	7.03078	8.21068	6.67751	7.60399	7.67497	7.75407	6.9728	7.22035	7.8083	7.43645	8.05516	8.11475	7.16974	7.78131	7.17249	7.80618	7.46478	7.58637	7.4844	6.94478	6.58241	7.80555	7.84854	7.45841	4.81918	7.74532	5.95085	8.05236	6.60728	7.40355	7.03491	7.37631	7.96688	8.18406	6.44021	7.92702	7.39393	7.38143	7.35893	7.64515	7.84054
AAMP	10.9644	11.2422	10.8923	11.0217	10.6294	11.1052	10.9941	11.0308	10.6332	10.8602	10.7382	10.8926	10.5624	10.9379	10.7962	10.625	10.7235	10.9549	10.7917	10.8693	10.8384	11.0694	10.8579	11.0598	10.7613	11.0906	10.937	10.8386	10.5476	11.414	10.6086	11.5869	10.5453	10.9504	10.9465	10.5455	11.024	10.8009	10.7123	11.1959	10.6904	10.777	10.9812	10.6195	10.7676	10.8064
AARS	9.6734	9.92841	9.19387	9.80945	9.3499	9.78191	9.79498	9.8819	9.43541	9.59295	9.07973	9.82262	9.29623	9.58669	9.30881	9.44635	9.52166	9.61487	9.62286	9.46586	9.2566	9.63442	9.59954	9.71626	9.61417	9.77533	9.5584	9.53497	9.77241	10.5954	9.55343	10.4495	9.03449	9.73463	9.54598	9.56672	9.53367	9.70946	8.67811	10.1085	9.53076	9.71043	9.61271	9.44697	9.5251	9.50441
AARS2	9.48318	9.94262	9.3704	10.0093	9.45778	9.43936	9.50502	9.79979	9.55646	9.53982	9.1197	9.70581	9.01112	9.55036	9.34961	9.39788	9.44351	9.29814	9.59418	9.44965	9.5576	9.24213	9.78405	9.56497	9.82402	9.77808	9.68613	9.73236	9.57653	9.92908	9.472	10.4216	9.65374	9.2527	9.74683	9.34691	9.58884	9.82138	9.47022	10.069	9.64904	9.35897	10.1236	9.04172	9.50733	9.37091
AASDH	7.37695	6.59802	6.99465	6.80516	7.28	6.70895	7.38867	6.76796	7.39619	7.32252	6.77584	7.20871	6.70601	7.44274	7.25772	7.22059	7.94047	7.37786	7.60932	7.57212	7.51842	7.35807	7.16747	7.08519	7.31683	6.88616	7.20046	6.9536	7.47187	6.32519	7.68886	4.93018	7.30419	6.54856	7.11818	7.20101	7.37603	6.76906	7.49978	6.27974	7.76711	7.82869	7.12752	7.3566	7.76623	7.6676
AASDHPPT	9.83876	9.09538	9.62947	8.46348	10.1673	8.97209	9.82707	9.19558	9.99503	10.0172	9.90833	9.53748	9.89414	10.0762	9.97827	9.69225	10.1646	10.0506	9.78796	9.95286	9.77558	9.3076	9.86534	9.83695	9.99029	8.53166	9.72075	9.69375	9.87187	4.38816	9.96803	6.36835	10.0966	9.08088	9.7291	9.80828	9.6072	9.83472	10.2173	7.66069	10.0596	9.85086	9.39861	9.49462	9.98245	9.94103
AASS	8.05346	6.83129	8.3829	7.04399	7.32194	8.26962	7.27113	7.21027	8.0493	7.64572	8.58013	7.50646	7.07944	7.24145	8.28801	8.06851	7.60823	7.9933	7.60461	8.14018	7.76882	8.03637	7.53464	7.69468	7.88727	7.60565	7.89699	7.87482	7.40739	6.82459	7.38106	6.16986	8.43925	8.30879	7.82817	7.71224	7.78244	8.21039	7.64304	6.69168	7.59053	8.05265	6.85127	9.18417	7.22402	8.3538
AATF	10.3326	10.5059	10.37	10.5393	10.2422	10.3497	10.2613	10.587	10.2057	10.3636	10.192	10.7301	10.1741	10.1945	10.1467	10.1109	10.0815	10.4368	10.2251	10.4478	10.2193	10.4751	10.3953	10.3919	10.3839	10.483	10.1869	10.1455	10.4026	10.9933	9.99568	10.7201	9.53955	10.5924	10.3948	10.0121	10.2836	10.4032	9.6169	10.7814	10.1055	10.3335	10.4034	10.1876	10.1782	10.0719
AATK	11.0489	11.2754	11.07	10.8646	10.7624	11.6515	11.1315	11.535	10.6215	11.5193	10.0011	9.88732	10.3753	10.4328	10.5261	11.9752	11.3344	11.3585	10.8402	10.302	11.3126	11.3112	10.5412	11.0958	11.235	11.2688	11.7793	11.977	11.2256	11.0143	10.738	12.0276	10.8385	10.9837	11.5921	11.4371	11.5863	11.4435	11.7535	11.4071	10.6013	11.4355	11.7601	11.0065	11.1843	10.8089
ABCA1	9.86119	9.785	9.96551	9.31629	10.1729	9.69162	9.89913	10.4249	10.1994	10.5889	9.23326	10.4936	10.4735	9.66391	9.70161	10.0589	9.78566	10.5141	10.0918	10.2486	10.3565	10.3502	10.1536	10.2795	10.4169	9.50137	10.235	10.4308	9.621	8.01484	9.91164	8.54372	10.2459	10.0502	10.3726	9.64943	10.7322	10.0281	10.9292	9.35248	10.0729	10.3511	9.953	9.73173	10.0926	10.3288
ABCA13	5.42719	3.77599	8.02616	7.04858	3.13857	3.91931	8.26324	2.91544	3.5996	4.31645	10.6989	5.3899	3.07897	10.6661	7.15925	2.25714	3.69272	4.96301	4.82618	5.36168	2.82314	2.729	7.7528	7.23747	4.41855	7.32774	3.35548	5.19164	4.49567	3.35314	6.86111	5.40641	5.83871	6.43826	6.11695	5.54497	4.18176	6.17115	6.31696	4.74121	6.60793	4.41538	5.43708	6.40946	5.72263	6.69188
ABCA2	7.06209	7.14187	6.87151	7.31448	6.53615	7.21981	6.74037	7.07197	6.69596	7.21341	6.66033	7.12654	6.83643	7.24946	6.47835	7.0618	6.76241	6.99791	6.82251	7.41081	7.16956	6.96297	6.98288	7.37573	6.99934	7.35192	7.29596	6.56051	6.38678	8.77312	6.82752	7.74116	6.15276	7.19265	7.14645	6.36798	7.03592	6.7916	6.8157	7.30376	6.30938	7.20269	6.74441	7.18571	6.54535	6.95671
ABCA3	13.0409	13.7149	13.4063	12.6476	13.0553	13.423	13.1813	12.7286	13.7747	13.1893	12.8517	12.5369	12.7553	11.882	13.5809	14.0515	14.1406	12.7373	13.3958	12.6021	12.8121	13.4852	12.9489	12.7609	13.3235	13.0697	12.6691	12.7432	14.3122	13.3716	12.8419	14.035	13.1193	13.1237	12.8647	13.8471	13.3411	13.4648	12.6975	14.1686	13.9051	13.3097	13.2891	13.8641	13.517	13.1972
ABCA4	4.2245	4.38617	4.43705	4.37619	5.38006	4.40063	4.88678	4.25072	4.60833	3.64385	5.27161	5.584	4.08151	5.18156	5.19538	4.07151	4.27934	3.80108	4.03491	4.21589	3.73617	4.13109	4.41904	3.83918	4.01613	4.44991	3.90894	3.97543	4.32493	5.76182	4.56212	4.8566	3.88321	4.62436	4.48969	3.88974	4.19323	5.65267	3.55952	4.93131	4.84453	4.26358	4.22697	5.09092	4.73586	4.47277
ABCA5	9.5113	8.50042	9.70484	8.33089	9.44187	8.51665	9.97149	8.80591	9.39117	9.31828	10.2941	9.29808	8.82285	10.5319	9.14259	9.68666	9.4978	9.52055	9.53602	9.68191	9.70179	9.31775	9.69811	9.27052	9.44491	7.89036	9.33648	9.68307	9.66992	5.78673	9.73924	7.11714	10.6056	9.09829	9.67244	9.70894	9.59366	10.0242	10.2993	7.56471	9.45723	9.14567	9.20394	9.92005	9.49166	9.72314
ABCA6	10.7653	9.66886	10.3109	9.5554	10.6419	10.2837	9.76837	9.97845	10.6258	10.7444	9.55863	9.38233	9.74732	10.478	9.90316	8.89187	9.71174	9.78387	10.2317	10.3807	9.99314	9.98736	10.4493	10.0061	10.2743	9.56141	10.0639	10.3596	9.25612	7.71081	10.0825	8.21947	10.5262	9.80804	10.586	9.96665	9.81904	9.10122	10.7222	8.32903	9.22512	10.0421	9.53504	9.32056	9.6134	10.5882
ABCA8	10.0824	9.00176	9.2521	9.94936	10.2415	9.82458	9.33205	8.76296	9.91003	9.49404	8.80592	8.63245	9.47964	9.38612	9.28982	8.70629	9.14729	9.47496	9.81218	9.25327	9.1127	9.123	9.40977	9.12113	9.28438	9.10579	9.19814	9.21816	8.29489	8.33937	9.58124	8.4323	9.45448	8.57718	9.07899	9.10907	9.17228	8.08221	9.25083	8.30203	8.69601	9.46888	8.44178	9.01941	10.1183	9.75646
ABCB1	8.50224	5.14364	6.10867	7.98793	8.49966	7.12805	7.95592	4.97725	5.763	6.30739	5.86709	7.7804	7.08605	6.13939	6.44483	6.7144	7.07538	5.95205	7.73399	6.63501	6.687	7.09293	6.10588	5.44247	5.75421	6.38913	5.13128	4.84255	5.5211	6.75038	8.16656	5.84163	7.9093	6.63164	6.38484	5.68287	5.89147	4.91505	4.9457	5.75194	5.84185	7.06908	7.57963	7.13794	8.82031	6.48828
ABCB10	6.92463	6.94089	7.14411	6.42333	7.55936	7.12075	7.60932	6.98978	6.91882	7.3875	7.54048	7.08298	7.12757	7.33933	7.17997	6.92866	7.39417	7.65748	6.84451	6.77813	7.06063	7.25954	7.5502	6.97883	7.42038	6.06976	7.19328	6.97749	7.34201	4.94948	7.40694	5.83844	7.97183	7.22098	7.25094	7.74397	6.9842	7.13249	7.56643	6.52782	7.46751	7.34626	7.15528	7.03102	7.23999	7.30525
ABCB11	2.36136	2.0221	2.5072	2.01814	1.99221	2.34086	2.22051	2.46653	1.91486	2.42808	3.16881	2.04906	2.05394	3.40465	2.42563	3.76245	2.30479	2.24267	2.66768	1.98301	2.11711	2.3034	2.7099	2.21474	2.11396	2.90495	2.01726	2.05704	2.1877	3.49209	1.99986	2.40491	2.59642	2.07662	2.14792	2.04607	2.11921	2.27713	2.01488	1.97348	2.82438	2.04795	2.37887	2.65005	2.1844	2.06513
ABCB5	2.32319	1.95734	1.91823	3.06856	2.12549	2.20784	1.95908	2.07417	1.99587	1.98435	2.02101	1.87935	1.91915	2.04929	2.10185	2.09952	1.94874	2.19069	2.05976	2.13374	2.13544	1.98671	2.30067	1.88249	2.09719	2.82661	2.04209	2.25262	2.03279	4.0352	1.81545	2.22696	2.04576	1.98991	2.00032	2.3262	2.10428	1.98317	1.96299	2.10245	1.9308	2.01734	1.89925	4.02931	2.07285	1.93342
ABCB6	10.0395	9.48914	9.10023	10.2947	9.65584	9.79622	9.41269	9.16766	9.91491	9.59769	9.70171	10.2829	8.90872	10.3007	9.23725	9.02418	9.48631	8.8151	9.40304	9.30791	9.33524	8.99006	9.21379	9.75699	9.51309	9.75285	9.37935	9.58052	9.22319	10.1277	9.69256	10.2775	9.50632	9.86488	9.19398	9.32383	9.16892	9.2925	9.5778	9.52148	9.5567	9.62802	9.61799	9.11327	9.40968	9.73681
ABCB7	9.66893	9.16696	9.35314	8.99506	10.0616	8.85679	9.42765	9.33312	9.55598	9.43422	9.24035	9.68479	9.78701	9.40201	9.63642	9.70558	9.98273	9.52794	9.62632	9.96838	9.7359	9.63737	9.68672	9.23042	9.50342	9.12227	9.31133	9.39897	9.82002	7.47972	9.64666	7.86953	10.0744	9.33182	9.7327	9.6135	9.42428	9.80896	9.73239	8.93017	9.47699	9.6763	9.0074	9.66621	9.16864	9.69281
ABCB8	6.18656	6.38092	5.87657	6.22137	5.94654	6.55737	5.91112	6.11176	5.67605	6.07151	5.54799	6.4656	6.05962	5.8752	5.85634	5.76734	5.8719	5.5117	6.02135	5.64856	6.12997	6.05714	5.6223	5.80969	5.86219	6.27846	5.88932	6.23363	6.6432	7.75377	5.69599	7.33676	5.50699	6.27507	6.21777	5.89217	5.73946	6.13814	5.84425	6.66215	6.03274	5.47393	6.35599	6.31388	5.90857	5.82566
ABCB9	4.86946	4.56696	4.66574	5.86013	4.75224	4.81892	4.21734	4.33189	4.40759	4.77005	4.28379	5.20555	4.6103	4.65817	4.44742	4.69457	4.35405	4.77406	4.47316	5.30129	3.93012	4.39512	4.52904	4.80579	4.02966	4.85299	4.00905	4.39835	5.17248	6.12975	4.54117	5.72142	3.42516	5.28808	4.80701	4.24149	4.25652	5.14744	3.7346	5.05983	5.14287	4.57824	4.59082	5.01185	4.2511	4.45401
ABCC1	7.81541	8.41489	7.94667	7.87418	8.11375	8.58134	7.77858	7.80155	7.57497	8.1461	7.48674	8.47521	8.26928	7.5406	8.05121	8.54425	7.83625	8.22841	7.58927	8.17469	7.55735	8.19072	8.36011	7.69425	8.17712	8.26697	7.88819	7.6167	7.8196	9.15912	7.52847	7.74032	7.72039	8.39697	8.15823	7.68717	7.77887	7.84747	7.08681	8.42871	7.86277	8.11404	7.94595	9.13197	7.72783	8.45845
ABCC10	8.7156	9.22064	8.23619	8.91456	8.66859	8.46455	8.81597	8.79582	8.43566	8.7507	7.69837	9.29144	8.75197	8.82218	8.27885	8.73556	8.505	8.18221	8.80279	8.589	8.77529	8.43009	8.8773	8.93471	8.54396	8.52969	8.91697	8.43249	9.05713	9.63639	8.65439	9.55668	7.89606	8.62268	8.81787	8.25875	8.8	8.63969	8.33176	9.03013	8.93636	8.42274	9.00403	8.36482	8.48223	8.45454
ABCC11	2.21828	2.57794	2.94116	1.63973	1.95383	2.05808	2.95799	2.5633	2.14509	2.10514	2.65072	2.00705	2.01047	2.16917	2.91019	2.48697	2.0522	2.005	1.87476	2.5763	2.06218	2.13688	2.05001	2.11622	2.56127	3.02749	2.34414	2.17135	1.92387	4.24643	1.97805	2.12662	2.18244	2.32251	2.0879	1.95561	2.03947	2.37793	2.47718	1.8686	2.26137	2.021	3.30507	3.8237	1.90146	2.18804
ABCC12	2.5518	1.69527	1.9991	1.88229	1.77255	1.99697	2.177	2.39776	1.86346	1.82418	1.92012	2.63701	1.79717	1.94815	1.92535	2.83744	2.1198	2.09717	2.20793	2.03719	1.81345	1.98445	1.86107	1.90282	2.14008	3.11243	1.92242	1.96604	1.90836	2.61732	1.77297	2.32219	2.26859	1.76892	2.38183	1.91995	2.16686	1.83313	1.65251	1.8972	1.86252	2.51431	2.12486	2.47913	1.92864	1.88689
ABCC13	3.54136	4.7962	4.79437	2.99252	1.89033	4.15722	4.09713	4.58492	3.45756	2.97679	3.72018	4.12985	4.23483	4.43998	3.71971	5.67882	6.01886	5.0679	4.31947	4.1718	5.06895	4.57748	3.69092	4.79615	5.15701	4.15596	4.46526	4.51235	4.56741	1.21941	4.14747	3.8968	3.69187	4.73502	4.81199	5.25742	5.30451	5.66771	5.55209	4.81745	4.49557	4.53679	5.16387	4.05003	3.90393	2.1174
ABCC2	4.8977	3.05893	4.52606	5.38803	3.88294	3.83769	4.65612	3.96468	4.33064	3.43036	4.90123	4.97058	3.97468	6.01615	4.04182	4.00821	4.28904	4.21354	4.31881	4.35372	4.02925	4.46081	4.7972	4.96716	4.49511	4.20785	4.08644	3.94513	4.24912	5.01048	4.44216	4.8296	5.02662	3.93501	4.00231	4.33996	4.07609	4.16579	4.09306	4.07973	3.96661	4.28846	4.06416	4.52674	4.24456	4.40442
ABCC3	9.38112	9.87374	9.24707	10.7185	10.5018	9.28181	9.9395	9.96745	10.1231	10.2981	9.15321	11.0663	10.7702	9.17703	10.2356	9.23872	9.77709	8.89111	10.0121	10.0197	9.91723	9.93828	10.399	10.0527	9.1656	9.45383	8.87251	8.21237	11.1363	10.3049	9.87403	9.35763	9.19563	9.4561	9.60514	10.2151	9.28069	10.9672	9.45798	10.3389	10.4785	9.61594	11.4338	10.5758	10.2956	9.32935
ABCC4	6.16426	6.39618	6.4667	5.9047	6.5309	6.97326	6.92616	5.7764	6.20988	6.33375	5.78928	6.47219	6.48043	5.84873	6.69179	6.84757	6.40977	6.31231	6.43006	6.37683	6.58328	6.87801	6.19109	6.48212	5.71178	6.03987	6.57726	6.329	6.86418	6.65256	6.30788	6.37261	6.40239	6.30536	6.51074	6.87421	5.80523	6.67167	6.64321	6.61803	6.62911	6.40472	6.00428	6.59015	6.31071	6.61591
ABCC5	10.3652	10.2106	10.2206	11.0827	11.0207	9.96748	10.9924	10.3406	10.427	10.4469	10.4258	11.2353	10.9412	11.4302	10.0964	10.4684	10.276	10.0912	10.6483	10.4221	10.7757	10.2873	10.8182	10.8884	10.7432	10.218	10.6707	10.2691	10.3512	9.90407	11.2618	10.5916	10.9145	10.5327	10.8677	9.94798	10.7593	10.9483	10.4237	10.3553	10.7083	10.6136	10.9649	10.5272	10.4869	11.0656
ABCC8	7.58034	8.21361	7.14991	7.71058	6.35027	9.50183	6.1111	6.83671	7.8402	7.36287	8.85966	6.67811	6.90121	6.39655	6.81189	6.07344	7.60064	5.72582	6.88258	6.61474	7.45737	7.11315	7.34516	6.83691	6.73963	8.32459	6.99991	6.88452	8.27217	8.65867	6.15451	6.78152	9.04662	9.45826	5.15327	5.73575	6.75265	7.70873	6.45587	7.80211	5.84704	7.77539	7.36236	6.57245	7.12601	6.49064
ABCC9	5.52977	4.82589	5.28947	4.97605	5.07021	5.3364	4.64028	3.70801	5.49144	4.93812	4.61965	4.45206	4.67679	4.43973	5.29549	5.03463	5.22732	5.36239	5.4348	5.3639	5.03258	5.21129	4.72958	5.05493	4.98285	4.83284	5.03238	5.27764	3.36829	2.31587	5.26378	3.23621	5.41053	4.99269	4.47745	4.79107	4.78167	3.96226	4.56515	4.22623	4.45833	5.62514	4.43194	4.84194	5.22849	4.98657
ABCD1	6.62872	7.18379	6.70884	6.88092	6.38812	7.08246	6.18134	7.32261	6.36123	6.69344	6.206	7.83515	7.43286	6.27274	5.99208	6.54179	6.34701	6.71409	6.87333	7.26926	6.89453	7.15053	6.41156	6.9645	6.62257	7.17865	6.65729	6.59011	6.92823	8.20988	6.6632	7.78259	5.3637	7.49583	6.58721	6.21817	6.73574	6.74645	6.47292	6.89643	6.52293	6.52784	6.60774	6.79845	6.4663	6.59067
ABCD2	2.78363	1.81755	2.11868	3.44549	2.21256	2.00436	2.91468	1.72884	3.17802	2.35424	3.04232	4.03856	3.21984	4.37284	2.85313	2.90106	1.61065	1.974	2.79437	2.95289	2.69286	2.25572	2.94195	2.12127	1.74962	1.22623	2.3625	2.29538	1.69569	1.63218	2.06632	2.26181	2.26894	2.62477	2.56625	2.04794	2.13779	2.08337	2.27523	1.68908	2.70783	2.67148	2.5678	2.57472	2.02175	2.66653
ABCD4	10.0247	10.5616	10.1627	10.6202	10.3639	10.2353	8.13981	10.1207	10.2337	10.1865	9.85715	10.0953	10.1693	10.3368	9.69117	11.0166	10.495	9.94501	10.2572	10.167	10.3821	10.0633	10.1106	10.0159	9.86428	10.0437	10.3212	10.2802	10.0895	10.3849	10.2553	10.542	11.1457	10.0393	8.36627	10.1609	10.1045	9.72872	11.7589	10.4349	10.4052	10.1847	10.2531	9.99709	10.003	10.1985
ABCE1	6.82438	6.46443	7.03492	6.46786	7.12585	6.66852	7.14877	6.83685	7.10101	6.9743	7.73157	6.71456	7.08278	6.97967	8.02893	6.60498	6.95213	6.96605	7.01938	6.75628	6.92414	6.76635	6.82409	6.49635	7.0351	6.45376	6.81987	6.95339	7.19961	4.99687	7.11952	5.34189	7.26234	6.99239	6.88471	7.37236	6.88328	7.11818	7.70587	6.29367	7.28172	7.03684	6.91579	7.31404	8.031	6.94716
ABCF1	10.6685	10.979	10.8679	10.6813	10.1366	10.745	10.6682	10.91	10.4171	10.5141	10.9831	10.9853	10.4312	10.383	10.8717	10.5753	10.4129	10.8867	10.4747	10.7491	10.403	10.9815	10.4939	10.715	10.805	11.1833	10.7412	10.6031	10.7323	11.2822	10.3177	11.1225	9.58902	11.2732	10.7004	10.6189	10.6479	10.6939	9.7902	11.1939	10.5687	10.6905	10.7075	11.0104	10.755	10.5754
ABCF2	9.21469	9.51517	9.34444	9.4601	9.0146	9.57741	9.20626	9.4192	8.98808	8.85791	9.45305	9.6208	8.75676	9.10511	9.40766	8.69884	8.8209	9.13676	9.05067	8.99029	8.56372	9.06684	9.01516	8.9726	9.17987	9.82862	9.10594	9.003	8.80664	10.4759	8.69693	9.8195	8.69914	9.42315	9.16384	8.77486	9.20709	8.78122	8.38069	9.86814	9.11907	9.11575	9.0533	9.40027	9.33899	8.889
ABCF3	10.0539	10.1195	9.97993	10.1571	9.81526	10.1991	10.012	10.6202	9.6272	10.1533	9.77134	10.1527	9.81164	9.93111	9.9269	9.79505	9.76028	9.75843	9.81086	9.9315	9.85284	9.98884	10.0541	10.0213	10.0404	10.2545	10.0639	10.0324	10.0466	10.5374	9.56844	10.8765	8.59136	9.95313	10.0123	9.87635	10.0215	10.219	9.59572	10.6513	9.84548	9.82817	10.1042	9.90941	9.63448	9.76773
ABCG1	10.5845	10.9873	10.0098	10.5301	10.5913	9.74351	10.2932	10.4805	10.1594	10.8476	9.69831	10.539	10.4367	10.194	10.5586	11.0229	10.715	9.77433	10.2022	9.76031	10.0542	10.721	10.6959	10.1734	9.98789	10.2913	9.36212	9.05177	11.3076	10.4303	10.3516	10.5561	10.4906	10.5612	9.94978	10.4925	10.7504	10.5577	10.479	10.825	9.7486	10.2549	10.6392	10.4708	9.94853	10.7544
ABCG4	4.44623	3.78434	3.29775	4.00696	4.76807	4.50638	3.06588	3.2533	4.05379	3.67268	3.02253	4.9552	4.5553	4.10171	2.78206	4.80687	4.70021	3.95536	4.25831	4.50946	3.6876	3.13737	3.90435	2.60762	3.80567	4.73258	4.5038	3.50296	2.40648	3.4963	4.49465	4.39652	4.98294	4.05314	5.35987	4.07964	3.94432	4.19339	3.54527	4.43042	4.04673	4.68446	3.51161	4.45746	3.00163	4.62301
ABCG5	2.70175	3.26746	3.14226	3.14164	3.05834	2.63327	3.35232	3.10086	4.53545	2.82089	3.94028	2.2736	3.23925	2.75941	2.67323	2.72614	3.3461	2.94435	3.61407	2.87433	2.89883	2.70751	2.66972	3.20836	2.11552	2.98049	2.9739	3.51882	3.42543	2.79113	3.57834	2.78752	2.8803	3.0075	2.6621	3.2927	3.25892	2.72574	3.58066	3.15945	2.90017	2.56212	3.20002	3.30897	2.27569	3.31164
ABHD1	6.54564	6.38551	6.35553	6.36586	6.36217	6.49719	6.45145	6.93546	6.74387	6.56151	5.71325	6.53593	5.69923	6.41874	5.50876	6.50262	6.60548	6.08561	6.30425	6.31741	7.0438	5.84483	6.58278	6.50531	6.74259	6.36229	6.8607	6.37078	6.07073	6.07134	6.68399	7.48023	7.33008	6.1149	6.2665	5.9828	6.92993	6.62656	6.84652	6.70612	6.25309	5.79908	6.44112	5.17758	6.79396	6.27621
ABHD10	2.65166	2.5553	2.51632	2.31217	2.48861	2.61435	2.56175	2.49374	2.52727	2.58784	2.49415	2.52051	2.51362	2.54715	2.65203	2.63703	2.78345	2.5124	2.52443	2.62097	2.48888	2.4686	2.60258	2.49956	2.63662	1.50001	2.48901	2.65937	2.54985	2.18102	2.5024	2.6349	2.5627	2.5482	2.55607	2.50388	3.76789	2.59352	2.39569	2.48563	3.52453	3.14677	2.44129	1.89263	2.61817	2.46549
ABHD11	7.50751	8.18082	7.99614	9.05938	7.82035	7.6407	8.24863	7.86385	7.42618	7.18501	9.81569	9.02476	7.60377	8.98654	8.04538	7.85664	7.70844	7.87427	7.7147	8.00451	7.95277	7.94956	8.24284	7.72178	7.55657	8.1202	7.97761	7.24369	8.04993	9.01318	8.17283	9.72071	7.56748	8.02741	7.92832	7.74764	8.23203	8.03385	7.44583	8.28685	7.59424	7.468	9.06067	7.96706	8.43326	7.60004
ABHD12	8.42641	9.2733	8.56769	9.0487	8.78752	9.13587	8.82156	8.90731	8.09934	8.47496	8.79079	9.21365	9.60116	8.0868	9.00003	8.72229	8.80025	8.47474	9.18812	9.13619	8.59431	9.01412	8.65257	8.79156	8.3928	8.98619	8.72119	9.09648	9.50527	9.99816	8.84262	9.03419	8.42041	8.71952	8.45478	9.30791	8.67668	9.17874	8.79876	9.30409	8.41539	8.38332	8.6565	8.87818	8.26043	8.62344
ABHD13	6.06036	5.84852	6.12247	4.97342	6.13339	6.19942	5.61138	6.16763	5.81637	6.05008	6.61131	5.47656	6.11749	5.7267	6.31671	5.82338	6.15415	6.37505	5.65156	5.92152	6.02433	5.72331	5.52161	5.75967	6.29379	5.02917	5.76412	6.39805	6.24214	1.2437	5.6117	4.71883	7.21037	6.43609	5.85008	5.96932	5.50953	5.76857	6.72588	4.74448	6.24977	6.06291	5.49448	6.20621	6.21428	5.7161
ABHD14B	9.54537	9.58751	9.31777	9.64066	9.10618	9.66695	9.53911	9.42531	8.97124	9.26421	8.73557	9.25837	8.9576	9.44214	9.07333	9.18159	9.21553	8.67242	9.2062	9.04636	9.24168	9.27687	9.26143	9.00713	9.08541	9.35631	9.06375	9.15974	9.12385	10.2896	9.07641	10.1931	8.52495	9.34467	8.95746	8.98362	9.28021	9.5661	9.21108	9.85031	8.86342	9.09463	9.42948	9.20996	8.37065	9.19118
ABHD2	10.2339	10.1465	10.2159	10.5143	10.541	10.1533	10.5228	9.7775	9.83037	10.3326	10.6938	10.21	10.7908	10.4809	10.4547	10.2843	10.2289	10.2984	10.361	9.54959	9.58743	10.1882	10.4499	9.99687	9.85466	9.98423	9.68668	9.81977	10.4464	9.55477	10.0686	9.62008	9.98239	10.1505	9.83653	10.2134	9.88659	10.285	9.6863	10.1015	10.1216	10.1016	10.4144	10.3323	10.699	10.1994
ABHD3	7.90629	7.88581	7.86033	7.15128	8.26241	7.4512	8.11112	7.5508	8.35085	7.98337	7.73361	8.45413	8.49221	8.10283	7.99633	7.73181	8.25475	8.22587	8.38913	7.7938	8.14664	7.85092	8.45423	7.99504	8.33033	7.18434	7.81264	7.84416	8.30008	6.36822	8.17264	6.69271	8.05267	7.69889	8.10477	7.92748	8.03854	8.26169	7.95285	7.2953	8.26845	7.79196	8.70348	8.02206	8.2404	7.95942
ABHD4	9.16901	9.69942	8.93493	9.38341	9.02914	9.23471	9.15828	9.41453	9.15756	9.08399	8.3058	9.21313	9.52007	9.11749	8.95488	9.20421	9.13925	8.7216	9.31616	8.92527	9.12787	9.40619	9.17747	9.22124	9.07506	9.41215	9.27597	8.93839	9.40034	9.85705	9.34525	9.97403	8.26573	8.97239	9.34382	9.1163	9.13741	9.72338	9.04081	9.43242	9.19763	8.97118	9.44995	9.02687	8.82547	9.3245
ABHD5	10.2757	9.90197	10.3886	9.16551	10.0613	9.88093	9.91906	9.84704	10.0754	9.87154	9.68051	9.73595	9.98072	9.20121	10.2691	9.77383	10.271	9.5671	9.7068	9.76974	9.66129	10.5536	10.2392	9.48484	10.1974	10.0361	9.31219	9.51979	10.5584	9.74989	10.0626	9.65411	10.2075	9.99184	9.01071	10.332	9.86224	10.5159	9.86473	10.3372	9.81483	9.78009	9.77407	10.4637	10.1181	9.93405
ABHD6	10.9356	10.3302	10.2255	10.2135	10.6061	9.77462	10.1364	10.4588	9.85764	10.0326	9.75083	10.1174	10.0313	10.7555	9.98366	9.99976	10.0062	10.4172	10.144	9.9794	10.5292	10.5782	10.0603	10.6345	10.0759	11.0254	10.4591	10.5909	10.6866	10.3168	10.6181	10.8973	11.3903	10.3504	9.99107	10.6398	10.4503	10.1073	10.0794	11.01	10.3801	10.4486	10.1978	10.1104	9.77754	10.8486
ABI2	8.1996	9.33216	9.33021	9.01525	9.36674	9.28859	9.54552	9.46551	9.35655	9.43383	9.50763	8.42957	8.95624	9.85414	9.09542	9.41939	9.3914	9.70107	9.28225	8.9048	9.38463	9.01165	9.50663	9.14993	9.2276	9.40724	9.47918	9.36276	8.729	7.70263	9.65424	8.34111	9.24722	9.06381	9.83315	9.28598	9.37904	8.93263	9.19248	8.93114	9.16174	9.71251	9.24498	8.75807	9.33146	9.49222
ABI3	8.77936	9.85463	9.23226	9.19845	9.13424	9.25458	8.93536	9.87387	9.08009	9.27394	8.49646	9.99672	9.54655	8.83253	9.17691	9.15088	8.95999	9.29199	9.33542	9.37042	9.25654	8.97748	9.58244	9.63867	9.32598	9.55684	9.46352	9.26223	9.78832	10.8515	9.01128	9.95318	8.81655	9.50162	9.17286	9.10098	9.64173	9.8056	9.01242	9.6612	9.16531	9.03917	9.17636	9.48496	8.93314	8.98141
ABI3BP	10.6011	10.2466	10.6052	9.32267	11.5081	11.0351	10.7794	10.5386	10.4014	11.0405	10.5473	10.0767	10.0269	10.4413	10.771	10.1901	10.796	11.1131	10.4888	10.4879	10.7913	10.9853	10.5307	10.252	10.8068	10.1927	10.5801	10.8126	9.85263	7.08493	10.7674	8.23875	11.3145	10.6375	10.5739	10.9582	10.2839	9.56822	10.7698	9.19499	10.5759	11.6768	9.76413	10.5877	10.8104	11.1783
ABL1	5.57578	8.6638	5.66929	5.86567	5.38857	5.69316	4.55941	5.64645	5.13078	4.90575	5.6443	5.68923	5.50426	4.86054	5.12291	5.21423	5.5355	6.34109	5.41056	5.28092	5.27362	5.93232	4.84144	5.1056	5.94164	5.15998	5.25415	5.14763	5.33699	5.66573	4.91361	5.95712	5.8068	6.19734	5.7116	4.99608	5.57578	5.44089	5.2002	5.83216	5.32566	5.37593	5.1759	4.87477	4.81027	5.33203
ABLIM1	13.9479	13.434	13.667	13.5952	13.8672	13.99	13.8442	13.8043	13.7757	13.9336	13.7482	12.2817	13.1356	13.4101	13.4147	14.252	13.0127	14.0016	13.6465	13.0593	13.9182	13.6902	13.5604	13.8016	14.0045	13.8458	14.4223	14.6108	13.673	12.3525	13.6166	12.9598	13.0715	13.5976	14.1928	13.6563	14.3383	13.1467	13.4132	13.5307	13.1058	13.8068	14.0281	13.4292	13.9314	13.8268
ABLIM2	9.2371	9.08926	8.60299	8.82061	8.89716	9.52844	8.72471	9.0486	9.2894	8.99161	8.42662	8.42906	8.33198	8.45859	8.58471	8.65491	8.94539	8.4842	8.56046	8.22708	8.71024	8.84848	8.34137	8.60621	8.72226	9.51377	9.19075	9.08527	8.3355	8.31937	8.49232	9.32264	8.86324	8.5953	8.85904	8.69499	8.88142	7.62748	8.444	9.07617	7.92899	8.95543	8.69196	8.46397	8.60274	8.37607
ABLIM3	7.78682	7.71854	8.25485	7.4917	7.55914	7.90903	7.64567	8.43731	7.40296	7.90968	7.57849	6.7062	6.8799	7.01609	7.1532	6.96887	7.69485	8.178	6.92133	7.52804	7.32428	7.45275	7.13163	8.35027	7.77561	8.62983	7.92105	7.59652	6.46414	8.29537	8.15997	8.56331	7.0783	8.25552	7.90354	6.95936	8.10285	6.83154	6.71979	8.01202	7.46687	8.07697	6.84762	7.09777	7.82513	7.65429
ABR	13.0757	13.6155	13.1898	12.9786	13.092	13.0991	12.9357	13.5183	13.4907	13.1639	13.3525	13.2844	13.9373	13.0803	13.3191	14.0928	13.13	13.4781	13.0452	12.9139	13.2249	13.1264	13.6224	13.6302	13.3032	13.1494	13.7914	13.0923	13.3306	12.8993	12.8434	13.1768	13.1348	12.8962	13.5472	13.1835	13.3228	13.4993	13.0064	13.4327	12.9453	13.3172	13.171	13.3107	13.2976	13.0947
ABT1	7.76631	7.6667	7.56785	7.05143	7.76364	7.87205	7.44472	7.704	7.50725	7.51301	7.93948	7.14821	7.65598	6.98837	7.77741	7.78618	7.5733	8.09419	7.49956	7.25363	7.58044	7.36555	6.79461	7.32266	7.45795	7.91056	7.81283	7.67658	7.19238	7.86191	7.09401	7.84366	7.76364	7.07048	7.83342	7.37964	7.31007	7.05752	7.60655	7.84548	7.93382	7.63667	7.53776	6.14546	7.20558	7.01526
ABTB2	8.08797	8.38065	8.03591	8.81137	8.58641	8.47603	8.21075	8.48745	8.18024	8.0538	8.80588	8.57477	8.14349	8.31283	9.24011	7.83863	8.21026	7.63115	8.09336	7.77559	7.97544	8.12441	7.85611	8.13044	8.79133	8.77936	8.22185	8.18531	8.42601	8.98093	8.27349	8.88036	8.32889	9.02448	7.79359	8.12538	7.74045	7.05574	7.51785	8.29871	8.3774	8.35735	8.58889	8.59266	8.59117	7.83218
ACAA1	11.3689	11.7638	11.2667	11.6052	11.4887	11.6927	11.4301	11.8249	11.3449	11.6735	10.9606	11.6783	11.6905	11.0258	11.3105	11.6549	11.3924	11.0029	11.5003	10.9294	11.6605	11.2866	11.6015	11.2482	11.5833	11.5423	11.2497	11.3692	12.0438	12.0844	11.5573	11.7745	10.8263	11.1742	11.6131	11.7712	11.6366	12.0166	11.5356	11.9062	11.7542	11.4637	11.6974	11.7315	11.103	11.2537
ACAA2	10.8516	11.2301	10.9033	11.2332	11.2165	11.0395	11.2349	11.0515	10.7494	10.9453	10.6658	11.1684	10.3548	10.3478	11.0368	11.1864	11.2508	10.7965	11.1827	10.6981	11.1194	11.1194	10.8569	10.6685	10.9372	10.7412	10.6878	10.9513	11.5354	11.4488	11.097	11.1855	11.2926	10.9479	10.8172	11.2547	10.7461	11.3237	11.5773	11.4101	11.2185	10.8634	11.367	11.4127	10.8387	10.7383
ACACA	5.05031	5.8175	5.38349	5.66142	5.49777	5.86712	5.50184	5.08515	5.36582	5.52388	5.58442	5.0432	5.43164	5.19191	5.51794	5.90998	6.06573	4.58171	5.78596	4.632	5.3003	5.082	5.11695	5.62373	5.14673	5.85676	4.57369	5.78362	6.16486	6.3988	5.73283	6.29315	5.63806	5.11021	4.46357	6.04804	5.76991	5.98587	5.59366	6.05759	6.01309	5.75122	5.92228	5.52175	5.83727	5.15585
ACACB	7.79441	6.90549	7.34813	7.01491	7.09116	7.58467	7.13869	6.99883	7.24831	6.76219	6.18282	6.13317	6.29386	6.91904	6.66857	7.42624	7.26707	7.15426	6.49278	7.05131	7.31485	7.57779	7.41406	6.74307	6.47452	7.7127	6.97284	7.19663	6.46517	7.02017	7.46281	7.50993	7.36845	6.59685	7.28644	6.93471	7.20897	7.75719	6.00265	7.40779	6.50754	6.59927	6.84905	5.46218	6.38879	7.48222
ACAD10	7.0326	7.53653	7.08979	7.41632	7.04229	7.22207	7.03177	7.3029	6.69325	7.12426	6.51327	7.47382	6.69534	7.25706	6.14334	7.18208	6.84043	6.67586	7.06239	7.19717	7.00208	7.19332	7.11843	7.33852	7.22309	7.21124	6.93313	6.87157	7.43164	8.46802	6.42244	7.88348	6.28307	7.01655	7.50538	6.9249	7.05229	7.41528	5.97486	7.60194	6.81553	6.98927	7.45892	7.26738	6.48487	6.8922
ACAD8	7.61188	8.0718	7.55862	7.85184	7.77709	7.7361	7.78756	7.61874	7.78269	7.97769	7.78341	7.7343	7.56385	8.15535	7.64447	8.21986	7.705	7.80724	7.62615	8.16203	7.79875	7.3183	8.52838	7.84859	7.75417	7.65142	8.06345	7.37373	7.56873	8.47963	7.48206	7.95638	7.26774	7.50042	8.05551	7.4474	7.81555	7.9618	6.72392	8.32471	7.42212	7.89246	7.66767	8.16438	7.51431	7.56837
ACAD9	9.59687	9.806	9.34423	9.54237	9.28781	9.56487	9.49654	9.58316	9.23523	9.47488	8.92111	9.6693	9.39488	9.31247	9.05715	9.34466	9.52939	9.17087	9.26964	9.06151	9.09147	9.06139	9.55019	9.32619	9.85374	9.6136	9.27638	9.16076	9.45563	10.1492	9.31355	9.88416	8.8126	9.3525	9.53107	9.0875	9.44156	9.55585	8.87613	9.85661	9.70695	9.35482	9.66858	9.14019	9.24325	9.22657
ACADM	8.98903	8.31237	8.72043	7.52181	9.40874	8.39016	9.07233	8.79204	9.25486	9.23425	9.68187	8.7178	9.61874	9.44513	9.33583	9.14832	9.74927	9.433	9.34488	8.81761	9.43008	8.91494	8.7688	8.88191	8.83256	8.06398	9.00891	9.35467	9.34196	5.00516	9.44367	6.36819	9.63336	8.62773	9.27619	9.21569	9.04646	9.17127	9.53051	7.13176	9.28935	9.23966	9.00657	9.10594	9.37398	8.91845
ACADS	8.19039	8.38143	7.87026	8.45988	7.8605	8.18403	7.99092	8.44542	7.56908	8.08156	7.2015	8.18271	8.14162	7.57928	7.58216	7.83274	8.04534	7.96396	8.05164	7.84954	8.0889	8.21472	7.99213	8.08167	7.70297	8.14425	7.74729	8.19751	8.39709	9.18256	7.67485	9.05927	6.98494	8.07981	8.07586	8.12945	8.02566	8.35116	7.96196	8.8484	7.92637	7.93032	8.34108	8.00111	7.60482	7.85283
ACADSB	5.89139	5.55515	5.82879	6.2166	6.15555	5.94447	6.09937	5.48729	6.09605	6.55345	6.32242	6.79899	6.91511	6.14314	6.72229	5.93151	6.46755	6.21295	6.21029	6.42458	6.34314	6.29516	6.38658	6.06923	6.03759	5.63754	5.50391	6.26148	6.75146	4.88961	5.75976	5.99012	5.64851	6.29754	5.78037	6.02813	6.00131	6.75589	6.11811	5.95566	6.4545	6.13084	5.74369	7.23202	6.28471	6.07167
ACADVL	13.8337	13.895	13.8865	13.5937	13.7879	13.7367	13.8741	13.617	13.7912	13.8584	13.7319	13.7862	13.4504	13.6017	13.7253	14.1519	13.6689	13.8749	13.6273	13.6458	13.964	13.9025	14.0974	14.1225	13.8462	13.4252	13.9576	13.546	14.1882	13.4408	13.7414	13.8437	12.3929	13.841	14.1099	13.5777	13.8205	14.0053	13.1814	13.9208	13.6579	13.7422	13.874	14.0611	13.8353	13.8241
ACAN	6.47152	7.15394	6.59866	7.06206	6.95439	5.65402	6.11061	5.26272	8.88882	6.31935	7.50638	5.93313	5.64932	10.4533	7.02925	7.32539	6.2036	5.0535	5.28612	6.41849	5.60627	6.06833	5.19138	4.58559	7.39936	7.45326	5.62602	6.34658	7.7646	6.68284	6.00198	7.0636	5.18323	5.81816	5.45084	6.80692	5.19129	4.75608	4.94565	6.78438	6.54487	5.63973	5.44308	6.94307	5.87716	6.24495
ACAT1	9.42223	9.2456	9.23156	9.61202	9.39336	9.20319	9.17021	9.33648	9.61103	9.41563	8.89703	8.91893	9.95116	9.03455	9.29138	9.55472	9.87969	9.98539	10.0019	9.18937	9.59622	9.42708	9.18141	9.1025	9.32651	9.17382	9.44787	9.86691	9.90661	8.81987	9.4633	9.14519	8.48981	8.92902	9.61588	9.75515	9.43654	9.51806	9.40613	9.5727	9.11532	9.59473	9.46367	9.7315	9.45475	8.91147
ACAT2	10.5517	10.9681	10.7112	10.6775	11.0031	10.9504	11.0092	10.7535	11.4455	10.7349	10.3882	10.9201	10.8261	10.9079	11.5043	12.0467	11.2684	10.3246	10.9282	10.506	10.4834	10.598	10.9268	10.4735	10.3945	10.2366	10.1593	10.6309	11.7549	11.3989	10.5349	11.045	11.2352	10.3964	10.5217	11.0127	10.2066	11.1421	10.6491	10.5956	11.2993	10.2336	11.2574	11.2509	11.2566	10.3086
ACBD3	8.13092	7.74086	8.37166	7.12986	8.49112	8.33429	8.39829	8.08292	8.43114	8.20677	8.49612	8.13996	8.58773	8.21495	8.85605	8.32701	8.51413	8.72831	8.23548	8.50932	8.16842	8.2902	8.00683	7.93538	8.2809	7.62746	8.10527	8.31658	8.53961	6.05404	8.10894	6.56606	8.46828	8.50023	8.10772	8.20714	8.05605	8.34479	8.76276	7.1141	8.67262	8.45337	8.15254	8.65515	8.79195	8.49099
ACBD4	9.87595	10.6962	9.9699	9.69854	8.32335	10.5941	9.77077	11.1529	7.69878	9.41293	8.92753	8.70385	8.08278	8.39973	7.80053	8.82933	8.35159	7.39797	8.88976	8.70829	8.84114	9.87869	6.75508	9.0058	8.55351	9.58449	8.94424	8.94254	10.3527	12.1177	8.80309	11.6922	9.76784	10.9369	7.85532	8.42287	8.10732	9.4303	7.98078	10.4679	8.90591	8.8418	10.2608	9.60866	7.34211	8.83595
ACBD5	5.56009	5.97159	6.02878	4.94118	6.31664	6.20101	5.98181	6.81275	4.79996	6.01742	6.08496	5.41232	6.34212	5.46226	5.36728	5.80868	5.9929	5.75637	5.93218	5.46154	5.32677	5.543	5.09928	5.31091	6.1411	5.30589	6.55017	6.92061	6.48519	2.11053	5.19261	4.71001	6.68034	5.90706	5.45868	6.44425	4.62773	6.27315	8.00474	5.63029	6.87641	5.09969	6.32575	5.97853	5.79877	5.02356
ACBD6	11.1286	11.1501	10.8695	11.3008	11.1466	10.8687	11.093	10.7598	10.8465	10.9087	10.8144	10.966	10.6974	11.1275	10.9959	11.0754	11.1938	10.8434	10.9178	11.0542	10.7272	10.9974	11.0796	10.9465	10.6474	11.2812	10.8708	11.0362	11.0053	11.1853	10.8541	11.2034	11.0132	11.1409	10.9967	11.0699	10.6684	10.8698	10.8411	11.0941	10.9733	11.189	10.9418	11.0158	10.7908	11.0584
ACE2	6.53142	5.80401	5.44998	5.57444	6.11189	5.47942	5.99905	5.16245	6.40164	5.54648	5.99138	7.17082	6.51757	5.7641	6.55359	6.13873	6.48131	5.70063	5.92321	7.04289	6.49369	6.07415	6.01947	6.09642	5.60863	5.59213	5.51629	5.58879	5.46866	5.20476	6.15061	4.87875	6.57733	6.24609	4.96598	4.87145	5.26513	6.67111	5.84925	4.68055	6.54974	5.76497	6.37628	5.99744	5.7434	6.32963
ACHE	6.02218	6.1935	6.32304	6.5099	5.82367	6.29975	6.06069	5.99957	6.13181	5.75091	7.24744	6.44664	6.20991	6.41385	6.29018	6.12622	5.45838	5.88082	6.067	6.57597	6.08223	6.19972	6.06855	6.67425	5.76935	7.12607	5.95591	6.04527	6.34768	7.50202	6.08446	7.7175	5.96746	7.24883	5.84696	6.1191	5.5981	6.42209	5.86528	6.47856	6.43044	5.98395	6.79115	7.09395	5.94265	6.19361
ACIN1	8.59781	8.94718	8.83635	8.98657	8.56055	8.52894	8.83906	8.92965	8.64159	8.85623	8.81082	8.60498	8.86394	8.74804	8.90979	9.60292	8.78111	8.93281	8.75988	8.6329	9.21208	8.63431	8.88686	8.5296	8.61896	9.02416	9.36914	8.48115	8.72892	9.43312	9.45637	9.17406	8.80224	8.83527	9.45181	8.70415	9.00526	8.94584	8.44429	8.96735	8.68449	8.97223	8.78236	8.51276	8.73938	8.73077
ACMSD	1.98048	1.87411	1.88213	1.75987	1.86143	2.12972	1.95486	1.97442	1.92284	2.01753	1.96938	1.89756	1.88944	2.03708	1.98944	1.99557	2.06807	1.88647	1.95692	2.73984	1.92044	1.95577	1.9472	1.97419	1.97584	2.4051	1.98093	2.61942	1.97281	3.16835	1.89459	2.20325	2.08329	1.86211	1.97476	2.00346	2.12423	1.99466	1.9842	1.92318	1.90351	1.89871	1.90671	2.73321	1.97771	1.93828
ACN9	8.78624	8.39088	8.47983	8.42614	9.00346	8.65414	8.88772	8.22851	8.78206	8.84086	8.39784	8.82277	8.63628	8.89688	8.38492	8.40789	8.63918	8.55881	9.04719	8.87937	8.72477	8.60648	8.67374	8.66447	8.85049	8.29334	8.69242	8.84759	8.97354	6.65716	9.08024	7.51759	10.0594	8.46397	8.53214	8.92344	8.62967	8.80375	9.31717	8.08865	9.09346	8.75469	9.14634	8.65855	8.85723	8.92634
ACO1	9.59638	10.093	9.48523	9.98767	10.0672	9.41048	9.89558	9.81039	9.85853	9.8399	9.07897	9.63548	10.3831	9.31818	9.5956	9.89317	9.8393	9.23729	9.82752	9.54199	9.52109	9.66768	9.82762	9.2542	9.4943	9.52853	9.32227	9.15587	9.56008	9.93479	9.81179	9.57926	9.65713	9.52102	9.62675	9.69784	9.40757	9.90312	9.5942	10.2049	9.76785	9.28598	9.70182	9.7658	9.69829	9.777
ACO2	12.4231	12.6139	12.2653	12.6257	12.1506	12.5851	12.2449	12.5033	12.1496	12.4394	12.4897	12.683	12.459	12.8129	12.4385	12.2045	12.2497	12.2733	12.3859	12.093	12.1757	12.1745	12.2687	12.2498	12.1431	12.7156	12.2403	12.4296	12.4309	13.0258	12.2526	12.7744	12.286	12.6287	12.3987	12.1394	12.2151	12.2871	12.2247	12.4181	12.3974	12.1914	12.351	12.402	12.3233	12.1467
ACOT11	7.53594	7.49213	6.86866	8.55175	7.00732	7.68555	7.53839	7.3704	7.55273	7.53106	7.35053	8.06011	7.78363	8.26327	7.32023	6.50114	7.54831	6.88927	7.93154	7.86385	7.51533	7.79872	7.92814	7.31334	7.14933	7.1089	6.46967	6.90617	8.18772	8.92163	7.61851	8.71475	8.34477	8.26925	7.36349	7.52798	7.41184	8.67692	7.78948	7.87851	8.05097	7.34383	8.54219	7.43606	7.87712	7.94896
ACOT12	1.65108	1.49215	2.98434	2.63145	1.54873	2.15148	2.18628	3.80557	1.91531	2.64631	2.45559	1.62088	2.48736	2.5205	1.66495	1.66632	2.22356	1.64766	3.51416	2.83527	2.71542	2.129	2.84123	1.75578	2.63288	2.25881	3.74623	3.06929	3.36646	2.68443	1.57366	3.26655	2.42314	1.53836	1.70729	2.02861	2.75041	3.4471	2.11829	2.84934	2.30935	2.26302	2.52353	1.91433	3.374	2.18286
ACOT4	7.45123	8.81575	8.06901	7.85819	7.96293	7.50783	7.77525	8.68378	8.2196	7.86459	7.0703	8.33126	9.25704	7.56361	8.24576	8.0132	8.27658	7.19848	8.31401	7.80004	7.74561	7.8586	8.75609	7.64242	7.46433	7.46239	7.32088	7.23422	8.98456	8.87735	8.64567	8.20214	8.5837	7.47109	7.4943	8.23406	8.10164	9.44214	7.84193	8.87229	8.62935	7.49089	8.75061	8.54775	7.42285	7.56929
ACOT7	9.27313	10.0613	9.11077	9.86064	9.21954	9.51809	9.77895	10.011	9.359	9.14203	8.71778	11.0843	10.4841	9.25486	9.34258	8.73621	9.1268	9.15004	9.69997	9.64412	9.1946	9.62088	9.66567	9.25023	9.04782	9.52272	9.07692	9.26095	10.3271	10.7936	9.83695	10.4069	9.31748	9.69159	8.90361	9.60678	8.81177	9.26106	9.13636	10.1648	9.97641	9.11777	9.61794	9.88513	9.09275	9.25937
ACOT9	8.90732	9.20894	9.17521	9.3154	9.07883	9.24815	9.00468	9.18331	9.11815	8.89472	9.41627	9.70529	9.32591	8.90765	9.22166	8.93026	9.08594	9.21398	9.05364	9.19405	8.49585	9.26381	9.09624	8.85245	9.09241	9.32931	8.92156	9.07554	9.50443	9.98742	9.075	9.2717	8.84161	9.60528	8.76308	9.1072	8.70996	8.99943	8.71403	9.63881	9.23424	9.07467	9.07007	9.53663	9.17047	8.99888
ACOX2	9.71429	9.83655	9.29146	10.1781	9.98945	10.363	9.94408	9.99992	10.0122	10.0182	9.00169	9.19003	9.50249	9.71113	9.21732	10.2681	10.0671	9.91104	10.1007	9.84735	10.3554	10.0413	9.62399	9.94517	9.85903	10.005	10.2716	10.2632	9.61723	9.95237	10.1332	10.1819	10.3292	9.31063	10.132	9.90907	10.0004	9.79172	10.7647	9.68223	9.40761	10.1523	9.50708	9.48755	9.60667	10.2582
ACOX3	8.16449	9.14944	8.3663	8.85957	8.09562	8.69419	8.07853	8.91166	8.67805	8.40098	8.78095	8.59432	8.61989	8.97973	8.43853	8.71122	8.07567	8.43853	7.78324	8.36135	8.44236	8.09403	8.68316	8.55997	8.44453	8.99379	8.43437	8.42399	8.48918	9.78985	7.52167	9.73904	8.01046	8.68542	8.38356	8.4438	8.04865	8.8316	8.34363	8.75491	8.6218	8.58297	8.12774	8.61749	7.85803	8.66431
ACP1	3.55135	2.80003	3.69377	2.92184	3.6635	2.93126	3.10643	3.20785	3.3763	3.77093	2.74985	2.8925	2.98191	3.55842	3.2815	4.34194	4.17806	3.3174	3.37147	2.95376	3.02397	3.11903	2.96118	3.47137	2.92	3.67845	3.097	3.01172	4.21903	3.58162	2.85811	3.0295	3.09359	2.81918	3.13882	2.92902	3.41082	3.04929	2.88642	2.73877	3.08122	3.29255	2.80086	4.95068	3.65647	4.84619
ACP2	7.85723	8.67905	7.83856	8.51644	8.13596	7.88353	8.14208	8.06126	7.80453	7.93773	7.20328	9.32238	8.88265	7.81269	7.99046	7.86612	7.79267	7.59567	8.11514	8.06523	7.92463	8.26658	8.11793	8.01694	7.68619	8.07049	7.83533	7.56197	8.56592	9.72819	7.92453	8.80409	7.29762	8.63175	8.03143	7.66447	7.82675	8.26937	7.56693	8.3737	7.8173	7.73327	8.02885	7.69903	7.74457	7.94417
ACP5	14.0867	14.8595	14.3211	14.1426	14.9787	13.836	14.1841	15.3602	14.6618	14.7322	12.9842	15.3151	16.3894	13.9687	15.007	14.6216	14.7977	13.852	14.9826	13.6618	14.5496	14.3301	15.2755	13.9081	13.8414	14.0449	13.8243	13.6443	15.9846	14.6003	15.1163	13.9802	15.3586	14.0571	14.2667	14.8109	14.4296	15.798	13.8333	14.9944	15.3334	14.1233	14.9104	15.5135	14.878	14.019
ACP6	6.63957	7.37848	7.31281	6.23709	7.70731	6.87976	7.23868	6.4831	7.07593	7.74016	6.652	7.0043	6.2339	7.78064	6.91509	7.06702	7.57271	7.01024	6.90485	7.18348	7.29559	6.38786	7.64139	7.3119	7.11723	6.96998	7.18188	7.51069	7.47282	7.8249	7.0595	8.49813	6.56544	6.11592	7.05437	6.6065	7.05084	7.62063	7.11644	7.85238	7.07182	6.14996	7.35067	6.51058	6.47364	7.22328
ACPP	4.68675	4.66044	4.2492	4.68143	4.44876	3.25223	4.64749	3.12597	4.22017	3.78418	3.54609	5.44616	4.492	3.19093	4.74111	4.60486	4.88934	4.05935	4.60635	4.12253	4.20242	4.54797	4.3506	2.91043	3.72209	2.47956	3.46453	3.59684	5.37535	4.37723	4.07752	4.16514	4.65741	4.14408	4.60217	3.78909	4.40198	4.66952	3.32395	4.83504	4.35363	4.69114	4.80862	4.81082	4.23	3.82334
ACPT	4.30063	4.56757	4.42642	4.46434	4.21382	4.59206	4.20728	4.44644	4.61198	4.75308	4.0683	4.72729	4.61112	3.47206	4.5218	4.36223	4.94771	4.43711	4.55838	4.65491	4.50159	4.76761	4.18485	4.69023	4.59801	4.63826	4.99119	4.62151	4.47599	5.03325	4.10564	4.92998	4.93729	5.12859	3.97148	4.23933	4.22104	4.30054	4.98248	4.90784	4.51555	4.57868	4.22354	4.51651	4.1858	4.83835
ACR	6.71253	7.20709	5.95721	6.40854	6.41508	7.35251	6.22612	6.67378	5.93512	6.33328	6.83288	5.58123	6.27827	6.11825	6.32827	7.96972	6.67829	7.67327	5.9661	6.28471	6.51243	6.53359	5.74872	7.19904	5.8875	7.42787	6.97818	6.77869	6.32347	6.47827	5.78543	6.95732	7.45456	7.05709	6.42797	6.52255	6.9885	6.07868	7.05249	6.96089	5.78993	7.23206	6.13798	6.79709	5.70998	7.33033
ACRC	8.35366	7.80281	7.92337	7.78704	8.53788	7.76947	7.97956	8.16294	8.73101	8.18304	8.6179	7.93781	7.72892	7.56287	8.19925	8.23481	8.08545	8.34692	8.76879	8.01855	8.82968	7.93203	8.52212	8.45618	8.66939	7.39826	8.46136	8.46773	7.8413	6.78133	8.28832	7.31679	8.51935	8.37875	8.46605	8.0094	8.99561	7.97246	8.55736	8.20987	8.17016	8.22659	8.47014	8.61838	8.32638	8.23646
ACRV1	2.38995	1.90301	1.91345	3.05444	1.91309	2.21205	1.93846	2.07514	2.17107	2.01161	2.08606	1.94515	1.93775	2.6289	2.0403	2.01626	2.021	1.94057	2.03145	1.87775	2.07772	2.11107	2.00456	2.36423	2.00557	3.03425	2.13631	2.75302	2.06938	3.57885	1.90675	2.26712	2.12128	1.89989	2.0311	2.92011	2.17495	2.01337	1.83354	2.11952	2.62127	1.93752	2.73235	3.71142	2.05529	2.04097
ACSBG1	5.48272	4.32171	6.30935	7.65315	3.69332	4.13825	7.54847	4.77844	3.52646	4.00219	8.39448	6.62052	3.46697	8.42077	5.93621	4.37085	3.80417	3.93876	4.54997	3.98088	3.80712	2.87216	6.44435	6.54577	4.43035	6.14748	4.58001	4.80214	4.8766	6.57533	6.59701	6.74449	3.36785	5.71179	5.56735	5.20494	4.84762	5.35021	5.21411	5.27249	5.25119	4.38024	5.3126	4.95105	5.16997	6.25063
ACSBG2	3.78318	3.20031	3.88133	3.54695	4.40533	2.80677	4.7465	3.27855	3.71768	3.66978	4.30826	3.71404	3.94673	3.34553	3.87447	3.37897	5.21501	3.10192	3.87563	4.52748	3.57006	2.50337	4.09081	3.7995	3.46755	3.3415	4.11658	2.8527	4.02285	4.10832	4.39029	5.36541	2.08971	3.07405	2.56159	3.33707	3.52836	3.18188	3.09971	4.68327	3.81534	3.14195	4.14815	3.73961	5.89395	3.6985
ACSF3	7.91646	8.72354	7.7851	8.89433	7.23818	8.75529	8.10758	8.47818	7.7922	7.44192	8.04604	7.63324	7.83678	8.25432	7.5585	7.43359	7.71133	8.04407	8.3052	8.17109	7.56085	8.33992	7.46855	8.25727	8.10119	8.59158	7.80286	7.93323	8.29159	10.9964	7.45198	10.3467	7.35849	8.47924	7.76203	7.75019	7.93224	8.1058	7.66433	8.95468	7.96537	7.935	7.97504	8.23361	7.90011	7.44527
ACSL1	11.6651	10.7317	11.4329	10.4482	10.6435	11.2516	10.9413	10.4989	11.5294	10.6357	11.5723	10.6651	11.7048	10.3258	11.9483	11.1544	11.2091	10.5022	11.2414	11.6189	11.2902	11.789	10.8859	10.5108	11.2508	10.3294	9.76471	9.96894	11.9093	10.2308	10.8775	10.1922	10.6975	11.895	10.2431	11.4727	10.7515	11.799	10.837	10.6525	11.1575	10.8	10.6453	11.9336	11.2137	11.3207
ACSL3	9.47061	9.12397	9.98103	8.51582	9.60476	9.67586	9.87366	10.1199	9.63587	9.85265	9.8428	8.84393	9.38942	9.48827	9.77578	9.87284	9.96221	10.0613	9.41188	9.64656	9.4825	9.59755	9.54988	9.81289	9.59451	9.09374	9.80004	9.80761	9.64103	6.91874	9.82742	7.41871	10.8725	10.007	10.1439	10.1985	9.65712	9.69436	10.296	7.97886	9.94512	9.80124	9.13962	9.61029	9.89493	10.3585
ACSL4	9.7813	9.31179	9.78938	8.28644	9.73054	9.50043	9.48351	9.14904	10.0875	9.65085	9.92223	9.23953	9.48951	9.27512	10.8092	10.3378	10.019	9.81427	9.37293	9.57291	9.3237	9.76569	9.43078	8.95113	9.52741	8.74492	8.9794	8.55116	9.14718	6.87138	9.08856	6.5404	9.75456	10.0726	9.08736	9.76962	9.07863	9.18386	9.25122	7.78604	9.64092	9.92692	9.12175	10.3689	10.0644	9.86372
ACSL6	4.63202	4.88413	3.96423	4.79503	4.17081	4.64718	4.17978	3.52236	4.45775	4.06074	3.78885	5.41736	4.88626	4.32175	3.91216	4.14951	4.57601	5.4707	4.68746	5.47589	4.59872	4.34329	4.52554	4.31168	4.27137	3.23243	2.64938	3.76981	3.88148	4.60002	3.22615	3.75446	4.5391	5.57104	3.94618	4.57081	5.30301	4.45027	3.88007	3.81568	5.09643	4.49822	4.2062	4.92145	3.7354	3.88626
ACSM1	5.41647	5.58938	6.15907	5.28157	6.053	5.48032	6.32578	5.69471	6.23932	5.63439	5.77828	5.18483	5.20529	5.69536	5.17951	6.01445	6.32333	5.69	5.80196	4.76515	6.21296	4.88097	5.6675	6.15478	5.33052	5.24965	5.53604	5.369	5.1425	5.65411	6.14685	7.33795	4.38812	6.13992	5.4485	5.41914	5.76221	5.28864	5.4656	6.96831	6.76838	5.30065	4.65747	4.11951	4.92878	5.49596
ACSM2B	6.22202	4.31499	4.43648	5.61331	6.0933	4.49342	5.40409	4.447	5.19266	4.45542	4.55317	5.03888	5.21401	4.8491	4.54072	4.24704	4.67354	4.07067	5.50664	4.6849	5.1299	4.62755	4.33893	5.14314	4.62718	3.91257	4.6886	5.28559	4.6078	4.34034	5.61662	5.08379	5.11547	4.51223	5.371	4.62986	5.2906	4.38595	4.89573	5.8116	4.07889	4.88118	4.79597	3.51598	5.8704	5.17251
ACSM3	6.79246	6.63119	6.57378	6.34965	7.20321	6.52248	6.78263	5.87168	7.0959	7.01392	5.4169	6.7868	6.89368	6.03328	7.21863	7.61784	8.31881	6.8272	6.91922	7.5262	6.95984	7.44764	7.10701	6.79342	6.06642	6.48977	6.13439	6.30466	7.5277	5.81535	6.80358	5.74203	7.37539	6.98717	6.81373	6.56395	6.78915	7.42295	6.87135	6.53039	6.35093	7.40724	7.01467	7.39623	6.08058	6.62455
ACSS1	11.13	11.6065	11.2397	11.7131	11.1065	11.2983	11.791	11.4069	11.2059	11.4577	11.1339	11.3419	11.0552	11.7603	10.9471	11.6517	11.2971	11.114	11.5728	11.2217	11.4826	11.3194	11.5427	11.4787	11.682	11.1481	11.4758	11.479	11.435	11.4028	11.5693	11.6363	9.97794	11.1801	11.6435	11.2738	11.5077	11.6599	11.164	11.411	11.1787	11.6145	11.5956	11.012	11.0436	11.3473
ACSS2	10.4552	11.0954	10.5625	10.4411	10.527	10.7505	10.6897	10.4563	10.6936	10.6694	9.85223	10.6021	10.7331	10.1825	10.5451	11.471	10.9414	10.3531	10.4832	9.92398	10.3317	10.8052	10.8566	10.3402	10.3769	10.4047	10.2785	10.4484	11.0771	11.1062	10.0014	10.7174	10.3094	10.3979	10.4799	10.2742	10.288	11.7946	10.1876	10.6491	10.8462	10.0374	10.8145	10.9297	10.3874	10.1368
ACSS3	8.583	8.00094	8.51212	7.63613	9.31261	8.47702	8.20344	7.93638	8.69401	8.65946	7.23398	8.2871	8.36288	7.64946	8.31817	9.13081	9.24835	7.89244	8.23568	8.62517	8.05637	9.33628	8.21323	8.29499	8.13149	8.16562	8.14779	8.08467	8.70218	8.03596	8.67456	8.01774	8.97535	8.33593	8.53402	8.01733	8.04154	8.74204	8.6324	7.54416	8.51321	8.19024	8.18289	8.99005	8.07097	8.92379
ACTA1	4.64093	4.46782	6.3318	5.10099	5.69127	5.01219	7.44903	4.92244	4.55548	4.58036	7.43621	5.17706	4.34258	6.87405	4.0119	5.73952	3.87344	5.11056	4.07561	4.92837	4.01275	5.3004	5.71386	7.02734	4.21608	7.74278	5.18672	6.92917	4.21608	4.60189	5.26107	4.51941	5.30231	4.52745	5.08855	4.56658	4.8324	4.62657	5.37157	4.46707	7.30282	4.9167	4.42898	4.13322	6.26666	5.3003
ACTA2	13.1747	13.1963	13.4809	14.3643	12.8061	13.73	13.1249	13.4634	14.2416	13.5481	14.5344	12.5951	12.3274	14.4128	13.1546	13.7999	13.4313	13.7133	13.1353	13.1782	13.3018	13.0959	13.4534	13.3659	13.8144	14.6024	13.7344	14.388	11.8047	13.3131	12.7416	13.1437	12.7973	13.5305	13.0482	14.1887	12.8783	11.8992	12.5026	13.1165	13.2924	14.4384	12.1593	13.4465	12.2614	13.7952
ACTB	14.3617	14.8039	14.5612	14.2473	14.5969	14.5183	14.5969	14.8499	14.3669	14.7309	14.4432	14.6605	14.2632	14.5586	14.3144	15.1094	14.4597	14.7518	14.4341	14.5572	14.5519	14.5896	14.9319	14.2593	14.7847	14.4455	14.7716	14.3613	14.5105	14.7733	14.1976	14.0971	13.9374	15.0256	14.8217	13.8595	14.4083	14.294	13.9347	14.5581	14.4747	14.663	14.2838	14.5884	14.4306	14.6
ACTG2	13.5536	12.5027	13.3058	14.3492	13.1812	13.5015	13.6456	13.0705	15.138	13.3248	14.5864	12.688	11.9005	15.5103	12.6772	13.8119	13.3976	12.8535	13.1565	12.7631	14.0979	12.7999	13.431	13.7721	14.0425	14.3391	13.5421	15.0851	11.6671	14.2791	13.5624	13.2023	13.6902	13.7836	12.8007	15.0925	12.9497	11.5924	12.2243	13.069	13.1869	14.6162	12.2724	13.3368	12.0782	14.0159
ACTL6A	10.0087	10.0649	10.0944	10.1987	10.2939	9.80979	10.4674	10.0436	10.2586	10.2195	10.1868	10.2005	10.1938	10.4188	10.1175	10.0976	10.4075	10.3084	10.3102	10.2303	10.1833	9.93605	10.5273	10.1663	10.1881	10.0826	10.1592	10.2977	10.415	9.65484	10.4181	9.79702	10.2777	10.1191	10.2366	10.1318	10.3913	10.1175	10.212	10.3327	10.4767	10.4245	10.5988	10.0268	10.5866	10.4999
ACTL6B	5.65124	5.73399	5.66457	6.3252	4.75044	6.24176	5.43019	6.39158	4.99731	5.69067	5.25538	4.83938	5.03255	4.89467	4.88	4.95476	4.6321	4.45974	5.26722	4.86045	5.2908	5.6641	4.40977	4.94725	4.71935	5.23198	5.50514	5.27701	6.06816	8.10582	5.15609	6.90538	5.87313	5.88585	4.68415	5.09558	5.11982	5.30815	4.95696	5.99824	5.0223	4.39374	5.88888	6.35886	4.64472	5.05512
ACTL7A	3.35292	3.68618	3.4322	4.20169	3.73235	3.92432	3.57313	3.59314	3.45584	3.80378	3.46063	3.64771	3.44953	3.52612	4.39496	3.50105	4.0738	3.23822	4.2778	3.74375	3.88191	2.93069	3.31769	3.7919	3.65582	4.01154	4.03174	3.32879	3.92288	4.71478	3.97257	4.12059	4.01499	3.78208	3.07976	3.80358	3.68707	3.4366	4.59262	4.34224	3.77754	3.80847	3.86046	4.34626	3.43838	4.10279
ACTL8	3.30794	3.38215	2.99275	2.24307	3.55351	3.36338	2.79552	2.97767	2.8933	3.55296	2.47024	2.91459	2.6974	2.24551	3.61228	4.08909	3.84941	3.25262	3.09973	2.75173	2.43221	2.36968	2.1189	2.19152	1.83538	3.23965	2.77467	2.43276	2.66902	3.1718	3.41936	2.32012	3.09364	2.92751	3.07468	2.43365	2.85139	3.21371	3.6886	2.40394	3.29309	3.39087	3.22091	2.74918	2.99186	2.40593
ACTN1	11.4442	11.8107	11.7173	12.122	11.3702	11.7826	11.6013	11.8099	11.6943	11.5459	12.3494	11.4638	11.6917	12.1687	11.857	11.6046	11.5419	11.5561	11.6023	11.1485	11.5564	11.5375	11.6754	11.1317	11.5571	12.4834	11.3257	11.6097	11.3532	11.9096	11.7271	11.6417	10.7406	12.1755	11.4774	11.762	11.1749	11.0803	10.6259	11.8465	11.6192	12.2212	11.3964	11.8499	11.4768	11.8015
ACTN3	6.28424	7.08087	6.64929	7.51049	6.42976	7.09589	6.61755	6.99477	6.72381	6.78829	7.48289	6.75454	6.63123	6.91988	6.69838	6.30792	6.3632	6.3935	6.4561	6.38246	6.36967	6.5399	6.72004	6.35135	6.67431	7.68474	6.55872	6.72393	6.3161	8.02985	6.64791	7.31542	6.41282	7.28339	6.5616	6.87045	5.78872	6.27232	6.00704	7.18558	6.63198	7.0018	6.54718	6.85327	6.3718	6.56436
ACTN4	10.3598	10.9346	10.7526	10.9001	10.0745	10.9944	10.6001	11.0212	10.1881	10.6916	10.9746	9.97565	10.0815	10.5695	10.6948	10.965	10.3752	10.6943	10.2485	10.2029	10.1701	10.5793	10.1792	10.4865	10.6934	11.2268	10.809	10.9539	10.5805	11.3442	10.2222	11.2119	9.25179	10.7692	10.6352	11.0711	10.5928	10.184	9.60923	11.1792	10.1399	10.8638	10.4607	10.7012	10.8096	10.6753
ACTR1A	10.4185	10.8523	10.5581	10.2015	10.1362	10.797	10.2538	10.9044	10.0614	10.4701	10.0103	10.3516	10.1542	9.97647	10.0951	10.3913	9.99552	10.329	10.3746	9.97182	10.2362	10.2817	10.2386	10.3695	10.51	10.7215	10.6342	10.403	10.4042	11.2425	10.1049	11.0598	9.43535	10.5258	10.5763	10.4322	10.3771	10.2955	9.8048	10.9592	10.1735	10.3537	10.2242	10.2667	10.1862	10.1237
ACTR1B	10.772	10.9216	10.7157	11.1156	10.6579	11.036	10.7559	10.7637	10.4163	10.7571	10.7731	10.6518	10.6654	10.991	10.4732	10.66	10.5763	10.787	10.6587	10.5429	10.5429	10.5451	10.8354	10.8164	10.6322	11.0447	10.8357	10.8541	10.5381	11.1467	10.2799	11.4509	9.78009	10.8542	10.7113	10.7803	10.9428	10.4875	10.431	10.9177	10.1305	10.7481	10.5643	10.5532	10.6821	10.5837
ACTR2	10.5468	10.4174	10.7962	9.68679	10.776	10.2529	10.3438	10.6269	10.8522	10.3677	10.8003	10.7566	11.2128	10.2296	11.1145	10.3748	10.7201	10.8227	10.7679	10.4626	10.6848	10.3581	10.5821	10.1956	10.3837	9.84518	10.5387	10.7371	10.9485	9.19387	10.7036	9.14303	11.1255	10.7505	10.2718	10.9757	10.3599	10.8638	11.0777	9.91627	10.9803	10.46	10.6969	10.7927	10.6417	10.3206
ACTR3	11.595	11.9478	12.0589	11.7106	12.3111	11.5548	12.1522	12.0698	12.0588	11.9502	12.2309	12.7293	12.5292	12.1567	12.2999	11.8366	12.0041	12.3399	12.207	12.4358	11.9314	12.0981	12.5849	11.6928	12.2486	11.5711	11.4372	11.5669	12.5657	11.3093	12.2428	10.6007	11.8127	12.5625	11.8993	12.1528	11.9009	12.1417	11.6752	11.7329	12.4419	12.0108	12.1458	12.2926	12.2525	12.0984
ACTR3B	6.83679	7.08835	7.3078	7.22068	6.61318	7.61065	7.21183	6.42303	6.83001	7.16315	7.35288	6.75022	6.917	7.04353	7.07963	6.99505	7.11332	7.25442	7.33006	7.27018	7.02776	7.30835	6.66877	7.4158	6.73542	6.81867	5.95852	6.91921	6.94299	8.67602	6.96374	8.15454	6.98351	6.68241	6.63904	7.02209	6.85407	6.87343	7.33879	7.2222	6.81853	7.12277	7.21265	7.50762	6.89527	7.28
ACTR5	7.70602	8.10545	7.5708	8.14457	7.689	7.81682	7.81989	7.71543	7.90785	7.92783	7.63952	7.86683	7.3916	7.72326	7.74611	8.1303	7.59832	8.02806	7.74155	7.78119	7.58941	7.57133	7.91071	7.46148	7.79185	7.72907	7.74144	7.64946	7.58571	8.65437	7.53422	8.29544	7.64195	7.32684	8.00131	7.76142	8.09213	7.63508	7.61527	8.33974	7.92033	7.66183	7.95934	7.88575	7.73769	7.83321
ACTR6	10.2211	9.79418	10.0756	9.19832	10.6166	10.102	10.3088	10.2818	10.6653	10.2355	10.3697	10.4049	10.0999	10.679	10.1225	10.2776	10.4859	10.4254	10.2066	10.1724	10.1029	9.91927	10.2941	10.3154	10.5805	9.35339	10.2523	10.398	10.2184	7.42263	10.2877	8.08947	10.7439	9.91421	10.4778	10.2053	10.3964	10.2515	10.7128	8.70294	10.1493	10.1776	9.91463	9.92246	10.2567	10.2329
ACTR8	7.20358	7.41553	7.16477	7.27162	7.05121	7.15455	7.21184	7.43607	7.3636	7.44619	7.28731	6.84061	7.4083	7.32798	7.63453	7.55482	7.50254	7.40851	7.19894	6.95551	7.26996	7.07371	7.19615	6.88789	7.10792	7.40159	7.49326	7.53218	7.52815	8.17379	7.23146	7.26449	7.30785	6.91921	7.16817	7.34264	7.35689	7.27616	7.74477	7.42471	7.43731	7.00486	7.28194	7.8552	7.429	7.30001
ACVR1	9.31573	9.21124	9.31115	9.65026	9.72984	9.31484	9.59873	9.03731	9.20575	9.34189	9.01429	9.286	9.55705	9.59113	9.20086	9.08839	9.48058	9.4009	9.57672	9.40716	9.00847	9.39911	9.55112	9.17892	9.30076	9.35452	9.08425	9.05307	9.25828	8.77387	9.39699	8.91459	9.40101	9.35972	9.06995	9.22877	9.02446	8.83177	8.9981	9.32031	9.52609	9.66882	9.16384	9.53883	9.62845	9.58767
ACVR1C	4.65659	2.73448	2.28974	1.99784	3.23448	2.05702	2.67821	2.46371	2.45688	2.42685	1.82853	2.91776	2.58922	2.38913	1.99498	3.27965	3.70985	3.25204	4.7045	2.38696	2.90085	2.18579	3.52953	2.07436	2.85668	0.872073	2.26871	2.10081	4.77344	1.63212	2.91657	1.96781	4.37759	1.7286	2.61491	2.41645	2.61383	4.52045	3.00558	2.19262	4.39905	1.9121	3.52075	3.06647	3.53239	2.69371
ACVR2A	6.519	6.29943	6.1799	6.73092	6.80775	6.55458	6.48874	6.15461	6.80952	6.5359	6.71934	7.20997	7.00939	6.78565	6.96427	6.65344	6.79905	7.30677	7.0335	7.02334	6.93138	7.09638	6.40447	6.26417	6.54935	6.44276	6.49725	6.75503	6.37823	6.28852	6.62715	5.36247	6.92039	6.32795	6.65528	6.62443	6.42551	6.62679	6.59429	6.23273	6.80397	6.72336	6.52101	6.62124	6.55155	6.78884
ACVR2B	7.64217	7.41828	7.14288	6.73733	7.69707	6.88807	8.16996	7.75929	8.16153	8.08114	7.25499	7.47547	7.3161	7.91274	7.45757	7.74564	7.96847	7.39529	7.86336	6.96625	7.90902	7.19979	8.00657	7.69877	8.07374	6.34303	7.84128	8.07622	7.71272	4.08636	7.7892	5.90084	7.37732	6.25172	8.11576	7.91936	7.99714	8.03849	7.80929	6.80447	7.49846	7.70068	7.99041	6.57636	7.58445	7.44888
ACVRL1	13.0179	13.8704	13.1387	11.983	12.8653	13.3789	12.674	14.1918	13.4692	13.8158	13.254	11.0586	12.8356	12.6879	12.9531	13.3169	13.302	13.5011	13.0487	13.1876	12.6206	12.4664	12.6541	12.1435	14.149	14.1049	14.3462	14.3065	12.8504	13.3506	13.1408	14.0037	11.2643	13.3912	13.2523	13.3923	13.8798	13.0231	13.0447	13.8803	13.3826	13.3554	13.0494	13.116	12.7864	13.7463
ACY1	8.65664	9.00349	8.63603	8.7873	8.29966	9.15238	8.58505	8.94834	8.45415	8.79374	8.39006	9.1394	8.83805	8.42103	8.99406	8.81752	8.87092	8.2563	8.81029	8.32062	8.6489	8.64294	8.34445	9.11355	8.18916	9.16477	8.50501	8.76777	8.79826	9.98474	8.51323	9.39109	8.33468	8.8536	8.63973	8.77432	8.83042	8.88748	8.41755	8.96085	8.66641	8.58493	9.09926	8.58422	8.39741	8.72441
ACY3	1.96215	3.44802	3.35303	3.83904	1.87048	3.22817	3.38119	3.47768	3.1948	2.07971	3.9505	3.34387	3.13089	3.50505	2.94629	3.39081	2.12537	2.92334	3.77612	3.56275	2.80075	2.91753	2.75605	2.12796	1.56807	3.14694	2.61515	3.65452	3.78321	4.40805	4.07121	3.70227	2.24857	4.42508	3.02062	3.11307	2.54652	3.42589	2.44995	3.07802	3.21124	1.87786	4.6609	3.01097	2.00467	3.76834
ACYP1	9.75835	9.69773	10.4662	9.73933	9.87091	9.32246	10.6096	9.58122	10.3445	10.0729	11.0078	10.02	9.13964	11.1144	9.42267	10.1783	9.93561	9.24224	9.94492	9.50838	10.1024	8.75938	10.3425	10.4936	10.2924	9.07637	10.2114	9.98296	10.2258	7.82964	10.5097	8.9237	9.61719	8.78896	10.2325	10.2257	10.1377	10.1187	10.1984	8.86975	9.92887	9.78215	10.2138	9.25699	9.69526	10.3007
ADA	10.2342	10.8329	10.7605	10.94	10.4268	9.78572	9.81535	9.78259	10.3197	9.83663	10.5582	12.171	10.3514	10.0263	10.4213	9.81975	9.67119	10.433	10.5636	11.3557	10.52	10.7222	10.4819	10.6982	10.6084	10.4467	10.1604	10.2049	9.83872	12.3576	10.1264	10.4258	9.81368	11.6948	10.4067	10.0078	10.8062	10.3189	10.2068	10.4672	10.4173	9.99376	10.217	10.4301	10.366	10.3265
ADAD1	2.06702	2.93471	2.01263	2.93289	2.04847	2.16437	2.04349	2.07229	1.98139	2.13917	2.10129	2.0721	2.06497	2.31727	2.0305	2.29423	2.10112	2.08303	2.00375	2.07141	2.18321	2.28768	2.11467	2.2786	2.0092	1.82536	2.07327	2.17335	2.06741	2.83583	2.0513	2.52231	2.21387	1.87157	2.1587	2.12092	2.17433	2.12111	2.90332	2.43034	2.78525	2.07893	2.06507	2.3865	2.00848	2.2706
ADAM10	8.64718	7.96485	8.36404	7.54858	8.90186	8.33934	8.3608	8.76198	8.52352	8.69335	7.89249	8.24937	9.14544	7.84382	8.68918	8.84842	8.82863	8.50717	8.67151	8.39037	8.36841	8.70133	8.13257	8.41658	8.36327	7.95064	8.42257	8.55496	9.52203	6.24547	9.01878	6.96872	9.83849	8.46188	8.27657	8.38626	8.61486	8.64967	8.4015	8.46911	8.63582	8.3437	8.39848	8.89774	8.72729	8.30639
ADAM11	3.19941	3.65163	2.9011	3.89791	4.41971	3.38295	3.94076	2.9839	3.48277	2.53722	3.55135	2.69047	3.06971	3.75441	3.21682	4.20013	4.96084	2.91511	3.07542	3.91575	3.18685	3.14379	4.04887	3.97023	4.22006	3.70855	2.92746	3.4257	2.63714	2.8513	1.93958	3.05477	2.30781	2.94116	2.36208	2.94416	3.86429	2.97633	3.51179	4.35849	3.23738	3.21933	2.8294	2.82567	2.70597	4.25784
ADAM12	2.83141	2.01382	2.31964	1.73013	2.36124	2.18045	2.36871	2.05418	2.1602	2.51606	2.36423	3.41154	4.24994	2.0062	2.06988	2.95051	2.49985	2.39916	1.98486	2.79933	4.09376	2.71437	3.34997	2.67373	2.60203	2.29776	2.03012	2.0955	3.99018	2.14661	2.82828	2.43722	2.90399	2.70756	2.52231	2.21036	2.50015	2.87191	1.9734	2.28634	2.80286	2.62765	2.96652	2.34452	2.75573	1.96352
ADAM15	9.1817	9.14652	8.51656	9.17606	8.48603	8.88038	8.82474	8.96721	8.24743	8.37552	8.1659	8.03294	8.62795	8.89531	8.18985	8.59585	8.30222	9.17019	8.75981	8.6045	8.12165	9.0671	8.27165	8.50351	8.51698	9.20781	8.58735	7.95639	8.71678	9.80414	9.05958	10.1115	7.76558	9.00275	9.15084	8.44178	8.49289	8.2722	7.34428	9.87704	7.67277	9.12783	8.1336	8.12674	8.46853	8.94089
ADAM17	9.46685	9.07695	10.1488	8.55195	9.68817	9.67317	8.80139	9.54048	9.44356	9.34926	9.37863	9.123	9.82045	9.21782	9.75513	9.61526	9.46569	10.0237	9.20639	9.68031	9.18321	9.61191	9.54132	9.00793	9.40687	9.63751	9.10349	8.66073	10.0095	8.41234	9.48426	8.54062	9.54227	9.81458	9.42814	9.5838	8.91258	9.33132	9.07832	9.43569	9.65639	9.41304	9.01055	9.92608	9.53705	9.34254
ADAM18	2.48126	1.78359	1.77195	1.5877	1.74505	1.88408	1.78798	1.78016	1.77233	1.81097	1.75389	1.78634	1.80794	1.78167	1.82535	1.8295	1.81715	1.79493	1.7842	1.85706	1.79758	1.81513	1.80276	1.77624	1.83035	2.3993	1.7006	1.80352	1.83787	3.37431	1.75136	1.87537	1.80503	1.7883	1.80832	1.82953	1.85239	1.81867	1.71732	1.7847	1.69593	1.80188	3.27253	2.60186	1.81564	1.72005
ADAM19	2.91901	4.36501	3.52335	3.84081	3.44028	2.98081	3.01382	3.46007	3.61065	2.80144	3.66927	5.35468	4.74123	2.50959	4.14981	2.31535	2.47338	3.42748	3.5043	4.03584	3.17319	3.58494	3.93224	2.73065	4.23589	3.6625	3.46398	4.27266	3.02621	5.59722	3.90885	3.82515	2.91911	4.80055	3.31224	3.83298	3.33277	2.88737	1.73399	3.59171	3.0588	3.60409	3.65425	4.20409	3.48076	3.57615
ADAM20	4.33152	3.87632	4.63392	4.92675	5.10779	4.235	4.28491	4.06925	5.10199	4.61971	5.02259	3.76143	4.1706	4.96012	4.96726	5.45008	4.5205	4.34951	4.56391	3.48958	5.31126	3.43871	4.42629	5.27829	4.73835	5.06563	5.44327	4.41633	2.88728	4.62677	5.25305	4.82125	5.47954	2.90406	4.73005	4.45763	5.60584	4.35995	5.45777	4.23616	4.65036	4.6171	4.54843	5.09416	4.30581	4.33461
ADAM21	2.86833	2.61843	3.07969	2.58373	2.37523	2.07383	3.69602	4.01581	3.1264	2.72186	2.14168	3.37591	2.97317	2.6556	3.34003	1.93481	3.14898	2.34839	2.4101	1.92218	3.59351	2.20762	2.17866	2.13555	3.37462	2.73486	1.99816	2.53364	2.88196	1.33597	3.86902	2.47436	2.18331	4.09804	3.00117	2.53111	2.00641	2.48313	2.78284	2.87055	2.61565	1.93634	2.76508	2.2575	2.54518	2.70421
ADAM22	4.61461	4.7205	4.33224	4.22852	4.4342	4.17667	4.23017	4.01858	4.55827	3.0939	4.1166	5.0205	4.18651	4.24209	3.24887	3.38086	4.03415	3.99342	3.98707	3.88434	3.21949	2.92006	3.92394	4.03269	4.20234	3.43174	3.82231	4.48015	3.98915	3.74113	3.68096	4.05085	3.26172	4.10498	3.36391	3.58271	3.59792	3.27802	3.66405	4.80705	3.28645	4.18968	3.93882	3.36456	4.24573	4.33979
ADAM23	6.75691	6.05646	4.79101	6.44763	6.5651	5.95618	6.28452	4.31853	5.97665	5.17111	5.73037	7.01111	5.36412	6.3725	6.41226	5.08797	5.90264	5.37465	6.28422	5.98839	5.51038	6.45977	5.65263	4.76955	4.75422	5.46434	4.94791	5.33182	5.04301	6.88842	6.9128	5.99731	5.70058	7.30088	5.9931	4.76142	5.87061	4.77416	3.88172	5.25036	5.50115	6.59098	5.54057	6.06302	6.2221	5.43404
ADAM30	1.9837	2.07537	1.92087	1.86465	1.93639	3.21609	1.97075	2.03046	2.04828	2.02963	2.02338	2.24651	1.97433	2.06123	2.34926	2.30753	2.10763	1.99059	1.9972	2.45154	2.04754	2.10964	1.98159	2.08667	2.29637	2.41792	2.18248	2.07289	2.02623	3.0501	2.18404	2.15906	2.09255	2.36187	2.04056	2.074	2.10008	2.01925	1.9565	2.04809	1.99279	2.00657	2.03992	3.46898	2.36066	2.02099
ADAM32	3.06495	2.66048	2.32653	2.70024	3.302	2.51099	3.80983	2.72057	3.73593	3.43788	4.45939	3.96564	2.48421	4.23437	3.13928	3.57243	3.41603	3.85587	3.83925	2.91657	3.28636	4.5981	2.37404	2.42282	3.54678	2.29252	3.1803	4.09243	1.78469	2.44217	3.15225	2.17854	3.90504	3.30913	3.28851	3.59008	3.29145	3.65714	2.68387	2.92409	2.86095	3.29223	2.59995	4.28637	2.69189	3.54169
ADAM33	9.98489	8.43293	9.17072	10.3933	9.22378	9.86568	9.07721	9.0254	9.04666	9.20788	9.32988	9.01672	7.68999	9.35486	8.25753	9.24521	8.47465	9.2984	8.94272	8.45141	9.58121	9.34258	8.95263	8.78222	9.18198	8.94086	8.69397	8.58683	8.56577	8.97884	8.63049	9.29242	8.60004	9.07423	8.59684	7.94514	8.89958	8.2135	9.11263	9.30088	8.24632	9.15483	8.04154	8.61852	9.00407	8.9998
ADAM6	1.91629	1.85431	1.91589	1.60072	1.85309	1.92697	1.94065	1.80059	1.79798	2.0157	1.72697	1.91159	1.92071	1.80163	1.88682	1.88025	1.89843	1.89296	1.80866	1.9426	1.89414	1.90625	1.90091	1.84684	1.91584	2.61738	2.48487	1.78821	2.86597	3.06245	1.86261	1.96527	1.98091	1.83985	1.92971	1.85192	1.89648	1.96918	1.72937	1.76932	1.68398	1.90716	1.68997	2.7534	1.90117	1.73414
ADAM7	1.83677	3.14907	3.57653	3.63427	2.41775	1.94759	2.16167	3.8374	2.90557	1.92621	3.47592	1.80668	2.89675	2.13465	1.62116	2.08699	3.21585	1.95961	3.50889	2.26525	1.85985	2.54633	1.90845	1.96131	3.46808	2.27525	3.0501	2.22399	2.60929	2.89526	2.978	2.48422	1.9713	3.34779	1.8992	3.53866	1.92462	1.91451	3.6957	3.0585	2.73924	1.81933	2.26695	2.56005	3.18737	3.13114
ADAM8	12.5721	12.4711	11.824	12.0966	11.4969	11.9301	11.4915	12.0493	12.0473	11.3768	11.9618	13.3836	12.3921	12.0373	12.5012	11.1561	10.7959	12.4789	11.8987	12.9735	12.2721	12.4736	12.1645	12.3286	12.5922	11.4471	10.9421	11.5219	11.6796	12.3962	11.3693	12.4538	12.4599	12.6152	12.1152	11.8309	11.974	11.7649	12.1766	11.9338	11.8096	11.6477	11.9117	12.4096	12.2288	11.1617
ADAMTS1	12.4488	8.67069	10.2492	11.4734	8.66802	11.2469	9.22007	9.32544	10.8074	9.19565	11.5237	10.7657	10.574	10.0238	11.5518	9.70115	10.3888	11.5018	9.38351	11.6863	9.54107	11.583	8.45716	9.22996	11.1064	11.6539	9.34854	9.5323	8.82713	10.0278	8.84145	9.31134	11.2753	11.5534	8.80137	10.6619	8.26929	7.40745	9.82816	9.03709	9.02654	11.446	7.98238	12.123	11.7099	11.1435
ADAMTS12	2.77789	3.02945	2.35379	2.39195	2.3063	2.40951	2.40588	2.62368	2.6043	2.47081	2.18601	3.34821	2.38008	2.47323	2.28695	2.28398	2.41704	2.33731	2.27142	2.89952	2.41811	2.50727	2.88631	2.38916	2.92414	3.0175	2.19655	3.02162	2.28486	3.30363	2.31829	2.43168	2.5103	2.2538	2.41726	2.81496	2.41085	2.44161	2.19191	2.24549	2.44924	2.72023	3.41435	3.04137	2.30416	2.20455
ADAMTS13	8.6447	8.77447	8.78468	8.66982	8.25039	8.78248	8.5257	9.28154	9.02178	8.86056	8.66309	8.35917	8.14758	9.09961	7.78677	8.93952	9.45607	9.11281	7.83718	9.28064	9.29928	8.85901	8.61012	10.5814	10.3182	9.24088	10.5037	9.29864	7.72712	9.55348	8.89164	10.0142	9.43434	8.51933	9.83732	8.63822	9.1549	9.14998	9.57454	8.63434	8.64353	9.58844	8.93308	8.31734	8.75059	9.20242
ADAMTS14	5.82694	5.80463	5.81697	7.44443	7.8707	5.96065	6.55246	5.50887	4.8347	5.78464	7.7988	8.08708	6.6879	8.08403	7.19769	5.65118	6.73907	5.4446	5.64441	6.81612	5.78901	4.75986	6.39952	5.96309	5.53595	6.23703	4.96801	4.98895	6.53903	6.52622	6.73142	6.74545	6.39729	6.83635	5.89252	5.77498	5.74122	5.92832	6.07471	5.66363	7.15646	6.23103	5.62103	6.98787	6.48445	5.24184
ADAMTS16	3.30953	1.03319	1.56454	6.31311	6.1819	5.51594	1.95498	1.48335	4.1594	2.8518	1.57665	6.20949	5.2176	4.22342	2.45277	3.1341	1.43068	1.49645	3.16959	6.87833	2.09264	2.05979	1.53873	1.74477	3.66973	1.48683	1.86913	1.48663	2.11517	3.62147	3.94651	2.09165	4.93325	1.09878	3.09168	2.53331	3.99108	1.95756	3.75323	2.68893	1.2654	3.17733	1.37487	2.23913	4.56523	1.78438
ADAMTS2	6.65587	6.48381	6.01384	5.78539	5.67215	6.7775	6.41732	6.44902	5.94274	6.47601	5.77345	5.88244	5.30117	5.82984	6.40804	4.76461	5.86088	5.81514	5.72532	6.01257	5.30232	6.28501	5.81078	5.54569	5.98225	6.46567	5.85419	6.39021	5.42774	6.68424	5.69133	6.84997	5.45657	6.55396	6.37046	5.76311	5.69351	5.17173	5.24132	6.62233	5.11132	6.43707	5.94412	5.69914	6.65642	5.70132
ADAMTS20	1.93966	1.84401	1.92185	2.63256	1.90555	2.03859	1.96046	1.92895	1.88544	1.97377	1.92575	1.92986	1.93886	1.99567	1.96456	1.99209	2.13186	1.92145	1.91865	1.98577	1.93135	1.95726	2.01668	2.02838	1.98688	1.77291	1.97867	1.98577	1.92735	2.47621	1.91035	2.0794	2.01908	1.82169	1.98797	1.96176	2.02878	1.98857	2.03922	1.91225	1.88314	1.93866	1.86494	2.27245	1.96096	1.91815
ADAMTS3	6.46115	4.52522	4.83469	4.27481	5.99357	5.15236	6.05432	4.4546	5.30105	5.14433	5.86059	6.00929	5.02273	5.19995	5.78394	4.72653	5.47894	4.98684	5.17911	6.28248	5.28244	5.54883	5.01459	4.58501	5.19523	4.6413	4.33957	4.38048	4.63495	1.28282	5.35522	2.96301	5.65517	5.53638	4.72791	5.11368	5.36536	4.61455	5.04699	3.86586	4.30301	6.11294	4.35362	4.59215	5.65018	5.67467
ADAMTS4	13.7757	6.75563	8.91184	10.4526	8.09597	10.111	6.5475	6.26025	8.15614	6.69044	11.4923	11.6031	10.5253	8.7239	12.6699	6.53157	6.70095	9.6828	6.93527	12.7132	7.90526	11.8257	7.09604	6.80492	9.52945	12.311	6.88997	6.77727	9.34093	12.9573	8.54826	7.94432	12.1981	12.9845	5.98767	8.84424	5.29402	5.97716	8.70875	7.12647	8.17408	11.2562	5.40107	14.1051	11.7753	10.3121
ADAMTS6	5.1018	4.10507	4.99189	4.1164	6.12005	5.08306	4.74183	4.90575	5.08971	5.50832	5.07923	4.5756	3.77305	4.38247	4.36796	6.59681	5.8414	5.59254	4.49692	5.71948	4.89829	4.77347	5.17333	4.93718	5.29648	4.25241	6.046	4.59333	3.78081	1.67762	5.18331	3.56662	5.83383	4.94667	6.35509	5.06372	4.56754	4.90021	3.70592	4.00316	4.66547	5.84521	4.656	4.26137	5.05867	5.31398
ADAMTS7	12.4863	12.7277	12.0586	11.9172	11.6717	12.1305	12.3616	12.7095	11.6678	12.1223	11.9553	12.5354	10.8644	12.0163	11.5994	12.1888	11.494	11.2237	11.727	11.2201	12.0245	12.2057	11.9224	12.0798	12.3266	12.0558	12.1827	11.9419	12.5318	12.8547	12.368	13.232	12.2534	12.6833	12.339	11.6128	11.7738	12.0487	11.2068	12.4158	12.2956	12.2764	12.0364	11.7426	11.3739	12.4105
ADAMTS9	9.20703	8.04208	8.67845	7.99552	8.83931	9.67402	8.94036	7.76009	7.61119	8.26131	9.8319	9.31517	8.58217	8.12116	10.3559	9.29665	9.25426	8.64321	8.31793	9.50251	8.44135	9.14167	7.78436	8.39892	8.25689	9.00018	8.56145	8.61961	7.9573	7.55302	9.27207	7.63457	8.79843	11.0172	8.92618	9.31971	8.37255	7.93614	8.01429	8.74204	7.89105	9.47792	8.39404	10.507	9.76846	9.88286
ADAMTSL2	9.13387	9.08646	8.1828	8.63579	8.29366	10.2446	8.51195	9.1138	9.03494	8.89244	8.55515	7.9749	8.20759	8.04515	9.24359	9.06906	8.46457	7.85944	8.47133	8.30723	8.12117	8.2926	8.82492	8.31668	8.72024	9.72546	9.06079	8.5293	8.04928	8.69718	8.23829	9.12915	8.05022	8.92337	8.77934	8.52021	8.29566	7.82095	7.80988	8.78265	8.29661	9.2171	7.86452	8.4404	8.40888	9.14391
ADAMTSL3	7.80768	7.74488	7.72135	8.98843	7.51069	8.07891	7.43993	7.8995	7.7091	7.42379	7.31376	6.50168	7.56358	7.17947	6.88181	7.84029	7.90798	7.70395	7.71093	6.5524	7.60732	7.91954	7.20969	7.47119	7.50875	8.10123	8.07891	7.683	6.19782	7.97793	8.26335	8.53332	6.57335	7.79497	7.90442	7.72868	7.59129	6.92541	7.22106	8.4083	6.93068	7.91381	7.65415	7.07997	7.05206	7.70876
ADAMTSL4	7.92532	8.3015	7.92554	8.20453	8.01902	7.46901	7.43722	8.44476	7.61665	8.02721	7.02101	7.85732	8.14041	6.85521	7.87955	7.66548	7.1466	6.52604	7.67524	6.54443	7.2578	7.65187	7.96774	7.1239	7.44179	7.32547	6.7429	5.81079	9.21096	8.42028	7.98048	7.66649	7.26755	7.26082	7.08026	7.86274	7.39048	8.39658	7.38768	8.64534	7.77104	6.98401	7.97162	8.03774	7.54753	6.82829
ADAMTSL5	7.28976	7.27663	7.05235	7.5106	6.13042	7.37297	6.66889	7.29685	6.65357	7.22022	6.33737	6.27412	6.62765	6.813	7.49586	7.04095	6.23136	6.56593	6.8168	6.64431	7.13125	7.37544	6.02499	6.76291	6.5708	7.23966	7.62024	6.84499	7.72495	8.72434	6.95268	7.93211	7.40856	7.00175	6.76867	6.78986	6.78183	6.8311	7.32432	7.51677	6.74038	6.5613	7.23257	7.1762	7.17855	6.77875
ADAR	12.089	12.6968	12.6775	12.4475	12.5109	12.3504	12.3513	12.557	12.4901	12.3276	12.2882	12.5993	12.5445	12.3897	12.2226	12.5087	12.2401	12.6106	12.369	12.527	12.4882	12.3448	12.7847	12.3773	12.6417	12.4509	12.4991	12.2801	12.3817	12.6884	12.3641	12.3603	11.9854	12.5322	12.5895	12.2938	12.3997	12.4364	12.036	12.5542	12.4994	12.4268	12.584	12.2167	12.4121	12.2758
ADARB1	12.2219	11.9986	12.3476	11.6532	11.88	12.7561	12.1016	12.5628	12.2004	12.5067	12.2363	10.7057	11.464	11.8776	12.1173	11.7621	12.3777	12.3734	11.9382	11.4923	12.0173	12.101	12.242	12.1789	12.6717	12.5557	12.4742	12.5733	11.2458	11.075	11.9257	11.9905	11.2394	11.846	12.2915	12.0914	11.8091	11.1489	11.7252	12.4677	11.5203	12.6892	12.0688	11.8993	12.0499	12.2535
ADARB2	6.06584	6.17866	5.00047	4.83625	5.5351	6.19617	5.35775	6.21764	5.68421	5.71682	5.52237	5.75747	5.10714	5.51004	5.66838	6.1249	6.4425	6.07399	4.81438	5.62049	5.89506	5.95868	4.9458	6.18325	5.68881	6.27908	6.70117	5.68331	5.1802	5.57973	4.61953	6.36566	6.91808	4.94006	6.21774	5.40735	5.48211	4.81686	6.19489	6.30969	5.16281	6.78159	4.81288	5.56492	5.02306	5.45477
ADAT1	8.18725	8.04514	8.1795	8.22033	8.21725	8.10806	8.17483	8.27148	7.92571	8.36677	8.0001	8.82492	8.30283	8.46489	8.46723	7.97702	8.38016	8.05691	7.99518	8.41448	7.99998	8.38005	8.39763	8.41854	7.65618	8.23803	7.91932	7.99814	8.39198	8.94628	8.38755	8.48161	8.22647	8.60553	8.06761	8.16278	8.05064	8.37489	7.10886	8.69249	8.54777	8.32484	8.12023	8.02273	8.44914	8.1613
ADCK1	6.50804	6.90286	6.28247	6.71293	6.7107	6.49181	6.54571	6.40491	6.22825	6.20003	5.6624	7.25044	6.79484	6.70136	5.94043	6.66027	6.68621	5.97498	6.37541	6.59664	6.14994	6.59122	6.5647	6.46645	6.40692	6.37456	5.93774	6.46274	7.25235	7.15081	6.25966	6.80492	5.40691	6.23829	6.37775	6.57881	6.29212	6.66475	5.52263	6.98083	6.58189	6.16512	6.69913	6.4238	6.3486	6.22252
ADCK2	7.26795	7.89392	7.25851	7.79965	7.38037	7.82986	7.36802	7.66802	7.11006	7.27065	6.71342	7.692	7.62338	7.20525	7.2229	7.13306	7.14272	7.32837	7.50359	7.56567	7.21356	7.77204	7.38255	7.45761	7.54764	7.34051	6.762	7.03875	7.77878	8.52297	7.12158	8.3546	6.43605	7.49554	7.20172	7.22601	7.21989	7.44058	6.99634	8.15996	7.20307	7.33501	7.36231	7.1956	6.83898	7.08162
ADCK4	6.81698	6.90945	6.96924	7.57613	6.49144	7.43497	6.95216	6.92081	6.19278	6.84157	7.72448	6.97479	6.47588	7.6571	6.79737	6.73686	6.67417	6.46194	6.68191	6.72697	6.37182	6.65361	6.91961	7.03585	6.70567	7.26485	6.46586	6.65198	6.87325	8.62577	6.45215	7.81438	5.5207	7.2249	6.80109	6.96271	6.84168	6.58624	6.01582	7.13152	6.33406	6.59647	6.64686	7.87424	6.62291	6.89023
ADCK5	8.70481	9.03419	8.50401	8.87118	8.42025	8.35013	8.69093	8.75677	8.5083	8.76169	7.98459	8.92983	8.36867	8.66747	8.15318	8.59946	8.42792	8.12284	8.68437	8.70771	8.76131	8.53794	8.79916	8.93689	8.52273	8.49366	8.80609	8.6063	8.67504	9.30532	8.67996	9.62229	8.19233	8.36926	8.93601	8.11224	8.72386	8.90359	8.438	9.04953	8.54399	8.39351	9.01749	8.3085	8.20543	8.56228
ADCY1	6.32814	6.07866	5.36883	6.67097	5.89673	6.73433	5.3335	6.41713	5.98176	5.99239	4.54769	4.9592	5.21814	5.60287	4.4624	6.68119	6.7994	6.18767	6.17944	6.35398	7.32413	6.5378	6.06627	6.61762	6.92501	6.35648	6.72547	5.66529	4.12555	6.76007	5.99176	5.68498	6.30573	6.28717	4.95492	5.57859	6.59032	5.79992	5.79672	6.1116	6.05168	6.23998	5.60131	6.88959	5.8039	6.87302
ADCY2	2.1188	2.16498	2.11141	2.82777	2.09302	2.41798	2.13758	2.19236	2.20207	2.49543	2.17177	2.12462	2.13706	2.22331	2.19677	2.19519	2.23044	2.49647	2.20467	2.22448	2.20311	2.14185	2.20156	2.13032	2.22678	2.23756	2.14923	2.23225	2.25388	2.17747	2.09522	2.3628	2.1403	2.1527	2.16089	2.22603	2.23653	2.17552	2.05773	2.35322	2.12786	2.13175	2.10196	1.92841	2.21272	2.16387
ADCY3	12.0789	11.6807	11.6826	12.1056	11.5319	11.7107	11.2456	11.5344	11.9084	11.2724	11.2187	12.0898	12.0022	11.571	11.7177	12.2261	11.7305	11.4031	11.6014	11.2604	11.1061	11.5213	11.7205	11.4343	11.3948	12.1447	11.7938	11.2278	10.6777	11.685	12.0976	11.229	11.6055	11.6032	11.6965	11.2007	11.139	11.4674	11.1041	11.7726	11.9332	11.6869	10.9471	11.5699	11.0472	11.6852
ADCY4	11.849	11.8089	11.9127	10.8658	11.7848	11.5242	11.3486	12.1771	11.973	12.1863	10.7395	10.5286	10.6665	11.2725	10.5144	12.9411	11.4586	12.2173	11.614	11.2841	11.9466	10.931	11.8952	12.7652	11.8369	11.8708	13.0928	11.4722	10.581	10.795	11.3828	12.0966	11.3084	11.1142	12.4765	11.4935	11.8596	11.9307	11.2617	11.9463	11.8149	12.0438	11.3265	11.1779	11.4481	11.8039
ADCY5	6.26032	5.79176	5.55325	6.74807	4.87516	6.56893	5.69415	6.02402	5.84811	5.14819	6.62183	6.03776	4.73471	6.77579	5.05878	5.99717	4.87285	5.5022	5.22257	5.92007	4.70099	5.79672	6.02448	5.67983	5.08289	6.92548	5.41176	5.99826	3.66982	6.95724	4.89329	6.16111	5.23724	5.65846	6.05555	5.46812	5.35459	4.25851	4.81851	6.29209	5.63421	6.2117	4.40646	5.75987	5.27153	5.97285
ADCY6	9.29006	9.35929	9.07485	9.30394	9.33137	9.44035	9.13857	9.30176	9.33782	9.49827	8.97102	8.57841	8.72422	9.10895	8.66885	9.40683	9.26815	9.20492	9.13365	8.81516	9.18251	9.17606	9.41892	9.26448	9.41969	9.32886	9.58462	9.39903	8.87396	9.19814	9.039	9.69796	8.42201	8.85888	9.50429	9.25323	9.21421	9.16994	8.87774	9.42657	8.88981	9.43379	9.29629	9.08239	8.89714	9.27115
ADCY7	9.4314	9.94412	9.62944	9.75699	9.81785	9.35304	10.0922	9.64111	9.31348	9.60966	8.44636	10.4403	10.4556	9.07879	9.69622	9.72204	10.0443	9.545	10.1948	9.73899	10.2156	9.94148	9.79769	9.53042	9.81377	8.1517	9.36572	9.58481	10.6462	9.21814	9.94832	9.19569	10.543	9.60123	9.90952	10.096	9.80353	10.3165	10.4117	9.78489	10.2299	9.59749	10.2898	10.0084	10.0654	9.11062
ADCY8	2.67888	4.13039	5.1047	3.94538	4.09691	3.87306	4.40417	3.36628	4.09714	3.85903	2.72324	1.93626	2.3276	3.26816	3.54347	4.82858	4.78821	5.90629	2.64821	3.82915	4.20692	4.42692	3.3243	5.15133	4.19891	3.55177	4.46359	5.03182	1.4168	4.04836	3.34048	5.16163	4.28161	2.83299	4.1114	2.63678	4.9904	2.05723	5.29456	4.97331	1.96432	4.27946	5.42984	3.44562	5.39147	5.05706
ADCY9	10.6677	10.8729	10.9841	10.7336	10.9686	11.1565	11.0171	10.8461	10.6052	10.9254	10.3343	9.91657	10.288	10.7363	10.4248	11.0889	10.2775	10.52	10.7928	10.2732	10.8568	10.5661	11.0012	10.3257	11.1229	10.7526	10.8573	11.0618	10.849	10.836	10.9009	11.1922	11.5699	10.6032	10.7016	10.8245	10.6299	10.4742	11.2546	11.177	10.7371	10.98	10.9577	10.692	11.0291	10.4605
ADCYAP1R1	4.56937	4.04704	4.2904	4.65022	4.35216	4.31941	4.45962	4.56436	3.63264	4.17127	4.56707	4.37386	4.5653	4.25942	4.12205	4.21856	4.2877	4.06204	4.40005	3.55085	4.0731	3.80801	4.37272	4.81818	3.83952	4.26839	4.36614	4.35216	4.44303	4.37626	3.55523	4.93127	4.98854	4.17143	3.65622	4.52451	4.39264	4.23949	4.56498	4.80806	4.39713	3.97388	4.24419	4.33088	3.64362	4.07153
ADD1	9.09894	9.29701	8.59466	8.70708	8.3579	9.03695	8.55494	9.16443	8.81257	9.08896	8.61775	8.30959	8.32871	8.52436	8.76962	8.9913	8.74479	9.11852	8.53462	8.95889	9.65974	9.18974	8.56473	8.31938	9.12181	9.04914	9.73272	8.85349	8.28446	9.59083	8.65165	9.24581	8.79382	8.76376	9.34511	8.77738	8.80906	8.53655	9.83612	9.15935	8.58616	9.19648	8.57424	8.29315	9.0952	8.72897
ADD2	2.59038	3.82981	2.30153	2.88564	4.59877	4.98667	2.90666	3.51274	3.41357	2.73932	1.76315	2.31721	3.55455	2.57221	1.99167	3.47564	5.03121	5.74893	4.87099	3.74482	3.81299	3.52521	2.86747	4.33914	3.45897	3.18411	3.33554	2.83326	1.81185	3.98212	4.5053	4.66528	3.74339	4.86319	2.82364	4.41919	4.70994	2.89704	1.89317	4.52537	2.50095	5.97792	3.48174	4.07915	5.72383	5.06957
ADD3	11.9961	11.509	11.6777	10.6804	12.0996	10.8773	11.9979	11.6957	11.6366	12.1676	11.1351	11.8398	11.5867	12.0638	11.078	11.5068	11.6665	11.8973	11.8318	12.0647	11.8494	11.832	12.3361	11.8427	12.2152	10.511	11.8984	11.5539	10.7967	7.82205	12.1285	8.7619	11.7282	11.5614	12.6381	11.3857	11.8199	11.7547	11.3082	9.85447	11.8645	11.8402	11.8767	11.073	12.1026	11.7594
ADH1A	11.308	11.134	10.2496	11.6496	10.9304	10.905	10.9125	10.6398	11.184	11.2685	9.97545	10.2571	10.2652	10.5802	10.5313	9.29468	10.9608	10.8087	11.1294	10.476	10.4374	10.5945	10.8571	10.6234	10.7774	10.6499	10.7338	10.7231	9.97121	9.84317	10.5987	10.0862	10.4087	10.4727	10.8188	10.4244	10.9951	9.85872	10.7897	10.5053	10.2188	11.0197	10.8311	10.0586	10.9808	10.6711
ADH1C	12.7553	12.5512	11.7178	12.8284	12.4239	12.1818	12.4979	12.1053	12.4034	12.8536	11.4118	11.736	11.1844	12.3506	11.9545	10.7045	12.3562	12.0513	12.4308	11.8577	11.6634	11.9785	12.5408	12.1281	12.4335	12.0725	12.1751	11.9688	11.2196	10.9587	12.1136	11.2957	11.9551	11.912	12.489	11.4829	12.7302	11.1323	11.511	11.7456	11.5988	12.5654	12.3346	11.2848	12.3853	12.2774
ADH4	3.53437	3.0648	2.93014	4.07025	2.81237	3.68779	3.17981	2.53628	3.73366	2.49297	2.95391	3.49676	3.54174	4.34222	3.62468	2.99991	1.91092	3.43851	3.91369	3.522	3.35041	3.27734	2.38287	3.82638	2.51442	3.40119	2.68381	3.21301	3.50442	3.18708	2.66043	2.91619	4.49131	4.19949	4.2492	2.53373	2.54129	3.15241	4.9365	2.89606	3.36681	2.87366	2.92081	3.94385	2.96478	3.23157
ADH5	10.4425	10.3494	10.3518	10.5959	10.5534	10.6845	10.7058	10.3807	10.4236	10.4198	9.9581	9.89691	10.4269	10.5798	10.0813	10.3868	10.6419	10.3605	10.2922	9.91523	10.5732	10.2925	10.4901	10.2736	10.3493	10.316	10.3924	10.7708	10.0381	9.13702	10.1723	9.66464	10.8899	10.25	10.6286	10.7962	10.3488	10.2878	10.8507	10.0583	10.4708	10.5415	10.3464	10.3213	10.2056	10.5248
ADH6	2.13603	4.11557	2.8866	3.68711	2.07421	2.10447	2.421	1.93643	2.97904	3.17063	5.01233	2.45009	2.1365	6.85403	2.03206	3.85524	2.6683	2.63732	2.51473	2.50932	2.46492	2.31514	2.64155	2.22552	2.67592	3.77283	1.91124	2.00968	2.80123	3.28768	2.73293	2.22176	2.33433	2.56149	2.16417	2.42406	2.2353	2.354	3.01939	1.89334	2.5994	2.21316	1.80914	2.69396	2.43341	3.07666
ADH7	1.99365	1.63153	2.95726	1.76497	1.76104	2.1284	2.60669	2.13923	1.75147	3.00795	5.5108	1.83351	1.82235	6.63285	1.84776	1.83485	1.67076	2.45208	1.99482	1.89961	1.98324	2.1403	4.07092	2.26165	1.80582	3.32175	1.82108	2.08855	2.20809	3.13058	1.79441	2.58363	2.65047	1.66805	2.09737	1.9572	2.15156	5.13994	2.27491	1.84084	3.42047	1.82033	1.79504	4.04392	1.78949	2.04317
ADHFE1	9.88288	8.12359	9.38715	8.39769	8.92801	8.46609	8.62325	8.79999	9.29883	9.52407	8.64639	9.03701	8.47232	9.24144	8.65752	8.96317	8.64297	8.43673	8.73492	9.17337	9.45789	8.73292	9.17827	9.25457	9.16275	8.24453	8.7228	9.18005	8.62025	7.08067	8.58443	8.16356	8.69722	8.34445	9.50182	8.164	9.22231	9.39115	9.28577	8.47944	8.24765	8.72135	8.91288	8.10561	8.11878	9.01009
ADI1	11.7125	11.7971	11.3726	11.684	11.435	11.851	11.488	11.3352	11.4487	11.4091	11.3251	11.38	11.6666	11.5261	11.4162	11.7006	12.2003	11.5113	11.562	11.3293	11.5484	11.3512	11.938	12.209	12.287	12.3693	12.0048	11.6237	11.4535	11.6485	12.0405	11.6369	11.0091	11.4932	11.2336	11.2947	11.4507	12.1114	11.4307	12.0735	12.4643	11.608	11.9736	11.5302	11.238	11.6895
ADIG	1.86316	1.86339	1.88114	2.77088	1.83091	1.97051	1.89806	1.86171	1.86263	1.91459	1.98862	3.73504	1.89872	1.86343	2.28176	1.87016	1.89407	1.87427	1.87321	2.64938	1.8666	1.8744	1.90071	1.82747	1.90382	2.44856	1.7693	1.8584	1.91631	3.02339	1.83447	2.01374	1.90163	1.84414	1.93693	1.91234	1.9052	1.92332	1.76302	1.85047	1.76599	1.8822	1.7964	2.32085	1.89354	1.81226
ADIPOQ	8.21035	2.42068	2.29314	3.19362	1.96068	2.20839	2.02713	2.22902	2.16151	2.26277	1.9921	2.25738	1.95814	2.10871	1.85996	2.06115	2.00609	1.99179	2.09115	2.22542	2.20257	2.14162	1.86206	2.0302	1.88314	2.87999	2.37843	2.24108	2.2814	3.50746	1.91846	2.14109	2.30954	2.40671	2.14141	2.47599	2.13961	2.36393	2.34865	2.19833	2.25918	1.94978	2.82708	3.11997	1.87424	2.22362
ADIPOR1	10.8852	10.9133	10.7061	10.8095	10.6703	11.0494	10.7101	10.5474	10.7229	10.8736	10.6281	10.8246	11.1908	10.836	10.683	10.5566	10.5701	10.7919	10.9309	10.5715	10.5047	10.813	10.815	10.7442	10.6879	10.9402	10.4292	10.6231	10.7259	11.1195	10.5095	11.0988	10.586	10.9917	10.6517	10.5667	10.6415	10.7807	10.4657	11.1697	10.5842	10.6931	10.5515	10.7747	10.6675	10.5778
ADIPOR2	11.1993	11.2764	11.6196	10.8563	10.7677	11.8191	10.8025	11.4194	11.1307	11.4293	11.2709	10.5194	10.7324	10.6569	11.3082	11.7617	11.4978	11.3193	10.5154	11.1256	10.5016	11.3421	10.7882	11.25	11.654	11.5972	11.0354	10.9203	11.083	10.9868	10.4605	11.5624	10.8508	11.2223	10.9578	11.7167	11.1094	10.8723	10.9773	11.7403	10.6861	11.0978	10.9527	11.2438	11.1024	11.7758
ADK	9.66818	9.74487	9.62018	9.73817	9.5416	9.28492	9.92863	9.30067	9.654	9.79893	9.45873	9.92096	10.2474	9.30626	9.68172	10.3227	10.3384	10.0219	9.8416	9.62018	10.161	9.7854	9.67846	9.28779	9.12296	9.8524	9.65569	10.0003	10.6181	9.38054	9.75769	9.17487	9.92421	10.0606	9.56775	9.89169	9.73102	10.4262	10.1168	9.40995	10.1871	9.77837	9.85357	10.3603	9.99279	10.0693
ADM	12.5841	10.7577	11.9506	12.8058	11.687	12.01	11.3781	11.2061	12.3005	10.8118	13.6238	12.0878	11.0727	12.0514	13.1026	9.95746	11.2044	11.7412	11.5894	12.6434	11.2773	12.7531	11.2431	11.3186	11.743	12.3815	10.5784	12.0233	10.9517	12.8531	10.9495	11.8519	11.9534	13.0513	11.2252	12.7131	11.382	10.3276	11.6087	11.4856	11.9556	11.8049	10.6847	14.0335	11.9785	12.0385
ADNP	10.3209	9.94847	10.5565	10.0252	10.9354	10.4109	10.9777	10.2925	10.502	10.6716	10.6993	10.9735	10.0986	11.0995	10.3653	10.1655	10.6653	10.9684	10.3195	10.8612	10.4316	10.2964	11.0136	10.7052	10.8242	10.3128	10.2352	10.2049	10.0226	7.83467	11.0097	8.13174	10.8839	10.2791	10.7387	10.5405	10.8972	10.1865	10.6629	9.66749	10.7379	11.069	10.5833	10.2873	10.8565	10.8772
ADNP2	8.10338	7.99294	8.49879	8.2782	8.17563	8.592	8.06802	8.01978	8.24939	7.86253	8.54212	8.18839	8.46414	8.2967	8.55526	8.14224	7.67332	8.95942	7.89204	8.50301	8.09296	8.53427	8.16532	8.06873	8.08395	8.55605	7.96136	8.02084	7.89063	8.96762	8.03372	8.29857	9.09466	8.67004	8.16134	8.26485	8.12434	7.93255	8.49232	8.11217	8.2878	8.50078	7.91417	8.92137	8.64986	8.41847
ADO	7.45449	7.49032	7.71585	7.35248	7.90204	7.9443	7.61141	7.58027	7.56773	7.71188	7.585	7.83524	7.73268	7.41906	7.89504	7.73195	7.69333	7.67513	7.47859	7.42104	7.25883	7.45779	7.76107	7.32101	7.81317	7.59028	7.48992	7.7767	8.01352	7.08364	7.38835	6.75086	8.11091	7.58115	7.5291	7.90204	7.61163	7.56651	7.71615	7.7066	8.06359	7.80641	7.48277	7.88377	7.76106	7.55342
ADORA1	5.89158	5.93574	5.77537	6.3009	5.89808	5.27949	5.64658	6.5195	5.76038	6.62283	4.21804	5.73324	6.03221	4.65261	5.35562	5.10771	6.03015	5.4743	5.60434	5.01583	5.22478	5.47367	6.38327	6.32333	5.69573	6.20439	6.14204	6.23237	6.63666	7.0288	5.98474	7.10173	4.00091	4.6506	5.822	5.73313	5.33985	6.51615	4.6639	7.01622	5.42274	4.87876	6.05171	7.18609	5.42442	4.5954
ADORA2B	7.24861	7.95159	8.00042	8.80764	7.19435	7.64553	8.49094	7.17642	7.30974	7.83322	9.57633	8.10066	7.56275	9.1815	8.39024	7.36498	7.82273	6.44639	8.00845	7.73344	7.47018	7.55006	8.05002	7.64006	7.06081	8.23596	6.08569	7.4554	8.8761	8.80054	8.08751	8.48268	8.36811	7.93852	7.10703	8.04291	7.44049	8.50038	7.90115	8.2873	7.98342	7.40754	7.97748	8.62263	8.11721	7.68884
ADORA3	7.22671	7.99939	6.01786	7.74111	5.65296	6.274	6.92033	6.23181	5.90596	6.73894	6.40146	9.24873	8.04335	6.61619	7.38949	4.64781	7.23619	5.86322	6.73245	7.13014	6.28139	6.99709	6.72854	6.61809	7.32542	6.00858	4.97328	6.21973	6.87221	7.09467	5.03147	7.66804	5.59097	7.95372	6.06508	7.07475	5.72256	7.78061	5.85261	7.09892	5.47728	6.60936	6.68176	6.41443	6.35447	6.00399
ADPGK	10.3806	10.7376	10.4995	10.4625	10.3402	10.1296	10.4937	10.4939	10.2049	10.5549	10.0056	11.1714	10.7146	10.0164	10.3239	10.3249	10.3607	10.3386	10.4545	10.3675	10.3586	10.7058	10.8471	9.97674	10.2731	10.1921	10.1178	9.79741	10.9949	10.4614	10.512	9.87079	10.2686	10.5105	10.3762	10.4101	10.0704	10.8397	9.93115	10.7656	10.7152	10.2246	10.5204	10.7737	10.1521	10.1847
ADPRHL1	4.92721	4.52744	4.62194	4.64026	4.24673	5.28326	5.59727	5.20999	4.68168	4.29867	5.82458	5.08645	5.46624	6.06209	4.50018	4.91642	4.73861	4.4322	5.05866	6.28753	5.11528	4.37017	5.0418	5.15358	4.98003	4.47508	4.40306	4.78451	4.55096	5.0137	4.39286	6.88786	5.14015	4.98705	4.40119	4.24611	4.53274	5.40348	5.0616	5.65847	4.51297	4.5801	5.33915	4.22592	4.42739	5.32261
ADPRHL2	9.91707	10.0408	10.3865	10.5591	9.60728	10.1755	10.3174	10.1094	9.54491	9.65838	10.4541	10.2768	9.99564	11.1172	9.95692	9.63878	9.42281	9.90843	9.61144	9.8814	9.6481	9.79035	9.96566	10.4312	9.90791	10.5547	9.81235	9.9046	9.87429	10.9421	10.0177	10.8973	9.14779	10.0392	9.799	9.63409	9.9569	9.88074	9.60088	10.3571	9.78247	9.62315	10.0552	9.87374	10.0181	10.2541
ADRA1A	2.8989	4.14994	3.97762	2.04747	3.07358	4.68258	4.00416	3.97559	3.34643	3.86618	3.95633	2.5738	2.74298	2.46966	3.50822	2.10907	3.99475	4.3509	2.59078	2.86841	2.89686	3.13468	3.52148	3.3982	4.22929	3.52972	3.87551	3.04752	2.67328	3.36903	2.62808	3.8174	3.60505	3.17859	4.63367	2.83505	4.14656	3.01021	3.53362	4.30977	3.20283	3.32013	3.07035	1.89478	4.20933	2.86566
ADRA1B	9.63936	8.83056	8.95825	9.45025	9.26282	10.592	8.87214	9.34618	9.46419	9.71172	9.43523	8.52486	8.18004	8.86203	9.40056	7.85206	9.31972	8.28323	8.804	8.67577	8.16413	8.62678	8.47901	8.53939	9.03692	9.99871	8.02667	8.61166	8.52172	9.08736	8.55412	9.46694	8.99792	8.95477	7.7006	9.67745	8.3386	7.71042	9.06411	9.74549	7.37413	9.0585	8.75933	8.06919	8.56337	9.5994
ADRA2A	8.4921	7.41319	7.22732	9.15837	7.93229	7.77405	8.22822	7.23502	8.55514	7.30365	6.60975	9.27244	8.51023	8.93857	7.53896	6.19323	6.42006	8.01495	8.63157	8.86108	7.47117	8.24572	8.40006	7.98711	7.84376	8.29168	7.44081	7.72123	7.39864	8.42494	8.00577	7.93872	8.72603	8.06627	7.65577	6.51866	7.76731	7.44671	7.70505	8.28494	7.84384	7.27635	7.8256	8.42136	7.42018	8.53142
ADRA2B	6.03125	5.57366	2.66476	5.73776	3.94815	6.50746	4.27733	5.15713	4.97034	3.91577	3.03181	4.56978	4.20708	4.92736	4.09781	5.32796	3.44606	4.013	4.78772	3.67275	4.25944	3.71478	2.456	4.80551	4.55504	5.00395	3.36317	3.22977	2.65368	5.34042	3.1618	5.16234	2.63844	4.0378	4.97224	3.75729	6.46504	3.49476	4.47554	3.94995	2.35811	3.66801	3.1155	3.82129	4.64625	3.64785
ADRA2C	10.8086	9.93515	10.6452	10.7466	9.91897	10.9293	10.1553	10.6435	10.2932	10.2271	11.6781	9.78136	9.22948	10.9853	10.3009	10.4774	10.2133	9.85182	9.77544	10.1766	10.4493	10.1521	10.1577	10.8221	10.4626	11.2377	10.563	10.6066	8.4124	10.4375	9.95516	10.8073	10.1859	10.3254	9.79619	10.4067	9.73635	8.7137	9.93609	10.0753	9.63993	10.2887	9.1921	10.1374	9.77463	10.1537
ADRB2	11.3608	11.701	11.8638	11.5376	11.5846	12.8687	11.699	12.0705	12.077	12.1356	11.7429	10.967	11.1342	11.7321	11.6932	12.317	12.0783	12.5365	11.6504	12.5025	11.9772	13.012	11.8656	11.966	12.6361	12.3754	12.1298	12.5333	11.2464	11.84	10.9818	12.2088	12.3179	11.8923	11.9961	12.1845	11.724	11.5232	12.3647	12.053	11.4802	12.5005	11.3601	11.7587	12.1577	11.8766
ADRB3	3.3644	4.09943	3.53824	3.71922	3.68177	3.78917	4.03219	4.12817	3.69396	3.92952	4.60939	4.04383	4.25754	4.58753	4.12447	3.41311	4.26404	3.94873	4.14893	4.07799	3.86582	3.44325	3.69747	3.86769	3.24127	4.18835	4.38416	4.02319	4.3421	3.19946	3.72603	4.48409	4.42863	4.26257	3.30598	3.73536	4.04164	3.99936	3.85911	4.41963	4.30717	3.72625	3.17431	3.1172	3.55662	4.11576
ADRM1	9.83713	10.119	9.92041	9.96148	9.50832	10.3363	9.10133	10.357	9.36547	9.74619	10.1289	10.0939	10.0712	9.77183	9.96853	9.56107	9.61413	9.91799	9.71265	9.93368	9.51661	9.86225	9.6587	9.91863	9.67137	10.4445	9.818	9.79721	10.0203	10.8413	9.62464	10.2576	9.43422	10.2351	9.45845	9.87565	9.65627	9.7356	9.40272	10.253	9.79491	9.68969	9.82922	10.0546	9.82961	9.85626
ADSL	9.22777	9.70706	9.21801	9.88678	9.32778	9.54094	9.49714	9.2647	9.28961	9.03877	9.487	9.95613	9.73821	9.37009	9.55374	9.10739	9.43594	9.34205	9.53343	9.57749	9.0633	9.30988	9.39225	8.93012	9.09276	9.43255	8.93363	9.1195	9.53619	10.7416	9.45871	9.74685	9.19022	9.60242	9.05905	9.35232	9.31226	9.3209	9.24525	9.81018	9.38824	9.398	9.52292	9.30125	9.53717	9.37072
ADSS	10.0409	9.47609	10.0793	9.12115	10.1197	9.31806	10.2893	9.40256	9.92426	9.97385	10.4538	10.2746	10.4564	10.5317	10.6408	9.95229	10.0559	10.1422	10.016	10.3051	10.2438	10.1907	10.2066	9.83328	9.74836	9.45969	9.89252	9.61455	10.1566	7.14795	10.2385	7.82279	10.3786	10.1465	9.88353	10.2383	9.90562	9.96301	10.1013	8.80681	9.99607	10.257	9.84769	10.38	10.4968	10.3619
ADSSL1	9.33265	8.80921	8.80169	9.94906	8.50965	8.86563	9.35188	8.80386	9.05023	8.51759	10.5196	8.91767	8.16053	10.4711	9.36184	8.3929	8.745	8.19718	8.7791	8.6719	8.2616	8.3527	8.81395	9.05527	8.63265	9.43637	8.14334	8.45846	8.20259	8.97656	8.27254	9.23278	8.8702	8.48999	8.20824	8.71372	8.4313	8.49824	8.42086	8.38443	8.63849	8.17231	8.43815	8.94591	8.21091	8.41423
AEBP1	12.8925	12.6743	12.1339	12.8914	12.6388	13.5232	12.3528	12.6015	12.9318	12.1281	12.6776	11.9014	12.143	12.5818	12.9776	12.0557	12.6792	12.632	12.5256	13.0201	12.7515	12.9004	12.7377	11.5195	13.1524	12.6816	12.3716	11.9991	10.9855	12.2454	12.3534	12.2022	11.2649	12.848	11.9242	11.3123	12.3297	11.2538	11.2685	12.6983	12.0502	13.1571	11.1764	12.2684	12.25	13.4915
AEBP2	9.87635	9.52142	9.8665	9.22654	10.283	9.5053	10.1913	9.97121	10.0098	9.91691	10.3126	9.75751	9.99882	10.2785	10.159	9.7194	10.0314	10.3824	9.87155	10.2908	10.1943	10.2232	9.98612	10.0671	10.2159	9.34875	9.87246	10.3487	9.5762	7.28526	9.99325	7.99897	11.3223	9.92785	10.1656	9.97109	10.0858	9.82567	10.6892	8.47939	9.96124	10.3704	9.70942	10.1083	10.4402	10.1499
AES	13.2788	13.5439	13.4513	13.4069	13.5396	13.6636	13.2847	13.4411	13.5029	13.7485	13.366	12.5595	13.1868	13.6613	13.3055	13.5367	13.4609	13.9121	13.3901	13.1187	13.3925	13.1187	13.4101	13.5781	13.4691	13.5459	13.8063	13.678	12.9067	12.8648	13.2355	13.5135	13.2941	12.7182	13.5685	13.3507	13.414	12.8697	13.5916	13.3305	13.0634	13.5108	13.291	12.73	13.4712	13.2878
AFAP1	6.4442	6.93301	6.19949	7.36907	7.29905	7.39813	6.66521	6.51604	6.63591	6.72222	5.94517	6.52224	6.52516	6.84719	6.69489	6.73709	6.74022	6.6415	6.68466	6.92694	7.03452	6.73401	7.11962	6.67262	6.69511	7.32531	7.46195	6.57987	5.60539	6.93654	6.95028	7.18964	6.66192	7.40999	6.68174	6.66569	6.8478	5.84427	6.35228	7.21687	6.7582	7.11281	6.11208	6.44566	6.83369	7.4814
AFAP1L1	10.1064	10.9323	10.3352	10.0029	10.298	10.7789	10.0289	11.025	10.5196	10.7683	9.71361	9.25101	10.0325	10.1185	9.96072	10.7642	10.6938	10.912	10.3432	9.88565	10.3767	10.4031	10.4807	10.794	11.636	11.1415	11.4067	11.132	9.54635	10.4731	10.4997	10.9131	10.0921	10.2272	11.1017	10.9103	11.1066	10.2916	9.96922	10.9048	10.3332	11.0215	10.4251	10.1713	10.3291	11.0696
AFAP1L2	8.51393	8.81777	8.51166	9.26173	8.85892	8.68193	8.48584	8.25971	8.49101	8.48533	7.80836	8.21066	8.51341	8.7664	7.66842	9.23148	8.31812	8.50391	8.87565	8.8235	8.31381	9.20174	8.75824	8.4972	8.13655	9.22363	8.69659	8.54625	7.64304	9.07814	9.28847	8.59313	9.49768	8.82006	9.26194	8.74172	8.32641	7.90666	7.75166	9.05986	8.70826	9.20329	8.55317	8.84302	8.78531	9.5617
AFF1	9.89606	9.25062	9.9053	9.58907	9.72604	10.4172	9.33999	9.0753	10.5698	9.6406	10.4929	8.92676	10.0078	9.78747	9.95536	10.1019	9.24476	10.3905	9.87122	10.0689	10.1655	9.88482	9.55265	9.85847	10.0938	9.72587	10.4251	9.81331	8.87087	7.86262	9.71932	7.70501	9.06943	10.3051	9.53536	10.0315	9.83144	8.88664	9.95767	8.04456	9.28561	10.3194	8.96805	9.80006	10.0876	10.9291
AFF2	5.16039	5.07736	5.27104	3.59429	5.63572	5.81439	5.24546	5.49284	6.14853	5.23534	4.33802	3.40877	5.23534	4.26703	4.70523	6.05621	5.8423	6.04749	5.11329	4.68912	4.90448	5.54093	5.36355	5.91195	5.89686	5.26846	5.68628	5.61014	5.04359	2.02809	5.10575	4.42894	5.70344	4.5038	6.56695	5.34848	6.00327	4.55477	4.97454	5.92098	4.87027	6.1759	5.01572	4.21329	4.98468	4.73404
AFF3	6.53422	6.79596	6.61606	6.21899	6.91761	6.1184	7.15861	8.16187	6.44565	6.98037	6.33061	4.64692	5.47735	6.17101	5.51161	8.03033	6.95448	5.65261	6.53113	5.01631	5.97391	6.24733	6.78735	6.29289	7.01049	6.50995	7.13049	6.99901	7.08791	5.90718	6.47852	7.44483	7.02813	5.53442	7.29306	6.50676	7.49358	6.71014	7.33864	7.15663	6.30304	6.57073	6.90184	6.2009	6.17505	6.0638
AFF4	7.50806	7.16321	7.98928	7.79936	7.15173	7.95693	7.38878	7.74316	7.14038	7.0031	7.80303	7.14405	7.79626	7.06193	7.87355	7.42307	7.2162	7.82241	7.01422	8.24353	7.11434	8.13102	6.968	7.02466	7.19701	8.32851	7.19634	7.44968	7.19175	8.42657	7.246	8.09077	7.72011	8.14032	7.47595	7.63696	7.04198	7.08877	6.70134	7.67882	7.10895	7.77149	7.1437	7.93675	7.72063	7.89225
AFG3L2	9.50709	9.48195	9.31389	9.72732	9.4236	9.39254	9.37278	9.31079	9.01151	9.35261	9.31953	9.63428	9.35516	9.20512	9.38463	9.47771	9.39694	9.60793	9.32491	9.29049	9.0626	9.43099	9.26495	9.2277	9.35325	9.6047	9.14018	9.18656	9.53519	10.0968	8.83242	9.80369	7.97651	9.61489	9.44928	9.13856	9.32478	9.34347	8.26708	9.92631	9.30743	9.41782	9.9657	9.61963	9.36927	9.32357
AFMID	5.04578	5.32639	4.97114	5.20082	5.19739	5.08751	4.82009	5.31302	4.74433	5.32767	4.44334	5.13749	5.7415	4.95231	5.49549	5.40056	5.7385	4.90975	4.81424	4.90502	5.63468	5.42262	4.94888	5.05663	5.2611	4.75073	5.09854	5.12979	4.92236	5.73279	4.89566	6.44334	4.89408	5.1149	5.16568	5.11199	5.289	5.28075	5.40756	5.46138	5.03503	5.05969	5.4394	5.52721	4.48517	4.7027
AFTPH	9.95684	9.62006	10.2173	9.21851	10.2229	9.50333	10.346	9.84394	9.99788	10.0891	10.4083	10.1253	9.73092	10.3863	10.0695	10.1439	10.0755	9.82465	10.0088	10.0275	9.92641	10.019	10.1301	10.0006	10.3729	9.55123	9.82724	9.99723	10.3525	7.89668	9.96033	8.18875	10.774	9.94104	10.0503	9.66438	10.0238	10.243	10.4144	9.16452	10.3521	9.9804	10.3011	10.2705	10.1952	10.2529
AGA	9.62921	9.9208	9.52136	9.90355	9.86422	9.18862	9.66316	9.59312	9.72263	9.76186	8.98012	9.70572	10.2374	9.10716	8.99167	9.41566	9.95999	9.43785	9.82295	9.95602	9.52804	9.90473	9.87963	9.40714	9.25166	9.57512	9.55724	9.41673	9.76789	9.36544	9.54064	9.03486	9.29055	9.29783	9.55444	9.88124	9.65238	10.0652	9.90415	9.51543	9.92003	9.45024	9.44162	9.80765	9.51669	9.43429
AGBL2	7.47846	5.3267	8.94032	9.14993	6.704	5.14573	10.0829	6.46661	5.47237	6.042	11.4287	9.32398	5.79446	11.8983	8.10487	5.54222	5.62761	6.30914	6.65901	6.90147	6.32189	5.23861	9.17118	9.44568	6.96764	8.22992	6.14276	7.38548	6.76578	6.01837	9.44506	7.11989	6.77532	8.15485	8.09029	8.33141	6.87577	8.00808	7.77369	6.46008	7.68569	6.34895	7.74332	7.26222	7.88288	8.98645
AGBL3	7.32633	7.66079	7.16456	7.59976	6.74716	7.45006	7.09615	7.62931	6.71454	7.08122	7.2977	7.04001	6.92171	6.63938	6.63844	6.98092	6.66854	6.30143	6.38313	7.00259	7.26641	7.17939	6.5089	7.21017	6.86853	7.2977	7.38829	7.17141	7.46539	8.60462	7.26272	8.20204	8.01307	7.60544	6.72896	6.91271	6.77252	7.07478	6.99484	7.51325	7.04993	6.53937	7.31487	7.18102	6.41729	6.59081
AGBL5	7.16556	7.51057	7.13817	7.63755	7.08285	7.40522	7.36842	7.31146	6.43023	7.18516	7.2637	7.38638	6.77889	7.6978	6.93003	7.14086	7.13119	6.79992	6.76618	6.895	6.76191	7.07102	7.10827	7.17016	6.90215	7.54773	6.87681	7.01614	7.05941	8.3478	7.02184	8.14231	6.65894	7.31846	7.26721	6.76574	7.23325	7.1041	6.46439	7.95784	6.84866	7.29141	7.19699	6.87265	7.03087	7.26622
AGER	14.8868	15.8198	15.4153	14.0376	14.1613	15.6367	14.9206	15.9626	15.4554	15.6969	14.7206	12.7729	14.6542	14.7014	14.9594	15.8867	15.0574	15.339	14.6259	14.5435	15.4743	15.1361	14.8687	15.52	15.9764	15.6074	16.1773	16.1803	15.3342	15.3614	14.7442	15.8714	13.1386	15.158	15.904	15.3791	16.0278	14.8263	15.7192	15.4253	14.7488	15.3485	15.4753	13.4755	15.2391	15.0396
AGK	7.16918	7.59803	7.16312	7.35956	7.07526	7.03019	7.24001	6.81151	7.1834	7.09286	7.19551	7.5115	7.48855	7.08089	7.27511	7.07419	7.28717	7.40448	6.96683	7.15904	6.92571	6.97739	7.12609	7.33816	6.87856	7.26493	6.78982	6.88769	7.20495	7.16763	6.91275	6.92529	7.15355	7.14974	7.10173	7.063	6.82559	6.85488	6.6331	7.20227	7.1244	7.14721	6.5572	7.0409	7.10315	7.04132
AGL	9.07575	8.3283	9.20329	7.65707	9.51978	8.11642	9.61314	9.04883	9.19119	9.40611	9.13734	9.28261	9.00384	9.40628	9.07014	9.48435	9.50956	8.80101	9.13412	9.24456	9.07736	9.31196	9.05947	9.12831	9.42705	7.66481	8.91226	9.20957	9.5301	6.45541	9.4885	6.22243	10.1262	9.315	9.43949	9.11993	9.04979	9.55203	9.50702	7.10711	9.54236	9.1167	8.94628	8.38874	9.0015	9.4037
AGMAT	3.07188	5.0828	3.15435	4.64845	4.56721	3.91607	4.26349	3.72733	3.19394	2.74097	4.47325	6.7543	5.00059	4.2598	4.20146	3.5821	3.64713	4.46351	4.66958	5.93125	5.24831	5.12542	4.12747	4.37458	3.62443	3.44012	3.15773	4.49572	2.64496	6.66137	4.08973	4.65102	2.69851	5.78989	4.4434	2.72682	3.79605	3.34873	3.21557	3.91678	3.42248	3.33016	7.80539	2.32432	3.95396	3.77585
AGPAT1	10.8845	11.1434	11.185	10.923	10.6921	11.1791	10.8885	11.4066	10.8666	11.1153	10.7261	10.3664	10.6252	10.9729	10.6238	10.9379	10.8995	10.9728	10.9463	10.8155	11.0202	10.5909	10.8922	11.2719	11.0104	11.4283	11.7779	11.0243	10.296	11.4562	10.9684	11.542	10.8084	10.5249	11.3312	10.655	11.2298	10.7217	11.0724	11.1486	11.0005	10.8933	10.8256	10.4461	10.8218	10.9101
AGPAT3	9.5528	10.3793	9.68826	10.1699	9.4243	10.0093	9.70713	10.1064	9.67218	9.63924	9.9782	10.9029	10.0569	9.81583	10.1223	9.84085	9.39013	9.46497	9.90985	9.69909	9.66708	9.46683	9.75877	9.44533	9.74654	9.85495	9.35812	9.95176	10.5847	11.2086	9.52543	10.6461	9.38224	10.6528	9.6878	10.1138	9.68749	10.0422	9.68473	10.7133	10.2793	9.12988	10.1345	10.0074	9.38619	9.8282
AGPAT4	9.75926	9.465	10.0405	9.62922	10.6843	9.78163	9.65552	9.64535	9.82769	9.59872	10.3456	9.85122	9.99476	9.79645	10.0001	9.95466	9.72263	9.38892	9.8287	9.11535	9.69693	9.41551	9.9336	9.51372	9.63183	9.38733	9.87505	9.46927	9.77407	7.56762	10.42	8.96018	10.1201	10.0294	9.62124	9.69068	9.56399	9.8874	9.42978	9.87505	9.48336	9.71451	9.5191	9.99535	9.57232	9.9535
AGPAT6	9.66872	10.2496	9.92957	9.82882	9.72806	10.0119	9.6256	9.80423	9.48485	9.80453	9.64605	10.1199	9.6919	9.36446	9.73324	9.68966	9.0594	9.91496	9.6515	10.101	9.46924	9.91747	9.68535	9.8129	9.90274	9.94357	9.84171	9.53593	9.86529	10.3666	9.41252	10.146	8.4434	10.2487	9.89743	9.60203	9.48385	9.74227	8.52215	10.2095	9.55024	9.71094	9.60394	9.9887	9.65225	9.733
AGPAT9	9.02519	8.1009	8.79317	8.09245	7.97536	8.23189	8.54265	8.17403	7.61491	8.17618	8.44338	8.55105	9.3566	8.5338	8.6358	8.3972	8.12277	8.66042	8.57181	9.15952	8.58701	9.129	8.42284	8.91774	8.62972	8.44678	7.71203	8.01553	8.40333	8.53255	8.75527	9.07068	9.66157	8.91045	8.11094	8.42239	8.97425	8.35215	8.79216	8.29974	8.71568	8.82891	8.307	9.39642	8.80315	8.86975
AGPS	7.9561	8.11171	8.06067	7.83941	8.30472	7.68625	8.0563	8.27252	8.58355	8.05843	7.69433	8.6162	9.09655	8.07335	8.55729	8.15445	8.43328	7.84064	8.66153	8.18051	8.38943	8.18634	8.3891	7.92244	7.86534	7.88507	7.91615	7.90965	9.07265	7.95139	8.99904	7.31508	8.75735	8.0183	7.90045	8.34758	8.19027	8.87472	8.41705	7.99885	8.76644	7.99223	8.38539	8.8801	8.52588	8.06819
AGR2	9.87926	10.3019	10.5888	11.1077	10.1763	9.76753	11.5124	9.14316	9.73978	9.35441	12.2294	10.8702	9.66582	12.5393	10.9693	9.43072	10.7247	9.64798	10.6619	9.78673	10.0986	9.6558	10.0871	11.055	9.38416	10.5811	8.94557	9.74771	11.1811	9.81458	11.3312	10.4874	11.2196	9.39012	9.69471	9.28921	10.2033	10.7107	10.1694	10.6065	11.4221	10.4605	12.8072	10.5037	10.8727	11.1858
AGR3	10.4768	8.54118	10.8557	11.1671	10.4714	9.81616	10.862	8.58215	10.4791	9.60235	12.1504	10.9053	9.86632	11.5803	11.4423	9.35533	9.10276	8.39352	10.4455	9.57748	8.60917	9.3534	9.88923	10.2702	10.2502	10.2163	9.15559	9.02209	12.1104	8.20695	10.7511	9.17375	11.6152	10.3529	9.07225	10.7679	9.5523	10.59	10.2172	9.27839	11.2225	9.35221	10.4238	12.001	11.5268	10.6236
AGRN	9.84911	10.4177	9.883	10.3279	10.354	11.0322	10.3193	10.2532	9.57081	10.3379	9.57261	10.016	12.8828	10.031	9.74184	10.7545	9.97306	9.892	9.98781	9.84342	10.2607	9.93698	10.1637	10.5603	9.95334	11.0223	10.8266	10.4273	9.98287	10.7094	10.5581	11.0205	8.9337	10.3389	10.7125	10.3547	10.5497	10.1853	9.97122	10.6071	9.73845	10.8388	10.5539	10.028	10.1631	10.4442
AGT	9.18998	8.94727	8.93557	9.71481	8.56757	8.26483	8.41489	9.15432	9.35158	8.69757	8.81348	8.51195	8.24305	8.26088	9.30286	7.50826	8.30878	7.60788	9.0148	8.8536	8.49179	8.66048	7.34566	7.23208	9.57098	8.82574	9.2149	8.48571	8.17354	8.86221	7.31385	9.17742	9.61552	8.85695	8.34731	8.78288	6.99003	8.52472	7.91315	8.90953	7.58994	7.48315	6.34685	9.04074	7.30316	9.04378
AGTPBP1	9.27778	8.83741	9.27593	7.75697	9.41876	9.01805	9.41902	9.48471	9.38809	9.60726	9.198	9.04846	9.11099	9.22841	9.47121	9.78022	9.35067	9.62977	8.8306	9.4647	9.42679	9.2525	9.33293	9.34412	9.60008	8.1969	9.45193	9.69098	9.72113	5.02943	9.18207	6.73585	10.2289	9.42787	9.99481	9.83434	9.56172	9.56356	9.8028	8.07605	9.14627	9.56975	9.19998	9.25619	9.44232	9.60016
AGTR1	8.32041	7.40258	7.67845	7.85857	7.99063	8.24252	7.44191	7.14521	7.57909	8.18985	7.14509	6.74941	8.25875	7.02851	7.32177	7.78198	8.23303	7.60281	7.87043	7.17555	6.98782	7.80502	7.66747	7.90313	8.16086	7.72626	7.68756	7.73437	7.05559	6.90793	7.12662	6.80595	7.30199	7.58959	7.9427	7.33145	7.95144	7.31547	7.22347	8.60613	7.57735	7.50795	7.28589	6.44122	7.50446	8.13105
AGTR2	5.1914	8.02397	9.01031	1.53512	5.03078	8.0189	6.34967	5.09503	10.0142	7.85969	6.83807	4.46624	7.04753	7.25306	9.15446	5.58532	10.0151	7.54379	6.47373	4.2154	5.38233	8.48102	7.86815	6.28542	6.15167	6.72378	3.81259	6.26599	6.24574	5.95764	6.354	4.00171	8.94888	8.77264	6.75167	9.67947	7.60764	9.60858	6.32317	6.68581	8.21003	10.0487	1.96219	8.06835	7.88945	6.86144
AGTRAP	7.81408	8.2825	8.00543	8.24996	7.33236	8.19962	7.67021	8.39887	7.73107	7.8427	8.11508	8.62739	8.08668	8.34086	7.93026	7.8228	7.76436	8.02407	7.94336	7.95071	7.88009	7.82175	8.25906	8.40238	7.92019	7.90323	7.99622	7.97867	8.28965	8.99221	7.90191	8.74768	7.07796	8.11756	7.81441	7.99611	7.94545	8.22276	7.66179	8.56861	7.91354	7.9858	7.80125	7.59597	7.69864	7.82504
AGXT2	2.02552	1.9083	1.93962	1.82306	1.8856	1.91322	2.01044	1.78388	1.77098	2.05314	1.70491	1.94923	1.94534	1.78729	1.93548	1.93823	2.00706	1.93853	1.78936	2.58157	1.98136	1.9788	2.23371	1.91504	1.96283	1.5437	2.85972	1.77451	1.80773	1.75906	1.91164	1.96809	2.09609	1.89418	2.01725	1.7997	1.88609	2.04779	1.82455	1.9412	1.81284	1.94485	1.69335	1.20496	1.95315	1.71404
AHCTF1	9.87731	8.4321	9.48318	8.31541	9.72682	9.3809	9.31713	8.94418	9.24996	9.2702	10.1964	8.87806	8.93294	9.51817	9.93053	9.282	9.41682	9.44293	8.90942	9.17705	9.24176	9.21602	8.86062	9.31806	9.56642	8.66999	9.04634	9.32941	8.87712	6.1278	9.03417	6.76592	9.82652	9.1109	9.21146	9.07161	9.40794	9.14955	9.69574	7.52165	8.98513	9.54942	8.77251	9.23591	9.77095	9.59178
AHCY	8.92622	8.94489	8.57596	9.00836	8.69206	9.03169	8.9846	8.72429	8.5217	8.46495	8.65538	9.47083	8.85428	8.81413	8.82722	8.45595	8.79296	8.33745	8.79124	8.52029	8.34591	8.87674	8.68294	8.49512	8.65282	8.84885	8.07942	8.32682	9.08063	10.0267	8.60254	9.29808	8.07106	9.17131	8.43793	8.67806	8.64692	8.98427	8.06581	9.34409	8.6582	8.65951	8.82889	8.639	8.60834	8.79927
AHCYL1	10.25	10.2941	10.0092	10.1685	10.1796	10.2401	10.198	10.2655	10.042	10.0572	9.89847	10.2678	10.1352	10.0748	10.0472	10.0527	10.2662	10.3649	10.1409	10.0033	9.81114	10.1186	10.174	10.0054	10.1578	10.1745	9.84718	9.96215	10.3286	10.4283	10.0093	10.3098	9.48171	10.4167	10.0319	10.0046	9.96984	10.0584	9.31286	10.5108	9.96169	10.1982	10.2218	10.3968	10.1026	10.0989
AHCYL2	11.1655	10.9884	11.3999	11.0727	10.9368	11.263	11.4245	10.6724	11.1505	10.6611	11.2222	11.3767	11.1817	10.451	11.652	11.8438	11.7424	11.2394	10.9976	11.2334	10.6293	11.4425	10.5558	11.2831	11.4086	11.039	10.7214	11.3297	12.0562	10.6049	11.0865	11.2723	12.8136	11.7733	10.9538	11.7513	11.5347	11.3805	11.5194	11.6138	11.2692	11.1557	11.4991	12.4152	11.9723	11.7386
AHDC1	8.55817	8.76744	8.45447	9.37036	8.70799	9.43686	8.56813	8.67423	8.6186	8.57728	9.16171	8.44463	8.56023	8.86606	8.74868	8.94276	8.64686	8.65088	8.46534	8.4159	8.66198	8.56137	8.36164	8.61769	8.70909	9.12302	8.97525	8.66278	7.36769	8.81078	8.94332	9.31153	9.19616	8.59665	8.58747	8.91448	8.73993	7.85768	8.72614	8.69128	8.24409	9.03363	8.43741	8.08797	8.81688	9.41329
AHI1	6.94252	6.2891	7.14997	6.55392	6.69055	6.23253	7.21787	6.45253	7.12718	6.5202	7.77927	6.9588	6.83113	7.21357	7.68148	7.02086	7.03664	6.99729	6.8652	7.01543	6.73474	6.74601	6.81311	6.8638	6.5747	7.09613	6.75055	6.77636	6.99276	6.48974	7.09822	4.28207	7.37892	6.92757	6.74253	6.96985	6.84206	6.81392	6.83958	5.33881	7.14299	7.05043	6.49322	8.08799	7.24349	7.07311
AHNAK	11.1642	11.2441	11.4976	11.4103	11.4446	11.4166	11.4751	11.2091	10.8981	11.4303	10.9037	10.8215	11.1363	11.0872	10.8989	11.0424	11.1882	11.9284	11.1574	10.864	11.0695	11.1617	11.2714	10.9427	11.4771	11.2659	11.4693	11.0211	10.7107	10.6874	11.044	11.0002	10.6045	11.2043	11.8813	11.0355	11.1717	10.294	10.0125	11.4143	10.6384	11.4926	11.1757	10.8306	11.8249	11.2348
AHR	11.2303	10.539	11.5602	10.9698	11.3946	11.2612	11.0329	10.807	11.042	10.9125	11.573	11.3213	11.4003	11.276	11.4527	11.0039	10.9024	11.6556	11.2718	11.6886	11.354	11.6996	11.1781	11.1879	11.7089	11.2052	11.5245	11.0119	11.198	10.2103	11.2868	10.1631	12.0542	11.4116	11.0488	11.2178	11.1865	10.7748	11.9258	10.577	11.7109	11.5048	10.9429	11.6112	11.7285	11.4561
AHRR	3.61832	6.24097	4.13033	3.93432	5.19691	4.9672	3.57678	2.41637	4.01216	4.97002	4.24287	6.18102	4.2827	4.24901	5.45214	5.16114	3.62469	2.85346	4.94598	3.36839	4.03409	4.06295	7.15859	5.34767	3.70157	3.90978	2.64417	4.81755	7.55424	2.9654	3.81162	5.81855	8.43556	3.92099	8.90373	6.86119	2.65865	7.23975	4.48044	7.32061	7.08758	3.8267	3.94789	7.65169	4.96481	3.33772
AHSA1	10.6441	10.8298	10.6565	11.1655	10.5851	10.6525	11.0708	10.5848	10.9196	10.592	11.4411	10.9814	10.8067	11.6947	10.6142	10.372	10.5965	10.5976	11.1062	10.5045	10.4842	10.3046	10.9518	10.786	10.8644	10.999	10.5795	10.8574	10.8707	10.9722	10.8293	11.1615	9.79646	10.52	10.6307	10.8789	10.8479	10.7049	10.3391	11.1818	10.6644	10.721	11.1311	10.6312	10.9297	10.6501
AHSA2	11.9328	11.6821	12.2292	11.3262	11.5804	10.9285	11.5933	11.3237	12.2543	12.6169	11.7926	11.269	11.5675	11.5904	11.2439	12.3607	12.2544	11.3533	11.8629	12.1237	12.0376	12.0906	12.7279	12.3907	12.4563	10.4194	11.7974	11.8917	12.0184	8.01274	12.3766	9.85804	10.9872	11.3693	12.4231	11.3368	11.7423	12.6243	11.8276	10.9829	11.582	11.4817	11.7387	11.3631	11.5195	11.9877
AHSG	3.18015	3.8546	2.82833	2.71205	2.92091	3.11444	2.56757	2.92265	2.90272	2.9718	2.74424	2.32039	3.29112	2.62479	2.50302	1.83427	3.75274	2.46855	2.70623	2.3119	2.6395	3.18863	2.63531	1.89439	1.59791	2.93307	3.91913	2.62877	3.03352	2.11571	3.05845	2.06503	2.06483	1.77229	2.54815	2.6863	2.85899	2.93563	3.5767	2.93338	3.356	2.67159	3.32218	2.14514	2.9864	3.76729
AICDA	4.45374	5.01566	3.22151	3.55104	4.63162	3.38942	3.5238	2.69653	4.16022	3.02008	3.56341	3.2695	5.04825	2.96461	2.84287	3.52515	4.11655	2.48333	4.48386	2.78932	2.81875	2.7952	5.7538	3.66458	5.08232	2.01263	3.19846	4.26108	5.85597	3.50784	4.67751	3.4819	4.09338	3.47668	4.36175	4.53155	4.00937	3.72763	3.0737	4.76082	3.77223	2.59198	4.56478	5.24709	4.57955	3.23608
AIF1	12.9354	13.5917	13.0917	12.7419	13.0362	12.2254	12.7258	12.8952	13.122	12.9773	12.1111	14.1005	13.9189	12.5622	13.2139	12.8001	12.7644	12.9033	12.952	13.3187	13.1179	13.0341	13.2478	12.8251	12.9243	12.3327	12.5183	12.4013	13.4853	14.0709	13.0284	12.576	12.544	13.3472	13.0866	12.7476	13.029	13.3776	12.7408	12.9982	13.0468	12.3417	13.039	12.6157	12.8371	12.5249
AIFM1	10.4539	10.5767	10.2395	10.8137	10.6121	10.1295	10.6586	10.2324	10.7845	10.2933	10.0865	11.4276	10.74	11.0035	10.4379	10.7936	10.7651	9.89853	10.635	11.1966	10.7596	10.2258	10.3945	10.2111	10.288	9.95152	10.0012	10.5187	11.0788	10.795	10.7112	10.6162	11.9517	10.3858	10.5175	10.239	10.3307	10.9615	10.973	10.871	11.2811	10.4729	11.0308	10.4862	10.7191	10.5384
AIFM2	9.97829	10.2196	9.76853	10.2896	10.02	10.0279	9.86505	9.96417	10.2968	10.1066	9.79335	10.1221	10.0359	10.0579	10.206	9.93	9.84885	9.49105	9.74934	9.56495	10.127	9.81844	10.178	9.91358	9.98542	10.2111	9.98377	10.2071	10.0519	10.1349	9.93113	10.5076	10.7331	9.7324	9.83324	10.0483	10.0595	10.3057	9.90596	10.0854	10.2685	9.67353	10.0559	9.64104	9.73828	9.5023
AIFM3	6.39259	6.43995	6.09234	5.74772	5.91258	6.21394	5.66422	6.8583	5.71833	6.20746	5.59288	7.15621	6.24252	5.89303	5.95196	6.11112	5.64713	5.9517	5.77913	6.18729	6.22134	6.75353	5.73596	5.88036	5.78628	5.66625	5.74397	5.60454	6.75343	7.65425	6.06053	6.97868	5.0917	6.45044	6.2567	5.73708	6.35074	7.31003	5.73498	6.26977	5.72999	5.76434	6.00155	6.22144	5.9092	5.77498
AIG1	10.3803	10.2693	10.1093	10.8452	10.5009	10.4502	10.5639	10.1085	10.2415	10.4071	10.5941	9.71408	10.3259	10.8544	10.2751	10.2013	10.6147	10.2694	10.1913	10.0709	10.4152	10.1806	10.1328	10.6007	10.0249	10.5977	10.3855	10.3657	9.97151	10.2466	10.6291	10.3633	10.6663	10.1551	10.3408	10.24	10.3642	10.2088	10.3531	10.5258	10.2716	10.3206	10.1814	10.1924	10.3274	10.4036
AIM1	8.95196	9.07431	9.90597	9.55241	8.93555	8.78736	8.91951	8.87464	9.17287	8.72782	9.7589	10.0699	10.0917	9.01673	9.58892	8.95165	8.80526	8.98105	9.03413	11.0285	8.81621	9.83871	9.57665	8.7027	8.87943	8.7216	8.47583	8.11767	9.3412	9.15808	8.91752	7.54755	8.39104	10.6431	8.64005	9.01337	8.59853	9.29022	8.67079	8.56359	9.34555	8.91417	8.97844	10.2089	9.16935	9.74162
AIM2	6.70635	6.83091	6.15965	7.29414	6.98504	6.54781	6.69912	5.80439	7.35119	5.44611	7.73773	8.52764	7.49118	6.47824	6.89205	6.51066	5.95807	6.07057	7.40684	8.59041	7.6302	6.69988	6.98407	6.53832	6.30433	5.84073	5.6287	5.67885	5.54037	7.16083	6.27645	5.23321	6.33793	7.93469	6.52386	6.60874	6.34451	7.02408	6.40999	5.54727	6.06539	5.41526	6.01707	6.54996	5.63801	6.94524
AIP	11.3238	11.4321	11.0746	11.4508	10.9093	11.4079	10.9758	11.5015	10.8786	11.1844	10.4119	11.2839	11.1482	10.7253	10.9133	10.5369	10.6444	10.9489	11.3479	11.17	11.3334	11.1912	10.9299	11.2922	11.0853	11.4077	11.0962	11.2396	11.0728	11.9033	10.6977	11.8258	9.90235	11.0281	10.9904	10.6947	11.2296	11.04	11.0256	11.4745	10.8233	10.8874	11.2015	10.7879	10.7167	10.8574
AIRE	4.39187	4.18567	4.04132	4.86376	4.40939	4.77516	3.98639	4.04976	4.29024	3.92155	5.07902	4.01005	3.77385	4.15379	4.30676	4.50025	3.98701	3.55807	4.30598	4.19372	3.97367	4.21175	4.26929	3.16718	3.99387	4.64309	3.81491	4.3014	4.41554	4.97863	3.55223	4.86689	4.24844	4.50674	3.78177	4.66373	3.73048	3.4776	4.25902	4.50967	4.3483	4.23666	3.75216	4.28545	3.82191	4.33319
AJAP1	6.33425	6.26562	7.30442	6.00312	6.22236	7.24075	6.36665	8.26672	5.47057	7.05695	8.32177	4.8266	5.63116	6.13225	5.98843	4.05157	5.29744	7.24596	5.95111	4.42205	5.12381	7.57225	5.45437	8.01849	9.24288	7.19774	8.83698	8.08197	7.00939	5.6827	6.61165	7.41356	4.70704	6.84139	6.00928	6.07077	8.00011	6.54192	6.68966	6.68271	6.23363	7.13871	7.0956	4.47823	5.31923	5.81847
AK1	12.0079	11.8795	11.8619	11.6515	11.8548	11.8405	11.9597	11.9359	11.475	12.2406	11.8339	11.0304	11.6024	11.5747	12.0879	12.1844	11.9933	11.2928	12.0563	11.2507	11.9502	11.721	11.7109	11.83	11.5021	11.8991	11.6358	12.1903	12.1966	12.2286	11.5383	12.8784	11.6145	11.4724	11.7588	11.5446	12.3386	11.9915	12.07	12.2752	11.9238	11.7668	11.943	11.9484	11.9163	11.5789
AK2	9.95336	10.2703	10.2162	10.5486	9.69899	10.1937	10.063	10.1468	10.2699	10.2509	10.5266	10.2732	10.2104	10.3144	10.2546	9.99759	10.1286	10.0222	10.3415	10.6005	10.0848	10.0075	10.0559	10.0561	9.99532	10.3936	10.3232	10.3858	10.4166	10.9855	9.96976	10.6674	9.63656	10.1881	9.91811	10.336	9.96732	10.2555	10.2896	10.4813	10.0939	10.1415	10.3751	10.3909	10.1306	10.1896
AK3	8.1337	7.83393	8.30508	7.84512	8.34016	8.50132	8.42431	8.26946	8.57458	8.37538	8.50509	7.65304	8.75227	8.21032	8.59558	8.58659	8.80762	8.55146	8.18505	8.10924	8.31126	8.16663	7.72845	7.95345	8.17002	7.82522	8.31301	8.3657	8.26516	5.90042	8.63009	7.07936	8.60388	8.08171	8.30414	8.98925	8.08316	8.04284	9.20597	7.27453	8.77593	8.50079	8.14916	8.45321	8.39243	8.7426
AK5	2.12119	2.05749	2.02958	2.76078	1.94631	2.35316	2.09309	2.50456	2.07679	2.15467	2.10181	2.02688	2.02329	2.18431	2.13902	2.14756	2.1596	2.65519	4.20266	2.148	2.06999	2.11067	1.99904	2.00751	2.1359	1.23153	2.09732	2.18367	2.14235	2.07012	1.97069	5.19739	2.23871	2.48288	2.10245	2.23204	2.33237	2.14018	2.21883	2.08808	1.99853	2.01687	2.21241	2.05922	2.12854	2.05075
AK7	6.22659	3.89363	7.10238	7.52107	5.32951	3.98767	8.22662	5.19271	4.31277	4.79127	9.69362	7.01649	4.886	10.1633	6.96066	5.33919	4.72882	4.90168	5.64588	5.0285	5.00576	4.612	7.22255	7.56458	5.35308	6.93568	3.83114	5.73489	6.25411	4.66539	7.24852	5.73479	5.3563	6.55705	5.93016	6.14464	5.27643	6.17943	5.93538	4.92412	6.46797	5.16332	5.95436	5.98635	6.34584	7.10457
AKAP1	12.1205	11.6727	11.7505	12.6765	11.8897	11.5034	12.5062	11.3616	11.7566	11.84	11.9891	11.4163	11.5147	11.7776	11.9761	12.3789	12.3751	10.8856	12.0938	11.2119	12.1475	12.0869	12.1644	11.4607	11.554	11.4582	11.6322	11.7704	12.4657	11.0191	12.3552	12.4146	11.8178	11.2015	11.36	12.1544	12.0786	11.8774	12.2707	11.9386	12.0762	11.4906	12.3693	11.6632	11.745	11.4828
AKAP10	8.75043	8.17708	9.26888	8.50982	8.79715	8.75919	8.50399	8.13784	9.12607	8.47163	8.00719	9.20976	9.63418	8.721	9.40272	9.31463	9.14997	9.31146	8.96587	8.35619	9.17473	9.10028	8.77659	8.93789	8.52741	8.09745	8.77683	8.77209	8.36762	7.96742	8.33697	7.39046	8.79617	8.17379	8.45484	8.95127	8.94811	8.27347	9.26071	7.85915	8.99603	9.00637	8.14952	8.19903	8.61233	8.4473
AKAP11	11.0281	10.2669	10.7887	9.39317	10.8134	10.8418	11.1505	11.4885	11.0905	11.4226	10.1781	10.1411	10.3691	10.6675	10.5749	11.0649	11.0324	10.9853	10.9717	10.7589	11.0187	11.018	10.8493	11.1845	11.5294	10.3652	11.0028	11.0263	10.6904	7.23269	10.8893	8.38586	11.0204	10.7571	11.277	10.944	11.5802	10.1	11.3356	8.99351	10.9527	11.2671	10.4946	10.8027	10.8838	11.0872
AKAP12	11.253	9.28819	10.5741	10.7035	10.1449	9.86996	9.82534	10.3849	10.462	9.70593	11.4534	9.5708	9.54969	10.2803	11.5889	8.89788	9.26055	10.5442	9.93259	9.85838	9.92216	10.5735	9.84622	8.59816	10.4186	10.9338	9.88361	9.99695	8.61468	10.6771	10.8361	9.83211	10.8599	11.4706	10.5499	10.4603	10.0736	9.20682	9.89377	9.59236	9.82958	10.679	9.42236	11.4309	11.1213	9.64983
AKAP13	12.9475	12.3385	13.0607	12.6488	12.4652	13.5133	12.6286	12.3104	12.7245	12.6404	13.3215	12.2666	12.6654	12.0131	13.1232	12.9209	13.2232	12.5809	12.6048	12.8857	12.7614	13.1533	12.3385	12.782	12.8135	12.8101	12.2576	12.6221	13.0022	12.4207	12.4411	12.8679	12.5639	13.1763	12.253	13.0834	12.5653	12.9123	13.2846	12.7585	12.3128	12.5523	12.4938	13.4496	12.729	12.9818
AKAP14	6.18648	3.11512	8.03085	8.75723	3.52215	2.90829	8.91917	4.97903	1.6663	2.67209	10.5025	7.51007	2.88088	11.0509	7.29455	1.14689	1.40727	4.15276	5.62971	4.86983	3.55658	2.62669	8.11751	8.46188	5.16457	8.37791	2.07095	6.11058	5.64005	6.30716	8.13023	7.58763	4.15245	7.0875	6.24625	6.68121	5.07841	6.83881	6.82306	6.13426	6.5628	4.72794	6.39103	6.12257	6.47624	7.8141
AKAP3	3.18995	3.20585	3.177	4.53986	2.81177	2.31018	3.70586	3.08905	2.34436	2.85676	3.03831	3.48185	2.23207	4.91552	1.93294	2.72017	3.13144	2.5337	3.30936	2.74992	2.18103	2.21093	2.25495	2.92776	3.18805	2.70453	2.13633	2.74008	2.52727	4.0224	3.21421	3.13386	2.18785	2.40282	2.36491	2.98523	2.97715	3.08146	2.5192	3.58967	2.69401	2.73326	3.16152	3.28297	2.59561	3.47318
AKAP4	2.21796	1.97153	2.50255	1.60339	1.91465	3.50737	1.93963	3.00302	1.61842	2.15366	3.25553	1.90671	1.93979	1.62432	1.98256	2.32337	2.0472	2.40819	1.61791	1.97727	2.18353	2.12209	2.01963	2.06875	2.73865	2.92622	3.00673	1.64779	1.68965	3.43715	1.9506	2.15315	2.30759	2.75126	2.19551	1.69505	2.4882	1.97727	1.91048	1.64086	1.54803	2.25375	2.03347	2.89634	2.87424	1.5693
AKAP5	2.68513	3.22595	2.64747	1.50839	3.06653	2.3916	2.46057	2.50334	2.97958	2.8835	2.59958	2.46754	2.44352	2.72434	3.80668	3.48594	3.42573	2.74805	2.72232	2.67443	2.82848	2.84925	3.36904	2.31551	2.87727	2.62577	2.23601	1.78626	2.7279	2.0209	3.12759	1.93225	3.30659	2.34582	3.11395	3.34207	3.39833	2.9458	2.60653	3.18896	3.16556	3.41522	2.8353	3.77353	3.04383	2.99524
AKAP6	2.35456	2.211	2.06218	1.99901	2.08803	2.22669	2.09185	2.09992	1.99803	2.19309	3.58047	2.10669	2.10352	4.05439	2.09399	2.08154	2.82417	2.10702	2.30328	2.09152	2.24393	2.36503	2.13604	3.29104	3.32706	2.00152	2.85476	2.19866	2.09905	2.78549	2.09971	2.53064	2.29739	2.78009	2.23237	2.15829	2.24491	2.18557	2.04478	2.09142	2.02639	3.32486	1.97436	4.44724	2.19884	2.36841
AKAP7	9.22831	8.73453	8.70235	8.09329	9.53695	8.78829	9.03984	8.58114	9.22129	9.15089	7.63862	9.86876	9.51423	9.39437	8.79915	9.29637	9.47194	8.74047	8.97049	9.78252	8.91773	9.21202	9.33309	9.29378	8.83311	8.14351	8.50984	9.34355	9.08139	5.96972	9.03461	6.92748	10.2073	9.08971	8.68143	8.91982	9.00188	8.27698	9.12267	7.59169	9.0938	9.1192	8.77798	8.87917	8.64876	9.50048
AKAP8L	10.2551	10.5115	10.0547	10.637	9.87073	10.5379	9.98094	10.4295	9.99846	10.1609	10.0844	10.2157	9.93274	10.2686	10.1519	10.4	10.0096	9.9811	10.0263	10.065	10.1752	10.4273	10.46	10.6562	10.8647	10.4231	10.3417	10.324	10.1845	10.3721	9.74637	11.2805	9.14158	10.0787	10.565	10.1644	10.3075	10.6113	9.92057	10.6637	9.92094	10.1724	10.427	10.2239	10.027	10.3517
AKAP9	11.8119	10.6127	11.9133	10.4947	12.6214	10.4111	12.5933	10.9986	11.928	11.8361	12.5224	11.4321	11.3597	12.6462	11.4857	11.8342	11.5275	11.816	11.5442	11.6565	11.5884	11.4003	12.0735	12.2388	11.8285	10.4421	11.6081	11.9562	11.7401	6.75493	11.8784	7.87734	12.1082	11.5065	12.1383	11.6402	11.9187	11.9402	11.8963	9.01616	11.7424	11.8045	11.5374	11.7418	11.8994	12.1979
AKR1A1	9.42772	9.98283	9.29748	9.97133	9.53095	9.45728	9.59651	9.84465	9.55395	9.20269	9.06268	10.5843	10.3051	9.62574	9.54569	9.20612	9.59964	9.28781	9.8012	9.75386	9.42105	9.63963	9.57396	9.36449	9.25172	9.52717	8.9211	9.26125	9.95878	10.8529	9.67863	9.94811	9.18858	9.91712	9.25225	9.80254	9.2198	10.077	9.23996	10.183	9.66197	9.34771	9.74553	9.60151	9.37191	9.23292
AKR1B1	11.41	11.9005	11.2101	11.5701	11.2419	11.3304	11.2245	11.6366	11.6732	11.3623	10.8408	11.9324	12.5625	11.3043	11.5938	10.6165	11.2399	11.3641	11.6547	11.5158	11.2501	11.4546	11.8975	11.608	10.88	11.4713	11.0831	11.3095	11.232	11.8474	11.1633	11.3662	10.6822	11.9504	11.1328	11.3503	11.1734	12.1486	10.8843	11.4765	11.7504	11.1962	11.7887	11.7784	10.8626	11.4634
AKR1B10	5.55713	1.93302	1.66407	5.36329	3.38674	3.17044	1.97318	1.5461	2.04695	1.90242	6.52216	3.52766	1.64843	6.19119	4.37206	1.19371	1.18432	1.79888	1.48055	5.17786	1.89109	2.00626	1.68983	1.8061	3.66547	2.49358	1.49638	1.57516	2.38262	2.79357	1.60744	1.93199	2.23759	1.06411	1.79417	2.55783	1.6756	5.35738	2.44985	1.49167	2.10037	1.719	12.0665	3.12684	1.54885	2.38082
AKR1C1	11.5058	10.6351	10.4461	11.0899	11.1676	10.5268	11.3464	9.95675	10.4539	10.7461	11.3565	10.8765	10.5402	11.1751	10.1267	10.8225	9.99191	10.3839	10.6929	9.82145	10.5035	9.68219	10.5809	10.5505	10.372	11.3385	9.78013	10.0247	9.89966	10.5746	10.5954	10.8325	10.0187	10.3969	10.1811	10.9234	9.78842	10.822	10.2725	10.8634	10.8826	9.91356	11.1508	10.5925	10.8541	10.7364
AKR1C3	11.9867	11.4334	12.097	11.4295	11.1996	12.3066	11.8079	12.0233	12.6726	12.3558	12.1072	10.9049	10.8625	12.5377	11.0731	11.6772	11.4378	12.2263	11.3583	11.1617	11.4362	11.0009	12.0733	11.6519	12.1503	11.705	12.2099	11.5825	12.0651	10.8557	11.7693	11.5073	10.3647	10.6058	11.8345	12.2305	11.1404	11.6448	11.4356	12.9046	12.0517	11.5072	11.9645	11.3076	11.2555	11.67
AKR1C4	3.02059	1.98977	2.88396	2.21955	2.21859	2.39425	2.56276	1.82277	2.41948	2.61905	2.61084	2.46827	2.51552	2.30261	2.15519	2.12443	2.31049	2.26703	1.80671	1.99724	2.06019	1.91631	3.402	2.2969	2.09843	2.44709	2.17658	3.335	2.21336	2.5486	1.50657	2.74568	1.75684	2.0246	2.40567	3.2461	2.87694	1.68496	1.96198	3.87316	2.28084	1.94166	2.18206	1.95582	2.09704	1.77624
AKR1D1	1.85973	1.88326	2.05495	1.63038	1.83107	1.83107	1.8541	1.7678	1.76047	1.89105	1.75701	1.85498	1.8504	1.7752	2.0002	2.01208	2.29613	1.85844	1.7624	1.87672	1.88855	1.90385	1.88759	1.89298	2.05828	1.16692	1.75081	1.8681	1.79879	1.19719	1.8392	1.87221	1.90328	1.83891	1.89242	1.78752	1.83285	1.88944	1.69794	1.75371	1.73487	1.85828	1.70275	1.39249	2.04614	1.74002
AKR7A2	11.7529	11.6408	11.3174	11.9957	11.6713	11.9027	11.9036	11.6501	11.347	11.5237	11.7141	11.735	11.7349	12.252	11.4264	11.3627	11.7633	11.0353	11.6707	11.5815	11.5281	11.487	11.6159	11.728	11.4369	11.7045	11.4882	11.6768	11.643	12.1336	11.7584	12.2167	11.2251	11.5723	11.5519	11.5502	11.6279	11.8358	11.828	11.9086	11.5281	11.5701	11.6641	11.5486	11.5714	11.5796
AKR7A3	9.8678	9.72664	9.4124	9.95018	9.56028	9.86031	10.0888	9.85458	9.11575	9.36746	9.58877	9.63738	9.78056	10.2833	9.37712	9.27104	9.19686	8.96992	9.63709	9.42973	9.50903	9.53693	9.37583	9.86457	9.31847	9.88571	9.59934	9.3961	9.48289	10.7127	9.6691	10.5204	9.26319	9.61264	9.49243	9.44221	9.4591	9.81361	9.49802	10.0683	9.28919	9.48627	9.86838	9.46732	9.47363	9.68232
AKT2	9.28733	9.40675	9.92934	9.90248	9.32473	9.55361	9.81021	9.5539	8.82554	9.61541	9.35202	8.84734	9.92645	9.62162	9.51732	9.48078	8.88891	9.56328	9.64357	9.68905	9.85252	9.88212	8.88763	9.99995	9.2438	9.75432	9.63736	9.12762	9.28574	10.5744	9.38812	10.7452	8.73442	9.76579	9.59014	9.24141	9.44632	9.46278	8.76933	9.67952	8.174	9.53296	8.73399	9.39895	9.75461	9.36025
AKT3	7.9155	7.23721	7.81903	7.33239	7.61159	7.55133	7.64519	7.95158	8.05732	7.57512	7.52362	6.89058	7.63525	7.40925	7.74386	7.86338	7.46081	7.78335	7.60179	7.02064	7.36429	7.32324	7.7508	7.2788	7.76336	7.80583	7.74087	7.56388	7.03084	7.0362	7.81433	6.97058	7.92099	7.16172	7.40285	8.00308	7.36794	6.7685	7.83431	7.05123	7.58702	7.66113	7.08914	7.54271	7.80021	7.67002
ALAD	8.90086	9.27645	8.98695	9.33654	9.08922	9.50014	9.06172	9.32099	8.92985	9.25008	8.60178	8.83405	9.14421	8.56496	8.88933	9.45714	9.29137	9.1768	9.02963	8.44154	9.29885	8.91616	8.87573	8.76849	8.88908	9.06222	9.44441	8.97078	9.04443	9.41878	8.86789	9.44304	7.89501	8.69497	9.28218	9.21375	9.28566	9.05376	8.87578	9.17071	9.15466	9.21873	9.21587	9.2354	9.24176	8.6921
ALAS1	9.5997	10.7814	9.85118	10.1677	10.3924	9.74673	9.76312	10.828	10.2055	10.1762	9.85105	10.8266	10.8639	9.39041	10.6841	10.1234	10.4948	9.85196	10.1795	9.26854	10.0239	10.2007	10.4889	9.8268	9.55203	10.2186	9.72865	9.61516	10.518	11.3809	9.90766	10.0702	10.1601	9.98714	10.3848	9.77268	9.82104	11.1874	9.7332	10.5503	10.6782	9.89809	10.4932	11.0102	9.93841	9.80937
ALAS2	9.34043	10.6709	8.26125	8.02922	9.09923	11.84	8.00091	7.76127	8.48984	9.15911	8.85387	8.15796	5.86632	8.15747	10.529	8.36886	7.20258	8.52851	8.14997	10.3856	7.43295	10.7958	8.75216	7.76325	10.3481	7.62987	8.34541	8.63239	7.93698	10.7141	8.17917	10.0113	7.69291	12.3538	9.27019	10.3518	8.08328	8.47573	7.52293	9.39104	9.51387	10.159	8.24636	8.94937	10.8497	7.17093
ALB	4.6717	3.14573	4.97617	4.17651	4.10698	4.15729	5.11478	3.44514	4.13479	4.16826	6.0111	4.11003	7.122	5.76079	4.17877	4.03332	5.07206	4.68809	6.19482	4.90426	4.13931	5.17255	4.82116	4.58906	4.46715	4.15062	4.89363	4.60432	3.59698	2.80896	4.48651	2.5885	4.92359	4.06421	3.93197	4.54214	4.40443	3.74497	4.16919	3.32281	3.95627	4.0682	3.36396	4.42931	3.80137	4.46752
ALDH16A1	9.41119	9.77192	9.31165	9.34721	8.96541	8.93893	9.44935	9.61001	8.86107	9.13542	8.84238	9.98156	9.44558	9.29154	9.3186	9.27515	9.06816	9.46687	9.5533	9.69203	9.34215	9.68139	9.22846	9.55291	9.35534	9.33955	9.1933	9.20238	10.0684	10.4268	9.33904	10.3143	9.08844	9.77684	9.48594	9.12166	9.1641	9.50294	9.2875	9.85866	9.43754	9.08234	9.4788	9.00564	8.81354	9.34812
ALDH18A1	9.62653	10.0248	9.6198	10.2644	10.283	10.0228	10.2197	9.27106	9.77396	9.64337	10.0047	10.4291	9.84152	10.2678	10.119	9.43609	9.78341	9.62538	9.89277	10.2776	9.62527	9.48426	9.8311	9.66063	9.21442	10.0253	9.41386	9.25822	9.46248	10.3924	10.2846	10.0095	10.0463	10.3205	9.5736	9.62253	9.67441	9.36177	9.46553	9.67999	9.86404	10.0863	9.90624	9.63948	10.0695	10.225
ALDH1A1	12.0954	11.3757	12.2651	11.7747	11.5716	11.6726	12.2986	11.6293	11.7197	11.9772	13.0619	11.9705	12.5507	13.1866	11.997	10.8632	11.4851	12.0196	12.2988	11.5281	11.7487	12.0694	12.3642	11.8599	11.913	11.6702	11.2074	11.2306	11.4265	10.3772	12.2547	10.4678	11.2039	11.6182	11.3614	11.6193	11.7053	12.2664	11.8141	10.9452	11.4816	11.4915	11.9245	11.6979	11.3478	12.1693
ALDH1A2	5.86925	4.56483	5.52309	5.83716	6.44537	4.66122	5.79603	4.99321	4.83116	4.85323	5.49284	5.59149	4.04107	4.6276	5.36734	5.47916	4.13726	4.3825	4.60216	5.27328	3.87459	5.86732	5.01836	4.52865	4.3567	5.80258	3.95089	3.79491	5.27154	4.07556	4.85284	5.31355	5.08493	3.63974	5.01306	4.58039	4.97645	5.08502	5.68881	5.01373	3.7874	4.73367	4.47374	3.84617	5.00372	4.82635
ALDH1A3	9.44135	7.84871	8.7555	9.00549	9.49439	9.43135	9.14114	7.68423	7.02457	8.83006	10.6765	9.44679	8.48138	9.69797	9.87238	8.94244	7.69795	8.6417	8.43692	10.4461	7.74346	8.0128	8.03041	8.38355	8.82249	9.33766	9.14766	7.43543	7.82466	7.62173	7.45282	7.91063	8.43801	9.3528	7.44271	8.28975	8.2391	7.6826	8.46873	8.97267	9.22331	7.94367	8.23639	10.0438	9.15771	8.2591
ALDH1B1	6.42848	6.79023	7.27139	7.44802	6.93448	6.5809	7.09745	6.72427	7.32123	6.6641	7.5153	6.80403	6.9262	7.98287	7.00469	7.0189	6.6203	7.04471	6.79413	7.16074	7.21025	6.48973	6.79994	6.63988	7.01343	7.76211	6.56679	7.10789	6.75225	8.11376	6.98325	7.22607	6.74289	7.39409	6.30308	6.71964	6.62287	6.45894	6.18027	7.14621	7.04578	7.24728	6.39425	6.72578	7.09066	6.87862
ALDH1L1	8.28799	4.79434	7.28882	6.85111	5.29059	5.63334	5.8167	6.06829	4.61983	5.8249	9.69711	5.13704	5.32644	10.3961	5.26872	4.43238	4.74224	4.95808	5.36926	5.96237	5.41618	4.84796	6.90366	6.4136	5.48232	7.3932	5.37254	5.66622	3.8321	7.25993	5.15896	6.48008	3.81632	6.70129	4.42602	4.63909	4.50674	4.89109	6.50034	5.1902	5.37182	5.73107	6.04206	5.63078	4.26666	6.42016
ALDH2	13.2408	13.2729	13.2934	13.0849	13.4316	13.0318	13.2798	13.3381	12.9263	13.342	12.5845	12.6377	13.5735	12.751	13.0894	13.2482	13.2951	12.8803	13.0284	12.331	13.0859	13.1368	13.4426	12.917	12.9731	12.6853	12.895	12.7339	13.8235	12.7763	13.2321	12.8067	12.603	12.682	12.8381	13.4789	12.9911	13.1414	13.0507	13.6918	13.172	12.6237	13.271	13.2578	12.929	12.8693
ALDH3A1	4.35075	3.5658	5.83385	5.72115	4.03658	6.48383	5.0552	3.74284	3.39294	4.87068	9.11014	5.46302	4.08171	8.72205	6.13724	5.24089	3.64231	4.57803	4.00969	3.56238	3.48947	3.50852	5.50439	5.7397	2.45331	6.05021	4.34222	4.79786	6.54107	6.56587	3.80266	5.69764	3.13214	5.79516	4.56484	6.17143	3.17767	7.4213	5.42023	4.51444	5.71609	3.91099	5.34239	6.88868	4.18737	5.32463
ALDH3B1	10.198	10.1203	10.0866	10.8513	9.80243	10.2805	10.6538	10.6292	9.7584	10.2687	11.681	9.89348	9.91488	11.5529	10.1379	10.1665	9.80128	9.90789	10.0701	9.23473	10.0023	9.84512	10.2671	10.454	9.76855	11.0201	10.0341	10.3339	10.7548	10.843	10.2508	11.4387	9.5051	10.0138	9.79112	9.82494	10.3422	10.3159	10.0114	10.5415	9.77382	9.76262	10.3676	10.0272	10.0421	9.98852
ALDH3B2	4.56076	4.33266	3.96883	3.99477	3.68454	4.17683	4.18249	3.78618	4.24829	4.46301	4.98608	4.64755	4.34227	5.32355	4.22908	4.65514	3.70878	3.85103	4.38247	3.34376	4.22105	3.99088	4.57845	5.01933	3.99877	4.33778	3.8712	4.00692	4.65839	4.84894	3.96175	4.54744	4.7407	4.25708	3.87261	4.21209	4.44414	4.68964	3.8945	4.27494	3.42383	4.61559	3.82674	3.94654	3.76316	4.1286
ALDH4A1	3.72776	4.61733	3.28374	4.1852	4.48544	4.41383	4.38896	4.32151	3.94645	4.42859	4.4686	4.91215	5.39542	4.04067	3.68741	4.45443	4.92582	4.56197	4.6314	4.30326	3.65728	3.25545	4.11861	4.86381	4.3599	4.66299	3.94693	4.76335	4.55071	4.84669	4.3847	5.12697	4.49528	4.58174	4.22001	5.29487	4.05363	4.5666	3.78308	4.83553	4.31101	5.09651	4.48563	4.28273	3.71564	4.39927
ALDH5A1	8.13615	8.02679	7.89234	8.67592	8.5911	7.47035	8.96139	7.63998	8.26367	8.73706	8.22726	8.70769	8.71173	8.81633	7.90119	8.33317	8.72581	8.35508	8.78201	8.32391	8.82682	8.69	8.56428	8.67397	7.96223	7.89024	7.98719	8.16627	8.51483	7.59577	8.47601	8.13345	8.41742	8.20691	8.20178	8.25843	8.22276	8.76928	8.95768	7.54887	8.49999	8.37037	8.76733	8.30593	8.27095	8.09599
ALDH6A1	9.88722	9.16517	9.66223	9.32177	9.51174	9.50591	8.96317	9.40906	9.57991	9.26689	9.09417	8.76389	9.39527	9.50529	9.30805	9.1842	9.18738	9.52515	9.23063	9.51323	9.58463	9.22666	9.28874	9.37218	9.49655	9.65876	9.51385	9.47871	9.02029	9.58736	9.29855	9.67763	9.8948	9.09307	9.26676	8.63264	9.30414	9.61629	9.72608	9.11627	9.19574	9.13328	9.38472	9.32065	8.78707	9.45214
ALDH7A1	10.8443	10.4524	10.5355	10.6824	10.2457	10.6548	10.9415	10.4794	10.642	10.5976	10.6724	10.2364	10.5658	10.7047	10.2223	10.7002	10.5256	9.39934	10.6483	10.6156	10.6619	10.7008	10.2645	10.8859	10.5392	10.9606	10.7012	10.734	10.2265	10.794	10.941	10.8272	10.5615	10.641	10.9992	10.5223	10.5189	10.6929	10.3575	10.7193	10.4435	10.9469	10.7292	10.452	10.4589	11.1021
ALDH8A1	4.34284	3.81624	4.44612	3.7742	4.83949	3.41788	4.42261	3.36739	4.08521	4.29982	4.29514	4.96945	4.79218	3.7752	3.1049	5.37792	3.42524	4.52748	5.00052	3.17897	5.03777	3.49496	5.18297	4.73791	5.93332	3.69921	4.67646	4.86478	4.02317	4.60267	4.11389	3.4857	4.42431	4.66646	4.05623	3.97487	5.41361	2.88399	4.09437	3.80438	3.3874	5.33643	4.01719	4.77605	5.08016	4.82355
ALDH9A1	10.3198	10.7172	10.1368	10.2333	10.0896	10.3819	10.3849	10.2329	9.88439	10.3702	10.0369	10.2581	10.398	10.378	10.0015	9.78679	10.572	10.2145	10.316	9.65867	10.1598	10.0297	9.92635	9.8341	9.85372	10.4846	10.2779	10.1471	9.92892	10.8139	10.2517	10.3986	10.2521	10.2344	10.464	10.3703	10.0011	10.2658	9.81054	10.7368	10.1962	10.3171	10.1577	9.93148	9.99425	10.1274
ALDOA	13.3344	13.5709	12.7186	13.2469	13.0866	13.3002	13.2554	13.7451	13.0829	13.2283	13.1	13.6318	13.4206	13.0424	13.5472	13.081	13.0416	12.7445	13.2254	12.9052	13.062	13.2506	13.1972	13.1039	12.9348	13.2424	12.8681	12.9189	13.7868	13.6764	13.0859	13.4247	12.6813	13.3743	13.1174	13.2027	13.0067	13.5614	12.4862	13.5995	13.4448	12.9887	13.4997	13.3631	12.9698	12.889
ALDOB	2.16348	2.18775	2.12046	2.83331	2.09129	2.06058	2.95637	2.82585	1.95768	2.86238	2.21794	2.15641	2.17927	2.38498	2.15192	3.27666	1.63491	4.19565	3.60295	2.99561	2.27481	2.30708	2.1661	3.48018	2.31092	3.22205	2.00108	3.19182	1.9974	2.6716	2.11213	4.28111	2.31154	2.91477	3.04823	2.34109	3.61496	3.09125	2.86764	2.76859	2.49137	2.16871	3.93879	1.97124	2.97301	2.73865
ALDOC	7.7679	7.8082	7.30754	7.95277	6.96108	7.413	7.4714	7.41715	7.35196	7.18685	7.30276	7.62367	7.65677	7.34869	7.62699	7.56307	6.98087	7.05207	7.26035	7.03206	7.24537	7.05999	7.53721	7.41225	7.36115	7.84806	7.42332	6.91867	7.08655	8.25682	6.23782	8.52878	6.81925	7.10369	7.06465	6.76777	7.30993	7.27457	6.8407	7.6613	7.10656	6.66584	7.34832	6.83913	7.2115	6.98021
ALG1	6.71179	7.60008	6.11845	7.42462	6.87117	7.70787	7.10726	7.25862	6.6376	5.93269	6.84442	7.20969	7.10399	6.74133	7.26706	6.56295	5.71657	6.93744	6.65009	6.42574	5.91778	5.92067	5.6376	6.98777	5.4753	6.06485	5.8887	7.00044	7.38538	8.46105	6.81422	7.1107	5.61402	7.41671	6.69827	6.93445	6.58111	7.22059	6.98868	7.54783	6.44494	6.99932	6.83286	6.86147	7.02591	6.4195
ALG12	7.39161	7.80716	7.19808	7.82191	7.06033	7.4744	7.39925	7.67121	6.75905	7.53618	6.91126	7.12089	7.42435	7.18513	7.2222	7.37013	7.19205	7.05065	7.41698	7.534	7.42598	7.62947	7.39407	7.64189	7.18558	7.50563	7.4729	7.19399	7.4935	8.86568	7.69385	8.70025	7.27337	7.75517	7.30105	7.17271	7.29123	7.46704	7.24697	8.02172	6.97673	7.31224	7.27623	7.01628	7.32911	7.40798
ALG14	8.25838	8.204	8.02073	8.28369	8.09047	8.25314	8.06996	8.01635	7.96444	8.15712	8.20636	8.23103	8.62025	8.11707	8.12696	8.20962	8.45816	8.10169	8.23894	8.18393	7.91424	8.15402	7.95045	7.89095	7.80104	8.23712	7.78201	8.04839	8.58158	8.46495	8.11557	8.09966	8.36049	8.07822	7.92086	8.07755	8.01709	8.54484	8.33432	8.44519	8.18788	8.08268	8.15531	8.33677	8.08179	8.05416
ALG2	9.55687	9.86176	9.70682	10.0745	9.71096	9.38965	9.7381	9.24654	9.66151	9.56388	9.98083	9.52828	9.84257	9.52828	9.99676	9.19179	9.47902	9.59139	9.96807	9.65072	9.59301	9.41699	9.62231	9.01927	9.56369	9.66636	9.38642	9.58222	9.96123	9.94505	9.82639	9.85192	9.55003	9.48778	9.48387	9.79924	9.48567	9.84922	9.9727	10.1445	10.168	9.70736	9.7435	9.9598	10.0072	9.25768
ALG3	9.89759	10.3078	9.52435	10.2986	9.80669	10.0371	9.97238	9.99252	10.1187	9.54894	9.76958	10.4351	9.91125	9.97353	10.1566	9.6142	10.0243	8.9962	9.73175	10.1673	9.54564	9.67868	9.91902	9.73247	9.75245	10.2096	9.65509	9.88378	10.7685	10.5329	10.49	10.4036	10.4765	10.1233	9.31407	9.68083	10.1172	9.94102	9.38426	10.513	10.3391	9.95138	10.6255	9.76584	9.45808	10.1887
ALG5	11.8925	11.6773	11.6171	11.8122	11.861	11.5037	12.0677	11.427	11.4549	11.8619	11.8115	11.9209	11.8928	11.7884	11.8318	11.8968	11.9658	11.6542	12.0749	11.833	11.8852	11.7684	11.6883	11.7445	11.435	11.6159	11.5342	11.8085	12.2947	10.441	12.0762	10.7138	12.3384	11.7099	11.6242	11.8442	11.7736	12.0848	11.9226	11.5532	12.232	11.9124	11.8341	11.6667	11.9008	11.7724
ALG6	8.51767	8.43	8.72686	7.33143	9.23861	7.7473	8.98015	8.198	8.89289	8.77441	8.01471	9.71537	8.5467	8.83294	8.12638	8.96132	8.7931	8.82306	8.91831	9.49033	8.67382	8.96555	9.50304	8.78178	9.14122	7.65219	8.51579	8.75997	9.24096	5.88076	9.12954	6.1251	8.8444	8.84596	9.20361	8.57699	9.14539	9.00322	8.51598	7.38808	9.227	8.86825	8.96618	8.7278	8.99042	9.31755
ALG8	10.0906	10.2881	9.9223	10.2974	10.5583	9.85393	10.357	10.1853	10.4026	10.2216	10.085	10.5841	10.0238	10.4315	10.1036	10.0253	10.4757	9.81783	10.2534	10.4028	9.99191	9.94924	10.256	10.2594	10.3547	10.2339	10.0668	9.83178	10.5892	10.1624	10.3614	10.1252	10.5342	10.0159	10.1761	10.0641	10.5054	10.4329	10.0575	10.3563	10.5393	10.1648	10.6598	9.87513	10.4454	10.3695
ALG9	7.61164	7.52516	8.14072	7.61486	7.85699	7.66231	7.82889	7.8358	8.41923	7.92792	8.04138	7.05616	7.53426	7.93514	7.72013	8.2465	7.92594	8.34553	7.59475	8.01759	8.02096	7.81093	7.89353	8.09097	7.58611	8.25971	7.99916	8.3374	7.80847	6.28772	7.75443	7.37612	8.07101	7.53715	8.1378	7.97874	8.01559	8.13043	8.37324	7.85315	7.89568	8.05459	7.68073	7.47008	7.94806	7.94312
ALK	2.181	3.1512	2.04319	3.0546	2.04562	2.09217	2.11685	2.21394	4.61337	2.29956	2.11238	3.23683	5.55063	3.74987	4.42341	1.67206	2.7286	2.19295	2.36118	2.55526	2.26565	2.79006	4.61609	2.35311	1.59624	2.44408	3.13799	3.10562	3.49806	2.79113	2.66877	2.6334	2.52941	2.85743	2.42163	2.96014	2.05757	6.57798	1.51404	2.85245	4.41005	2.93535	4.20732	3.53295	1.64448	1.85095
ALKBH1	7.56335	7.68357	7.61681	7.58802	7.25765	7.29445	7.12553	7.48243	7.28471	7.46056	7.63201	7.55122	7.80159	7.4399	7.73244	7.7747	7.16546	7.52135	7.37684	7.57055	7.24845	7.47803	7.48923	7.16979	7.59387	7.84399	7.48016	7.4663	7.58588	8.14196	6.8457	7.78453	6.98421	7.2997	7.61068	7.40697	7.61201	7.51629	7.37907	7.86612	7.44456	7.3939	7.6848	7.79586	7.41749	7.53242
ALKBH2	9.93461	9.66481	9.63728	10.2176	9.81979	9.88641	9.68595	9.50096	9.82381	9.56144	10.279	9.55908	9.5618	9.68536	9.93633	9.71571	9.75218	9.57514	9.69386	9.55612	9.88783	9.40126	9.43374	9.55778	9.40099	10.2324	9.63173	9.79356	9.39382	10.1106	9.9189	10.1117	9.75293	9.61401	9.68571	9.66965	10.0399	9.51466	10.0299	9.90201	9.74253	9.88086	9.60657	9.85322	9.96702	9.96072
ALKBH3	8.35958	8.24256	8.09141	8.4859	8.18789	8.09439	8.24912	8.0108	8.10188	8.15705	8.11069	8.60759	8.29064	8.41321	8.05478	8.15901	8.11216	8.09527	7.97468	8.16201	8.11047	8.17985	8.30286	8.36288	7.99019	8.52995	8.14185	8.08128	8.36729	9.16143	8.19472	8.60506	7.90001	8.0735	8.2554	8.00188	8.15573	8.40275	7.91533	8.44196	8.3076	8.2304	8.18293	8.10661	8.07411	8.24637
ALKBH4	8.40493	8.83729	8.07641	8.63216	8.47303	8.37388	8.3279	8.85366	8.239	8.65188	7.81879	8.03803	8.27432	8.25873	8.15361	8.32904	8.18209	7.8817	8.49276	7.66313	8.49116	7.81293	8.41413	8.56379	7.98285	8.32523	8.65602	8.72998	8.30577	9.19444	8.55873	9.60306	7.43909	7.32941	8.46717	8.18769	8.6207	8.3948	8.31878	9.06836	8.17796	8.19942	8.72612	6.65105	7.77056	7.90768
ALKBH5	10.2185	10.4604	10.2963	10.5923	10.3721	10.5092	10.2551	10.2468	9.97694	10.2259	10.1355	10.1838	9.918	10.6	10.3925	10.2656	9.96378	10.4987	10.1922	10.1443	9.97663	10.2829	10.2669	10.0646	10.249	10.4403	10.1167	9.68996	9.94414	10.764	10.0315	10.6278	9.3504	10.2281	10.2758	9.90086	10.1332	9.87462	9.69295	10.5524	9.99715	10.142	10.0683	10.1453	10.3133	10.0139
ALKBH6	7.57561	7.65099	7.49691	7.73681	7.22644	7.76304	7.4323	7.44249	7.34742	7.15402	7.52054	7.80521	7.44932	7.72781	7.31815	7.4654	7.47162	7.34536	7.44921	7.24855	7.32855	7.17874	7.35392	7.18307	7.29107	7.65127	7.32964	7.80272	7.78526	8.80286	7.17061	8.43244	7.32617	7.37665	7.47642	7.36563	7.38492	7.48238	7.25045	7.86884	7.61843	7.23327	7.65138	7.60195	7.29532	7.35826
ALKBH7	11.0997	11.0974	10.9564	11.2236	10.7382	11.2163	10.8874	11.09	10.7773	10.7556	10.7053	11.003	11.1407	10.9624	10.7027	10.7701	11.0109	10.5589	11.0008	10.9461	10.9796	11.1517	10.7913	11.1935	10.6132	11.4388	10.8044	10.9915	10.6762	11.6098	10.9107	11.8075	10.533	11.1032	10.5351	10.684	11.0464	11.3981	11.2085	11.1266	10.7898	10.8623	10.9542	10.7924	10.5623	11.0718
ALKBH8	6.1264	6.0579	6.51165	5.88471	6.44982	6.00837	6.39491	6.18388	6.64492	6.14995	6.01273	5.99462	6.45833	6.09712	6.24898	6.36372	6.86879	6.25452	6.4234	5.96276	6.54855	6.11384	6.12512	6.0893	5.64216	6.07001	6.44022	6.35949	6.21425	5.4307	6.73326	5.7925	6.7025	5.44131	6.29637	6.62948	6.44457	6.57418	7.02733	5.8295	6.48435	6.22435	6.41618	5.66408	6.22679	6.10473
ALLC	2.07975	1.87852	1.88962	2.30724	1.88819	2.02486	1.84002	2.04888	1.8797	1.96843	1.92191	1.91089	1.98022	1.97173	2.08223	1.97562	2.11287	1.8862	1.87628	1.88631	2.0652	2.0199	1.92412	1.9584	1.93158	2.65145	2.00821	1.98	1.96368	3.04075	1.81742	2.05373	2.11755	1.9106	2.46144	1.97294	1.9574	1.95718	1.86151	1.97085	1.84784	1.938	2.24882	3.51844	1.95371	1.93238
ALMS1	9.77752	9.03932	9.87756	9.64291	9.59561	9.2932	10.1193	9.64825	9.63893	9.69725	10.5946	9.56776	9.35982	11.0641	9.66999	9.50006	9.4368	9.83277	9.61596	9.65075	9.76888	9.7325	9.65041	9.926	9.81332	9.51626	9.83391	9.83311	9.61994	7.4886	9.99012	8.38459	10.3314	9.47742	9.91929	9.66303	9.40598	9.55684	10.2838	8.57661	9.65462	9.794	9.65212	9.44907	9.74304	9.96306
ALOX12	4.16261	4.34325	3.94252	2.07882	2.90408	3.95566	2.15088	4.78976	5.37255	6.15426	4.29859	1.91453	1.91694	2.25405	3.05093	3.61866	3.3631	2.11806	1.99863	2.53687	2.38994	2.53215	4.17375	4.78845	4.81874	2.09658	4.40277	4.70205	2.80232	1.78366	2.33052	5.65898	3.58513	1.54603	5.92203	3.57449	3.64736	3.43881	4.20537	4.80652	4.93759	2.53376	4.0489	2.73257	4.65507	1.62539
ALOX12B	4.43952	4.13529	4.21167	4.15936	4.11569	4.47276	4.12494	4.45053	4.94664	4.09475	4.00644	4.10871	4.4762	3.92512	4.61975	4.7088	4.08741	4.13251	4.53009	4.25828	4.63629	4.64416	4.12818	4.78438	4.37769	4.70129	4.49685	4.20744	4.86119	5.67237	4.55978	5.0256	4.71417	4.55557	4.06318	4.3282	4.35986	4.44955	4.593	4.73925	4.11058	4.1508	3.90791	5.12532	3.87154	4.51101
ALOX12P2	3.30382	4.44818	3.40234	4.25587	3.36898	3.1909	4.52874	3.81289	2.59314	3.3695	4.75314	4.70382	3.49506	5.57186	4.05955	4.60761	4.68196	2.21118	3.0066	4.11871	4.06059	3.07176	3.01696	3.9083	2.91629	4.08494	3.50925	3.07311	5.06672	4.9422	3.46885	5.6249	1.8861	4.15246	3.15578	2.53358	2.80645	4.96654	3.4923	4.055	3.49775	3.30216	4.34134	4.1934	3.25539	3.35375
ALOX15	4.81695	3.20424	6.74995	7.36581	5.12817	2.43674	7.27499	3.54094	1.2853	2.11272	9.42643	6.38706	3.98776	8.91417	6.27224	1.43503	1.61555	3.20364	4.59998	4.45937	2.33893	2.39039	6.27804	5.40988	3.87481	6.94516	1.83298	5.13319	3.70202	6.57647	5.90708	6.03067	3.30528	5.78834	5.61484	4.28413	4.30401	5.57342	4.26144	4.64771	4.97025	3.25638	4.45692	5.23434	4.70807	6.20325
ALOX15B	10.8765	10.5409	9.69191	10.8158	10.2954	11.7069	10.7457	10.105	9.70729	10.7025	10.4311	10.9237	10.9037	9.74687	11.5099	12.1209	11.5688	7.92631	8.54754	10.45	8.88214	10.6384	8.68986	10.1319	10.0226	9.82447	8.76413	9.87392	10.3199	10.477	8.22155	10.8142	10.3795	11.4784	8.51803	11.2772	9.87132	11.1632	10.221	10.6273	9.85241	10.4644	10.3598	11.5731	9.07266	10.6564
ALOX5	13.4034	13.7342	13.156	12.9917	13.6731	13.1036	13.2918	14.0621	13.4084	13.6306	12.3144	13.4786	13.6264	12.7269	13.7221	13.6138	13.9105	12.664	13.2392	12.7568	13.2014	13.451	14.0304	12.6267	13.2287	12.5389	12.3536	12.2207	14.7478	12.529	14.0926	12.4508	14.4455	12.802	13.1168	14.2896	13.0465	14.6093	13.09	14.0001	14.1544	12.8248	13.6318	13.851	13.4165	12.591
ALOX5AP	11.4681	11.9198	11.7224	10.907	11.6476	11.2817	11.0448	12.2107	11.9337	11.8151	10.892	10.882	11.5486	10.7221	11.9844	11.357	11.9844	10.6064	11.4029	11.1414	11.1759	11.7913	11.946	10.9931	11.5306	10.9446	10.8686	10.0965	12.6129	11.5457	11.7829	11.1502	11.181	11.2036	10.5299	11.9321	11.3004	12.7663	11.4345	12.3421	11.8973	10.7434	11.4936	12.1421	11.2007	10.8955
ALOXE3	4.63139	4.44034	4.59014	4.71443	3.74803	4.40108	4.20636	4.33904	4.12723	4.64488	4.32064	3.24856	4.02198	4.35743	3.96733	4.64585	3.79961	4.33175	4.36092	4.2007	5.00798	4.3927	3.55353	3.64267	4.3526	3.88278	5.12291	4.0333	4.61136	4.50317	3.74553	4.83786	2.98342	4.53154	3.4695	4.39379	3.81312	3.97605	5.48351	4.67122	3.84479	4.06879	4.48217	4.65174	4.01923	4.60973
ALPI	4.58383	4.05765	4.1156	4.61131	3.41176	3.95228	4.19279	4.1509	3.91161	4.46164	3.9327	4.20089	3.69774	3.69134	4.09074	4.61932	4.91041	3.92649	4.29013	4.20908	3.76844	4.00114	4.00659	3.63881	3.70441	4.15053	4.81493	3.97167	5.50314	4.23694	4.30321	4.55747	3.63655	4.22752	3.48857	3.25955	4.21943	3.86549	4.50181	4.34849	3.78086	3.52011	3.96734	3.90634	4.09095	4.04209
ALPK1	8.83765	8.8997	8.91622	9.00629	9.31902	8.98977	9.05194	8.94301	9.71713	9.1343	8.91042	10.2074	9.89302	9.62728	9.45247	9.39234	8.97912	9.0064	9.19892	9.46333	9.23185	9.42069	9.69146	8.66264	9.09258	8.50572	8.8641	8.82157	9.65284	8.90338	9.22136	8.2238	10.7955	9.30078	9.05819	9.55663	8.98944	9.95307	9.34786	8.60081	9.65072	8.57481	9.0833	9.82706	9.0118	9.34446
ALPK2	2.31492	1.4174	2.00519	1.87821	3.3085	3.35635	3.1931	1.75418	2.1981	2.14274	4.37461	2.45429	1.93693	2.15371	4.5506	1.57057	1.51241	1.91641	3.11854	3.74256	2.07071	2.20369	1.96487	2.02582	1.85638	3.40135	1.71802	1.77653	1.79979	1.47209	1.87547	2.0567	2.26331	1.46152	2.35596	2.04826	2.07407	2.0696	1.44041	1.69262	2.17992	2.46272	1.69963	2.06655	1.51232	1.63502
ALPL	8.40281	8.59427	8.2906	7.60399	8.2531	9.11492	7.89886	7.64191	8.31329	7.85855	8.52662	8.41058	7.72314	7.27078	9.22783	8.80565	8.92477	7.44163	8.83144	7.66221	7.16468	8.44861	7.37004	7.28902	8.34312	8.26636	7.09475	7.5154	9.26878	9.88038	7.31865	9.36783	8.39597	8.70964	7.17909	8.34427	7.73868	8.44871	7.48614	9.12973	8.39452	8.0637	8.22274	9.87934	8.13887	7.80841
ALPP	8.16497	7.49214	7.24711	8.1039	8.50008	7.82014	7.53842	7.95944	7.00282	7.84654	6.75686	6.84108	7.86705	6.57232	7.14677	6.93173	6.76377	6.90156	7.40392	6.64779	7.45899	7.16996	7.03726	7.34261	7.15689	7.44172	7.18951	7.94048	8.04811	9.17006	6.96191	7.91817	7.76039	8.68644	6.73226	7.14608	6.65259	7.5797	7.7055	7.33061	8.90202	6.72254	8.35898	7.80478	8.14198	7.30218
ALPPL2	9.19623	9.06404	9.03984	9.27516	8.54968	9.40911	8.84691	9.08056	9.15583	8.8657	9.14873	8.65074	8.89838	8.74241	8.8388	8.7983	8.39031	8.5049	8.85777	8.64093	9.04694	9.01781	8.96415	8.87823	8.80373	9.04819	9.05195	8.74867	9.23267	9.44753	8.44048	9.57333	10.3173	9.21449	8.46167	9.54107	8.40352	9.51424	9.15077	9.36536	9.99124	8.6023	8.93805	9.06229	8.66444	8.84451
ALS2	7.07586	6.48232	6.93607	7.12704	7.08798	7.18038	7.11748	6.83465	7.14509	6.99398	8.21809	7.24852	6.88381	7.67614	8.07437	7.57823	7.47367	7.31923	6.95303	6.96569	7.13364	7.47775	6.87586	6.97714	6.89081	7.21553	6.80327	7.10738	7.11775	4.93605	7.22172	5.89013	9.08814	7.21478	6.90967	7.13418	7.05782	7.18751	7.52659	6.51168	7.51196	7.24125	6.70926	7.03923	7.44427	7.25957
ALS2CL	9.4931	10.0085	9.77856	9.42561	9.45275	10.0971	9.34225	10.4502	9.34576	10.208	9.15953	8.60048	8.93332	9.24423	9.21823	10.2578	9.45744	9.97788	9.53951	9.04891	9.92154	9.52811	9.71931	10.1931	9.84103	9.80013	10.4794	9.91935	9.47468	9.67618	8.96736	10.5844	9.14039	9.39771	10.4395	9.48825	10.2688	9.6196	9.25811	10.0852	9.4204	9.78668	9.67836	9.19891	9.24276	9.41083
ALS2CR11	4.1302	4.23838	3.585	2.92771	3.96374	4.4977	4.92036	5.41479	5.22946	4.8405	3.68957	4.08122	4.40324	4.66214	2.71752	5.05639	5.12413	3.91994	3.64127	4.87835	4.70774	4.18939	5.02066	4.94754	5.33762	4.56768	5.21733	5.0721	3.75921	3.40417	4.78895	2.95175	4.99179	4.38301	5.92831	4.40762	5.34863	5.23204	4.00458	3.10214	3.78313	5.76061	5.02291	4.54297	4.4618	4.96742
ALS2CR12	3.48558	1.39656	5.25797	4.93071	3.24714	1.84183	6.08337	3.07847	2.70716	2.85405	7.21244	5.29235	2.713	7.54756	5.18549	1.5773	2.53661	2.70958	3.00548	2.34653	2.76472	3.45795	5.62616	5.35808	3.77577	4.83765	2.13672	3.19441	3.07434	4.6095	5.20544	3.4885	2.14943	3.79177	2.42416	3.79055	3.19733	3.49798	3.39623	2.40278	3.79902	3.04893	3.80406	4.61444	4.12796	4.1166
ALX3	2.08891	3.73064	2.64108	3.65896	3.65507	2.57789	3.10344	2.50337	3.26875	3.10498	3.33104	2.15219	2.94726	1.90865	3.5272	3.83964	2.60628	3.37052	3.65262	3.16536	2.76737	2.83709	4.04989	3.73464	2.36681	2.47902	4.14096	3.99122	3.64755	3.37015	3.451	3.37984	3.20031	3.94981	3.92042	3.12326	3.31918	3.39405	2.45058	3.42275	3.32923	3.66249	3.29709	3.14943	3.56102	3.70613
AMBN	3.65437	3.96875	4.07095	3.71921	4.0017	3.84049	3.82557	4.10027	4.04289	3.54739	3.2874	4.64643	3.77764	3.28655	3.68313	3.44057	3.31164	3.73004	3.87548	4.16858	3.82872	3.22581	3.47173	4.21198	3.77047	3.42044	4.37666	3.47929	3.84459	2.25793	2.29229	4.16417	3.50357	3.619	3.29065	3.52837	3.60193	3.40447	4.34427	4.23952	3.35518	3.7396	3.42181	3.06881	3.6186	4.09166
AMBP	4.14711	4.5165	5.16613	3.869	3.88905	4.05082	5.42899	4.04591	4.93355	4.69473	4.39339	3.43168	3.87329	3.75317	4.59672	4.62437	5.33009	3.69669	4.64633	6.88727	5.08294	4.97683	4.85977	5.02595	3.98012	5.08376	4.00263	4.35072	4.71642	5.34642	4.19673	5.12284	5.33281	3.94243	3.74099	4.29455	5.17196	5.21452	5.60838	5.22516	4.70926	5.12561	5.78128	4.49725	5.3415	4.70599
AMBRA1	10.0659	10.4721	9.99247	10.5174	10.1118	10.365	9.95732	10.3861	10.0019	10.1145	9.45661	10.3177	10.1757	9.97895	9.93041	10.1364	9.89327	9.84615	9.89993	10.2014	10.3662	10.4774	10.0469	10.0873	9.97668	10.2467	10.0143	10.116	10.2427	10.9817	10.196	11.0271	9.91991	9.98118	10.2402	10.1915	9.79763	10.2409	10.2791	10.3909	10.1012	10.1428	10.2151	10.0816	9.89725	9.92712
AMD1	12.2406	11.5603	12.7296	10.7064	12.455	11.9683	12.258	12.009	12.2475	11.9779	13.128	12.0379	11.9883	11.9517	12.9658	12.2934	12.3911	12.3341	12.1186	12.3267	11.9986	12.2988	12.075	12.0931	12.2634	11.4727	11.7752	11.9978	12.4447	8.99281	12.3728	9.54927	13.5278	12.3832	11.8056	12.3992	12.1906	12.0039	12.2632	10.9351	12.8459	11.9571	12.1539	12.9207	12.7884	12.3089
AMDHD1	6.44335	5.74456	6.25557	5.21657	6.42675	5.42959	6.0339	5.73587	6.47273	6.51488	5.64469	5.46114	6.95175	6.14326	5.94023	6.22658	6.53008	5.96403	6.49376	6.39412	5.76358	6.41387	6.32367	6.91265	6.45949	5.66267	6.72595	6.12774	5.67741	5.15967	6.40719	5.97072	6.12322	4.40157	6.72546	5.82293	6.72919	6.30706	6.50892	6.01464	6.83738	5.20782	6.20723	5.97023	5.854	5.69254
AMELX	1.84639	1.81182	1.78636	1.89788	1.75054	2.06132	1.83511	1.92866	1.86852	1.88692	1.9085	1.8029	2.31864	2.014	1.95212	1.95912	2.61973	1.99921	1.89875	2.19683	1.91541	1.92044	1.82711	1.85603	1.88892	2.69504	2.25379	2.44199	2.52524	3.00242	1.76971	2.06395	2.13745	1.86304	1.88156	1.97215	1.99526	2.1081	3.05474	2.46653	2.03601	1.82185	2.02232	2.84818	1.9216	2.43399
AMELY	1.99761	1.86691	1.93076	1.93298	1.85715	2.13627	1.99159	2.18706	1.93498	2.50272	1.9542	1.92326	2.25074	2.02675	2.10661	2.09928	2.41098	2.19203	1.96772	1.88524	2.50198	1.98145	1.94565	1.92094	1.99155	2.22139	2.0446	2.01651	1.97437	2.4063	1.87838	2.12602	2.08199	1.93045	2.15633	2.22202	2.07818	2.34949	1.82047	1.941	1.9108	2.29489	1.90414	2.12064	2.07615	1.90837
AMFR	10.0013	10.2097	8.37216	9.50084	10.2004	9.81115	9.27679	9.81174	9.99064	9.29082	9.53489	9.46649	10.8311	10.097	8.36927	8.27351	9.80986	10.2563	8.40444	9.57022	10.0779	8.03015	8.59493	9.02938	8.79649	10.0559	9.39966	7.93525	8.85087	9.56257	10.2294	10.0987	9.73784	8.76571	9.59358	10.1889	8.65077	8.69179	9.1465	10.0861	10.1847	8.73056	9.92784	8.29374	9.47605	10.0866
AMHR2	4.79188	4.10032	3.79476	4.31288	4.8275	4.49911	4.10669	2.98827	3.32852	3.97472	3.87496	3.99098	3.7413	4.062	3.71559	3.11346	4.39689	3.83965	4.39567	3.69571	4.44555	3.67805	4.43737	3.68444	3.54886	3.9796	3.41002	3.36593	2.53729	5.09044	4.26659	4.5866	3.1364	3.25141	3.22089	4.29013	3.80653	2.54427	4.67725	3.60005	2.76492	4.35856	3.71386	4.83308	4.09047	3.822
AMICA1	13.0297	13.6739	13.0444	12.8002	13.1998	12.6567	12.68	13.5115	13.7178	13.1837	12.1031	13.6802	14.3122	12.7761	13.461	13.2468	13.3325	13.206	13.1948	13.5609	13.2559	13.5827	13.6978	13.2904	13.5941	12.9013	12.5685	12.6413	13.4189	13.3504	13.4695	13.1093	13.4421	13.1651	13.2617	13.8554	13.2002	14.0581	13.1186	13.4968	13.4662	13.0706	12.9122	14.1606	13.3276	12.828
AMIGO2	9.68807	9.92518	10.6046	8.71586	10.1729	9.40054	9.75715	10.8304	10.6033	10.4847	9.47436	8.58544	9.98553	9.83513	9.7844	10.5085	10.7086	10.9963	10.1805	9.91992	10.699	10.085	10.7231	10.2397	10.5977	10.0069	11.0095	10.0904	10.4413	8.02909	10.632	8.39344	10.735	9.01505	10.615	10.6704	10.5634	10.7321	10.7918	9.88965	10.5368	10.1218	10.1857	9.69154	10.5609	9.78973
AMMECR1	7.47157	7.0752	7.51186	6.24319	7.6441	7.14825	7.471	6.95199	7.36308	7.34855	6.89645	7.5674	7.36135	6.96954	6.87899	8.06091	7.51567	7.53992	7.15717	8.28139	7.08149	7.29991	7.71	7.12653	7.89348	6.69644	7.46913	7.04307	7.68885	3.61576	7.1589	5.65626	7.70827	7.13346	7.72827	7.25013	7.33819	7.38265	7.1957	6.58032	7.81864	7.3579	7.60971	6.98738	7.06145	7.93303
AMMECR1L	10.8398	10.706	10.7579	10.6389	11.0378	11.2147	10.5679	10.7059	10.9889	10.6737	11.172	9.98975	10.5807	10.4211	10.9682	10.5574	10.4757	10.8675	10.5549	10.6585	10.5155	10.5153	10.6969	10.7464	11.0497	11.0679	10.9448	11.1746	10.3144	9.70364	10.9302	10.6068	11.5177	10.6274	10.8447	11.1612	10.7346	9.97385	10.8705	11.0848	10.8195	10.936	10.8036	11.0094	11.0205	10.8212
AMN	8.94624	9.20877	8.50257	9.17852	7.94676	8.891	8.53925	9.34896	8.10589	8.56363	8.54298	8.38715	7.9282	8.13851	7.99705	8.37862	7.8824	7.4384	8.48148	8.10238	8.45721	8.63589	7.91458	8.56396	8.52503	8.73132	8.72693	8.69333	9.15337	10.1463	8.4705	10.1254	9.30393	9.43965	8.15982	8.28776	8.15465	8.63479	8.46005	9.11943	8.41142	8.22186	9.69446	8.85059	7.66763	8.49784
AMN1	5.37895	5.93026	6.24834	4.87242	6.19403	6.43758	6.39973	6.24109	6.27648	6.62387	6.56489	5.65396	6.50443	6.56845	5.89023	6.59247	6.59192	6.51328	5.95957	6.39482	5.99017	6.18948	6.51893	6.67069	6.86673	5.45083	6.21627	6.43844	6.04878	2.43775	6.06979	2.83368	6.61195	5.42042	6.28275	6.36287	6.36262	6.33878	6.45363	5.06793	6.24785	6.51832	6.21	5.71589	6.42453	6.42492
AMOT	6.97499	6.88613	6.82475	7.59884	7.14604	7.11486	7.30285	7.08627	6.66904	7.17384	7.03646	6.67781	6.73738	7.60731	6.48868	6.99929	6.97214	7.19327	6.90017	7.22335	7.25623	7.04114	7.08637	7.13598	7.11174	7.28173	7.26191	7.2117	6.56892	6.14053	7.08059	6.69663	6.50595	7.00318	7.25354	6.66236	7.11675	6.68328	7.25174	6.95965	6.73419	7.14037	7.06425	6.17948	7.38546	7.05678
AMOTL1	6.35692	7.21748	7.5221	6.55014	6.61354	7.23855	6.69419	7.62431	7.04137	7.03426	7.37491	5.28159	6.76458	6.47241	6.68667	7.51022	7.36899	7.6588	6.64536	6.41286	7.30382	7.28843	6.93403	6.5787	7.10836	8.08954	7.84865	7.27235	6.70736	7.73759	7.33482	7.849	7.93606	6.83869	7.64948	7.38831	7.44134	6.88613	7.78215	7.72197	7.16607	7.58795	6.72834	6.86562	7.01353	7.2262
AMOTL2	13.1031	12.988	12.2942	12.7015	13.8852	13.6905	13.0337	13.2612	13.7211	13.0442	13.2141	12.1913	12.6332	13.1837	12.9248	13.0991	13.3408	14.2167	13.0329	13.4255	13.8569	13.6408	13.2171	13.791	13.5551	13.1928	13.6815	14.1374	12.0139	11.9277	13.2571	12.5864	13.7382	12.0928	13.5871	12.9035	13.2727	13.1543	13.4327	12.8423	12.9482	13.5287	13.0592	11.988	12.9037	13.315
AMPD1	7.31842	5.18989	4.70908	8.2309	6.91343	6.67712	6.75026	5.39125	5.42979	7.79567	4.47287	7.86079	4.34718	7.44633	6.98961	4.68544	6.57281	6.58283	6.59385	6.95604	4.86627	6.26943	6.83199	6.78146	4.45726	8.01014	3.79854	6.31899	4.83149	5.84473	6.17978	5.77498	5.5865	5.71478	6.66659	6.20364	5.8712	7.96416	6.19507	5.07398	6.10539	3.88355	6.62003	5.37733	6.49502	4.36052
AMPD2	10.3237	9.76191	9.43314	9.91861	9.20376	9.35465	8.90124	9.79398	8.91073	9.2956	9.05035	10.4673	9.78685	8.73314	9.53242	8.84959	8.69681	9.73715	9.23759	10.065	9.19234	10.1747	9.17542	9.26074	9.66847	9.58418	8.94248	8.96474	9.17038	10.7815	8.86177	10.1668	8.34901	10.4589	9.29546	8.93076	9.22617	9.02498	8.90293	9.71341	9.24738	9.26712	9.32172	10.0538	9.19875	8.71266
AMPD3	8.13328	8.86376	7.85177	9.12126	7.87212	7.90432	8.66199	8.08577	8.24587	7.91695	9.51133	9.8095	8.99728	9.84383	8.34749	7.44749	7.587	7.96827	8.55265	9.08269	8.59356	8.51016	8.43839	8.92203	7.82348	8.24441	7.58636	8.49306	7.8312	8.96664	8.49786	8.92237	8.39221	8.76852	8.19712	8.2348	7.9989	8.79425	8.87859	8.15397	8.75512	7.8994	8.36326	8.28254	7.88346	8.53453
AMPH	5.02604	3.98685	3.98804	5.3745	5.06987	4.43888	4.33367	4.56692	4.4197	4.50704	4.75634	4.28631	3.74843	5.11137	4.03976	4.82756	5.244	4.81259	4.61024	5.24122	4.91144	5.07653	4.28116	5.00393	5.02409	4.44282	5.18508	3.63847	4.00117	3.19873	4.32458	4.89801	4.40213	5.42499	5.09228	4.26975	4.65749	4.38971	4.05298	4.98989	3.36695	5.73013	3.95088	3.99571	4.47042	4.57904
AMT	10.4116	10.3135	9.97128	10.3309	10.4163	9.92221	10.4255	9.73346	10.3408	10.2976	9.52795	9.97626	9.80695	10.4197	9.69505	10.8604	10.2138	10.166	10.0253	9.98804	10.6609	10.0998	10.5398	10.7962	10.4629	10.0374	10.8548	10.3076	9.9629	10.0615	10.4774	10.7197	9.73759	10.1219	10.8859	9.99983	10.246	10.3524	9.96398	10.2188	9.69872	10.5094	10.1278	9.8848	9.83984	10.3508
AMZ2	11.3264	11.2846	11.5536	11.6002	11.308	11.6381	11.4766	11.3687	11.118	11.4635	11.6214	11.8682	11.8458	11.8285	11.4056	11.3256	11.4761	11.0591	11.6739	11.4989	11.0577	11.2089	11.4327	11.3542	11.499	11.2014	11.2165	11.3214	11.4363	11.4031	11.4703	10.8825	11.3824	11.1439	11.4869	11.2386	11.4119	11.6955	11.5682	11.0402	11.4722	11.393	11.4668	11.6224	11.0789	11.3361
ANAPC10	8.49442	8.23876	8.44592	8.39365	8.60479	8.63087	8.42933	8.58679	8.7282	8.52665	8.63755	8.54239	8.75234	8.45002	8.56268	8.58292	8.82703	8.7171	8.73165	8.60457	8.36186	8.56146	8.45541	8.52396	8.72372	8.41833	8.58679	8.69468	8.88372	7.28687	8.64607	7.69331	9.3019	8.40242	8.36002	8.7435	8.5509	8.53021	9.06696	8.34009	8.76894	8.56631	8.52439	8.72766	8.57966	8.62818
ANAPC11	13.8029	14.2335	13.812	13.8024	14.4052	14.3233	13.7173	14.0158	14.0258	13.9884	13.5699	14.0075	13.9404	14.0875	13.8372	14.0734	13.9774	13.4772	13.8969	13.8923	14.0521	13.4378	14.0413	14.1114	13.8096	14.2937	14.3987	14.3498	14.5316	14.4143	14.3047	14.3182	14.2285	13.7442	14.1055	13.9484	14.1708	14.0558	14.1288	14.1971	14.5249	14.1941	14.356	13.9192	14.0514	14.0607
ANAPC13	10.2776	9.87525	9.87856	9.63975	9.99967	10.126	10.3632	10.012	9.799	10.2286	10.0148	10.2556	10.3629	10.3549	10.0125	10.1532	10.5951	9.65344	10.1092	9.93063	9.81643	10.1337	9.55634	10.006	10.0617	9.93436	10.1512	10.0825	10.1828	8.83673	9.96006	8.90667	9.47032	9.55586	9.85978	10.0563	10.3376	9.70177	10.0772	9.61032	10.3357	10.1716	10.2873	10.0729	10.3678	10.0344
ANAPC2	6.60755	6.77695	6.7328	6.8689	6.005	6.92899	6.34702	6.77739	6.3462	6.55363	6.49354	6.57201	6.64994	6.54759	6.24044	6.42357	6.22139	7.1238	6.58285	6.63183	6.35978	6.86382	6.82019	6.87438	7.16699	7.1238	6.66448	6.72965	6.63169	8.44962	6.19748	7.31889	5.53553	6.82792	6.70303	6.54704	6.7243	6.53923	6.15163	7.74706	6.23438	6.69233	6.23246	6.50383	6.38245	6.66558
ANAPC4	11.4327	10.8814	11.2718	11.0779	11.5596	10.8882	12.0878	11.4835	11.671	11.6196	12.0033	11.6821	11.4495	12.0257	11.3033	11.5455	11.3648	11.3275	11.9006	11.1574	11.3869	11.1776	11.8713	11.6662	11.6102	10.8574	11.6147	11.8177	11.8027	8.58504	11.6762	8.82161	11.8406	11.3065	11.8145	11.5796	11.6178	11.77	11.5282	10.2986	11.8302	11.4513	11.7003	11.3745	11.3387	11.6012
ANAPC5	12.6621	12.4855	12.5853	12.7958	12.8875	12.5351	12.8435	12.6158	12.6869	12.7698	12.7148	12.7618	12.4428	12.9943	12.5155	12.8282	12.2875	12.6147	12.681	12.8929	12.8156	12.8213	12.8064	12.8355	12.6506	12.6228	12.7089	12.6158	12.5769	12.4824	12.9448	12.5096	12.5039	12.7612	12.8394	12.5606	12.7387	12.5906	12.4256	12.5687	12.5786	12.7979	12.739	12.4844	12.6565	12.9929
ANAPC7	7.33533	8.08516	7.79432	8.09905	7.6667	7.66646	7.94318	7.72517	7.5693	7.4466	7.85536	8.01724	8.01442	7.63158	7.27004	7.98111	7.82106	7.56488	7.85168	6.98503	7.39563	7.3298	8.01122	7.41283	7.66264	7.47485	7.5397	7.68746	8.13331	8.81695	7.47645	7.79137	7.1022	7.41107	7.83632	7.48419	7.69336	8.27812	6.8232	8.33044	7.91837	7.66904	8.10899	8.2382	7.72955	7.46306
ANGEL1	7.54743	8.21334	7.83542	7.73925	7.72757	7.72799	7.54615	7.73744	7.8386	7.99263	6.87675	8.14135	7.90951	7.33852	7.35418	8.04339	7.76483	7.48044	7.49456	7.57641	7.57672	7.87395	8.09242	7.55772	7.89393	7.75517	7.942	7.26357	7.94094	7.89094	7.3899	8.27372	7.2381	7.57047	8.03966	7.77916	7.62237	8.46077	7.42411	8.34283	7.82151	7.51187	7.49679	7.59116	7.35542	7.4642
ANGEL2	6.98056	5.60614	6.00314	6.11079	5.74363	5.60697	5.9386	5.84628	6.25398	6.25368	6.27995	5.87361	6.42162	6.18383	6.84822	6.21389	5.89301	6.32687	6.3539	6.00146	6.34129	5.94468	6.02682	5.86921	6.01693	5.93207	6.37637	5.75153	5.37404	7.14562	6.15437	7.15883	5.95849	5.34585	5.91795	6.0458	6.13949	6.45548	6.31921	5.78995	5.79556	5.9093	5.5842	6.34934	5.79841	5.56112
ANGPT1	10.7856	10.4015	10.9674	8.86353	10.7812	10.8904	11.1588	11.3355	11.2439	11.6608	10.1642	9.08878	10.4915	10.3884	11.2156	9.8234	11.0016	10.9903	10.5478	10.4051	10.4229	10.7311	10.9861	10.6488	10.9304	10.323	11.0652	10.5974	9.71164	6.92824	10.9375	7.71793	11.1432	10.7111	11.3677	10.7491	10.8676	10.3923	10.8145	8.84913	10.433	11.6604	10.1748	10.7091	11.4083	11.3314
ANGPT2	8.8513	6.90554	7.75056	7.69427	8.59922	7.62795	6.44402	7.18121	7.64361	7.91933	7.78035	7.93898	7.55263	7.29031	8.75479	7.62346	8.45007	7.35694	8.27591	9.11371	8.06313	8.45747	8.12249	7.68588	7.48232	8.06773	7.52192	7.44127	8.48643	5.87661	9.11524	6.07281	9.57775	9.13945	7.06525	7.93458	7.84708	8.12863	7.50369	7.34108	8.04481	8.52184	6.94264	8.69501	8.13559	8.87258
ANGPT4	4.69774	3.37407	3.70488	3.83899	2.70517	3.43088	3.21052	4.48896	4.21371	4.82047	2.64323	3.36556	2.98997	2.70439	4.72966	3.16675	3.32702	4.33855	3.51742	3.73266	4.5045	4.11993	3.09388	3.8549	3.73557	4.67816	5.01989	3.05152	4.6798	5.21092	4.54888	4.29794	4.64729	3.16586	3.03155	3.66262	3.99596	3.77338	4.25985	4.57657	4.1591	3.12417	4.42442	4.62674	4.18866	3.56971
ANGPTL1	7.06403	3.1994	4.46765	3.9864	5.15268	4.5669	4.86148	3.47599	5.21187	4.18861	4.12624	5.61776	4.14083	4.1328	4.30706	4.00277	5.12655	5.74185	4.89478	4.99667	4.38225	3.43889	4.35339	5.14423	5.37989	3.43054	5.3274	5.72377	4.04951	2.2892	4.94742	2.82658	4.90545	3.74394	4.72566	4.63	6.10587	3.06144	3.92179	3.12919	3.40168	4.38362	4.33267	3.58549	4.49893	4.14886
ANGPTL3	2.11555	1.8826	2.0197	1.77293	1.87626	2.11175	2.56586	1.93759	1.90363	2.02618	1.90185	1.93837	1.93502	1.97647	2.03261	2.03628	2.19669	1.91626	1.93357	1.91838	2.64305	1.97066	1.92106	1.8938	1.95919	2.22972	1.94631	1.96518	1.93882	2.43493	1.89335	2.10214	2.07287	1.92567	1.98306	1.98418	2.03579	2.01992	1.84968	2.26569	2.05132	1.9281	1.8518	1.7335	2.02893	1.85761
ANGPTL6	6.75981	5.82537	5.19658	5.70553	7.37189	5.61827	5.62569	5.67772	5.66949	5.54944	4.80491	6.38969	6.15943	5.21269	5.3123	5.33522	6.40019	5.60297	5.698	5.57134	5.90519	5.89812	5.40714	6.2869	6.03192	5.19322	5.36519	4.72344	6.1322	6.09048	6.29559	6.48042	5.18036	7.22748	6.30579	5.50471	6.22977	5.5236	5.01529	6.82111	5.85501	4.58809	5.94853	6.04796	5.78784	4.78949
ANGPTL7	6.68993	6.09838	7.2603	7.83234	6.39873	8.97554	6.59879	6.86797	6.59464	6.53865	6.87676	6.42559	4.99819	7.3937	5.74369	7.24122	8.26386	7.56197	6.43694	6.93966	7.66299	8.24491	7.0629	6.73437	8.42613	7.33456	8.47894	8.16877	4.93924	8.28984	7.25546	7.02874	7.8909	6.88047	7.39904	7.52771	7.77122	5.83952	8.18281	7.13538	5.85078	8.35442	6.69171	6.67305	7.01311	7.46638
ANK1	5.67027	6.57393	4.90169	6.03601	5.20871	5.72175	4.94385	5.27646	5.73247	6.10505	5.76927	6.23827	6.24323	6.31773	5.32623	5.90545	5.07869	4.88562	7.34124	5.82045	4.7904	5.22904	6.4442	5.28688	6.00705	6.13163	6.20057	6.01577	4.45213	6.03075	4.78127	6.33816	4.48288	6.03106	5.88404	5.49152	5.5921	5.32646	5.2562	6.21238	6.26843	5.67999	5.37992	5.40274	5.1156	4.81976
ANK2	6.4367	5.70602	6.09656	6.28963	6.43644	6.15964	5.41036	5.11688	5.52457	5.62985	7.08163	6.61912	6.21156	5.60369	6.71964	4.44914	5.34294	6.07671	5.94502	7.8844	5.50841	6.19421	5.12752	4.123	5.93905	4.92985	5.07521	4.28794	5.16945	4.52557	5.36002	5.18312	5.67243	7.13736	4.82339	5.39183	5.13777	5.3315	4.82023	5.18627	4.9355	6.02887	4.98991	7.17323	6.94925	5.77718
ANK3	5.81045	5.59913	5.89322	5.01674	5.45922	5.83327	6.28622	4.72954	5.75348	5.26757	6.49506	5.51157	4.72689	6.12333	5.98326	6.02775	6.88485	6.01092	5.93741	5.08859	5.73342	5.87151	6.13975	5.0098	5.40275	5.12199	5.47024	6.02448	6.24214	3.09935	5.60029	5.94788	6.72418	4.99708	5.33315	6.37185	6.05533	5.91835	5.93117	5.54033	5.9049	6.1089	5.65363	5.4212	5.50165	5.81332
ANKAR	7.94659	7.59264	7.77701	6.92768	8.12345	7.1628	8.12587	7.58473	8.247	8.34455	7.00559	7.38467	7.59773	8.26485	7.24395	8.4171	8.13913	7.67079	8.00219	7.84535	8.56679	7.12965	8.1909	8.27569	7.79294	6.92908	8.29099	8.01851	7.71185	6.38692	7.74347	6.9556	8.3221	7.03001	8.18503	7.40048	8.29928	8.2586	8.16855	6.90779	7.605	7.67602	7.68023	7.1563	7.48498	7.93027
ANKDD1A	5.7987	5.1767	5.22402	5.98887	5.83684	5.60241	5.31293	5.11216	5.9696	5.05638	5.88282	5.53665	5.45956	5.67277	6.07656	5.82384	5.84043	6.41825	5.42499	5.49637	5.80747	5.68399	5.93901	5.18741	5.49885	5.77464	5.93442	5.21423	4.56603	2.05296	5.88282	4.66025	6.54163	5.75396	6.05719	5.60884	5.55898	5.03966	5.26806	5.08922	4.97094	6.34585	4.92301	5.39124	5.64316	6.28202
ANKFN1	4.13901	2.8398	4.9199	5.75727	2.75379	3.02692	6.18075	4.11762	3.03941	2.51436	7.15708	5.56322	3.02252	7.74642	4.86047	3.33159	2.67879	2.34021	3.63305	4.04224	1.96421	2.94004	5.57562	6.09997	3.21067	5.29359	2.70551	3.96276	4.36845	4.1837	5.55612	5.43755	2.20194	4.72137	4.44133	4.04244	3.66034	4.58959	2.94841	3.83609	3.7972	3.88698	3.86359	3.53118	3.71756	4.88791
ANKFY1	8.97361	9.56802	10.0903	9.44087	9.43189	9.65973	9.47224	9.99966	9.84858	9.26984	9.7936	9.58312	9.9395	9.81797	10.0041	10.4452	9.53933	9.07352	9.67861	9.13597	9.84858	8.39396	9.83457	9.66643	9.66455	9.94971	10.0365	9.78126	9.91864	10.8008	9.87645	10.2584	10.2551	9.38863	9.83168	9.51032	9.69476	9.71745	10.1503	9.95275	10.0466	9.22719	9.89975	8.75399	9.46979	9.16475
ANKH	9.41673	8.17396	8.7915	8.5416	8.92127	8.85793	9.26151	8.0874	8.76787	8.7557	9.47449	8.34415	8.91512	9.43533	8.98481	8.48011	9.10195	8.84688	9.16754	9.17802	9.0579	8.85387	9.03581	8.85331	8.69666	8.48035	8.60663	9.03525	8.19857	6.51082	8.7701	7.78716	10.4622	8.41128	8.66201	8.89107	8.77808	8.12599	9.22743	8.42456	8.86086	9.1074	8.56062	8.87345	8.75265	9.05552
ANKHD1	9.40831	9.32894	9.75941	9.45847	8.86701	9.38945	9.13816	9.11993	9.13829	8.7995	9.98581	9.57211	9.15438	9.55224	10.0056	9.16813	9.49511	9.60957	9.23081	9.74873	8.96971	9.99046	8.88976	9.28361	9.35076	9.90812	8.55664	9.16594	9.47468	10.1465	8.72144	9.47921	9.14445	9.85878	8.93012	9.2479	8.95123	8.99159	9.00703	9.63081	9.25042	9.27355	9.23181	10.1594	9.64728	9.43345
ANKMY2	7.75519	7.53103	8.10431	7.34444	8.26103	7.07812	8.20998	7.78404	8.22774	8.43243	8.2542	8.06453	8.25403	8.83225	7.88255	7.97356	8.35374	8.33768	8.03346	7.70073	8.51045	7.87725	8.56542	8.34861	8.0815	7.73436	8.07836	7.87965	7.72566	4.875	8.46794	5.67431	7.90679	7.56205	8.07221	7.98549	7.74614	8.26376	8.23107	7.34086	8.70456	7.96722	7.94247	7.47043	8.40312	7.94537
ANKRA2	8.59806	7.77594	8.90067	8.32314	8.8136	9.1062	8.92307	8.01449	9.0318	8.4824	8.87725	8.23415	8.76704	9.20049	8.22655	9.27664	9.19025	8.54723	8.96344	8.83688	9.03828	8.57345	8.7943	8.88918	9.00004	7.85272	8.3255	8.78222	8.6066	6.42244	8.32476	7.14878	7.86951	7.61937	8.60808	9.09721	8.29323	9.12889	9.17789	7.66148	8.44543	8.75909	8.26141	8.34701	7.83801	9.62332
ANKRD1	2.99196	4.81723	6.67554	2.60475	6.34028	6.75706	6.9523	5.70861	7.51397	7.00711	7.82822	1.61786	4.54168	5.32593	5.39062	8.36334	6.97956	7.61967	5.04526	8.79642	5.03533	9.35491	7.56423	4.21676	7.5831	6.77755	5.36342	5.89519	4.72383	4.0967	5.72529	2.50443	6.87195	4.65032	6.77744	5.83068	4.64864	6.71873	6.12193	5.61009	4.32257	6.29804	3.47168	8.55566	4.07789	6.64671
ANKRD10	9.67805	9.0841	9.62489	9.25821	9.96509	9.35836	9.64196	9.26165	9.80891	9.45576	9.81212	9.222	9.64597	9.3618	8.58252	9.92413	9.41859	9.9683	9.79275	9.55522	9.81808	9.59853	9.62282	9.61526	9.65659	8.83516	9.58971	9.52336	9.40305	7.74362	9.27391	8.47032	9.52474	9.28584	9.40545	9.56691	9.61698	9.59097	9.67628	8.95777	9.37452	9.65582	9.58283	9.80375	9.50823	9.49873
ANKRD11	10.1122	10.1007	10.116	10.0928	9.60947	10.456	10.2021	10.524	10.323	9.97755	10.4646	9.40183	10.1707	9.66511	10.2502	10.5412	9.86577	10.2607	10.2101	8.67777	10.5509	9.72294	9.51134	9.11288	9.81569	10.0191	10.271	10.6828	9.69319	9.85051	10.2648	10.0695	10.7244	10.2052	10.4949	10.6613	9.88339	10.1898	10.6046	10.1715	10.0756	10.3848	10.2608	9.97515	10.1742	9.79403
ANKRD12	9.7617	9.16556	9.91329	9.25286	9.85416	9.24157	9.71882	9.65864	10.106	9.93808	10.3498	8.80974	9.35235	8.69642	10.1654	10.0897	10.1097	10.3322	9.88401	9.88978	10.216	9.62694	9.48584	9.49264	9.8887	8.97516	10.0662	9.7941	9.70867	6.74949	10.0557	7.17521	11.1832	9.73601	10.2181	10.3051	10.0861	9.80505	10.6996	8.09282	9.24595	9.72689	9.62498	9.75432	10.2393	9.86464
ANKRD13A	7.80042	8.24624	8.05957	7.89062	7.57016	7.88857	7.9773	8.16094	7.89777	7.74567	8.10834	7.75361	8.30138	7.70013	8.12036	8.05659	7.73666	8.04556	7.98768	7.5588	8.21686	7.90434	7.82657	7.30239	7.46268	8.47063	7.9631	8.06261	8.08788	9.10783	8.02343	8.4578	8.04498	7.77569	7.92431	7.98004	7.78015	7.92079	8.11277	8.11843	7.97074	7.80522	7.73343	7.96672	7.94093	7.74949
ANKRD13B	5.21272	5.0652	4.4218	5.41396	4.87632	4.94898	4.73778	4.7348	4.81505	4.86893	4.58425	4.98992	4.94754	4.79494	4.2779	4.78435	5.07491	4.43216	4.83301	5.42823	4.96406	5.15782	4.57553	5.18009	5.32101	5.51659	5.27429	5.00419	3.82658	7.01387	5.34315	5.31227	3.36755	5.1225	5.07028	4.27761	5.08444	4.05728	4.08694	5.20317	4.13804	4.99618	4.68924	5.94473	4.74095	5.26731
ANKRD17	4.76069	5.08625	5.26706	5.26502	6.06478	5.59081	4.41858	5.98657	5.46235	5.44424	5.11394	5.71213	5.054	5.27777	5.54349	5.47525	5.98297	5.99082	5.73313	4.87785	5.08529	5.32802	5.70023	5.16606	5.13738	5.3934	5.87324	5.68713	5.40309	5.37367	6.02687	5.67413	4.68826	5.41598	4.75364	5.54371	5.80752	5.50613	4.67333	5.63281	5.15093	5.63238	6.52754	5.67642	5.57869	5.7832
ANKRD24	5.48285	4.35601	4.8002	4.95905	4.35841	4.67997	4.07132	4.08974	4.8384	5.51086	4.84912	5.12123	4.59825	4.86245	4.43106	5.18601	4.51078	4.724	4.93604	5.06221	5.95358	5.22553	4.13461	5.10218	4.62932	5.16359	5.39583	4.72035	4.63978	6.29688	4.37153	5.26332	4.7723	5.36603	4.55203	4.62729	4.968	5.09281	5.14603	4.67206	4.70901	4.37101	4.33666	5.50701	4.36571	4.96821
ANKRD26	3.49378	3.33849	3.85748	3.14403	4.17369	2.58576	3.97386	3.63613	4.82652	3.75746	4.46242	3.92516	3.25203	4.5984	3.60054	4.35356	4.43328	4.7067	3.92931	4.1841	3.84778	3.8004	4.67771	4.60164	5.04735	2.09851	4.08317	4.26492	4.07064	0.611505	5.23446	2.03274	4.08994	3.73582	4.66518	4.17793	4.25976	4.05953	3.81102	1.89939	3.42216	4.90552	3.96699	2.83449	4.92188	5.071
ANKRD27	9.38263	9.70553	9.6222	9.56524	9.63566	9.66457	9.76747	9.47422	9.61634	9.90973	8.7688	9.35901	9.54936	9.40152	9.33865	9.76836	9.36854	9.94436	9.46249	9.44875	9.91631	9.67072	9.8542	9.83373	9.92497	9.42785	10.0756	9.49397	9.42799	9.26613	9.66671	9.18928	8.59291	9.24155	9.68145	9.56167	9.84174	9.44274	9.47653	9.83144	9.6889	9.70679	9.81656	9.26828	9.91222	9.31107
ANKRD28	9.82625	8.76418	10.9873	8.47389	9.75568	9.65373	9.46351	9.41832	9.44942	9.59558	10.6318	9.04289	9.53714	9.73211	10.1147	9.94747	9.81403	9.20899	9.36895	9.69878	9.31637	9.59962	9.62793	9.54244	9.52367	9.17817	9.57424	9.32586	9.7865	6.69213	9.49614	7.6844	10.4874	10.5595	9.42348	9.96292	9.61691	9.03885	9.77176	8.2951	9.63965	9.65624	9.49907	11.1068	9.89009	10.1922
ANKRD29	10.1791	9.68394	9.90391	8.88929	10.2928	10.0526	10.0643	10.0737	10.2293	10.3479	9.08676	9.00029	9.75371	8.88677	9.54377	10.7787	10.2289	10.5378	9.61529	9.74962	10.61	10.1393	10.0627	9.81492	10.3355	9.86663	10.5136	10.7116	10.2109	8.26455	9.81973	8.84468	10.3836	9.62075	10.4349	10.0695	10.2254	9.90019	10.3777	9.65642	9.7572	10.3563	9.98677	9.6664	10.2386	10.1501
ANKRD30A	1.97584	1.80181	1.75646	2.6471	2.19126	2.18525	1.97284	2.00671	2.11722	2.4881	2.03622	2.42622	2.08266	2.0772	2.12183	2.48043	2.02539	2.1063	3.18326	1.95358	2.09551	1.94101	1.8544	3.34363	2.01499	2.04906	2.23921	2.11859	2.40709	2.34248	1.74936	2.63986	1.91424	1.88327	2.03759	2.39657	3.1125	1.85194	1.71197	3.49908	1.93104	2.45367	2.23839	2.44507	2.15229	1.96956
ANKRD31	1.93168	4.18218	1.85118	1.71026	1.82398	2.02767	1.9133	1.89385	1.87117	1.9721	1.87461	1.86558	2.36217	1.93781	1.96016	1.95082	1.9397	1.85784	1.96683	1.89826	1.89009	1.90331	1.89826	1.85881	1.93036	1.11393	1.84322	1.93856	1.90793	1.85193	1.84817	2.07593	2.00069	1.82781	1.9276	2.08668	2.00456	1.95146	1.89068	1.96812	1.83409	1.86096	2.10699	1.34997	3.15204	2.13247
ANKRD32	7.1402	7.80988	7.31081	7.4099	7.57526	7.29954	7.67881	7.56556	8.01814	7.14165	7.83771	8.24767	8.58777	7.77098	8.2011	7.69708	7.4001	7.89551	7.73036	7.7721	7.90544	7.28838	7.73561	7.21596	7.29905	7.16185	7.03765	7.32576	7.13975	6.04221	7.76373	6.10347	8.34151	7.53166	7.71218	7.94572	7.23728	7.17345	8.48864	6.22834	7.71854	7.59914	7.54313	7.08307	7.36163	7.723
ANKRD33	6.71252	6.93975	6.80923	6.82096	6.27836	7.24455	6.58012	6.999	6.66678	6.85822	6.76977	6.74507	6.65474	6.0079	6.65352	6.44582	6.55531	6.35769	6.51679	6.76307	6.62544	7.04359	6.1022	6.6604	6.49618	6.9452	6.92531	6.74413	6.87559	7.60419	6.55562	7.29217	6.46111	8.08719	6.36492	6.78788	6.29636	6.62041	6.97741	7.09571	6.46236	6.22435	6.48026	6.82336	6.43545	6.63056
ANKRD34A	2.55571	2.44374	1.97537	2.99661	2.76612	2.46401	2.66471	2.77602	3.44047	2.11185	2.13711	3.87516	3.69797	2.46494	2.55664	2.87959	2.08036	2.97588	3.01465	3.59813	2.69626	2.75742	3.07396	2.09973	3.06595	2.17394	3.72934	4.09103	2.796	2.57412	1.92864	3.57112	2.44273	2.17805	2.32402	2.71699	2.57949	2.55201	2.71964	2.90611	2.98745	3.62404	2.58051	2.23778	2.74191	2.83246
ANKRD35	11.2805	10.4809	10.5461	11.3348	11.0072	10.9261	10.8312	10.75	10.8485	10.7213	11.4158	10.7248	10.3016	12.1767	10.5236	9.82931	10.8827	10.5825	10.7405	10.6447	10.995	10.7205	10.5476	11.118	10.6611	11.0662	10.7293	10.772	9.30119	10.6639	11.0251	10.9594	10.5015	10.4401	10.5923	10.087	10.6857	10.0154	10.8524	10.1793	10.3992	10.7707	10.0708	9.8985	10.6277	10.6333
ANKRD37	11.2357	8.39769	11.1512	11.3365	8.5522	11.4585	9.25501	9.57323	10.1354	9.59419	10.2889	10.5758	10.647	11.0499	11.2286	10.1438	9.27191	10.6382	9.44421	11.518	9.60371	10.9528	9.06602	10.5797	10.9931	11.8911	10.5243	10.2507	9.75851	10.6116	9.65718	10.7531	11.6254	11.3482	9.38828	11.1276	8.95528	9.01412	11.0657	10.0573	10.1031	10.7339	8.6421	11.1934	11.3315	11.6242
ANKRD44	6.19519	6.35399	6.39669	6.11167	6.06442	5.89629	5.81223	6.55749	5.60159	6.46977	5.94677	6.4237	6.70904	5.68447	6.01145	6.39016	6.15948	6.80591	6.00737	6.62444	6.40013	6.82529	6.22727	6.40659	6.71111	5.83925	6.24438	6.39572	5.9288	4.80801	5.9063	5.98111	6.11824	6.59644	6.1657	6.35848	5.83193	6.2221	6.94637	6.31962	6.11694	6.39281	5.73215	5.44972	5.95222	6.15785
ANKRD46	8.72673	8.87784	9.06684	7.78509	9.44121	9.09998	8.98878	9.39071	9.04104	9.59573	8.28307	7.88545	8.14113	9.14809	8.35548	9.14553	9.17833	9.54746	8.8932	8.72673	9.04677	9.03339	9.04629	9.19699	9.60801	8.67766	9.61437	9.43866	8.57667	6.51544	9.2545	7.86777	9.84568	8.41072	9.77782	9.01332	9.26661	8.97381	9.68688	8.50578	9.54029	9.52054	8.80654	7.86251	9.32545	9.07943
ANKRD49	9.3157	9.08524	9.07721	8.41448	9.77888	8.91385	9.77307	9.21469	9.69866	9.44316	9.34099	9.46365	9.07837	9.14028	9.21572	9.26571	9.65974	9.20713	9.71726	9.58239	9.38313	8.71852	9.62439	9.4215	9.44658	8.1898	9.18708	9.42165	9.53632	6.11269	9.5664	7.02626	9.82422	8.69121	9.20176	9.58762	9.7315	9.73862	9.37633	8.46666	9.55957	9.09973	9.68063	8.84511	9.30917	9.07125
ANKRD53	5.5077	4.50474	5.15422	5.20328	4.40984	5.06283	4.40161	4.66232	4.47344	4.75937	5.14641	5.31551	4.75264	4.88978	5.03306	4.97033	4.60475	4.63762	4.45217	5.17057	5.1586	5.19248	4.37981	4.75328	4.51497	5.67337	4.71352	4.3874	5.29371	7.1308	5.02114	5.68107	5.15678	5.77518	4.55179	4.26362	4.72634	4.75242	4.93951	4.9523	4.57787	4.56569	4.58707	6.83867	5.4643	4.77551
ANKRD54	7.97457	8.17413	8.30293	8.763	7.70233	8.1052	8.42953	7.83611	7.61543	7.61325	9.27942	8.49675	7.40649	9.22123	7.90988	7.56857	7.52453	7.39768	7.77988	7.52081	7.51732	7.55246	7.93172	8.37993	7.95918	8.65728	7.69994	7.91964	8.00513	8.6649	8.02667	8.96411	7.63185	7.75954	7.76803	7.75693	7.76281	7.71473	7.71322	8.54363	8.08083	7.65502	8.0134	7.64371	7.83852	7.95423
ANKRD55	2.85426	3.98266	2.08143	5.22772	2.04842	4.25369	3.01962	2.55351	2.46643	2.45742	2.76191	4.08559	2.96311	2.82489	2.15839	2.88376	3.17443	2.80201	2.38613	4.38837	3.32269	3.22558	3.42679	2.3278	3.70702	2.26775	1.85704	1.97248	2.22857	4.28356	1.99374	3.13526	3.0021	4.10133	2.19221	3.16199	3.45322	2.18594	1.62339	2.28578	2.49154	2.34967	2.50076	3.47317	2.9516	5.05122
ANKRD7	1.76168	2.55042	1.92304	3.4284	3.344	2.34395	1.75865	2.16879	2.61653	1.84109	2.515	2.92123	3.02863	2.81656	1.60215	2.81865	3.28608	2.18955	2.07206	2.10466	1.7841	1.8921	1.73016	1.76991	1.88622	5.18303	1.73064	1.74562	1.71704	1.72859	2.67674	1.91266	2.35521	1.46444	1.78978	2.04131	1.79174	2.44078	3.58378	2.18974	2.38184	2.07783	1.61266	2.20658	1.52316	3.64742
ANKS1A	11.9358	12.0648	12.3004	12.405	11.7001	13.2274	11.7606	12.1896	11.9769	12.3487	11.9434	11.216	11.5293	11.8589	11.3538	12.4902	12.38	12.0206	11.3407	12.2527	11.6624	12.691	11.6731	12.1987	13.0124	12.6904	12.2281	12.1748	11.7732	11.8602	11.7569	12.5654	11.8202	12.2676	12.0657	12.9381	12.1098	11.4692	11.9438	12.6568	11.4966	12.589	11.9498	11.8053	11.807	13.5015
ANKS1B	3.26321	1.92637	2.1269	2.38634	2.29208	2.10751	1.9977	1.96021	2.65239	2.03775	2.45738	1.94222	2.70846	2.60248	1.9847	1.97241	1.98538	2.12678	2.39899	2.44206	1.99573	2.05621	2.02266	2.05238	2.15619	1.47302	1.91714	2.01918	2.1363	1.05084	1.92713	2.16718	2.7744	1.91901	2.39377	1.99086	2.30091	2.02603	2.19305	1.95545	1.90101	3.39519	1.86479	1.47743	1.99501	2.978
ANKS4B	1.88641	1.67445	3.08298	1.71062	1.91669	1.97515	1.91228	1.87243	1.83731	1.95097	1.92952	1.92752	2.44595	1.9333	1.9293	2.30789	2.06111	1.94602	1.8555	2.01825	1.99165	2.03623	2.01468	2.07776	1.81873	1.524	1.87548	1.98366	1.90544	1.94308	1.91543	2.00248	1.95622	1.73008	1.99197	1.91764	1.94992	1.96642	1.58996	1.89482	2.70701	1.94897	3.96719	1.3807	1.95885	1.87295
ANKS6	11.202	10.9251	10.9094	11.6912	11.2892	11.3278	11.4047	10.7588	10.9214	10.8902	11.479	10.7337	10.7142	11.2921	10.8381	11.2126	10.6902	10.5256	10.9131	10.7662	10.9857	11.2161	10.5879	11.154	10.7035	11.0034	10.6736	11.4042	10.824	11.0249	10.8593	11.4997	11.4242	10.8496	10.837	10.7875	10.8314	10.9185	11.3079	11.0923	11.2104	10.8301	11.2165	10.841	11.0554	10.8998
ANKZF1	9.07024	9.12468	8.74912	9.30298	8.66374	8.7213	9.12072	9.12899	8.74858	9.07819	8.82344	9.14865	8.37419	9.50006	8.33073	9.0363	8.41974	8.63506	8.89508	8.89937	8.79229	8.68919	9.22275	9.34776	9.08428	8.70605	9.00903	8.93481	8.81914	9.1654	8.48298	9.62786	7.6036	8.14827	9.30427	8.77071	9.07626	9.18527	8.3322	9.31189	8.61702	8.60703	9.06659	8.34498	8.16008	8.56547
ANLN	3.93901	4.41598	3.48364	4.75432	4.68436	3.1911	4.99183	2.45395	4.41642	3.34364	3.46655	5.777	4.94648	3.77866	4.35397	4.68941	5.24926	3.44541	4.65848	5.8924	4.56185	3.94168	4.32167	2.75361	3.42171	2.11585	3.08271	2.98964	5.72987	1.56573	6.25687	1.90995	2.93501	5.21627	4.76301	4.13405	4.37028	3.15938	3.3136	2.51155	3.73025	4.72547	5.69025	4.32789	4.18175	4.71815
ANP32A	6.9736	7.47008	7.41377	7.43931	6.9459	7.1375	7.43027	7.46809	6.89146	7.2648	6.99756	6.96071	7.54817	6.45742	7.07813	7.42523	7.09448	7.63392	7.32164	6.7367	7.21036	7.32514	6.6966	7.2542	7.55783	7.18808	7.67908	7.64464	7.58563	8.07458	5.95715	7.5312	5.33379	7.32616	7.32092	7.50169	7.32489	8.03267	6.56433	7.77928	6.63048	7.32345	6.78536	7.62296	7.52835	6.62856
ANP32B	11.2902	11.2995	11.1394	11.4743	11.1815	11.1485	11.3099	11.1918	11.0258	11.1655	10.9225	11.1905	11.0554	11.0464	11.3638	10.8363	11.3874	11.2912	11.2096	10.9565	11.2453	11.1754	11.1561	10.7692	10.9045	11.3084	11.1188	10.7382	11.0456	11.087	11.5432	11.162	10.1909	11.1668	11.197	11.2721	11.1935	11.2634	10.9157	11.3823	11.165	11.4102	11.1808	10.8096	11.1903	10.9706
ANP32C	5.69677	6.12609	5.69531	6.07367	5.45311	5.76652	5.84584	6.13933	5.24128	5.74542	5.7517	5.25092	5.97817	5.27584	5.83421	6.07637	5.62977	5.87603	5.98272	5.56061	5.45474	5.66248	5.4472	5.36416	6.31866	6.44911	6.15289	6.02328	6.01218	6.23465	5.33687	6.46139	4.65483	6.01577	5.64238	6.00773	5.49876	6.2673	5.13951	6.26157	5.58908	5.64802	5.47848	5.93269	5.86463	5.25511
ANP32D	6.22174	6.5941	6.67952	6.50048	6.24878	6.43335	6.48879	6.63317	6.2731	6.59131	6.24064	6.21485	6.62753	6.17455	6.60402	6.93979	6.69868	6.74101	6.59841	6.36048	6.25494	6.41279	6.25932	6.54798	6.72201	6.50852	6.88122	6.74822	6.58911	7.30977	6.00543	6.89072	5.37727	6.59628	6.75114	6.48252	6.67681	6.7667	5.99683	6.73778	6.16599	6.56907	6.6292	6.53827	6.68188	6.21756
ANP32E	8.03751	7.89417	8.15206	7.63251	7.76741	7.54533	8.10113	8.19703	8.4422	8.27304	9.18336	7.8968	8.51331	8.22853	9.27857	8.2879	8.5027	8.81951	8.25239	8.61273	9.2918	8.55033	7.77047	7.14401	7.75822	8.28619	8.38469	8.09578	7.97602	7.72779	8.75175	7.14844	8.98193	8.36952	8.53075	8.45504	8.31602	8.23236	9.12354	6.64557	8.50215	8.80743	7.49318	7.85657	8.47107	8.11918
ANPEP	9.1811	9.59895	8.55184	9.10085	8.87603	7.63653	8.7482	8.8829	8.65776	9.01911	8.72188	10.5197	9.98662	8.56151	9.66127	6.53403	8.74974	7.98253	9.50818	7.81871	7.74406	9.87115	8.44775	9.04833	9.50424	8.10326	7.7924	8.26385	11.0231	10.3014	9.49519	9.3448	9.06992	9.84569	9.16445	9.14243	8.7569	8.65915	7.41012	10.0277	8.82415	7.73836	9.68875	9.84709	8.8612	8.27234
ANTXR1	11.5523	10.9786	11.1669	11.3869	12.1118	11.7093	11.7823	11.1956	11.2505	11.4033	11.3755	10.6459	11.1808	11.6758	11.5805	10.7667	12.1247	11.4793	11.5452	11.4436	11.3799	11.5268	11.1217	11.0086	11.2171	11.1948	11.2647	11.2333	10.4355	9.76219	11.9818	10.4924	11.5765	11.5461	11.1349	11.5031	11.0114	10.1455	10.9767	11.0182	11.1744	12.2074	10.8042	11.1613	11.8829	11.749
ANTXR2	5.96169	6.31952	6.07187	5.88347	6.46755	6.13247	5.85789	6.09692	6.22619	5.98717	5.59212	5.93866	6.3214	5.62555	6.54396	4.75216	6.13337	6.5945	6.15773	6.08694	5.92943	5.46677	6.05064	6.45132	6.3961	5.98218	6.32862	6.07696	6.04915	5.50551	6.22662	6.03472	6.3248	5.97253	6.59524	5.99035	5.97953	5.98717	6.33621	5.64986	5.79272	6.12664	5.88527	5.99247	6.51971	5.72193
ANXA1	14.2586	13.7732	14.9837	13.2683	14.4476	14.0231	14.5207	13.6842	14.2097	14.3217	15.1518	14.5662	14.4357	14.4014	14.5939	13.985	14.3054	15.1517	14.2795	14.6143	14.0401	14.8252	14.4846	14.4782	15.1387	13.6617	14.2163	13.9887	14.7899	10.3607	14.5882	11.2998	14.078	14.7307	14.0671	14.5343	13.8966	13.6522	13.9776	13.1313	14.7342	14.6333	14.1168	14.6488	15.1243	14.7175
ANXA10	2.52968	1.54367	1.76728	2.15917	3.15935	2.03658	1.81898	2.11541	1.746	1.96487	1.97528	4.30057	3.51872	2.30441	1.78415	1.77679	2.01834	2.30021	1.79496	2.61984	2.36616	2.03539	2.68671	2.69393	1.67846	2.31218	2.77623	1.87087	3.23846	3.33044	1.70187	2.13925	2.10902	2.88693	2.13953	1.90147	1.9667	1.88421	3.12765	2.51908	3.78034	1.9667	10.8354	3.77961	3.32372	2.83141
ANXA11	8.83804	8.98025	9.06785	9.01869	8.57924	8.96215	8.83253	8.98552	8.50032	9.05198	8.72297	7.75565	8.63721	8.75824	8.49549	8.61097	8.47171	8.70566	8.55157	8.3104	8.52357	8.54077	8.86416	8.65342	8.82824	8.99257	8.88268	8.87121	8.44796	8.88543	8.77422	9.37923	8.50627	8.26639	8.59345	8.52225	8.92688	8.35604	8.67692	9.20453	8.70522	8.61318	8.88081	8.11939	8.9367	8.0937
ANXA13	3.59022	1.44147	2.10685	6.71312	3.91567	3.28934	5.8666	2.6168	1.46648	2.08677	4.34248	5.8088	2.53542	5.84954	3.60254	1.31719	1.27111	1.79349	2.31056	3.76752	1.97117	2.20471	3.55845	6.15316	2.28814	4.57787	1.5464	1.7046	2.38648	3.38846	2.77919	5.19982	2.25315	4.66931	3.28992	3.92035	1.77068	1.9702	3.53841	3.44997	2.64059	1.94378	4.5615	4.06509	3.56013	2.97724
ANXA2	10.568	10.9422	10.6355	11.7298	10.1449	11.0775	10.8093	11.3947	9.86436	10.5338	11.5315	10.3495	11.4241	10.0769	9.97508	8.95459	10.2918	10.1056	10.722	8.44898	10.1628	10.0752	9.03441	9.98252	10.6097	10.444	10.4669	10.6674	11.6896	11.4514	10.1579	11.1238	10.0254	11.1514	10.1459	11.3936	9.37883	10.9305	12.3888	11.5734	11.3422	10.2694	11.154	11.2258	10.5382	9.87575
ANXA2P1	11.8211	11.803	11.6025	12.0057	11.8739	11.8997	11.8468	11.4984	11.8055	11.6773	12.0257	12.117	12.4921	11.7628	11.6045	11.8849	11.6743	11.6364	11.9724	10.9806	11.4652	11.4333	11.7699	11.6733	11.7253	11.824	11.5581	12.1298	12.4216	11.7154	11.8273	11.5947	10.1081	11.7756	11.5061	11.8382	11.643	11.5685	11.2518	12.1394	11.972	11.6301	12.1583	11.84	12.1469	11.4195
ANXA2P3	9.10138	9.47492	9.05578	9.89596	9.19086	9.58522	9.03369	9.1684	8.72626	9.01312	9.71338	9.38937	9.91255	8.9115	8.63439	8.97435	8.79985	8.62379	9.28689	8.0734	8.47524	8.78987	8.71299	8.83576	9.12464	9.18072	9.09692	9.75775	10.1378	9.89245	8.9752	9.60617	7.60416	9.39703	8.47941	9.5855	8.3868	9.02743	9.18413	9.94734	9.60617	8.87377	9.72362	9.49772	9.16563	8.48254
ANXA3	12.2053	12.1398	12.2598	11.5171	12.4808	12.7605	12.5049	12.5167	12.4613	13.0467	11.586	10.3578	11.7545	11.673	11.9681	12.9174	12.3953	13.068	11.9628	11.6156	12.3308	12.1844	12.5483	12.5259	12.7085	12.3693	13.0821	13.0364	12.3038	10.6678	12.2644	11.2651	12.2416	11.8263	12.8207	12.7892	12.662	11.9412	12.7796	12.2288	12.298	12.771	12.5949	11.8543	12.8413	12.086
ANXA4	12.1448	12.5342	12.3482	12.4202	12.9708	12.4954	12.9375	12.2624	12.4498	12.5131	12.7067	12.3154	12.7574	12.508	12.8166	12.3698	12.381	12.1033	12.8485	12.0883	12.4862	12.3943	12.5272	12.631	12.2481	12.4122	12.3158	12.6423	12.6158	11.915	12.8359	12.0393	12.4054	12.3577	12.0591	12.3959	12.7187	12.3811	12.4122	12.1712	12.6344	12.4766	12.6134	12.4512	12.6907	12.5148
ANXA5	13.3582	13.2866	13.4496	13.1701	13.4544	13.1006	13.4858	13.3791	13.2226	13.3328	13.2481	13.1299	13.6168	13.2036	13.021	13.2536	13.1775	13.293	13.4112	13.0732	12.9402	13.364	13.5296	12.9621	13.2722	13.1698	13.0058	13.0353	13.7053	13.0405	13.367	12.9282	12.1191	13.7951	13.2908	13.2289	13.16	13.2216	12.5601	13.6959	13.4827	13.4615	13.4022	13.5649	13.3069	13.3332
ANXA6	9.88129	10.2599	9.87729	10.268	9.59918	10.5497	10.0758	10.5871	9.46906	10.2934	9.65458	9.19782	10.3154	10.0339	10.1593	9.98675	9.96765	10.5356	10.0533	10.2098	10.3114	10.2885	9.35159	10.0064	10.0685	11.3447	10.7219	9.55665	9.13543	10.988	9.21581	10.8211	7.90373	10.6233	10.1133	9.89428	10.0052	9.74395	8.92903	10.2481	8.41322	10.4406	8.99576	9.56021	9.96007	9.89283
ANXA7	11.1225	10.9093	10.8146	11.3413	11.084	11.1463	10.9861	10.6165	11.2071	10.7168	11.5385	11.1228	11.3751	11.4077	11.2788	10.5428	11.1533	11.049	11.0942	10.6222	11.0483	10.6421	10.5095	10.6896	10.5986	10.8808	10.5102	11.1702	11.1588	10.2008	10.7186	10.5609	12.0031	10.8339	10.6554	11.1306	10.6105	10.6996	11.697	10.8245	11.3877	10.7519	10.7919	11.2558	11.2069	10.7555
ANXA9	4.96056	4.69683	3.86221	6.16419	5.72636	4.56901	4.60457	4.83691	4.26166	4.50648	4.78322	5.44939	5.29559	4.30947	3.94751	4.64713	4.73419	4.28874	4.32972	5.06537	4.60693	4.35327	4.68041	4.8169	4.88935	4.24835	3.88989	4.77203	4.74177	3.81111	5.05241	5.00555	5.70033	4.76344	4.46997	3.78167	4.799	6.08635	5.04669	4.61576	4.74624	4.78098	5.40735	5.04947	4.41484	4.33314
AOAH	8.14073	8.80022	8.11958	7.95655	7.28098	7.82257	7.45032	7.88562	7.21236	7.52178	7.47221	9.7433	9.46798	7.71691	8.21139	7.00961	7.51632	8.33038	7.66186	9.48503	8.53887	8.75978	8.10632	8.61255	8.29342	7.9013	7.15711	7.48316	7.5222	9.80466	7.43622	8.41616	7.14006	9.07471	7.63113	8.19114	8.2044	8.52288	7.99571	8.25639	7.7267	7.61398	7.77216	8.09884	8.06977	7.83857
AOC2	3.62771	4.27827	3.57185	2.81874	3.73448	4.22739	3.64475	4.73599	4.5781	3.28465	3.54107	3.47525	3.3133	2.87779	2.49003	3.21064	4.02676	3.96361	3.22134	3.47718	3.02793	3.8005	3.1833	3.98665	3.58033	4.12217	3.94415	3.76565	3.72877	5.1682	4.13021	4.05005	3.80737	3.76947	4.08684	3.81744	3.85074	3.46896	4.3197	3.88762	3.4163	3.4888	2.75505	4.23243	4.46617	3.91163
AOC3	13.3266	13.2879	13.5059	12.9534	12.9897	13.7878	13.4662	13.676	13.355	13.6924	12.9386	11.3399	12.5505	12.829	13.054	12.3499	13.2918	13.3447	13.1382	12.7185	13.1612	13.2346	13.3028	13.3679	13.4782	13.7939	13.7791	13.6874	12.6212	12.8156	13.3833	13.4948	12.9315	12.9166	13.5183	13.4119	13.4068	12.8504	13.0775	13.4832	13.0442	13.4037	12.8159	12.8646	13.4738	13.6675
AOX1	11.6895	8.9139	8.67327	10.3476	10.6829	10.6313	10.0092	8.74048	10.1977	9.58446	9.28139	10.9263	9.38061	9.45333	9.4604	7.14475	8.79708	8.10134	8.92496	8.88635	8.5208	9.28612	8.1042	8.86897	10.4658	8.97821	9.30152	9.40646	7.95855	8.67448	9.33804	8.77689	8.85423	9.55244	8.7352	8.78636	8.9473	7.31798	8.96845	9.07952	7.77616	9.31912	8.08594	8.51189	9.22638	8.87414
AP1B1	8.28472	8.75688	8.04053	8.488	8.10172	8.45269	8.21301	8.37232	7.90874	8.04097	8.01104	9.27383	8.86463	8.18516	8.15553	8.06422	8.23553	7.95523	8.35456	8.40215	7.76225	8.27507	8.29448	8.11411	8.08666	8.30906	7.77146	8.0083	8.67637	9.66417	7.93922	8.90794	7.65184	9.0507	7.82639	8.07014	8.02014	8.44776	7.60124	8.84775	8.16367	8.031	8.26893	8.51289	7.97279	8.07913
AP1G1	10.5218	10.0643	10.8565	10.0739	10.6164	10.2378	10.3852	10.0487	10.5707	10.4662	11.0429	9.90097	10.6949	10.5726	10.6276	10.8953	10.4924	10.6375	10.2817	10.5949	10.8433	10.4662	10.3324	10.2194	10.4246	10.4945	10.6108	10.5243	10.3994	8.38169	10.5217	8.94344	10.1294	10.3954	10.4313	10.2292	10.5325	10.4113	11.0216	9.44405	10.5709	10.5511	10.2755	10.527	10.6133	10.459
AP1G2	8.70902	9.17728	8.6628	9.0277	8.70795	8.62755	8.94247	8.73718	8.5923	8.71031	8.46934	9.34746	8.76598	8.96461	8.29459	9.14358	8.58913	8.41474	8.97611	8.87271	8.95085	8.7044	9.20042	8.99127	8.87182	7.96331	8.73901	8.69429	9.34456	9.18377	8.5493	9.59155	7.91581	8.84769	8.88271	8.56693	8.82714	9.11852	8.38227	9.06747	8.80575	8.60068	9.18376	8.82994	8.59309	8.73836
AP1M1	10.2339	10.8216	10.1963	10.466	10.1412	10.5517	9.94963	10.605	9.99433	10.2929	9.88761	10.5644	10.2382	10.0024	9.92587	10.3674	9.96068	10.0977	10.1635	10.0608	9.8925	10.0968	10.2214	10.1268	10.1874	10.4388	10.1932	10.0792	10.2847	11.097	10.0641	10.657	9.08269	10.3904	10.3274	10.1229	10.1928	9.92543	9.58821	10.7625	10.0119	10.2798	10.198	9.9409	9.93703	9.86513
AP1M2	8.65882	8.89104	8.5472	9.19881	8.27896	9.04293	9.14604	8.63766	8.12284	8.73408	8.96766	8.79087	8.23336	9.44224	8.54827	9.0184	8.74459	8.11214	8.48688	8.07164	8.16673	8.57626	8.31203	8.76862	8.29268	8.77676	8.41381	8.87841	8.99648	9.91195	8.38098	10.0586	7.94251	8.46608	8.39593	8.60337	8.64824	8.81142	8.69061	9.35798	8.86236	8.48214	9.48991	8.6959	8.55709	8.56227
AP1S1	6.45425	7.26489	7.36415	7.24108	6.66383	6.93016	7.42113	7.57338	6.28402	7.4941	6.19738	6.6295	7.64238	7.22112	7.12188	7.22427	7.20098	7.07459	7.0517	7.19251	7.11277	7.40478	6.36306	7.22976	6.79132	7.20828	7.81717	6.41268	7.61179	8.89929	6.75023	8.35204	6.05295	7.09175	7.45977	6.80254	7.16204	7.62872	6.21482	7.66889	6.44701	7.37454	6.77394	7.57373	7.38702	7.16624
AP1S2	10.2223	10.5418	10.7846	9.66083	10.8948	10.054	10.1708	10.254	10.2989	10.4692	9.86404	11.0403	11.3753	10.1324	10.4915	10.2179	10.3592	11.1872	11.1476	10.7726	10.7212	10.9513	10.7129	10.2754	10.797	10.0125	10.5067	10.6685	10.835	7.72272	10.8086	8.43178	9.97266	11.1349	10.8438	10.3015	10.5178	10.4492	10.7818	9.46812	10.5207	10.6102	10.3239	10.526	10.867	10.4551
AP1S3	6.33393	5.72419	6.35053	5.87388	7.06921	7.11801	6.50876	6.65942	6.31075	6.40018	6.84803	6.12251	6.7253	6.74214	6.77848	7.56887	6.98381	7.38409	6.14398	6.73726	6.71725	7.12594	6.89793	7.33639	6.50023	7.01968	7.25745	7.06946	6.27952	5.37198	6.58317	6.4896	6.82327	6.55774	7.0941	6.94233	6.90598	6.2827	6.47777	6.25634	6.20718	6.70737	6.53608	5.9444	6.63806	6.99284
AP2A1	7.51931	7.28976	7.04965	7.44041	6.88225	7.29253	6.84354	7.06838	6.88841	7.22904	6.77845	7.43584	7.14328	7.12216	7.15	7.00604	6.80036	7.35271	7.02179	7.24697	7.24857	7.35511	6.9527	7.10857	7.00088	7.29858	7.26181	6.94939	7.2054	8.57488	6.60614	7.71709	6.6831	7.36341	6.97588	6.92199	7.0283	7.01665	7.05093	7.73719	6.78176	7.14614	6.81613	7.04931	7.04004	6.89469
AP2A2	11.7792	11.6614	11.5672	11.599	11.9253	11.6022	11.501	11.747	11.5183	11.8145	11.1704	11.7369	11.1971	11.4586	11.3756	11.8433	11.4613	11.0213	11.5664	11.6253	11.8097	11.6791	11.5587	12.0131	12.0879	11.7077	11.8145	11.6277	11.5324	11.4381	11.7647	12.032	11.4405	11.6861	11.6579	11.5164	11.7621	11.2824	11.1719	11.4856	11.0351	11.7372	11.7979	11.0682	11.5835	11.5925
AP2B1	8.87807	9.88521	10.0836	9.95673	9.52633	9.95614	9.84378	10.1958	9.35012	9.92452	9.22891	9.11596	9.62337	9.37762	9.29946	9.91875	9.56651	9.57701	9.73043	9.1743	9.75813	9.59921	9.10122	9.78445	9.94151	10.0392	10.1404	9.42614	9.74458	10.3958	9.22911	10.2119	8.47732	9.67213	9.97206	9.37566	9.43518	9.36623	8.95752	10.5272	9.27095	9.65716	9.7874	9.46209	9.51769	9.80999
AP3B1	10.469	10.1136	10.1128	9.71555	10.4816	9.74293	10.5968	10.2169	10.069	10.4535	9.91682	10.9302	10.5606	10.3986	10.1183	10.3539	10.4257	10.1326	10.3722	10.664	10.2772	10.628	10.5805	10.1268	10.1923	9.94514	10.1189	10.1239	10.7742	8.5726	10.584	8.53208	10.006	10.3538	10.4359	10.3044	10.1056	10.4881	9.85693	9.70891	10.6637	10.3666	10.5432	10.3173	10.1735	10.5346
AP3B2	3.7239	3.90814	3.4863	4.18804	5.59942	4.01415	5.24678	3.53806	2.9622	3.68541	4.12262	4.35596	3.32355	5.09709	3.3654	2.97204	4.01375	2.28791	2.75337	3.22177	2.66	2.97831	2.6763	4.66373	2.91717	3.11219	3.32092	3.03482	4.24952	4.95044	4.45146	3.90042	3.05679	2.76306	3.12242	2.10156	3.69513	4.67133	2.77276	4.58828	2.35779	2.67995	2.72663	3.53137	3.24926	4.29732
AP3M1	7.4457	7.72852	7.70978	7.01781	8.04658	7.27358	7.86135	7.54378	7.90113	7.79955	7.61563	8.58771	7.87796	7.52571	7.7858	7.86872	7.86654	8.00184	7.83511	7.92533	7.76647	7.74417	7.83322	7.57759	7.88816	7.46508	7.64682	7.74927	8.2219	8.05124	7.92431	6.55727	7.22082	7.95107	7.80422	7.81107	7.90478	7.91206	7.23567	7.64449	8.88502	7.8306	7.96351	8.39956	8.03929	7.85435
AP3M2	8.50267	9.07126	9.22691	8.53335	8.92872	8.74561	8.86854	8.95986	9.08115	9.08408	8.85671	8.6187	8.29182	9.38204	8.49077	8.8209	8.73274	8.90237	8.55501	8.41077	8.80754	8.52024	9.07635	9.23791	9.50334	9.08548	9.2481	9.1398	8.97039	9.20677	8.98831	9.1103	8.43641	8.5082	9.20256	8.9622	9.03081	8.74959	8.75128	9.33719	8.83611	8.99077	9.16006	8.77312	8.67261	8.70159
AP3S1	11.8795	11.4241	11.5664	11.6807	12.1616	11.8183	11.7159	11.0682	12.0041	11.7963	11.9195	12.0288	12.198	11.9382	12.0012	11.6702	11.2609	11.818	12.0309	12.365	11.799	11.7149	11.6101	11.5139	11.5545	11.2552	11.4585	11.5815	11.7388	8.86439	11.8683	9.82502	12.084	11.8109	11.64	11.6508	11.539	11.6009	11.9482	10.5821	11.8765	11.8289	11.897	11.8105	12.0276	11.9545
AP4B1	8.80148	9.12949	8.95356	9.11067	8.93494	8.62619	9.12486	9.01741	9.3943	9.39903	8.88942	9.32498	8.96657	8.80015	8.8492	9.29394	8.99223	9.28182	9.07801	9.43642	9.4144	9.18383	9.37568	9.56752	9.27358	9.07313	9.3844	9.00633	9.14245	9.20541	9.2026	8.98416	9.4645	8.83178	9.45785	8.79483	9.24399	9.38292	9.26322	9.33429	9.20511	9.25906	9.35838	8.51726	9.07298	9.29527
AP4E1	9.33891	8.7842	9.1145	8.61566	9.45423	8.72742	9.15754	9.03361	9.63826	9.17431	9.11435	9.51345	9.77718	9.27286	9.30932	9.53724	9.38609	9.27939	9.39649	9.70016	9.475	9.50231	9.45912	9.38759	9.45004	8.62086	9.29304	9.26945	9.64301	6.77321	9.37527	6.83198	10.1381	9.06489	9.37111	9.28058	9.27434	9.39441	9.58034	7.801	9.372	9.45452	9.06433	9.41682	9.20985	9.34202
AP4M1	8.4015	8.85849	8.56195	8.84284	8.36783	8.68301	8.78873	8.82003	8.40773	8.53951	8.55584	8.39601	8.38092	9.05516	8.13629	8.41365	7.7149	8.21735	8.41409	8.18905	8.28991	8.05777	8.89383	8.75133	8.59846	8.88586	8.80931	8.82065	8.55372	9.41086	8.44887	9.62355	7.85043	8.3568	8.96976	8.44102	8.70221	8.37556	8.15936	9.27983	8.37681	8.32058	8.74447	8.21448	8.58765	8.62042
AP4S1	5.2637	5.78878	5.92542	5.52101	5.7259	5.79957	5.73868	6.0094	5.92875	5.88333	6.06267	6.06095	5.94765	5.59897	6.0306	5.93914	5.97201	6.10519	5.98417	5.83662	5.66222	5.86561	5.39343	5.91598	6.17027	5.43016	6.07738	6.258	5.84854	4.48547	5.65256	5.07825	6.83381	5.67553	5.9483	6.27411	6.10691	6.00231	6.47281	5.33007	6.17456	5.94261	6.27583	5.92489	6.16251	5.96011
APAF1	7.10541	6.59274	6.98203	6.39606	7.17403	6.54146	6.84177	6.69603	7.38794	6.88714	6.79807	6.29011	7.14039	6.75649	7.37769	7.25216	6.52724	7.62533	7.22656	7.33396	7.21114	6.9647	6.84657	6.84411	7.2941	6.69279	7.12709	7.17191	6.66708	5.41782	6.97543	6.08257	6.68888	6.91583	7.08183	7.12352	7.24657	6.67949	7.41594	6.07944	6.75873	7.23941	6.60964	7.06954	7.56376	7.12385
APBA2	6.18885	6.48095	5.80187	5.54101	6.1148	6.90629	5.39337	5.23533	5.49725	5.72829	5.01412	5.53714	5.8854	5.15777	4.99952	5.39014	5.45664	5.35454	5.76935	6.87845	4.94229	5.96763	6.04812	4.91188	5.31915	6.09304	4.11407	4.30065	5.03483	4.75536	4.97856	6.4772	4.44314	5.89013	5.62172	4.27328	5.89136	5.79942	5.40974	6.12322	5.97945	6.2877	6.37719	5.38998	5.59164	5.60979
APBB1	8.71133	8.81801	8.6963	9.28483	8.63394	9.36538	8.56499	9.07705	8.45135	8.79755	9.61442	8.52834	8.18029	9.03526	8.50271	8.45482	8.30586	9.15101	8.58319	8.58886	8.4909	8.72254	8.5174	9.25872	8.94158	9.26611	8.88285	9.13625	8.19255	9.87796	8.36526	10.069	7.4006	8.83877	9.01548	8.8027	8.84277	8.09578	8.48272	9.44461	8.42498	8.89208	8.51134	8.20442	8.55359	8.58582
APBB1IP	9.0919	9.47425	8.4648	9.27665	8.43905	8.17184	8.58136	8.87061	9.40527	8.14481	7.89546	9.59745	9.97623	8.2405	9.32963	8.12471	8.10915	9.05269	9.34137	9.42661	9.18016	8.70522	8.92987	8.57312	8.45076	7.79618	7.82193	8.39568	9.0948	9.70009	9.16264	8.61302	8.66394	8.61478	8.51525	9.10674	8.41075	8.87432	9.31715	8.72587	9.07705	8.12208	9.00886	8.86597	8.53388	8.00947
APC	6.01913	5.84038	6.00925	4.84833	7.2297	5.84864	6.33802	5.85179	6.33679	6.86142	5.33799	5.67979	6.26149	6.37259	5.76608	6.69155	6.71595	6.97568	5.97908	6.56338	5.92819	6.30757	6.78187	6.10993	6.89004	5.18972	6.38671	6.37451	5.89321	2.28647	6.71123	3.08611	7.24382	5.89531	6.58464	6.12076	6.6779	6.01529	6.52217	4.83297	6.82878	6.64677	6.42594	5.48818	6.74987	6.49274
APC2	4.82133	3.79423	4.40708	4.59841	5.1214	4.7023	4.10365	3.94173	4.09127	4.12583	4.96176	5.11645	4.41897	5.37146	4.47464	3.6662	3.88407	4.72488	3.70019	5.57536	4.00204	4.16198	4.32191	4.72557	4.50804	4.85213	3.9853	3.72267	3.99283	4.53919	4.91462	4.83896	5.12318	4.23981	3.11907	3.75624	4.98652	3.54382	3.93313	4.19476	4.16505	4.62802	4.24348	3.50975	3.74361	4.51938
APCDD1	11.6315	10.2055	10.222	11.4323	11.3346	11.1411	10.7114	10.2713	10.5037	10.7564	10.4307	10.6958	10.3249	11.1388	10.0322	9.79452	10.4914	10.4495	10.516	10.4456	10.0175	10.5218	11.063	10.9241	10.44	10.9938	10.9154	10.5436	10.182	10.72	11.057	10.6093	11.2912	10.3264	10.8257	10.6515	10.2789	9.91837	10.2979	10.5267	9.68107	10.9746	10.3156	10.0049	10.1892	10.9896
APCDD1L	2.21516	1.94928	2.14553	3.59808	2.18731	2.12373	2.89681	2.01051	2.86496	2.31216	3.51683	5.08539	2.84583	3.8295	2.50435	1.65194	1.72703	2.30017	3.24012	2.61502	2.36932	2.51124	2.27462	3.57774	2.39697	2.62943	2.02044	2.77221	2.13015	1.95178	3.23722	3.03995	2.40153	1.59768	2.65159	2.21298	2.55338	2.28334	2.39318	3.02869	3.60934	2.22763	1.88287	1.33939	2.71293	1.9439
APCS	3.59005	3.87098	3.87604	3.73431	3.5032	4.32269	3.91602	4.14163	3.75872	3.47021	4.12979	3.19251	4.13417	3.00204	3.21648	4.02487	3.82799	3.44981	3.84017	3.51429	4.20872	4.11675	3.00269	3.88732	4.68604	3.80867	3.51187	3.67998	3.92254	4.97771	3.58455	3.98032	3.41514	3.81491	2.98368	3.49388	3.63301	3.74269	4.17249	4.19624	3.48214	3.13763	3.75676	4.1708	3.24862	3.72499
APEH	10.1865	10.4121	9.83022	10.2469	10.0361	10.42	10.2268	10.5197	9.74261	10.0531	9.48657	10.8633	10.0618	10.0175	9.94858	9.90572	10.1254	9.96344	10.2574	9.88489	9.84872	10.1575	10.2351	10.0712	9.94013	10.2946	9.79489	10.1437	10.2738	11.1714	9.89874	10.9024	9.81411	10.3726	10.0068	10.0465	10.0136	10.1492	9.74628	10.7012	10.0516	9.84455	10.3644	9.89325	9.93764	9.94637
APEX1	9.5426	9.82861	9.1601	9.95939	9.66345	9.76753	9.60887	9.47898	9.23111	9.47346	9.31535	9.90624	9.70072	9.16054	9.53115	9.33953	9.6625	9.4803	9.61989	9.53532	9.38966	9.60865	9.35229	9.29418	9.16471	9.67679	9.28888	9.32185	9.56333	10.447	9.4416	9.93657	8.67252	9.39437	9.4201	9.31502	9.49982	9.56322	9.18416	9.86302	9.39121	9.60093	9.76478	9.85067	9.42211	9.51503
APEX2	9.12058	9.50212	9.09287	9.0914	9.05938	9.05212	9.0962	9.36313	9.1223	8.96138	8.82914	9.62305	9.24629	9.16527	9.17813	8.944	9.18128	8.70761	9.05557	9.46483	9.19359	9.00213	9.12722	8.98625	8.83415	9.33001	9.0568	8.86842	9.24407	10.2532	9.42039	9.73645	9.34811	9.13813	9.21686	9.00287	9.17291	9.26106	8.93518	9.55964	8.95202	8.82064	9.08068	9.04756	9.16529	9.20024
APH1A	7.58462	8.01634	7.83264	7.7862	7.55109	7.78262	7.70396	7.68595	7.72718	7.43728	7.11353	7.71264	7.67836	7.04821	7.59371	7.61779	7.51352	8.25154	7.71329	7.60121	7.43283	7.66501	7.48936	8.08738	7.41125	7.57659	8.09682	7.55261	7.70819	8.30242	6.95903	8.30589	7.08239	7.63222	8.0506	7.41493	7.68356	7.57973	7.03698	8.05299	7.51279	7.68454	7.55098	7.58049	7.66462	7.43977
APH1B	9.33578	8.90193	9.02827	9.54743	8.87862	9.16969	8.68104	8.8388	8.7557	8.7728	9.31696	10.02	9.87074	9.13517	9.34769	8.77308	8.95315	8.44061	9.00847	9.04093	8.65042	9.17186	9.2846	8.81392	8.63973	9.34574	8.26489	8.37072	9.30678	9.94865	9.16255	8.94041	9.2173	9.60528	8.52501	8.93435	8.62662	9.39746	8.78018	9.18527	9.20832	8.62705	8.59816	9.39508	8.50579	9.14242
API5	7.41489	6.90266	8.15044	6.64823	8.18758	7.11095	7.5826	7.15137	8.0826	6.97749	7.53431	7.54835	7.55714	7.23326	7.87696	7.55796	7.76645	7.41331	7.46239	7.37315	7.18103	7.73864	7.61594	7.40334	7.08356	7.80438	7.16253	7.7805	7.41384	6.31871	7.31069	6.39679	7.57236	7.75467	7.55531	7.30465	8.0717	7.3351	6.88252	6.95873	7.73916	7.35754	7.90963	7.89743	8.16539	8.4612
APIP	8.98997	8.47216	8.95635	8.79356	9.29168	8.81151	9.08376	8.42337	9.11105	8.72208	8.70091	8.35531	9.50043	9.00221	9.24499	9.1554	9.41957	8.90479	9.07577	8.8138	9.06	8.85851	8.46643	8.78671	8.75746	8.3634	8.76285	8.99858	9.54007	7.89527	9.15421	8.28331	9.64724	8.54293	8.58512	9.34418	8.75995	9.14072	9.72974	8.63565	9.64205	8.58253	9.26491	9.03769	9.61604	9.1291
APLN	8.69338	11.3578	10.5056	7.91558	10.2644	11.4162	10.2654	10.5669	9.91199	11.5851	8.30958	6.77133	10.3119	9.85635	10.8417	11.4255	11.6421	11.0517	10.5617	9.2927	10.5059	10.59	11.1851	10.1967	10.7193	11.4314	10.8255	12.1711	9.53829	10.5708	11.6415	9.74297	11.4337	10.6864	11.2329	10.0793	11.1421	10.2374	10.8736	9.9162	10.3777	10.8553	10.3013	11.1315	11.02	11.9245
APLP1	5.02261	5.3007	4.67835	5.03724	4.73137	5.43128	4.82024	5.25549	5.26449	5.25606	5.04357	4.8637	5.12386	4.88803	5.03822	5.15673	4.59421	4.86707	5.10586	4.66471	4.89984	4.85372	4.51002	5.20473	4.99888	6.38798	5.82209	5.38192	5.01628	7.15568	4.86511	5.78707	5.47628	4.80444	4.99181	4.95651	5.08266	5.01586	5.24797	5.17449	4.37051	4.63701	4.55263	5.27926	4.46375	5.11416
APLP2	13.8184	13.8548	14.0655	13.3178	13.8535	13.9711	14.0727	13.806	13.7305	14.1886	13.3724	12.9085	13.6161	13.6596	13.6222	14.373	13.8503	14.1578	13.6704	13.6864	14.0634	14.1358	14.1508	13.9282	14.1147	13.8458	14.248	13.9214	13.8513	13.2184	13.82	13.57	12.9072	13.5817	14.3171	13.8276	14.1235	14.0695	13.522	14.0806	13.8173	14.2507	13.9108	13.5792	13.8477	13.8271
APOA1	3.44679	4.53523	3.169	3.19256	4.58772	4.53543	3.33081	5.80956	4.06744	5.46819	3.91521	3.57417	4.40053	2.71672	3.51228	4.48688	4.46147	4.55824	4.86561	3.99224	3.52715	3.48035	3.65593	3.37331	4.2273	5.92801	5.1945	4.48541	4.08283	5.0697	4.20042	6.45302	3.43398	3.30279	5.11144	3.25539	3.01946	4.30348	3.92972	5.14921	3.37825	4.42602	3.97632	4.79418	3.90332	4.41924
APOA2	1.816	1.84728	1.79233	1.88555	1.77112	1.9551	1.88457	1.83536	2.77439	3.25901	1.78924	1.81995	2.30691	1.99567	2.00154	1.96026	1.91945	1.95004	1.7996	1.83018	2.59349	1.91404	1.85559	1.88925	1.9877	2.31788	1.74436	1.92809	1.8308	2.73764	1.75928	4.61754	1.93808	1.81523	1.85583	2.02341	1.91132	1.84942	1.69488	1.83339	1.74177	1.99678	1.716	2.37942	2.03566	2.25598
APOA4	2.21487	2.10604	2.43372	2.88919	2.15158	2.66695	2.20227	3.17293	2.49193	2.26312	2.34917	2.27073	2.52955	2.52833	2.23727	2.2397	2.33615	2.61683	2.25211	2.20772	2.2318	2.47877	2.55325	2.25973	3.19545	3.86229	2.58466	2.3061	2.29613	4.13879	2.17546	2.43541	2.76335	2.12113	2.78978	2.29406	2.32227	2.24544	3.33884	2.24233	2.22512	2.19916	3.93894	3.63432	2.23062	2.53764
APOA5	2.82566	3.55104	2.91776	1.95127	2.0774	3.53276	3.05619	2.89476	2.52833	2.94121	2.91166	2.09476	2.34196	3.02779	1.89565	3.22793	3.52333	3.07792	3.06562	2.21514	3.6897	2.39197	2.74219	2.30724	3.29297	3.66602	2.81773	2.27274	3.0709	3.95783	2.38507	3.98784	2.37829	3.15787	2.53201	3.03733	2.70574	2.61997	2.96579	3.56185	2.49028	2.52534	3.01986	3.69718	1.8818	3.41963
APOB	2.5037	1.8439	2.16714	2.33237	1.99407	2.29842	1.95994	2.43005	2.10898	2.42918	5.16713	1.79314	2.03603	3.20956	1.9562	2.3046	2.04333	2.14642	1.89778	1.98415	2.10463	2.1513	2.31392	1.93992	2.78472	1.58734	2.07643	1.95838	2.27283	1.67457	2.10063	1.95385	2.03864	1.9631	1.94253	1.90196	1.89361	2.36476	2.1277	2.44189	2.11403	2.04735	1.97126	2.08339	1.7531	1.84642
APOBEC1	2.07507	1.97552	2.03441	1.67276	1.99202	2.0172	2.07958	1.87039	1.83089	2.1371	1.85261	2.04111	2.03026	1.93184	2.08965	2.08246	2.03875	2.34524	1.85134	2.0723	2.04262	2.07657	2.07091	2.05902	2.064	2.45105	1.79647	1.92018	1.86785	4.35726	2.00819	2.05186	2.18665	1.96931	2.09413	1.91232	5.24758	2.12	2.04905	1.89777	1.78792	2.149	3.5643	1.27808	2.06678	1.81229
APOBEC2	4.82297	6.16426	4.8445	4.92582	5.53005	5.66239	5.75079	5.4561	5.64824	6.13049	6.36428	4.03029	4.99019	5.28688	6.45334	4.27114	5.70215	5.32804	5.64684	5.23157	5.89739	5.06235	5.24502	5.33481	4.76576	5.99655	4.90917	5.63349	4.68026	5.66927	5.71053	6.08604	6.83328	5.9005	4.93678	4.77812	5.6586	4.96488	5.84846	5.45062	5.72906	5.71541	5.33352	5.92688	6.04661	5.58575
APOBEC3B	9.07304	8.21826	8.93186	7.87425	7.67871	8.00896	7.45081	8.22477	8.73955	7.39333	8.36174	9.9419	8.53334	7.15864	8.022	6.44499	6.92768	8.48976	7.17223	8.74473	7.47573	8.53517	7.41414	7.57128	9.10697	7.90843	7.0537	7.67838	7.06265	9.98019	7.51488	9.06505	7.82787	8.79581	7.86184	7.87575	7.23802	7.72735	7.74377	7.96473	7.42061	7.51337	7.70686	8.27319	8.82023	6.71763
APOBEC3C	7.20819	8.35733	7.41017	8.24363	7.76366	7.77107	7.46535	7.82244	7.63278	7.53985	6.9263	9.0901	8.41396	7.36301	7.45172	7.19149	7.80204	7.69276	7.88683	8.24963	7.56519	7.81463	7.90095	7.647	7.31259	7.70318	7.10114	7.83636	7.50811	9.6675	7.32826	8.46473	5.94224	8.26527	7.59763	7.44172	7.51652	7.78619	7.17926	7.92979	7.47656	7.55848	7.85369	7.53575	7.41709	7.1444
APOBEC3D	3.71926	5.09951	4.8591	4.97397	4.68497	4.60112	4.32072	4.61243	4.68663	3.58352	4.43477	5.22988	4.741	4.70292	4.25408	4.52011	4.86123	4.19796	4.76664	4.97574	5.34029	4.54207	4.79299	4.80431	4.78995	4.04593	4.8536	4.65684	4.25856	6.89605	4.24871	5.44313	3.46283	4.77057	4.94772	4.30433	4.66525	4.64283	4.66065	4.55432	4.59998	4.45376	4.75979	6.84884	3.85049	4.48593
APOBEC3F	6.52289	7.68094	6.61027	7.69738	7.27993	7.12494	6.75728	7.09687	6.98746	6.98797	6.27334	8.38159	7.78794	6.64705	6.74257	6.48753	7.0516	7.09697	7.21898	7.66194	6.93624	7.06634	7.2618	6.8798	6.68954	7.01389	6.32569	7.18661	6.77254	8.9862	6.73361	7.76694	5.22424	7.53069	6.96062	6.69212	6.79497	7.20269	6.5659	7.29171	6.69991	6.95417	7.2115	6.88328	6.73054	6.53037
APOBEC3G	8.81634	10.519	8.70735	10.1141	9.74734	8.97423	9.27479	9.52578	9.54883	8.96528	8.57677	11.2918	10.3162	9.54682	9.14248	8.81087	8.85697	9.84771	10.0619	10.9013	9.6868	9.50866	10.1599	9.7583	9.59212	8.75939	8.74708	9.0482	8.86435	11.5928	8.69236	9.36699	8.66819	10.0287	9.56617	9.01877	9.47016	9.49154	9.2132	9.56472	9.55152	9.1272	9.82768	9.07147	8.78062	8.78837
APOC1	11.7273	13.6884	12.5719	12.4816	12.4195	12.1916	12.2693	13.5226	12.8903	12.7811	12.0181	13.5388	13.7533	12.8734	12.9734	12.9552	12.9045	12.4434	13.6381	12.0891	13.104	12.9856	13.155	12.2187	12.0408	13.0048	11.7073	12.3738	14.151	14.3271	12.7742	12.6425	12.686	12.7627	13.2831	12.8545	12.9404	14.2753	13.0974	13.2354	13.7275	13.0613	13.4388	13.7021	12.3136	12.5073
APOC2	7.62067	8.75077	7.97242	7.38758	7.49532	7.01477	7.42772	8.21288	8.06697	7.33277	7.32057	8.78464	2.44715	6.20521	8.2472	5.86553	8.1889	6.97148	7.06249	7.08768	7.84598	8.77568	7.13884	7.71197	5.53806	8.52115	4.25214	7.88603	8.60566	9.53999	8.21495	8.43653	8.48966	7.55749	7.82837	6.11735	7.48272	8.57211	7.88569	9.14544	7.00149	6.07474	7.88357	7.96819	6.38524	8.6521
APOC3	3.24745	2.2884	1.99541	1.73721	2.46025	2.11292	2.0387	1.98001	2.71004	2.11445	1.98879	2.02597	2.02011	2.02253	2.12742	2.1178	2.13958	2.02431	2.48545	2.0592	2.09688	2.15965	2.07702	2.1594	2.08766	2.72761	1.94385	2.06951	2.00331	3.00593	2.01451	2.1748	2.17149	1.94973	2.1212	2.85964	2.09497	2.11076	1.99514	1.95823	2.08211	2.1212	1.88617	2.53396	2.36862	2.01591
APOD	9.90486	5.7406	6.68195	9.72107	5.18699	6.73334	6.56287	4.83889	4.79256	5.45387	8.31866	6.8456	7.04105	7.23618	6.53777	1.84479	4.58334	3.62269	5.55666	6.87906	6.05157	6.07666	5.16179	7.40643	6.91341	6.67513	5.55544	6.17802	5.70325	7.69136	5.50086	5.17862	4.81149	6.67225	5.91004	4.93475	6.37809	5.95659	6.67927	5.97299	4.83944	5.5922	5.03104	6.2785	5.964	6.25913
APOF	1.90241	4.28814	1.832	2.34464	1.8772	2.03898	1.86623	2.75153	1.80703	2.04653	1.90461	1.89815	2.81159	1.91204	1.93603	1.93577	2.13801	1.90729	2.03179	1.88268	2.01681	2.12682	1.92276	2.0854	1.8514	3.09752	1.96844	1.98306	1.8973	3.46725	2.33258	2.0631	2.06249	1.8133	1.99866	2.22549	1.96856	1.95309	1.74069	1.89169	2.05896	1.9096	2.53944	3.0857	1.91583	1.82834
APOH	7.52599	8.69913	9.04314	6.5418	7.95662	8.70552	8.59891	8.20803	9.35575	8.68135	9.01311	4.5933	7.04609	8.4516	9.28428	10.5589	9.72135	8.87187	7.86121	11.5522	8.4064	9.10016	8.57777	9.33096	8.15273	9.58718	8.34614	7.41206	7.75543	7.89511	8.12517	7.56282	8.72812	9.25424	6.74739	8.60927	8.00674	8.98852	9.39352	7.65426	8.14809	8.64913	8.45359	7.8	8.39944	8.53237
APOL1	11.3742	12.7299	11.4799	11.9815	11.6473	11.6584	11.3244	12.0577	11.9329	11.6868	10.9844	12.223	11.915	11.0521	11.1818	11.7974	11.0816	11.7069	11.6479	11.8382	12.1248	11.8682	11.6781	11.8401	11.9506	11.6722	12.4769	11.7296	11.0286	13.2818	11.15	12.5166	11.2426	12.3377	11.9124	11.0062	11.7603	11.3483	11.4196	11.9346	11.301	11.1101	11.8247	11.1771	11.237	11.3693
APOL2	11.5311	12.7053	11.84	11.9954	12.0593	11.5835	11.5899	12.1867	12.4489	12.1984	11.3693	12.4027	12.1028	11.5585	11.6814	12.1272	11.5405	12.3897	11.7889	12.2144	12.3877	12.035	12.2889	12.0023	12.351	11.8357	12.7992	12.0986	11.4834	12.9417	11.4365	11.9513	10.7306	12.3425	12.4257	11.6908	12.1951	11.843	11.6253	12.0289	11.8758	11.564	11.9312	11.4833	11.5669	11.7432
APOL3	9.16365	10.1575	9.55588	9.41898	9.51627	9.13869	9.10948	10.1438	9.61196	9.88662	8.66456	9.8041	9.49927	9.07007	9.05967	10.051	9.15506	10.2191	9.27729	9.58159	10.1344	9.52646	9.78976	9.97011	10.3989	9.51871	10.8311	9.91838	8.70354	10.6787	8.75728	10.0878	8.43939	9.64608	10.4121	9.47527	10.0062	9.34888	9.48314	9.89215	9.31096	9.40517	9.34038	8.3694	9.2129	9.23969
APOL4	8.23552	9.72729	8.6111	8.96796	8.88162	8.33348	8.36283	9.3148	8.706	9.08892	7.8493	9.04807	8.76397	7.7226	8.20448	8.98619	8.15198	8.99585	8.34608	8.65402	9.17037	8.85887	8.70844	9.11533	9.35829	8.61672	9.6609	8.88492	8.42031	10.2609	8.12557	9.13942	7.17715	9.12151	9.36959	8.51326	8.89422	8.73902	8.54423	9.21904	8.21656	8.42117	8.52463	7.92965	8.15927	8.12092
APOL5	2.55858	3.2108	2.75638	2.36704	3.47161	2.78824	2.24997	2.87	2.87336	3.12348	3.09993	3.31595	2.60306	3.34585	2.70047	3.92164	2.93741	2.85589	2.48869	3.27008	3.12778	2.44207	2.26586	3.49591	2.71226	3.35136	2.98445	2.51869	2.3464	3.32745	3.38556	2.76189	3.97279	2.16548	2.63081	2.67145	2.70901	3.30493	3.65024	2.71583	2.51476	2.26763	2.57774	2.99034	3.56052	3.51085
APOL6	4.47373	6.32329	5.25854	5.22865	6.01554	5.26282	4.91087	6.06027	5.62962	5.23453	4.87361	6.61336	5.79847	4.96028	5.45079	5.08349	4.60079	5.88405	5.40587	5.84868	5.93087	5.65343	5.85974	5.10074	5.54568	5.12395	5.69417	5.17366	5.28484	6.84796	5.24957	6.08926	4.19839	6.24132	5.81919	5.32857	5.29749	5.25326	4.26278	5.66986	5.27726	4.80945	5.67694	5.48607	4.72175	4.71262
APOLD1	12.8271	8.3885	12.1208	12.061	9.04478	13.1138	10.1198	8.83207	10.5636	9.14011	12.5152	11.655	11.1652	10.7737	12.1218	11.038	10.2373	10.6789	8.75771	12.9007	9.40783	12.3078	9.03311	8.66519	11.3617	11.9959	8.87606	9.08596	9.8459	10.0313	9.66226	8.84299	12.3976	12.4858	8.87174	11.9875	7.56977	7.61278	10.1992	8.57343	9.85865	12.2511	7.712	12.805	12.4113	12.711
APOM	5.88946	5.59687	5.99561	6.03779	5.48376	5.73604	5.4425	5.58145	4.75497	5.48874	5.8467	5.83709	5.62143	6.08009	5.29047	5.41421	5.9195	5.2411	5.2703	5.37216	5.5512	5.93338	5.43405	5.52826	5.3597	5.97244	5.40392	5.59779	5.57206	7.16151	5.45224	6.64316	6.15066	5.76081	5.17122	5.29904	5.58852	5.84439	5.95132	6.11903	5.73789	5.67914	5.49442	6.14846	5.28111	5.44818
APOO	9.21059	9.33315	9.48273	9.98261	9.59621	9.32462	9.98306	9.2569	9.46288	9.38304	10.7513	10.1095	9.49181	10.983	9.58242	9.25396	9.54224	9.13288	9.48284	9.35613	9.48015	9.44472	9.2403	9.51839	9.22256	9.88461	9.24737	9.63332	9.55292	9.34705	9.9317	9.46154	9.84267	9.51796	9.38921	9.46591	9.25465	9.82338	9.55463	9.46759	9.9335	9.27349	9.69286	9.68457	9.57121	9.63545
APOOL	5.54621	5.82673	5.9833	5.73139	5.65763	5.27754	5.32325	5.40528	5.69082	5.03513	5.77967	6.14814	6.28304	5.63763	5.67906	6.00439	5.5362	5.49402	6.01526	6.16379	6.14792	6.01303	5.95659	5.17002	5.65364	5.7115	5.34504	5.54487	5.96028	6.6809	6.55338	5.26122	6.61496	6.53241	5.45881	6.15608	6.08835	5.73899	5.49762	5.37421	5.55325	6.41134	6.16223	5.92719	5.44014	5.71083
APPBP2	10.4696	9.70315	10.3531	9.18805	10.564	9.88837	10.2086	9.87242	10.5351	10.3158	10.2447	9.69006	10.3003	10.371	10.1475	10.382	10.59	10.5917	10.3036	10.4262	10.4066	10.2472	10.326	10.4681	10.3563	9.79958	10.2618	10.5194	9.96021	6.70653	10.389	7.93523	10.9468	10.0256	10.294	10.3376	10.3732	9.93309	10.4582	8.80385	10.182	10.4817	9.75826	9.82884	10.436	10.6109
APPL1	9.84366	9.52776	9.69652	8.8522	10.236	9.32359	9.8998	10.2019	10.0693	10.0096	9.5928	9.56234	9.81626	9.71951	10.1433	9.88362	10.1588	10.0051	10.0052	9.2688	10.0989	9.65909	9.91362	9.35233	9.84547	9.52063	10.1033	10.0254	9.88219	7.28686	10.6536	7.66981	10.4425	9.53076	10.4931	9.96499	10.1833	9.9228	10.2493	8.54691	10.0633	10.3338	9.9897	9.54644	10.077	9.61212
APPL2	7.97889	7.60711	7.89862	8.10143	7.9426	7.86143	8.15683	7.6178	7.84255	7.98069	9.15507	8.10482	7.92654	8.82462	7.91208	7.9245	8.03287	8.38734	7.89681	8.20454	8.17571	7.95108	8.14417	7.93762	7.99796	8.03032	7.8716	7.97018	7.62368	7.05922	8.24489	7.4038	7.94949	7.87632	8.3186	8.18317	7.67941	7.73956	7.95138	7.74001	8.00964	8.35275	8.18645	7.65251	7.94849	8.23947
APTX	9.24869	9.26993	9.16858	9.20448	8.95429	9.04961	9.31691	9.03	9.17726	9.25416	9.16288	9.04783	9.10773	9.39036	9.03037	9.00604	9.08926	8.79681	9.10678	8.93504	9.07956	8.82047	9.17963	9.14957	9.31992	9.28565	9.12853	9.05686	9.3219	9.56341	9.29694	9.41544	8.81381	8.8045	9.31002	9.09228	9.08206	9.41484	8.96443	9.5129	9.12972	9.11831	9.34294	8.9594	9.24294	8.93171
AQP1	15.9845	16.0523	16.1877	15.0083	15.9702	16.5016	15.5874	16.5175	16.3536	16.4406	15.8591	15.1995	15.4182	15.7206	16.2201	16.6371	16.2231	16.3811	15.66	15.1783	16.136	15.8317	15.4007	16.3101	16.5443	16.0857	16.8238	16.3327	15.7239	16.1544	15.4177	16.3123	15.5361	16.0524	16.3331	15.7142	16.1571	15.5602	15.7929	16.2315	15.5997	16.1844	15.9926	15.5202	15.8589	15.7484
AQP10	5.88439	6.59292	6.43606	6.93364	5.27434	6.32054	5.9451	5.65314	6.20502	8.37302	6.28504	6.12058	4.89018	7.25216	5.37299	5.65651	6.35679	5.84291	4.92757	5.66081	5.28201	5.60011	6.391	6.6735	5.88512	5.82915	6.19609	6.26351	4.87726	5.47913	5.33063	7.68631	6.10745	5.33817	7.35928	6.4097	5.65325	5.21647	6.74982	6.58214	5.77139	4.91549	6.15671	5.93008	6.76535	5.32569
AQP11	3.42301	3.91511	4.2632	3.80097	3.84617	3.02887	3.99862	3.99105	3.35924	3.6695	3.51293	4.71327	3.72283	4.61626	3.53932	3.007	3.86155	3.82932	3.63474	2.91568	4.46889	3.15623	3.84167	4.40368	4.1228	2.99947	4.30993	3.87777	3.45988	3.1141	4.76249	4.17386	4.31482	3.26749	4.06987	4.14398	4.06058	4.10807	4.11124	3.84962	3.85374	4.23936	4.44151	1.97677	3.42141	3.81132
AQP3	11.3538	12.0513	12.1566	11.5566	11.6961	11.9479	11.7438	10.7801	10.8192	11.4211	12.1488	10.3534	11.0769	12.138	11.8966	11.8107	11.3519	11.6317	11.9118	10.6561	11.6553	10.9401	11.3917	10.9269	10.5775	11.6848	10.7274	10.7947	12.2356	11.8605	11.5645	12.0064	10.2444	11.5395	10.2624	11.7576	11.1321	13.0345	12.0251	11.8443	11.7543	10.8952	11.6449	13.1952	12.2064	10.7507
AQP4	9.63408	9.40748	9.05501	8.46774	9.96614	9.26207	9.68394	9.36111	10.3626	9.88816	8.56348	8.35425	9.84764	8.58636	9.83814	9.97734	10.3572	9.99164	9.54859	9.46993	9.98606	9.65025	9.67381	9.68679	9.66939	8.63781	9.68075	10.0459	10.147	6.22658	9.5684	6.7739	10.1935	9.58031	9.61667	10.1294	10.0365	9.956	9.68776	7.99306	9.89396	9.94701	9.78673	9.94155	10.2868	9.53755
AQP5	8.39123	7.77343	7.19116	9.27585	7.56533	7.36425	8.6539	8.06292	6.59959	7.76523	8.09735	7.3764	7.70757	8.6327	7.46335	6.99148	6.82483	7.26704	9.11361	6.13416	7.43954	7.48397	6.87262	8.03004	6.73721	7.43025	7.0232	6.93766	8.4197	8.79947	6.84891	8.08329	7.2892	8.74907	7.28587	7.53222	6.73039	8.58409	7.31475	7.8996	8.90013	7.71662	9.2811	8.0086	9.08161	6.73706
AQP6	2.57897	1.90392	2.65051	4.20339	3.18643	3.37493	2.53285	2.19764	2.35778	2.65435	4.32024	3.12902	2.47211	4.48391	2.01332	1.4332	1.46507	2.44254	2.6163	2.79723	3.3936	2.70773	2.52377	2.6048	1.43845	2.68078	1.97715	3.69017	2.63184	3.44567	2.40944	2.48563	2.79814	2.84234	2.64728	3.42538	2.96595	3.29219	1.75927	2.15677	2.84688	2.47604	3.09098	2.50591	3.786	2.50894
AQP8	4.7265	5.07008	4.66337	4.95679	4.90465	5.12155	4.79657	4.48409	4.91512	4.7871	4.65529	4.74758	5.12155	4.64077	5.26506	4.8585	4.7394	4.50404	5.00944	5.2189	4.67335	5.45803	4.58522	5.2319	4.56093	5.11638	5.48909	5.14314	5.11461	6.14031	5.12875	5.65019	4.43409	4.89584	4.50164	4.92952	4.72031	4.33814	4.69555	5.66887	4.96007	4.74506	4.31086	5.04403	4.73756	5.65208
AQP9	11.1919	9.97381	10.1596	9.44409	9.70355	10.0618	9.136	11.0191	10.6498	9.57986	10.2482	9.65383	11.2266	9.6726	10.7486	7.8548	9.62311	9.26196	10.5578	9.6469	9.38625	10.5977	10.4146	8.61433	10.6234	9.14329	8.3048	9.10791	12.0535	9.48497	10.2771	9.77884	10.4627	10.7037	9.27881	10.659	9.17759	10.1645	9.51072	10.7898	10.368	8.83698	9.66017	11.3209	10.4615	8.76982
AQR	9.74513	9.21594	9.78709	9.29176	9.79466	9.78753	9.79204	10.3318	9.88455	9.5961	9.93161	9.20945	9.7412	9.82526	9.67084	9.56733	9.98975	9.46513	9.73974	9.49383	9.8356	9.21003	9.44735	9.77296	9.41064	9.72634	10.0741	10.211	9.86853	8.81771	9.9893	8.81304	11.0793	9.65948	9.99148	9.70143	9.87042	9.73799	10.3302	9.34523	10.224	9.69618	10.0451	8.89754	9.77902	9.59988
AR	9.41711	9.26266	9.15953	9.64621	9.27777	9.78601	9.15987	9.61217	8.93973	9.64905	8.98728	8.47552	8.50389	9.79395	8.62804	9.1984	9.72432	10.1575	9.38102	8.95244	9.66697	9.3513	9.35833	9.67889	9.59548	9.6529	9.77954	9.95678	7.95468	9.72553	9.29104	9.95406	9.96801	9.18876	9.89948	8.9993	9.65744	8.66933	9.75073	9.37365	9.36514	9.6495	9.02643	8.8468	9.45177	9.34074
ARAF	9.32373	9.5361	9.4049	9.44337	9.24556	9.64842	9.25178	9.50342	9.08988	9.21698	9.02261	9.53389	9.08988	9.13003	9.30633	9.38814	9.2295	9.35497	9.19574	9.58737	9.07643	9.51309	9.34408	9.36476	9.39551	9.5191	9.13025	9.24712	9.57514	10.0705	8.85771	9.96388	8.65611	9.61833	9.31128	9.11424	9.36265	9.41702	8.6897	9.81199	9.1417	9.36398	9.20275	9.33818	9.16616	9.3781
ARC	7.39163	8.15852	7.39027	7.56168	5.3614	9.81217	6.55121	8.88025	6.89239	8.03558	7.72874	7.13461	8.0112	5.6661	6.55447	8.15142	8.30525	9.82745	6.74206	9.37784	7.20716	10.1496	6.57501	7.4575	9.4587	8.53539	8.41312	8.72925	7.84356	9.29155	6.04791	8.87725	8.10687	8.04309	7.46698	8.6594	7.27845	7.56894	7.68482	7.70794	7.79094	7.66664	7.52357	7.93178	8.63702	8.61036
ARCN1	10.0062	10.0536	10.1242	10.0971	10.0082	10.0787	10.2129	10.0015	10.1517	10.0693	10.3556	10.2318	9.7992	10.0638	10.3165	9.90359	10.0727	10.452	10.2572	10.3065	9.88112	10.012	10.1988	9.98068	10.3674	10.167	10.0922	9.9339	10.1405	9.2451	9.84565	9.55478	9.03797	10.3348	9.92141	10.0225	10.2006	9.81618	9.33966	10.2066	10.2541	10.1597	10.2273	10.3958	10.4197	10.3533
AREG	13.3409	8.62989	13.0592	12.9502	10.0162	13.3603	9.21211	9.67869	11.8096	10.2205	12.1901	12.4481	12.5192	10.5132	13.6777	12.5493	11.615	13.2417	10.5236	13.2599	9.9199	13.0805	7.87096	11.964	12.7335	12.0957	9.88773	10.7304	11.6053	11.1091	9.08109	10.6875	13.1207	13.9558	9.10733	12.5795	7.57931	9.03646	12.006	10.6795	12.1324	11.9833	8.95364	14.5045	14.1883	12.6468
ARF1	9.75673	10.0126	9.76056	10.0341	9.6792	10.2426	9.7592	9.83796	9.44132	9.78603	9.66956	9.9046	9.74498	9.68749	9.73117	9.70898	9.7598	10.3047	9.8293	9.68044	9.45566	9.89446	9.81125	9.68934	9.78198	10.0903	9.63828	9.44454	9.82164	10.6614	9.43155	10.1888	9.11825	10.0843	9.55309	9.76118	9.59402	9.63061	9.1654	10.3103	9.70146	9.85861	9.65497	9.84476	9.73021	9.8957
ARF3	11.6021	12.2282	12.0037	11.9376	11.7063	12.0873	11.8439	11.97	11.5358	11.8711	11.6593	12.078	11.933	11.7229	11.7596	11.7953	11.9683	11.8318	11.8754	11.7301	11.67	11.8996	12.0105	11.8533	11.654	12.1622	11.8687	11.7171	11.8716	12.3875	11.624	12.0475	10.5685	12.2529	11.8424	11.7032	12.014	11.8	11.0874	12.4008	12.0472	11.7764	12.0392	11.9714	11.6733	11.886
ARF4	12.1397	12.1749	12.1694	12.1513	12.4638	12.4205	12.2276	11.7984	12.1412	12.0675	12.7365	12.3136	12.4951	12.1553	12.5191	12.0789	12.3404	12.433	12.3513	12.3864	11.9139	12.3662	11.9596	11.9615	12.2264	12.3125	11.8495	12.1583	12.399	11.4134	12.3194	11.3443	12.3901	12.4924	11.9765	12.3271	11.8352	11.761	11.8923	12.1984	12.5595	12.3226	12.4826	12.7363	12.5941	12.4599
ARFGAP1	11.0935	11.334	11.2906	11.1299	10.8735	11.2681	11.0529	11.1948	11.0086	11.0281	11.2355	11.225	10.9984	10.9411	11.2704	11.5395	10.7468	10.8499	10.907	11.2671	11.2213	11.1239	11.104	11.2649	11.0787	11.453	11.2742	10.9214	11.0852	11.5358	10.8841	11.5262	9.98716	11.3832	11.4171	10.9081	11.2402	11.2	10.4605	11.1749	10.9335	11.0318	11.1505	11.0823	10.9999	11.1822
ARFGAP3	11.3268	10.9359	11.7092	11.2688	11.8165	11.3379	11.2959	10.8265	11.2683	11.0273	12.5263	11.326	11.2885	11.4091	12.1771	11.2058	10.0807	11.5497	11.2291	11.662	11.1006	11.129	11.1164	11.1123	11.1784	11.3012	10.8517	10.7651	11.1575	10.1201	11.3159	10.4369	11.5478	11.9832	10.888	11.3875	11.0495	11.0608	11.1662	10.9329	11.4095	11.5611	11.0525	12.1327	11.8569	11.4965
ARFGEF1	10.0338	9.69235	10.2118	9.12821	10.8846	9.6318	10.4267	10.1384	10.4046	10.6076	10.3209	10.1419	10.2089	10.7308	10.3373	10.6259	10.2744	10.5272	10.198	10.4364	10.4709	10.4884	10.5579	10.0805	10.4051	9.51219	10.3325	10.2719	10.1885	6.70526	10.5597	7.41343	11.105	10.1925	10.6764	10.3365	10.4439	10.4443	10.4157	8.41974	10.5	10.5486	10.104	10.6115	10.4528	10.5044
ARFIP1	6.62147	6.32488	7.0191	6.62147	7.27052	6.92492	6.74534	7.12746	7.23797	6.91543	7.1691	6.44709	7.31429	6.75728	7.01215	7.26062	7.04396	7.52836	7.31919	6.61382	7.24991	6.89452	6.56331	7.2143	6.97215	6.8035	7.40541	7.7057	7.07869	6.72483	6.84911	6.37322	6.84799	6.58565	6.94951	7.52438	6.97339	7.24909	8.19239	6.38138	7.13808	6.93819	6.92431	7.47194	7.29529	6.9435
ARFIP2	9.85168	9.67165	9.72796	10.1967	9.10412	10.1075	9.57814	9.65181	9.24524	9.30119	10.7772	9.6128	9.23514	10.6295	9.91783	9.48006	9.18665	9.33056	9.39584	9.41837	9.17391	9.40687	9.29715	9.79899	9.38636	10.3905	9.41325	9.28425	9.61202	10.5638	9.09495	10.8389	9.26855	9.92964	9.3001	9.48909	9.37937	9.39615	9.27108	10.1008	9.40532	9.45785	9.52717	9.8209	9.52107	9.78609
ARFRP1	7.62039	8.19678	7.73625	8.07343	7.44673	8.42241	7.63276	8.23347	7.73097	7.74167	7.91728	8.10455	7.43228	7.70819	7.75368	7.66686	7.71228	7.7953	7.61775	7.84712	7.63095	7.73987	7.58288	8.19068	7.81974	8.40727	7.86476	8.10663	7.80294	9.79334	7.78807	9.05481	7.12206	8.04414	7.81794	7.95409	8.07774	7.86629	7.11096	8.5744	7.70027	7.98688	7.84753	8.2218	7.57862	7.67804
ARG2	6.33661	4.28042	8.35013	5.61939	5.25755	7.69721	4.61707	5.27143	5.65248	5.1938	8.97496	5.51354	6.26676	6.73521	7.09616	6.54133	5.57024	6.32051	5.21724	7.84314	5.36883	7.00397	5.04232	7.81027	7.26595	8.89644	5.58585	5.41548	5.77498	7.0484	4.75489	7.25619	7.67156	7.78492	5.84795	5.99477	5.13772	5.52765	5.87741	5.67025	6.00787	6.937	4.76333	7.66456	6.46702	8.58803
ARGLU1	9.88575	10.2415	11.08	10.2553	10.9663	10.6282	10.2772	10.7371	10.8786	11.1394	11.0175	9.35406	10.6938	10.5811	10.6636	11.9959	11.0432	11.4642	10.7089	11.0997	11.5189	10.3626	10.9931	11.0778	11.1431	10.2509	12.1323	10.9181	9.85674	8.9288	10.8886	9.29838	11.6525	10.2664	11.2377	11.1867	11.2212	10.6245	11.9932	9.43134	10.8735	10.5485	10.5782	11.1594	10.5153	11.216
ARHGAP1	13.5883	13.3556	13.073	13.6852	13.5	13.5412	13.2532	13.1542	13.5536	13.2685	13.2497	13.2707	13.0967	13.5372	13.2521	13.2281	13.1744	13.3125	13.1073	13.5516	13.3002	13.2606	13.2752	13.2772	13.3335	13.5205	13.2678	13.5541	12.9963	13.4849	13.3239	13.5121	13.6718	13.3934	13.1921	13.2777	13.1671	12.8721	13.1739	13.3657	13.0057	13.3124	13.1168	13.0645	13.184	13.3445
ARHGAP10	10.0304	9.1107	8.87149	9.70401	9.07174	9.36901	8.76858	9.42458	9.31206	9.09984	9.02002	9.5434	9.12495	9.01457	8.94038	8.82788	8.92262	8.1206	9.03199	8.65884	8.47782	8.78215	8.87768	8.39212	9.46465	8.83537	8.75608	8.64067	9.3922	9.38568	8.7719	9.04855	8.34703	8.86312	8.80149	9.04641	8.94287	8.81079	8.57453	9.41624	8.83953	9.10539	8.70212	9.35149	8.58699	8.68481
ARHGAP11A	3.22703	1.76663	2.36531	1.98173	2.78408	1.93891	2.59997	2.58156	2.70052	2.16834	2.38906	2.0009	2.00177	1.82093	4.28249	3.33862	2.71901	1.98619	3.29905	2.4566	3.88166	2.59594	3.75377	2.02574	1.68848	1.46818	1.77409	1.80415	2.99129	2.41107	2.51085	2.05548	2.24831	2.44112	2.09917	2.40148	2.57644	2.54822	1.52339	1.70175	2.22489	1.99404	2.45976	2.8282	2.33719	2.35638
ARHGAP12	10.6987	10.0459	10.4522	9.25352	11.0481	10.2679	10.8751	10.5116	10.9322	10.7996	10.4528	10.8248	10.1942	10.6916	10.7551	11.0744	11.112	10.9805	10.6677	11.2485	11.0733	10.7931	10.6177	10.7845	10.9377	9.43691	10.889	11.0342	10.662	7.50182	10.8164	7.80089	11.5297	10.701	10.9438	10.6162	10.9242	10.6636	10.6664	8.34499	10.8479	10.735	10.4933	10.8	10.8117	10.8393
ARHGAP17	9.85172	9.89379	9.95772	10.2649	10.1338	9.4575	9.50371	9.775	10.0268	9.73246	9.61285	10.4323	10.4524	9.7145	9.90556	9.68953	9.45257	10.1924	9.75844	10.2212	10.0212	10.1166	10.3282	9.99259	10.0676	10.2329	10.0393	9.60187	9.94726	10.4252	9.8627	9.76576	9.1564	10.033	10.0538	9.84352	9.88066	9.69463	9.69755	10.2135	9.99765	9.79523	9.73333	9.89234	9.94285	9.85799
ARHGAP18	9.81275	10.0618	11.1566	9.12256	10.5638	10.1545	10.6887	11.1885	10.7168	10.8936	10.9037	10.3483	10.6207	11.5559	10.8139	10.9987	10.9557	11.3516	10.4174	11.0113	10.8137	10.9588	10.7858	11.0268	11.3407	10.0237	11.3423	11.004	10.4176	7.50575	11.0203	8.47104	11.4573	10.4205	11.4455	11.1941	10.72	11.0538	11.371	9.07422	10.7296	11.0007	10.3555	10.7865	10.9208	11.4397
ARHGAP19	3.50716	3.28667	4.023	4.29468	4.61461	4.48562	3.80545	3.73207	4.43619	3.95045	3.9058	3.52419	3.56728	3.39705	3.66475	4.66789	4.67118	4.63238	4.23613	5.89183	4.21044	4.48793	4.48065	2.959	3.654	4.28161	4.18605	4.11203	4.03451	4.1668	4.48572	4.7226	4.27176	3.77615	4.88712	4.12344	4.58183	5.50377	4.82408	3.39189	3.64636	4.40608	3.58946	3.63283	4.28892	3.36142
ARHGAP20	7.81501	7.67089	8.02477	7.60629	8.67267	7.16354	8.34285	7.83433	8.00556	7.80846	6.80613	7.20287	7.76464	7.5512	7.74516	6.93264	7.63788	8.13884	8.06962	8.16277	8.76823	8.0672	8.25948	7.78212	7.68593	7.62779	8.30283	8.53076	7.56546	5.7363	8.12861	7.27291	8.91899	7.44911	8.22176	7.11593	8.29329	7.13284	8.91672	6.95747	8.36482	8.12171	7.49658	7.05763	8.72984	8.31445
ARHGAP21	9.38903	8.63431	9.27481	8.3099	9.81489	9.21789	9.48902	8.99112	9.37249	9.77028	9.28955	8.44027	8.97432	9.15956	9.27876	9.5359	9.36598	9.36519	9.17597	9.23981	8.98484	9.25673	9.26622	9.03791	9.44331	8.49193	9.66349	9.2202	9.02637	5.90742	9.2984	6.83247	9.34096	9.06298	9.4321	9.34942	9.22199	8.67102	9.42204	8.0712	9.37108	9.73554	8.94625	8.88715	9.67295	9.62824
ARHGAP22	8.61758	9.35527	8.07812	9.3	8.63314	7.83593	8.74945	9.2357	8.65969	8.50975	7.87945	10.3614	10.0367	9.19381	8.49635	8.45751	8.6292	7.81819	9.49052	9.38008	9.46974	9.13331	9.15105	8.93442	7.79388	8.65979	8.22077	8.50072	9.49618	9.69583	9.62043	9.07031	8.42097	8.40402	8.61246	8.68069	8.84988	9.39858	8.49193	9.06531	9.23265	8.63738	9.05813	9.30533	8.34394	8.4967
ARHGAP24	6.99817	6.49713	7.26902	6.62441	7.2151	7.32924	7.05826	6.97682	6.98423	7.67758	6.85355	6.11491	7.28803	6.92525	6.97098	7.8934	7.54797	7.32011	6.88354	7.22621	7.18043	7.19758	6.98337	6.7404	7.08892	6.84084	7.13465	7.24731	6.80111	5.85344	6.76718	5.97942	6.28594	6.96923	7.14637	7.53852	7.11601	6.69956	7.57385	6.76471	6.90908	7.50582	6.93635	7.03605	7.46768	7.1597
ARHGAP25	11.4772	11.9776	11.0566	11.4855	11.411	11.0523	11.0782	12.0391	11.6587	11.5511	10.5548	12.1052	12.1691	10.9619	11.3302	11.3312	11.4082	11.9712	11.8201	11.7898	12.0155	11.9688	12.006	11.8626	12.0851	11.0125	11.4909	11.0964	11.334	11.976	11.3976	11.5844	10.9917	11.1628	11.7471	11.6412	11.5881	12.0886	11.5008	11.5563	11.6019	11.1698	11.5713	11.3634	11.4237	11.0189
ARHGAP28	3.71556	4.91112	4.96964	3.34641	4.99998	5.04218	3.87487	4.95744	5.27732	6.21644	2.40855	3.92699	5.08083	4.21345	3.71442	4.50323	5.61684	5.2885	4.92027	4.82128	4.13784	5.10969	5.00614	3.54415	4.62866	4.04467	4.86165	5.32898	4.09154	4.87191	6.5565	3.75296	5.82004	4.97539	5.75526	4.92118	4.40093	4.01023	5.16017	4.92791	5.05255	5.65707	4.56606	5.11619	4.87512	5.61636
ARHGAP30	9.73535	10.5441	9.59868	9.74774	9.82929	9.30346	9.49981	10.3056	9.50019	9.60285	8.86284	11.0161	10.573	9.19372	10.0996	9.20542	9.18806	9.7155	9.98948	10.1348	10.0287	9.91552	10.5496	9.72081	10.0671	9.08688	8.68116	8.92037	10.4037	11.0668	9.74534	9.93057	9.208	10.3009	9.50601	9.67745	9.72827	10.0652	9.12614	10.3987	9.91906	9.03176	9.82942	9.87848	9.66155	8.80885
ARHGAP5	7.6066	7.28458	8.08629	7.4481	8.08033	7.92138	7.86402	7.93121	8.26848	7.839	8.06111	6.43941	7.91319	7.89739	8.29976	7.89545	8.15353	8.44576	8.10074	7.79311	8.16122	7.8676	7.78298	7.92659	7.85083	7.74663	8.4681	8.64359	7.67468	5.22306	7.98782	5.53992	8.03892	7.48756	7.89084	8.40822	8.20293	7.66679	8.60079	6.11897	7.92793	8.13202	7.98976	7.90857	8.3157	7.85032
ARHGAP6	9.0431	8.71859	9.08622	7.83823	9.12582	9.24197	8.63205	9.44234	8.52306	9.30494	8.49554	7.38418	8.29114	8.25381	8.7223	8.94288	8.8259	8.93072	8.25494	8.30836	8.55034	8.59773	8.49214	8.64424	9.61528	8.99596	9.26535	9.21783	8.49051	6.32601	8.17637	8.03936	9.57822	7.92025	9.24436	9.01469	8.76278	8.78239	9.57752	8.78063	9.09351	9.02437	8.91174	7.88675	8.5182	8.80577
ARHGAP9	11.1307	11.3815	10.2436	10.8069	10.342	10.6299	10.1926	10.9202	10.787	10.4272	10.2151	11.9167	11.2428	10.0954	10.6706	10.0958	10.1482	10.9876	10.9707	12.0568	10.9367	11.159	11.1595	10.8621	11.4202	10.0073	9.81953	10.2843	10.3646	11.5766	10.2889	11.1547	9.94629	11.2759	10.6878	10.7354	10.6863	10.5959	10.8287	10.8166	10.3432	10.2908	10.603	10.6439	10.7297	9.80649
ARHGDIA	9.87107	10.4533	10.3089	10.4457	9.53897	10.7147	9.79738	10.5241	9.65464	9.92905	10.3411	10.2435	10.3303	9.5644	10.2649	10.0441	9.72861	10.27	10.033	10.0175	9.77742	10.2249	9.67515	10.0797	9.98557	10.6164	10.0462	10.0516	10.4074	11.2658	9.49276	10.748	8.62976	10.7276	9.89951	10.1742	9.99549	9.82363	9.66428	10.5909	9.82746	10.0129	10.0115	10.2364	10.1662	9.93889
ARHGDIB	13.6572	14.0552	13.5392	13.4856	13.6948	13.3794	13.4695	13.6026	13.4849	13.6853	13.0843	14.3472	14.0869	13.1581	13.6802	13.519	13.6357	13.9856	13.8085	14.317	13.7192	13.9619	13.7792	13.7191	13.6491	13.2321	13.6197	13.4425	13.895	14.0613	13.5613	13.151	13.16	13.9376	13.686	13.6339	13.238	13.6573	13.3587	13.6617	13.6322	13.6762	13.5742	13.7039	13.5672	13.6991
ARHGDIG	2.41163	3.72456	3.27238	3.0342	2.68059	3.38632	1.95878	2.29095	3.98397	2.85208	2.37869	2.85437	2.30525	2.37809	3.34097	3.02071	3.27093	3.56962	3.06844	3.20986	3.39147	3.39991	2.83779	2.14427	1.85654	3.16639	3.28181	3.08977	2.67731	4.19198	1.87978	3.651	2.95639	2.30067	2.92304	3.15825	3.0073	3.36061	2.68326	3.73724	3.26603	3.14237	2.71661	3.34066	3.21362	2.72416
ARHGEF1	8.08354	8.59626	8.17672	8.42663	7.91501	8.36273	8.12128	8.15534	7.94339	8.12495	7.5344	8.79253	8.16648	7.64383	7.96925	8.34959	8.0672	8.55832	8.14555	8.68678	8.24195	8.43475	8.24585	8.64147	8.30196	7.93883	8.15423	8.14221	8.32199	9.32609	7.7124	8.83484	7.59218	8.56975	8.48863	8.03401	8.40982	8.40281	7.55522	8.62745	7.9435	8.10291	8.25798	8.46425	8.22468	8.00773
ARHGEF10	12.5599	12.7354	12.7904	11.9236	12.7757	13.0972	12.6261	13.1113	13.4756	13.5091	12.2624	11.5262	12.1292	12.7215	12.4205	13.4109	12.9017	13.2381	12.526	12.1725	12.503	12.6803	12.9493	12.9629	13.315	12.648	13.7734	13.4759	11.8232	11.8868	12.769	12.4697	12.7444	12.3918	13.7003	13.0784	13.0527	12.1618	12.7335	12.8243	12.5356	13.0911	12.7056	12.6692	13.1285	12.5942
ARHGEF11	8.61063	9.22083	8.60698	8.75776	8.52113	8.61028	8.32368	8.8591	8.85475	8.73165	7.68832	9.01651	9.35813	8.10203	8.15986	8.85524	8.41903	9.11227	9.02312	8.56623	8.80721	8.73165	9.03008	8.84918	8.73556	8.91273	8.97489	8.72573	8.71998	9.52615	8.6768	9.05969	8.30784	8.39922	8.69195	8.26692	8.51992	8.79311	8.52529	9.23189	8.53228	8.41823	8.70553	8.66304	8.6146	8.3707
ARHGEF12	7.14299	7.08058	8.1335	6.35766	7.36909	7.16251	7.25854	7.48059	7.52626	7.69346	6.98411	6.04641	6.74595	7.16241	7.11163	7.49026	7.19826	7.58441	7.25492	6.83771	7.32822	7.24713	7.45445	7.28426	7.98499	6.99915	7.81617	7.55112	7.09604	5.37302	7.21768	6.07853	6.79247	7.12899	7.76388	7.24766	7.69517	7.18716	7.04547	6.87463	7.43257	7.7005	7.17489	7.2881	7.73102	7.46298
ARHGEF15	9.68546	10.5329	9.92153	9.72865	9.88143	9.7101	9.49557	10.9024	10.0697	10.2729	8.83542	8.60157	9.48485	9.21145	9.06307	10.3915	9.42194	10.3116	10.0065	9.25409	9.9139	9.58604	10.2319	10.1773	10.3614	10.0485	11.0914	10.1354	9.42962	10.4859	9.14473	10.5069	8.85696	9.54514	11.0264	9.5086	10.3974	10.0789	10.0982	10.4922	10.1088	9.62459	9.99686	9.55765	9.92577	9.36146
ARHGEF16	8.69306	8.86082	8.9061	8.8357	8.53648	9.00642	8.94746	8.86572	8.80352	8.85395	8.99011	8.39341	8.44135	9.18567	8.86134	9.25595	8.76551	8.42656	8.45679	8.69219	9.09982	8.87986	8.89109	8.92619	8.81661	9.10997	8.94519	9.013	9.23793	9.4162	9.12649	10.0682	9.3661	8.76259	8.86647	9.06365	9.128	9.17098	9.09045	9.11526	8.8871	8.90221	9.94358	8.90697	8.84435	8.91452
ARHGEF17	12.2856	12.425	12.4303	12.22	12.2438	12.592	12.3695	12.3116	12.5766	12.451	12.0682	11.4483	11.6446	12.3045	12.0169	12.744	12.2892	12.6282	12.1007	11.9348	12.1001	12.2577	12.3182	12.5249	12.564	12.5272	12.7089	12.578	11.5906	11.8783	12.0519	12.3649	11.9788	11.9706	12.4195	12.0108	12.4459	11.9524	12.2045	12.4328	12.0478	12.5912	12.0595	12.1451	12.3546	12.3222
ARHGEF18	11.9218	12.1665	11.8819	12.0449	11.9148	12.0494	11.9927	12.172	11.7225	11.8799	11.5089	11.8513	11.9497	11.9193	11.7291	11.8708	11.4628	11.6933	11.5761	11.9603	11.7649	11.8154	11.9599	12.046	11.9141	12.1032	11.8757	12.1126	12.1436	12.1755	11.8102	12.3851	12.3214	11.9348	11.745	12.2942	12.0139	11.6623	12.0481	12.3118	11.9149	11.6744	12.0285	11.781	12.0653	11.6438
ARHGEF19	9.07175	9.17961	8.58262	9.79412	8.76451	9.54384	9.65398	9.04208	9.24404	9.06485	8.15412	9.07229	8.5208	8.70539	7.90086	8.67386	8.87901	8.65166	9.28838	9.0779	9.38029	8.83873	9.19625	9.46746	8.80569	8.95815	8.91166	8.98836	9.19301	9.51385	9.13583	9.89369	8.21432	8.42499	8.69449	8.67389	9.64222	9.6679	8.98889	9.093	8.55403	9.34102	9.26874	8.74671	8.70157	9.0012
ARHGEF2	10.434	11.0895	10.468	10.2929	10.6658	10.0198	10.6079	10.8058	10.6762	10.6984	9.54997	10.6571	10.3484	9.86523	10.2697	11.0987	10.5594	10.8756	10.5776	9.83065	10.3703	10.6272	10.9947	10.5242	11.0242	10.4244	11.0689	10.683	10.5873	10.7345	10.5998	10.6339	10.2618	10.3309	11.2384	10.2654	11.1115	10.7528	10.2112	10.8426	10.4471	10.7055	10.5741	10.5134	10.5173	10.3565
ARHGEF3	9.67383	9.90202	10.5416	9.26264	10.1107	9.70916	9.60052	9.97351	9.91647	9.94427	9.55711	10.2795	10.3243	9.76099	10.459	10.0721	9.40349	10.5427	10.158	10.1046	10.0917	10.0122	10.299	9.97306	10.6083	10.02	10.2292	9.6117	9.69177	9.72776	9.79399	9.34658	9.64282	10.2922	10.2539	10.1624	9.9734	9.77251	9.81541	9.87672	10.1907	9.96908	9.66464	10.2329	10.1908	9.86143
ARHGEF4	5.53603	5.49379	5.2896	5.69358	5.92192	6.57233	5.13406	6.20686	5.01763	6.22063	5.35294	4.1982	4.56809	6.06077	5.12786	6.39846	5.49359	5.41015	5.1983	5.11415	5.19468	5.32258	5.32449	5.78869	5.9196	5.97993	6.03815	6.37607	5.02818	6.36562	5.04628	6.17639	4.12249	5.02887	6.33183	5.6422	6.29252	5.00828	4.84717	6.56208	5.22364	6.11124	5.81825	4.89858	5.59473	5.07695
ARHGEF5	9.40446	9.4175	9.932	9.23251	8.92206	9.8683	9.28652	9.31949	9.26276	9.23901	9.7584	8.62449	9.1557	8.97843	9.60841	9.4863	8.59966	9.21159	8.82882	9.28876	9.32067	9.64991	9.09814	9.38791	9.38343	10.0372	9.33698	9.67272	9.71125	10.0438	9.32126	10.5179	9.59531	9.84622	9.09058	9.67591	9.4938	9.38461	9.34173	10.1549	9.2552	9.18406	9.6232	10.0484	9.71846	9.56199
ARHGEF6	8.46673	8.76319	9.11163	7.99644	8.54577	8.26566	8.3338	8.76253	8.57691	8.99271	7.90531	8.80433	8.52553	8.23787	8.50003	8.51142	8.82093	9.15713	8.4138	8.92636	8.69547	9.27102	9.0866	8.40805	9.00416	8.04842	8.82493	8.59679	7.99297	7.85992	8.23739	7.43346	8.74636	8.75161	9.17186	8.83319	8.26027	8.55152	8.58493	8.34015	8.24087	8.94983	8.34949	8.68301	8.64841	8.66169
ARHGEF7	5.26488	4.70423	6.17048	5.08445	5.37682	5.60327	4.64788	5.45241	5.35843	5.07047	6.56672	5.87349	5.1309	5.83983	7.12545	5.28704	5.377	6.43984	4.96015	6.44511	4.59885	6.18156	4.89047	5.15305	5.96322	5.13101	5.22735	5.90499	5.07982	2.92712	5.28628	4.53713	7.32555	6.06537	5.70757	6.02768	5.35209	4.5253	5.37942	5.2808	5.53671	5.42639	4.9166	5.7723	5.91412	5.36563
ARHGEF9	6.62598	6.49723	6.47347	6.96478	6.62742	6.76074	6.41383	6.44383	6.70894	6.76119	6.61616	6.94856	6.73975	6.70849	6.30001	7.54387	7.22081	6.44798	6.50536	6.93028	6.4923	6.75128	6.52599	6.35159	6.67599	6.72543	6.47635	6.82686	6.75471	7.40591	6.53373	6.82605	6.4087	6.82168	6.63832	6.81227	6.41474	6.68696	5.96024	6.58661	6.53184	6.73426	6.34564	6.81443	6.07756	6.82984
ARID1A	8.90032	9.28497	8.98463	9.02918	8.72756	9.43259	8.85533	9.37406	8.72231	9.03224	8.43073	9.61912	9.28233	8.47529	8.50822	8.72914	8.87222	9.19758	8.94488	9.23078	8.79352	9.25371	9.07702	9.00319	9.28033	9.08444	9.05496	8.91648	8.85227	9.52476	8.41632	9.2832	7.73946	8.99936	9.09078	8.60503	9.02591	9.0211	8.22502	9.54682	8.73389	8.70659	9.19277	8.32546	8.84164	8.6747
ARID1B	8.52568	8.49174	8.41067	9.08708	8.31287	9.00414	8.59966	8.44023	8.83987	8.08537	8.85546	8.93876	8.94682	8.88287	9.02116	8.56795	8.85773	8.63584	8.45295	8.89541	8.74296	8.71932	8.22706	8.28188	8.41859	9.08887	8.53589	8.56025	8.34493	10.0637	8.69137	9.177	9.73786	8.61462	8.51564	8.87642	8.70696	8.54126	9.40986	8.36464	8.73849	8.56007	8.29424	9.38587	8.7857	8.71645
ARID2	8.93226	8.30525	8.56688	7.0223	8.86333	8.19016	8.8574	8.77501	8.70014	8.9378	8.54223	8.65005	8.70818	8.86847	8.81347	9.01213	8.96599	9.04905	8.58481	9.02572	8.70924	8.84962	8.83775	8.811	9.15319	7.69072	8.8255	9.01412	8.85529	5.4536	8.91921	5.90189	9.69164	8.74022	9.1636	8.86702	8.95217	8.60194	8.92845	7.19023	8.82405	9.25059	8.45339	8.76447	8.86869	9.09308
ARID3B	10.2335	10.5071	10.0981	10.242	10.2243	10.2414	10.086	10.4321	10.3484	10.2804	9.94988	10.5486	10.1798	9.94049	10.2191	10.1068	10.3614	10.2947	10.4414	10.292	10.3552	10.1561	10.421	10.5687	10.5522	10.1786	10.3172	10.3306	10.2621	10.5257	10.251	10.5869	10.9143	10.2482	10.3995	9.92114	10.2655	10.9072	10.5874	10.4062	10.3526	9.73646	10.3642	10.2971	10.1621	10.2589
ARID4A	7.26231	6.44077	6.94434	6.05028	7.02108	6.64661	6.54247	6.65859	7.57385	7.05372	6.81431	6.75331	7.2134	6.64382	7.30744	7.65059	7.43494	7.71244	7.21094	7.46051	7.47817	7.30629	7.05179	7.16909	7.2906	6.15516	7.36301	7.29837	7.05672	2.91988	7.06025	4.82209	7.41182	6.64272	6.96018	7.58851	7.54966	7.10969	7.78968	5.17923	6.96575	7.32823	6.65506	7.03371	7.32741	7.1936
ARID4B	9.49129	8.7183	9.16046	7.81158	9.56205	8.55389	9.16211	8.7913	9.75728	9.25485	9.32711	8.96207	9.30939	9.21981	9.58993	9.3815	9.4792	9.86444	9.39306	9.61425	9.66385	9.30678	9.23232	9.2161	9.39357	8.1328	9.47068	9.36544	8.98941	6.17185	9.33247	6.31364	9.6552	9.10371	9.51025	9.46011	9.58224	9.19302	9.68225	7.033	9.16101	9.42164	8.71395	9.55614	9.63647	9.30129
ARID5A	11.7272	10.1085	11.6322	10.9059	9.50395	11.8093	9.28243	10.5677	10.6535	9.43048	11.9643	11.3501	11.0774	10.3723	11.8372	9.79347	9.42005	11.9069	9.85543	12.3639	10.1461	12.4569	10.1308	10.1064	11.6598	12.7389	10.0014	9.86744	9.97473	12.1562	9.57134	10.829	11.8259	12.8783	9.78914	10.7334	9.58708	9.51547	9.88956	10.249	10.4667	10.66	9.50345	12.786	11.6767	10.8335
ARID5B	11.6527	10.0575	11.9542	11.0826	10.9263	11.4834	11.0834	10.0092	11.1706	10.7306	12.1424	11.0882	11.3985	11.2903	11.6375	10.3517	10.6967	11.5768	11.0488	12.1106	10.7124	11.6833	10.8075	10.4452	11.5004	11.48	10.1879	10.4703	10.5058	9.14415	10.3769	8.92536	10.817	12.172	10.5827	10.7814	10.4173	10.3732	10.7105	9.33261	10.7356	11.4628	10.2425	11.8946	11.1708	11.6634
ARIH1	7.60401	7.22656	7.78717	7.3394	7.2332	7.76691	7.14495	7.52433	7.63039	6.93487	7.81912	7.78418	7.65636	7.0446	8.0936	7.05933	7.4819	7.97318	7.4751	7.72625	7.13747	7.95809	7.29589	7.53983	7.7745	8.30483	7.29453	7.34946	7.11477	7.93946	7.35653	7.73985	7.93565	7.94255	7.30459	7.40317	7.26067	6.94058	7.01242	7.72476	7.13503	7.79478	7.01197	8.43006	8.07334	7.65908
ARIH2	11.8881	12.1021	12.0261	12.0269	12.0705	11.7278	11.8791	11.7507	12.2338	11.9743	11.8579	11.7263	12.1064	11.5955	12.0719	12.1886	12.0072	11.8599	12.214	11.5542	12.2457	11.8975	12.1719	12.3003	11.8676	12.2783	12.1113	11.8824	11.7931	11.9002	12.1464	12.0498	12.0012	11.7216	12.1095	12.0439	11.9938	11.827	12.0959	12.0766	11.5218	11.9822	12.0049	11.9648	11.8336	11.8179
ARL1	10.9485	10.7652	10.803	10.4957	11.1329	10.6311	11.3259	10.6621	10.8792	11.1261	11.1374	10.6981	10.8065	11.3517	11.0606	10.8616	11.4295	10.7161	10.9684	10.8057	11.011	10.6451	10.68	10.5973	10.704	10.5496	10.7869	10.9017	10.8508	7.97207	11.3095	8.95056	11.6584	10.8019	10.8852	11.0857	10.9692	10.8627	11.1324	9.78631	11.2193	11.1085	10.8893	10.6434	11.1784	11.0229
ARL10	4.01616	4.1827	4.3736	4.04823	4.16619	3.64907	3.76918	4.47151	4.21488	4.21284	3.11264	3.56134	4.09348	4.2596	3.83023	4.71978	4.0723	4.31408	3.86774	4.61447	5.84272	3.76285	4.22593	2.84185	4.10071	4.61501	4.69833	3.89734	3.10857	5.24635	4.47537	4.93588	2.5079	3.80272	3.83396	3.30932	4.535	3.49829	4.82551	4.49972	4.07901	4.83871	3.95332	4.3054	3.67935	7.397
ARL11	4.61878	3.783	3.18831	2.88381	4.17064	3.80462	3.35254	4.10326	3.99112	4.55826	3.29551	3.85692	4.90022	1.6836	3.18854	4.61365	3.74827	3.30687	3.49416	3.62127	3.88167	2.9305	4.35512	2.63545	2.67954	2.83826	3.13049	3.31913	4.30889	4.86659	5.1956	3.15929	3.54984	3.34211	4.37379	4.27368	4.47716	4.72407	4.13441	4.48177	3.96907	3.30957	3.84095	4.0405	3.47852	2.15941
ARL13B	7.87386	6.84241	8.16802	6.50552	8.08672	7.3815	7.95156	7.43838	7.94621	7.92271	8.69121	7.34974	7.64553	7.96389	8.27474	7.89642	7.99165	8.35436	7.37254	7.78546	7.80721	7.74219	7.64961	7.79988	8.00884	6.98695	7.74766	8.00111	7.76394	3.87644	7.70369	4.99202	8.56641	8.21587	8.03112	8.01007	7.74929	7.46117	8.11439	5.98489	7.91073	8.22479	7.42326	8.24305	8.58898	8.04764
ARL14	2.13964	3.42193	2.19698	3.31874	3.57453	1.75581	3.98415	2.7959	2.2256	2.29703	1.75682	3.43698	3.81121	1.96487	2.58978	2.13696	1.66638	3.15229	3.02892	2.81986	1.8202	2.70262	1.75051	1.81846	1.13541	2.41528	2.00804	1.67515	2.73161	2.99189	1.66107	1.88476	1.89985	3.28723	1.79285	1.91	1.71758	1.77639	1.01753	2.10361	3.70448	2.39708	9.16987	4.5057	4.99301	2.83184
ARL15	4.54792	5.1182	5.0248	4.12758	6.53763	4.72583	6.10515	4.813	4.97213	5.18077	4.50127	5.12167	5.24671	5.20966	5.26217	5.18757	5.60517	5.41666	5.08043	5.256	5.43871	5.08288	5.21333	4.88262	5.27929	4.34683	4.45922	5.3395	4.93906	1.92984	4.94284	2.61608	5.34174	5.79155	4.88517	4.70317	4.4878	4.96489	4.99965	3.67601	5.06451	5.50128	3.9413	4.97714	4.79296	5.17261
ARL16	10.4805	10.1737	10.0303	10.1835	10.3137	9.90034	10.3606	10.0123	10.2993	10.4966	10.3445	10.1744	10.019	10.362	10.0047	9.95164	10.1945	9.77159	10.3571	10.3187	10.012	10.2682	10.3404	10.473	10.3241	10.3365	10.6662	10.589	8.68933	10.478	9.86899	10.9084	9.29171	9.82457	10.6738	10.275	9.3062	10.5081	10.3869	10.6432	9.5929	10.2923	10.0413	10.0883	9.68314	10.2956
ARL2	10.995	11.0629	10.8815	10.9279	10.5913	11.1	11.0261	11.2375	10.6353	10.8442	10.3109	10.7934	10.5795	10.7085	10.5605	10.5307	10.7753	10.3797	10.7554	10.6494	10.6727	10.8918	10.6393	10.9228	10.6898	11.1342	10.8877	10.8384	10.5704	11.6034	10.7763	11.6527	9.83361	10.813	10.6591	10.4741	10.8204	10.5291	10.5902	11.1882	10.4778	10.7082	10.7537	10.3503	10.6562	10.9037
ARL2BP	11.5742	11.5939	11.6352	11.5469	11.8132	11.7475	11.6725	11.6863	11.5223	11.63	11.4746	11.2841	11.3853	11.4847	11.1798	11.5778	11.6145	11.524	11.5662	11.4908	11.4415	11.3646	11.2433	11.5612	11.5543	11.6177	11.7976	11.9258	11.5976	11.2272	11.512	11.5707	12.3099	11.3083	11.6157	11.5337	11.5251	11.3056	12.136	11.634	11.6626	11.5407	11.5562	11.3021	11.3635	11.4499
ARL3	8.69045	8.50971	8.44675	8.60868	8.51915	8.53833	8.28493	8.37543	8.27922	8.44556	8.30303	7.46536	7.87908	8.5115	7.91019	8.05854	8.03624	8.21931	8.24021	7.94727	8.2637	8.07301	8.16792	8.80541	8.24618	8.71825	8.71222	8.32414	7.72415	7.89836	8.33158	8.95969	8.31121	7.87328	8.51441	7.92206	8.68711	7.94232	8.0846	8.99535	7.95535	8.19787	8.37079	7.2766	7.97465	7.93769
ARL4A	7.68353	6.6837	8.65681	8.74697	6.25389	8.24052	7.55146	7.80359	7.15088	7.27389	8.97968	7.86875	8.17492	8.50269	8.19222	8.11597	7.45148	7.6331	8.00159	7.89757	7.56161	8.40991	7.38391	7.85085	7.93856	8.19576	7.10111	7.69826	7.97495	8.01894	7.52504	7.67447	8.04983	8.2848	7.11835	8.29171	7.0831	7.06552	8.78247	7.81494	8.02887	8.12645	7.48946	8.30328	8.06545	7.83153
ARL5B	6.98309	4.98642	6.25175	4.7923	5.83346	5.92754	5.13618	5.61093	6.1235	5.41051	5.83042	6.84633	6.42825	5.65737	6.67006	5.06573	5.82962	6.71789	5.48979	7.11438	5.66578	7.1821	5.81491	5.97478	6.32841	6.07271	5.14773	5.68747	5.97316	1.65646	5.68433	2.96749	7.75641	7.27188	4.83336	6.19579	5.39642	5.77902	5.9025	3.68109	6.50611	6.51503	5.46018	7.53966	6.78338	6.31785
ARL6	5.30672	5.12673	5.71311	5.09851	6.27625	5.34624	5.49026	5.12948	5.74103	5.49848	6.32624	5.01867	5.27113	6.70302	5.13764	5.31083	5.32029	5.95465	5.43441	5.24974	4.8733	5.18364	5.78112	6.07772	6.75622	6.1204	5.89778	5.83799	5.26077	3.01656	5.60692	4.0255	6.02153	4.06366	5.46774	5.62212	5.62201	5.3566	5.79244	4.87859	5.4718	5.21494	5.47743	4.8965	5.31873	5.49432
ARL6IP1	10.2276	10.1241	9.88516	10.013	10.4005	10.0951	9.94721	10.1768	10.4418	9.91302	10.0378	10.282	11.0135	9.96808	10.2989	9.80365	10.3036	10.4348	10.5243	10.3997	10.256	10.3762	10.1713	10.1511	10.2382	10.1971	9.90444	10.3715	10.2719	9.07452	10.0817	9.15427	9.82667	10.3162	9.98933	10.6101	10.1019	10.5116	10.0875	9.9113	10.2152	10.1639	10.4696	10.6236	10.2392	10.0688
ARL6IP4	13.8208	13.8298	13.9183	13.7057	13.88	13.9087	13.7259	13.7398	14.034	13.987	13.8346	13.6086	13.8213	13.9732	13.694	13.9941	13.9446	13.7187	13.7974	13.9009	13.9371	13.7401	13.8576	14.2505	13.6287	14.2634	13.8812	13.987	13.5295	13.6135	13.613	14.2026	12.9304	13.5732	13.9582	13.5887	14.1656	13.6882	13.9009	13.7392	13.301	13.6552	13.733	13.3744	13.5769	13.7286
ARL6IP5	12.3988	12.4966	10.8906	12.3925	12.8349	12.3433	12.4584	11.9624	12.5841	12.2079	11.8307	12.9107	12.7358	11.8356	12.2721	12.0425	12.4315	12.0618	12.7711	12.3338	12.2803	12.0079	12.2503	12.3524	12.3123	11.6913	11.8721	12.168	12.5287	11.7311	12.6869	11.2364	13.3001	12.2068	12.0463	12.0289	11.9079	12.3116	12.532	12.0592	12.5641	11.8431	12.3155	12.1312	12.1904	11.7585
ARL6IP6	9.41795	9.24863	9.3706	9.17114	9.56051	9.28073	9.38682	9.28713	9.5983	9.35158	9.02419	9.69483	9.44075	9.26083	9.26081	9.21421	9.91328	9.39226	9.33921	9.40769	9.30581	9.20226	9.59997	9.37972	9.99743	8.8726	9.29161	9.41839	9.51089	8.30181	9.39936	8.83244	10.1464	9.37065	9.28363	9.51229	9.31133	9.21848	10.3355	9.11616	9.64547	9.31265	9.40638	9.38165	9.93419	9.43759
ARL8A	12.0082	12.0979	12.1097	11.8552	12.6214	12.484	11.854	12.2053	12.3824	12.078	12.1207	12.0022	12.1518	11.8689	12.4924	12.4651	12.0819	12.4024	12.0474	11.8845	11.8038	11.9872	12.2368	12.0634	12.2798	12.4081	12.3543	12.2483	12.1829	12.0088	11.9335	12.2016	12.303	12.0243	12.1743	12.0361	12.1952	12.0906	12.2677	12.3006	12.2758	12.1956	11.8697	12.2714	12.3415	11.8311
ARL8B	11.9135	11.5612	12.0605	10.6782	12.2313	11.2235	12.0918	11.7223	12.0291	11.8779	12.0022	11.8619	12.1367	11.7835	12.1917	12.1056	12.1488	11.9837	12.0982	11.8638	11.9343	12.1505	12.0299	11.8929	12.0631	11.4245	11.8015	12.054	12.618	8.73875	12.1057	9.6124	12.2272	11.8522	11.8528	12.0272	12.1822	12.2499	12.015	11.0084	12.3596	12.0716	11.9722	12.5438	12.1733	11.9019
ARMC1	9.34272	9.14978	9.11795	8.70361	9.59787	8.89436	9.53912	9.56691	9.70267	9.56243	9.19201	9.07156	9.49862	9.34143	9.62613	9.479	10.0506	9.66687	9.61118	9.40901	9.73999	9.28868	9.47825	8.9371	9.17359	9.06897	9.46141	9.50921	9.38476	7.23829	9.7394	7.94016	10.3915	8.7625	9.69066	9.78674	9.44857	9.21627	9.22689	8.84173	9.72833	9.6571	9.20485	9.00127	9.70382	9.47766
ARMC10	8.77326	8.87526	8.89172	8.76277	8.89089	8.14563	9.20512	8.45453	8.72828	8.78709	8.5605	8.9732	8.75177	9.14714	9.16455	8.45674	9.07791	8.42004	8.84074	8.48219	8.52068	8.67779	9.19996	8.21761	8.61958	8.71245	8.45436	8.60782	9.0755	8.52318	9.02351	8.36589	9.92972	8.70084	8.63981	8.72428	8.8624	8.97853	8.9322	8.94471	9.21112	8.70245	9.04767	8.6593	8.88554	8.70295
ARMC2	6.48728	4.53421	6.90626	7.59019	5.90809	5.44911	7.5056	5.81619	5.96658	5.72116	9.27855	6.91169	5.56378	9.3785	6.59853	5.91144	5.96605	5.82497	6.23236	6.22296	5.46875	5.52932	7.36002	7.21079	6.07931	6.13993	5.45308	6.14672	5.63344	5.13477	7.12536	5.68837	5.37591	6.68785	6.16688	6.39391	6.04271	6.20521	6.16853	5.56858	6.30348	5.94109	6.04668	6.4337	6.22848	7.38999
ARMC4	7.22641	4.54458	8.64606	9.23889	6.0353	4.82439	9.56442	6.17116	7.12673	5.0687	10.9802	8.46989	4.527	11.4708	8.03835	4.96377	4.60978	5.63173	6.56514	6.41485	5.58328	5.19621	8.49329	8.90129	7.1739	8.39588	4.43866	6.68977	6.01922	6.57246	8.43742	7.38248	7.14312	7.88312	6.92892	7.35351	5.81821	7.10055	7.91227	6.51484	7.76151	5.63235	6.67874	6.50267	7.44284	8.69678
ARMC6	9.33363	9.70951	9.0672	9.68551	8.7696	9.69558	9.30709	9.54291	8.7228	9.38493	8.92282	9.54223	9.40588	8.819	9.04069	9.06753	9.02211	8.83274	9.46385	9.08761	9.23565	9.45555	8.76716	9.27593	8.77226	9.40711	9.37581	9.30083	9.75736	11.1215	9.07795	10.6198	8.84404	9.76116	9.10843	8.94895	9.1536	9.20354	9.11295	10.2909	9.33839	8.97861	9.51284	9.5425	9.03188	9.04638
ARMC7	9.34418	9.94959	9.606	8.94535	9.24106	9.69346	9.03438	9.90764	9.40402	9.54628	9.59404	9.27786	9.51653	8.95531	9.6129	9.28579	9.1169	9.27316	9.11424	8.93529	9.41207	8.97678	9.17989	9.4907	9.66094	9.64604	10.0284	9.59817	9.35481	10.3782	9.14835	10.1565	8.34074	9.25253	9.55243	9.60175	9.76952	9.38814	8.77152	10.1588	9.03181	9.29967	9.4851	9.99175	9.39806	9.2527
ARMC8	8.45183	7.54248	8.76382	7.49375	7.98051	8.67303	8.13713	8.47487	8.36672	8.2429	9.48585	8.26662	8.37999	8.68313	9.34307	8.81724	8.74116	8.99659	7.89119	8.57418	8.11726	8.89093	7.96564	8.03839	8.89207	8.20374	8.34788	8.39146	8.42391	7.44086	8.31145	6.30539	9.71566	8.7707	8.45093	8.59619	8.12612	8.09513	8.74219	7.07145	8.52129	8.60664	7.80755	9.2726	8.62619	8.82238
ARMC9	8.17995	7.36674	8.14569	7.83434	8.02337	8.14889	8.35074	7.04842	8.06681	8.08506	8.60381	7.6659	8.14665	8.55588	7.89611	8.76191	8.47918	7.34804	7.96584	7.79292	7.63538	8.41915	7.71789	8.58353	8.10865	8.25883	6.91746	7.90756	8.92904	8.3502	7.94705	8.57969	7.81587	7.98924	7.44944	8.37763	8.17814	8.28552	8.04619	8.20344	7.82921	8.41766	8.2234	7.48808	8.46035	7.38209
ARMCX1	10.569	10.5392	10.5731	10.79	11.0638	10.9415	10.8154	10.8471	10.8852	10.6913	9.60984	10.0667	10.3888	10.5497	10.2825	10.4229	10.6929	10.7309	10.693	10.7239	10.7574	10.608	10.7504	10.3162	10.7122	10.1008	10.5571	10.811	9.80448	9.36841	10.9719	10.2445	11.5448	9.98349	10.9767	10.325	10.7523	10.2181	10.9332	10.2684	10.7407	10.8394	10.3026	10.0207	10.8855	10.8435
ARMCX2	10.0625	10.7799	10.171	10.1977	10.6892	10.2307	10.4203	10.6112	11.1861	10.719	9.46538	10.1177	10.1441	10.7194	10.1673	10.143	10.7754	10.9396	10.5751	10.6624	10.8813	10.4117	10.9139	10.8515	10.5113	10.1653	11.1709	11.2751	9.49433	9.23028	11.1455	10.2894	11.5395	10.3148	10.7879	10.3742	10.8839	10.3088	11.1731	10.3636	10.7331	10.4794	10.4963	9.85393	10.9772	10.9007
ARMCX3	8.70327	8.96482	9.24587	9.13805	9.19769	9.05822	9.14004	9.2948	9.29373	8.86538	9.12597	8.6707	9.15013	8.66672	9.54836	8.73779	9.54155	9.58032	9.18133	8.91049	9.00776	8.94582	8.90239	8.58995	8.91186	8.63002	9.37647	9.43733	8.92043	7.85023	9.32814	7.87944	10.5109	8.79162	8.79947	9.86477	8.61044	8.98619	9.72522	8.50232	9.59011	9.08728	9.06709	9.68906	9.36853	9.33013
ARMCX5	9.09621	8.78515	8.7653	8.64111	9.44514	8.95425	9.29827	8.74153	9.25442	8.9798	8.7996	9.08405	9.21179	9.32396	8.9561	9.19055	9.48968	9.20674	9.15263	9.33106	9.19499	8.7776	9.01164	9.20523	8.66038	8.34819	8.8623	9.19512	9.10031	6.20743	9.2025	7.47311	10.5082	8.51318	9.13227	8.89701	8.9048	9.34158	9.69946	8.17071	9.46741	8.9175	9.14525	8.90712	8.71142	9.23078
ARMCX6	9.84512	11.1521	10.3472	10.4416	10.1735	10.0867	10.3543	10.3833	10.3584	10.6004	9.16381	10.4217	10.6771	10.1089	10.1486	10.4976	10.4024	10.238	10.4609	10.6111	10.5162	10.3512	10.7579	10.6024	10.3054	10.3342	10.8419	10.5595	10.3998	10.8796	10.6111	11.0774	9.65868	10.1418	10.5677	10.2577	10.6101	10.713	10.6472	10.9073	10.6089	10.295	11.006	10.1199	10.2841	10.5623
ARNT	8.87527	8.77716	9.08434	9.3348	8.79722	8.89979	8.54514	8.53022	9.22622	8.88533	9.00733	7.9058	8.84093	8.64609	8.86829	8.67996	8.35427	9.27248	8.94546	8.74889	8.90603	8.66852	8.75525	8.67742	8.76844	9.17847	8.97379	9.14031	8.36811	8.85492	8.1802	9.27675	8.53878	8.64034	8.67673	8.59648	8.77849	8.38198	9.99855	8.89366	8.67893	8.75155	8.47819	8.69893	8.8111	8.69431
ARNT2	8.54736	9.95346	9.91324	9.34109	9.33425	9.54086	9.12159	9.66657	8.72299	10.0135	8.70766	8.97185	9.29989	9.70453	9.28218	9.90168	9.27736	10.2539	8.73483	10.2643	9.52345	9.62502	9.57128	10.6416	9.00828	9.00122	10.4466	9.21097	9.45694	9.89908	8.66123	9.88097	9.5534	9.81651	9.44951	9.14226	9.55584	9.41121	10.5912	9.10372	9.9996	9.22061	8.51381	9.10256	9.09918	9.32159
ARNTL	9.25933	8.8227	9.75692	7.77232	9.55786	8.94056	9.65373	8.84676	8.96574	8.71416	9.55683	9.46788	10.0783	9.17966	9.7093	8.97968	9.28945	9.39895	9.22558	10.0661	9.95268	9.97745	9.51906	9.26067	9.1602	8.04991	8.49622	9.56117	9.62494	8.79971	10.0673	8.06972	8.47547	9.03579	9.01734	9.20164	8.08799	10.0775	10.1814	8.95935	10.0277	8.46216	8.30397	10.0097	8.57286	9.83308
ARNTL2	4.75608	4.91175	3.94421	4.84949	5.74058	3.53838	4.82786	3.64677	4.81832	3.91303	5.35783	7.6388	6.12998	4.93592	5.5739	5.1521	4.81953	4.37721	4.97452	5.61899	5.26974	5.14238	5.18065	4.25972	4.22412	3.94088	3.46161	3.1513	5.13639	5.06073	4.84872	2.75113	4.91739	6.4271	4.10185	3.95796	4.16032	4.2118	3.06723	4.28613	5.83577	4.60342	4.86258	5.62365	4.66655	4.733
ARPC1A	11.587	11.8652	11.79	11.9637	11.583	11.8172	11.8263	11.6994	11.7502	11.9005	11.6135	11.1129	11.5873	11.9323	11.3245	11.8852	11.5867	11.8693	11.8073	11.4494	11.5818	11.5395	11.7804	11.8574	11.6394	11.8986	11.8334	11.6277	11.4315	11.639	11.7053	11.733	11.4334	11.4905	11.6755	11.7041	11.777	11.5693	11.399	11.9417	11.6226	11.5746	12.0325	11.3009	11.6655	11.8734
ARPC1B	12.89	13.2679	12.5544	12.6604	13.0031	12.652	12.5879	13.0363	12.3483	12.6878	12.1585	13.5267	13.5475	12.3461	12.893	12.4561	12.7127	12.6216	13.023	12.6886	12.6117	12.8269	12.904	12.6578	12.4492	12.599	12.3564	12.2916	13.2097	13.3788	12.7846	12.862	12.3581	13.1301	12.4104	12.7358	12.571	13.192	12.041	13.1053	12.7487	12.4778	12.8003	12.7636	12.504	12.5719
ARPC2	13.9298	14.6245	14.4085	13.9268	14.5377	13.8588	14.3286	14.2976	14.3383	14.4794	13.8979	14.6746	14.7296	14.0272	14.5962	14.8388	14.6991	14.3992	14.4747	14.142	14.4642	14.4854	14.7737	14.0919	14.2191	14.0617	14.249	13.9687	15.1258	14.3854	14.6231	13.6785	14.1107	14.2618	14.5314	14.5068	14.5524	14.3862	13.8447	14.3683	14.8527	14.3507	14.7884	14.5609	14.4925	14.2036
ARPC3	13.8818	13.8656	14.0125	13.4266	14.1797	13.6447	13.9479	13.8825	13.8884	14.0392	13.7468	14.3797	14.4138	13.8776	14.1929	14.1648	14.2392	14.1304	13.9894	14.0165	14.0129	14.0615	14.0445	13.8946	13.9651	13.2525	13.8319	13.5923	14.4984	13.3883	14.1825	12.9615	14.6295	14.0153	14.0956	14.0038	13.8516	14.3409	14.1656	13.8469	14.2854	13.922	14.2414	14.2805	14.1771	13.9034
ARPC4	7.70937	8.547	7.99066	8.13493	7.81299	8.4846	7.78711	8.30812	7.47744	7.8873	7.81787	8.51932	8.28291	7.86447	7.7263	7.5675	7.63004	8.25479	7.90486	7.95555	7.74303	7.98683	7.84929	7.73405	7.9816	8.28093	7.79358	7.57763	8.40144	9.63934	7.67109	8.70993	7.50397	8.51118	7.73775	7.98261	7.67874	7.97271	7.52879	8.87717	7.87833	7.87357	7.82962	7.78619	7.87284	8.08715
ARPC5	12.6223	12.9238	12.8474	12.3775	13.0065	12.5685	12.5499	12.8108	12.9814	12.7664	12.5608	12.4976	13.4605	12.3573	13.2922	13.0102	13.2059	12.9376	12.9493	12.7573	13.0425	12.7401	12.9962	12.4911	12.6234	12.9848	13.071	12.7959	13.0963	12.6231	13.6868	12.572	13.59	12.7616	13.1411	13.1421	12.9394	12.6299	12.9298	12.9771	13.1963	12.8412	13.0763	12.6853	13.1365	12.8064
ARPC5L	10.2711	10.5092	10.2313	10.3413	10.2499	10.3427	10.2564	10.1719	10.1669	10.0427	10.7744	10.4237	10.6813	10.235	11.0607	10.2876	10.2899	10.6501	10.3164	10.495	10.5982	10.7013	9.98043	10.1922	10.2467	10.943	10.1088	10.1867	10.4188	11.1638	10.5275	10.7188	10.521	11.1282	10.1383	10.6207	10.2071	10.2125	10.0313	10.621	10.3697	10.5119	10.4302	10.8412	10.7672	10.3741
ARR3	3.0082	3.29819	2.55212	2.40957	2.85634	2.94527	2.34543	3.03572	3.16117	2.5067	2.33015	2.35828	2.76033	2.22392	2.0301	2.17412	3.86997	2.23697	3.09815	2.0928	2.50103	2.30567	2.50538	2.25033	2.50089	3.21075	2.79493	2.481	3.21965	3.30018	2.02218	2.87739	2.44761	3.01506	2.40734	2.34492	2.35858	2.55364	3.21599	3.24859	3.0514	2.07307	2.52177	3.77438	3.11333	2.61748
ARRB1	9.03078	9.99797	9.49069	9.14798	9.18812	9.77042	9.35661	10.2107	9.35964	9.70062	8.48116	8.86099	9.26192	8.73795	8.88588	9.52679	9.30774	9.80094	9.60442	9.09073	9.46558	9.19169	9.35964	9.84314	9.8625	10.1986	10.0262	9.99237	9.52878	10.2842	8.93999	10.5891	8.65128	9.1414	9.65831	9.50443	9.74867	9.65961	9.56656	10.31	9.34005	9.21875	9.49794	9.01314	9.19091	9.1773
ARRB2	11.5465	11.6099	11.0092	11.0851	10.9588	10.9574	10.7779	11.5453	11.1198	11.0851	10.4773	12.0225	12.1692	10.6031	11.3327	10.8299	10.9904	10.8956	11.1888	11.1892	11.2404	11.5026	11.4273	10.959	10.9256	10.7146	10.4334	10.5565	11.8398	11.6844	11.2787	11.2815	10.8285	11.5752	10.8922	11.0548	11.1331	11.4565	10.8152	11.3251	10.9454	10.6662	11.0724	11.2928	11.0273	10.6029
ARRDC1	9.89281	10.282	10.0048	10.1113	9.57147	10.3002	9.97682	10.1254	9.6193	10.0035	9.80714	10.1849	9.89499	10.0139	9.71457	10.1932	9.74837	9.79755	9.83565	9.81762	10.4141	10.0992	10.0799	10.3585	9.88728	10.1524	10.1792	10.0988	10.2714	10.5228	9.61111	10.8148	9.07112	9.86775	10.1621	9.9712	10.0241	10.0744	9.76779	10.7625	9.64973	9.79013	10.207	10.0345	10.0081	9.93539
ARRDC2	10.7427	10.9309	12.1358	11.168	10.0789	11.9061	11.5776	11.8234	10.2023	10.8957	11.3588	10.8356	10.7175	10.4754	10.7562	11.6509	10.511	10.4032	10.1502	11.4297	10.3778	10.6432	10.5002	10.7061	11.2253	11.2541	10.4935	10.3048	10.9522	12.499	9.94668	11.9962	9.81253	10.8647	10.9726	12.531	10.6124	10.2849	10.3759	11.294	10.7312	11.3274	10.2641	10.7247	10.3885	11.6021
ARRDC3	11.3312	9.8037	10.9995	10.7097	9.92478	11.046	10.3582	10.5829	11.1191	10.6321	10.4672	10.3189	10.7657	10.616	11.5054	11.0027	11.2195	11.5977	10.8638	10.9514	10.6919	10.89	9.96355	11.0338	11.1473	10.6759	10.4454	11.3602	10.7198	8.52167	9.73959	9.38193	11.5976	11.2302	10.4003	11.1508	10.0339	10.4857	11.7601	9.52722	11.1278	10.9555	9.38137	12.6451	11.1375	10.879
ARRDC4	10.1077	10.5487	10.7412	8.93263	10.3294	9.24847	10.4896	10.4717	10.9987	10.8253	9.70695	10.0562	10.2887	10.2049	10.3802	10.8268	10.507	10.1047	10.2583	9.37195	9.68245	9.90054	10.9646	9.50561	9.86183	9.18261	10.0592	9.44824	10.3858	7.87266	10.493	8.04247	11.5081	9.22803	10.626	10.4337	9.82873	10.368	10.5494	9.16939	11.1422	9.68597	10.4979	10.5427	10.7574	9.43659
ARSB	6.08828	6.78068	5.81179	5.50374	5.14011	5.73335	5.81613	6.53789	6.18113	6.05626	5.18379	7.09156	6.84994	5.42004	6.05736	5.5882	5.94211	5.34457	6.19085	6.00595	5.59327	6.54167	6.32223	5.72774	5.72865	5.94169	5.79624	5.40529	6.27135	8.01217	5.97325	6.30028	5.92785	6.72002	5.72889	5.97725	5.92797	6.48987	5.03565	6.87956	6.26677	5.90635	6.18971	6.8249	5.7802	6.06667
ARSD	6.89547	6.14263	6.0449	6.15589	5.85379	6.97538	6.53389	6.28811	5.41302	6.72273	6.07146	5.63284	6.06593	6.98112	7.13032	6.29174	6.48831	6.27098	6.89537	6.99918	7.53351	6.96471	6.66816	5.73511	6.17483	6.49645	7.2548	6.98112	6.79331	7.96095	6.19815	8.97585	7.29347	6.70489	7.1194	7.39	6.77935	7.43113	7.21236	7.74256	6.83239	6.62959	7.04052	7.02205	6.85202	7.54777
ARSE	6.47396	5.72701	6.07515	6.4751	5.93998	6.22658	6.53695	5.90655	4.56243	6.1229	5.01855	4.74251	5.28298	5.79559	6.3008	7.3583	7.44194	5.99716	6.39916	7.47725	6.21067	6.97783	5.85721	6.33368	5.55994	6.12381	5.03935	5.13962	7.09345	6.70577	5.74876	7.52034	5.35847	6.38511	5.12132	5.67918	6.82014	5.50649	7.04775	6.42485	6.47465	6.29252	7.5557	6.79513	6.67638	6.91734
ARSF	4.11194	3.48071	3.1148	3.27114	2.56258	3.89863	3.15804	3.52638	3.46016	4.22083	3.13591	2.89767	3.42468	3.331	4.98433	3.70237	3.5474	3.98465	3.95439	4.0419	4.26856	3.04672	2.91551	2.66111	1.97371	2.97855	5.07741	2.47526	3.2801	4.06842	3.53161	3.79189	4.03508	3.6017	3.19783	3.28832	3.68197	2.73834	4.10905	3.3536	3.42972	3.72539	3.30513	4.87046	3.34681	3.49537
ARSG	6.55295	6.14095	6.44087	7.18809	5.73545	6.56675	6.2974	6.35407	5.71854	5.95475	6.666	6.52194	6.45254	6.61886	6.61268	5.94498	5.79409	6.31489	5.73224	6.42843	6.22683	6.60311	6.26921	6.3215	6.29314	6.7633	5.7789	6.16792	5.98323	6.57434	5.93881	6.87548	5.72806	6.69415	6.12525	6.43825	6.08063	6.14381	6.20597	6.56267	6.12301	6.14216	5.88768	5.80865	5.72233	6.17268
ARSI	6.91174	7.84601	7.05349	7.64781	7.71111	8.00164	8.04614	7.84934	6.91824	7.44979	6.4232	6.77635	7.37432	6.67707	7.70607	6.72276	7.47724	7.50863	7.72842	7.75006	7.01927	7.73383	7.21593	7.80511	7.21105	8.87999	7.76886	7.05227	6.60877	9.29685	8.0084	9.06056	7.36242	7.85808	7.26273	7.14641	7.66526	6.6507	6.70512	8.85105	7.52757	7.93645	7.27193	7.56043	8.52193	7.90913
ARSK	6.1952	5.12674	5.69601	4.94233	6.19391	5.67281	5.80504	5.40619	6.23774	5.939	5.29028	4.84189	5.7046	5.70052	5.31668	6.28801	6.36478	5.94298	5.71116	5.72126	5.44647	5.48417	6.1344	5.83126	6.33428	4.5959	5.80515	6.30413	5.35989	2.53854	5.33658	3.02463	5.8912	5.08379	5.7393	6.0331	5.94083	5.46194	6.22165	5.04288	5.46774	5.89184	5.67184	5.3283	5.8788	6.09068
ART1	2.17451	1.78796	2.57406	2.24368	2.46865	2.69523	2.32453	2.41171	2.72236	2.2307	2.01913	2.10502	2.63228	3.01639	1.84779	2.3648	1.93027	2.07457	2.37986	2.08283	2.77511	2.21451	2.07457	2.87741	2.36778	2.63947	2.67485	2.37772	3.38344	4.38788	2.05463	2.67936	2.32067	1.78686	2.17097	2.57095	2.03243	2.24625	1.74774	2.64504	2.9899	2.09677	2.54393	2.35348	2.75754	2.44323
ART4	7.31605	7.96988	6.52592	7.1982	7.43239	8.38772	6.70539	7.05137	7.50829	7.28286	7.7442	7.13009	6.40158	7.70041	6.79974	7.09615	8.5223	6.87136	7.18025	7.9905	7.6776	7.98595	6.69934	7.25183	7.25206	7.1729	7.57608	8.46838	6.74043	6.41715	6.93558	7.46504	8.40838	7.7338	6.51683	8.08629	6.72561	5.20146	7.25018	7.07311	5.91213	8.35194	5.98597	6.97083	6.02073	7.30135
ART5	6.52574	4.82564	5.0906	6.32623	4.86062	5.81232	5.6368	4.90283	6.41865	5.03817	4.90081	5.05416	5.61423	5.64379	4.37248	5.68599	5.45466	3.91925	5.6037	6.23756	5.56898	5.39042	6.52078	6.41996	5.88284	5.71019	4.89149	5.2398	4.60058	5.5953	4.0893	6.98519	5.08432	4.94677	5.97893	4.78896	5.68529	6.01517	5.57864	6.69701	3.47903	5.85929	4.16917	4.67619	6.4691	4.73966
ARV1	10.0715	9.76689	9.97995	9.56223	10.0871	9.61709	10.4896	9.51326	10.1204	10.284	9.4909	10.1563	10.1491	10.1494	9.67829	10.108	10.6794	9.77351	10.3008	9.7927	9.86267	9.71411	9.93356	9.97693	9.85752	9.56299	9.91482	10.2556	10.3363	7.99744	9.74404	8.12318	10.0986	9.49473	9.80132	9.79724	10.1797	10.5452	10.5119	9.33493	10.0445	9.97995	10.4998	9.75643	10.0758	9.73286
ARVCF	9.30601	9.98388	9.77023	10.047	9.35742	10.0202	9.94204	10.8941	9.59622	10.2884	9.48201	8.98672	9.33332	9.75531	9.30781	9.98105	10.4485	10.0593	9.69439	9.25338	10.2356	10.1212	9.58936	10.0461	9.70306	10.4329	10.5761	10.5322	8.97589	10.3587	10.1361	10.809	10.3032	9.804	10.5909	9.88455	9.81689	9.70268	10.6036	10.1221	10.0655	10.3279	9.76084	9.47627	9.70228	9.88621
ARX	5.29711	4.31901	5.48208	6.92841	4.42332	4.57478	6.26807	5.09461	4.16922	4.73517	6.92908	5.14096	4.60818	7.19179	5.16136	3.9637	4.20759	4.05048	4.64157	4.70099	4.64336	4.89747	5.0535	5.50978	4.54024	5.84296	4.84765	4.69977	4.50184	6.0716	5.47303	6.12834	4.52407	5.04588	4.50553	4.84474	4.71853	4.75874	5.2791	5.2292	4.93511	4.39785	5.45147	5.59991	4.88366	5.82275
AS3MT	3.96492	5.34344	3.88455	4.50107	4.27501	4.44453	4.11481	4.45582	3.26884	4.04788	4.12118	3.19313	4.09161	4.03937	3.56934	4.12621	5.29112	4.38638	4.31524	3.51693	3.60268	3.01277	2.55788	3.54265	4.55837	3.66611	4.3242	4.42061	3.82748	5.20082	3.73671	3.82748	3.39383	3.84644	4.37276	2.99906	4.44005	3.25128	4.30463	4.158	2.93894	4.83285	4.08095	5.09375	4.41791	4.18802
ASB1	8.09269	8.15028	7.98776	8.29736	7.52754	8.40307	7.57346	8.02544	7.60911	7.65018	8.40996	8.873	8.45136	8.20111	8.28703	7.67027	7.84069	7.76583	7.7339	8.36765	7.44709	8.32601	8.12225	8.0233	7.77787	8.50846	7.51265	7.59884	8.14549	9.4703	7.56105	8.83193	7.91059	8.723	7.55462	7.8861	7.67387	7.97377	7.69747	8.2828	7.98494	7.72984	7.68493	8.45024	7.91147	8.15689
ASB11	1.883	1.8185	2.19644	1.52185	1.78225	2.14872	2.0932	1.81754	2.21772	1.96743	2.04832	1.82606	1.80708	2.04389	1.8703	1.8635	1.94634	1.78828	1.79856	1.84912	1.83723	2.08663	1.87076	1.86703	1.85326	3.36787	1.87342	1.97524	1.85072	2.9622	1.95378	2.14978	1.99138	1.82268	1.96247	1.85089	1.92043	2.72823	1.77742	1.79165	1.71874	1.9018	1.70721	1.80655	1.85582	1.74429
ASB12	3.58767	3.93767	4.57989	3.49386	2.71435	3.77678	4.00039	3.97659	3.97322	3.92582	3.37745	2.86349	4.21676	4.0225	3.13339	3.54626	3.86684	2.94014	3.65272	3.4067	3.28146	4.38682	4.02686	4.44325	4.38987	4.02191	2.90176	3.87693	4.40725	4.36243	2.4718	3.67127	2.92755	3.34681	3.49625	3.58172	3.82061	3.77747	1.88757	4.48559	3.73681	4.30313	4.48281	4.15131	3.88064	3.76795
ASB13	10.4559	10.5427	9.8892	10.9152	10.4023	10.4002	10.1193	10.6092	9.6712	10.2389	9.7446	10.312	10.3644	10.4487	10.0079	9.97918	10.1432	9.36821	10.1866	9.5803	9.82417	10.0991	10.2482	9.69398	9.87218	10.0964	9.47487	9.78845	10.4368	10.3697	10.2562	10.3867	10.3227	9.65857	9.82405	10.4517	9.95633	10.1942	10.0725	10.7264	10.2248	9.95854	10.1228	9.50997	9.519	9.65925
ASB16	7.43006	8.69273	7.62528	8.11122	6.78097	7.68955	7.48431	8.44473	7.22385	7.46234	7.01619	7.70121	9.09487	6.84245	7.434	6.87175	7.36548	6.2642	8.43798	6.29696	7.30402	7.80046	7.24919	6.89131	6.57809	7.26528	7.04606	7.617	9.39647	9.53022	7.53798	8.85503	6.81316	7.68117	6.73646	7.95078	6.93062	9.03821	7.38861	9.20742	8.21009	6.73135	8.36908	8.6069	6.89512	7.08673
ASB17	1.79427	1.82526	1.79575	1.65727	1.73557	1.89384	1.80412	1.95973	1.79466	1.82391	1.75379	1.77595	1.78097	1.81259	1.86934	1.84107	1.79322	1.76374	1.80875	2.45325	1.76246	1.76561	1.78452	1.71863	1.89047	2.24692	1.7077	1.79851	1.81781	2.56927	1.74089	1.93777	1.82431	1.79308	1.79191	1.83406	1.83711	1.82588	1.67961	1.78353	1.70356	1.76935	1.72552	1.97559	1.88375	1.7534
ASB2	8.71215	9.21432	8.649	9.79818	8.41721	8.01721	9.28369	8.8478	9.13684	8.33445	9.50521	9.8044	8.75167	10.3853	8.95057	8.75651	8.34012	8.19859	9.28866	9.33004	9.66969	8.55763	9.69333	9.52564	8.97298	9.78605	8.90422	9.0212	7.83686	9.99014	8.36224	9.60995	8.61581	9.03233	8.55524	8.68768	8.80674	8.733	8.48269	8.56966	9.10541	9.4239	8.23593	8.30147	7.96836	8.62867
ASB4	2.64984	1.83375	2.00061	2.64652	1.94776	2.21621	2.02479	2.33527	2.03874	2.06068	2.01963	1.99466	1.99827	2.15136	2.11796	2.17693	2.51945	1.9777	2.06165	2.39719	2.01865	2.02245	1.98657	1.95342	1.97608	2.52697	2.10134	2.07033	2.07755	3.29585	1.95624	2.1968	2.08632	1.9825	2.02099	2.10163	2.11626	2.05259	1.7914	2.03201	1.95371	1.98686	1.97214	3.24261	2.09268	1.98891
ASB5	1.53102	2.02024	4.93152	1.87526	2.56663	1.74898	4.82229	3.2607	2.82569	2.49681	5.24314	2.91965	3.40554	7.25251	3.67859	3.06133	3.43159	2.47227	3.46159	3.31287	5.30648	2.26549	4.35316	4.35476	2.01359	3.80693	3.47327	1.96494	1.48973	1.91427	4.19187	2.07038	4.33701	3.99596	3.71367	3.50349	1.99267	2.49282	3.39902	2.5004	3.70489	4.69431	3.91925	3.44504	3.87479	4.89511
ASB6	8.18447	8.11163	7.85924	8.11643	7.55004	7.81169	7.80933	8.34944	7.53008	7.9948	7.56147	7.61454	7.51536	7.7116	7.80062	7.56151	7.24545	7.42802	7.89195	8.04064	7.70661	7.67443	7.92321	7.84637	8.00673	8.13547	8.17908	7.72697	7.73524	9.40235	7.50249	8.71762	7.23651	7.80013	7.83481	7.68376	8.02409	7.8553	7.6626	8.54266	7.84072	7.55674	7.96248	7.77964	7.66801	7.23362
ASB7	5.99884	6.53364	6.15432	6.39783	6.0755	6.22299	5.98476	6.10678	6.35855	5.77403	6.76092	6.59976	6.39661	5.83863	6.95786	5.2577	6.23495	6.79492	6.25495	6.43995	6.08931	6.06399	6.3274	5.96959	6.21285	6.66666	6.10638	6.01523	5.93506	6.4883	6.63267	5.93763	6.6714	6.46932	6.16583	6.51796	6.03744	6.33892	5.94935	6.62766	6.48789	5.69439	6.1057	6.39945	6.13642	5.98489
ASB8	7.71185	8.24414	7.63064	7.85724	8.00102	7.6311	8.04289	7.87898	7.7199	8.0292	7.39369	7.40818	7.73922	7.59797	7.59677	7.64826	8.05097	7.73335	7.8845	7.4359	7.56496	7.67929	7.98986	7.68642	7.90175	7.84297	7.64548	7.70092	7.81054	8.18667	7.54437	8.35092	7.76154	7.39748	7.8332	7.4864	7.79535	7.91302	7.72297	8.47147	7.6242	7.713	7.95098	7.22448	7.84152	7.51251
ASB9	7.83489	8.62842	8.58184	8.50107	8.77144	9.09484	7.69293	8.87645	8.4203	8.4998	8.27887	8.41575	8.47249	8.58184	7.88938	8.80254	8.54169	8.74529	8.39437	8.81982	8.71989	8.67595	8.33964	9.1356	9.13754	9.39951	8.80765	8.98539	8.10261	8.98644	8.49515	9.39327	9.14269	8.72223	8.60587	9.25427	8.77345	8.21525	9.02007	8.85105	8.52701	8.90175	8.54384	8.48625	8.37046	9.53978
ASCC1	8.4467	8.35276	8.22557	8.68442	8.35286	8.53249	8.11356	8.24682	8.18535	8.47738	8.42644	8.61521	8.65671	8.32506	8.20393	8.25461	8.79846	8.60875	8.37868	8.37997	8.13868	8.64043	8.21256	8.15993	9.27367	8.45951	8.41552	8.18188	8.14971	8.57469	8.37689	8.3759	8.35078	8.65861	8.25943	8.6018	8.21425	7.44301	7.79094	8.52981	8.05081	8.54153	8.25049	8.33469	7.97667	8.42575
ASCC2	8.90897	9.19018	8.83612	9.10755	8.77189	9.16089	8.84157	8.89592	8.62211	8.78245	8.93087	9.31464	8.94903	8.84577	9.07025	8.88701	8.67162	8.97433	8.82092	8.89887	8.75011	8.98545	8.75805	8.82659	8.70141	9.23328	8.69201	8.66795	8.90375	9.97223	8.58602	9.30976	8.06801	9.16807	8.87856	8.67805	8.79039	8.81796	8.16988	9.22046	8.59885	8.85416	8.76429	8.94245	8.94196	8.66364
ASCC3	7.27669	7.7156	7.76229	7.7801	7.80721	7.46512	7.38845	7.83582	8.32833	7.56878	7.99531	7.36999	8.36569	7.74728	8.41543	7.80328	7.53929	7.87966	7.88333	7.65571	8.12122	7.50032	7.45076	7.07153	7.20571	7.90731	7.95709	7.55885	7.29257	7.3269	8.23222	7.0982	8.02295	7.62391	7.78453	8.04898	7.76326	7.80094	8.31762	6.8101	7.69372	7.85969	7.36751	7.50626	7.84441	7.38511
ASCL1	4.89565	3.81155	3.26844	3.60248	2.11735	2.66209	3.41774	2.84499	3.66883	4.9243	3.98822	2.57462	2.77347	5.32114	4.19846	4.37974	2.43914	4.42534	2.88	4.43978	5.53043	4.59899	2.92751	2.38902	3.95009	4.13095	5.23959	4.04272	3.71623	2.56622	1.92216	3.13562	3.32682	3.18122	3.39102	4.17059	4.03346	6.11492	5.44709	2.45484	3.5274	4.03152	3.73131	3.78528	4.53141	2.87677
ASCL2	7.22119	8.74106	7.48752	8.3914	8.52467	7.21562	7.65024	8.21544	7.8891	7.81366	7.1362	10.2563	8.55661	8.15523	7.47128	8.16221	7.15271	8.13642	7.85725	8.31954	8.76323	7.86462	8.71645	8.57482	8.0904	7.79555	7.7421	7.89627	8.09163	10.2571	7.71513	8.26501	6.89226	8.28359	7.60327	7.40879	8.20987	8.04157	8.49645	7.83536	7.29066	7.66895	8.14259	7.37366	6.78999	7.46254
ASCL3	2.0045	1.82439	2.01792	3.01565	1.93203	2.43885	2.02081	1.94525	2.35027	2.05938	4.34951	2.32442	1.96961	5.81389	1.93226	1.93051	1.99783	1.90051	2.39162	1.99526	1.94893	3.34303	2.05699	2.15084	1.92912	2.15412	1.97766	1.99257	1.9546	2.64235	3.21945	2.17082	3.01854	1.84528	2.03522	1.9882	2.02737	2.06664	1.86722	1.94525	2.07936	1.93382	2.0225	2.7872	1.91906	3.41152
ASF1A	6.53022	6.73937	5.83591	5.37139	6.80285	5.85334	6.99277	6.54602	6.77082	6.56542	6.06037	6.2819	7.05412	6.52042	5.49913	6.2492	6.78679	6.98308	6.92129	6.09797	6.87825	6.48664	6.44349	6.70031	6.68568	5.29	6.91334	7.03908	6.81909	4.43943	6.55223	3.78042	6.9104	5.67137	6.45569	6.53437	6.07181	6.361	6.59597	5.71016	6.50473	6.47759	6.51301	6.35893	6.92712	6.26718
ASF1B	5.95779	6.46376	5.5613	6.07984	5.85454	5.87135	6.2858	5.87367	5.74834	5.66423	5.28771	7.51796	6.17104	5.48701	5.70575	5.51838	5.88528	5.38419	6.07593	6.48605	6.2635	6.27122	5.72541	5.71928	5.75691	5.59374	5.60695	5.57409	6.67426	8.28896	6.47644	6.39137	5.42213	6.86334	5.79938	5.78776	5.59987	5.72351	5.72769	6.47665	5.54841	5.89745	6.47316	5.91478	5.37153	5.92936
ASGR1	9.85588	9.91982	9.17502	8.97494	9.88784	8.82596	8.81041	9.44599	9.59422	9.19152	8.6682	10.2533	9.66765	8.91738	9.85927	9.61461	9.43122	9.39742	9.4827	9.37404	9.76426	9.53719	9.76023	9.11852	9.06423	9.24242	8.95018	9.14116	10.2442	10.5408	10.1536	9.71431	10.2383	9.73755	9.49752	9.4262	9.6704	9.64374	9.73201	9.94064	9.40906	9.36462	9.75431	9.44662	9.07449	8.86987
ASGR2	7.86914	8.80573	7.16847	7.36202	6.62312	6.70668	6.22244	7.51358	7.06966	7.37644	7.51369	8.61703	7.57667	8.0019	7.84851	6.85173	6.03384	7.33904	6.0972	8.00681	7.83008	7.52528	6.76862	7.30938	7.74755	7.76688	6.34193	6.94484	8.01109	9.57476	7.6102	8.61713	7.99647	8.17763	7.65574	7.55192	6.83871	7.50982	7.40511	8.22136	6.97116	6.42831	7.06276	7.92147	7.19107	6.43448
ASH2L	10.2605	10.5872	10.1207	10.4701	10.4599	10.2414	10.4438	10.4476	10.3227	10.5281	9.86419	10.5326	10.2521	10.3205	10.1188	10.2509	10.3917	10.4823	10.3518	10.4234	10.394	10.5094	10.6106	10.3574	10.4067	10.6238	10.5304	10.3588	10.4375	10.5444	10.5528	10.4376	10.354	10.3858	10.5441	10.3538	10.4006	10.1558	10.0938	10.7177	10.3611	10.5423	10.4136	10.103	10.5057	10.4592
ASIP	2.13718	3.40326	3.87882	3.11032	2.29022	2.45419	2.55787	3.25537	3.1524	2.33183	1.97826	3.60859	3.16004	2.49592	2.71086	1.55847	3.73689	3.09163	3.18778	3.08293	2.15223	2.41458	3.11914	3.32025	2.30022	2.77074	3.04955	3.05143	3.34717	3.13089	3.27006	3.33072	2.83139	3.29626	3.29345	3.03533	3.02428	3.11632	3.15617	4.59854	3.33013	2.17186	3.77479	3.84497	2.89935	3.1477
ASL	10.312	10.1175	10.3226	10.5599	9.56536	10.6674	10.2625	9.94967	10.1135	9.95802	10.6372	9.99862	9.87483	10.1338	10.496	10.387	10.1805	9.59996	10.2695	9.66103	9.90154	10.0485	9.90401	10.2624	10.0546	10.4834	9.52724	9.79046	10.9341	10.867	9.86565	11.2725	10.2831	10.5844	9.92672	10.4788	10.1889	10.1229	9.62782	10.7178	10.043	10.4234	10.5335	10.2794	9.98352	10.5016
ASMT	5.57195	4.97074	6.10633	5.55279	5.61512	5.4603	5.30074	5.05402	5.37204	4.70756	5.86355	5.01277	5.44739	4.80096	5.47459	5.93531	7.06702	5.92568	5.29014	6.12166	7.02256	6.14001	6.28626	5.95241	6.23338	5.65648	5.65829	5.46464	5.66858	5.19624	5.41925	6.87964	7.20623	5.13352	6.26044	6.26912	6.10965	7.02407	6.46374	6.44976	5.74413	6.02906	5.7758	5.59505	5.91617	5.91378
ASMTL	11.0609	11.0325	10.4906	11.3111	10.8644	11.0275	10.4915	11.1465	10.0731	10.8489	10.351	10.8656	10.7936	10.9522	10.5993	10.2137	10.6421	10.6843	10.6449	11.0262	10.8321	10.8944	10.7478	11.3015	10.647	11.2132	11.1478	10.9103	10.358	11.4217	10.5773	11.518	10.472	10.7911	10.6102	10.3463	10.5966	10.4747	10.1203	10.9935	10.5292	10.4989	10.5196	10.4455	10.5441	10.6954
ASNA1	9.71983	10.056	9.66556	10.1246	9.68645	10.0652	9.79225	9.89489	9.20742	9.31045	9.60655	10.431	9.81958	9.86939	9.65358	9.21945	9.84845	9.21031	9.81761	9.78463	9.26945	9.64387	9.51166	9.63586	9.55848	9.8941	9.24553	9.55924	10.2014	11.0292	9.76951	10.48	9.38011	9.97716	9.21754	9.62652	9.60287	9.58118	9.2381	10.3162	9.61943	9.62468	9.95679	9.67581	9.74664	9.76373
ASNS	11.4075	10.8114	11.2727	11.3236	11.3978	11.2798	11.5598	11.0763	11.7337	11.3176	11.1163	11.3751	10.9488	11.3163	11.4437	11.2245	11.3546	11.3732	11.4448	11.9102	11.0989	11.5025	11.3013	11.5751	11.18	11.1909	11.6218	11.4985	11.1896	11.098	11.701	11.2439	11.7123	11.2718	11.9553	11.2858	11.5221	11.2635	11.4897	11.1217	11.0585	11.4268	11.275	11.4925	11.8333	11.3342
ASNSD1	11.1764	10.8603	11.4403	10.094	11.0699	10.6656	11.126	11.1341	11.2975	11.2844	11.4149	10.9926	10.6345	11.1485	11.1892	11.2297	11.3284	11.2417	10.9216	10.7797	11.1002	10.9705	11.3629	11.2255	11.2728	10.8332	11.1813	11.0939	11.2335	7.73955	11.1853	8.6099	11.3746	10.8936	11.2392	11.253	11.2309	11.0935	10.8741	9.83404	11.2898	11.3429	11.1426	11.1043	11.3189	11.2
ASPA	8.11056	8.84205	8.19024	8.87618	8.8666	8.65316	8.33559	8.22251	8.52356	8.93997	7.81481	8.98422	8.23323	7.79867	8.02448	7.91784	8.53186	8.07867	8.1567	8.9353	8.43456	8.19604	8.63627	7.70185	8.78159	8.4488	8.94261	8.2389	6.99915	6.99536	8.75944	7.87242	8.73574	8.50141	8.45082	8.08346	8.60286	7.58574	8.17945	7.84658	7.58536	8.79133	8.14763	7.87645	8.80186	7.99836
ASPH	8.94559	8.44486	8.2571	8.34632	8.51569	8.46286	8.54185	8.45625	8.92137	8.5197	8.45923	8.47749	8.6914	8.46182	9.1719	8.65276	9.14481	8.32599	8.7902	8.14121	8.74087	8.36186	8.56735	7.23247	8.06528	8.51763	8.00693	8.42013	8.50688	8.6993	9.52841	8.17578	9.77884	8.30194	8.76172	8.90583	8.71497	8.69749	8.89789	7.97275	8.33091	9.01577	8.43903	8.7037	8.59836	8.58665
ASPHD2	5.46654	6.95125	5.11879	6.25188	5.82405	5.12019	5.80859	6.20625	6.17576	5.60138	5.58882	7.40794	6.53402	5.85228	5.60869	5.08663	5.16329	5.57583	6.10973	6.35849	6.12831	5.74643	6.48614	5.68716	5.61165	4.86177	5.48822	5.68695	6.21173	7.52443	5.84992	6.64353	4.93789	6.31852	5.64314	5.4573	6.13089	5.34586	5.29973	6.56011	5.92035	5.0809	7.59561	5.54223	5.65947	5.24741
ASPM	4.7016	5.75717	5.03953	4.17519	6.31028	4.78673	6.75811	4.7374	5.6034	5.34311	4.55922	8.4053	5.91708	4.9008	5.62821	6.50809	6.55279	4.76384	6.12867	7.82643	6.99311	7.05358	6.26365	5.21375	5.44268	4.03979	5.41315	4.81535	7.17971	5.99223	7.65679	2.80599	6.32787	8.11778	6.1244	5.76586	5.85568	5.31408	5.13928	3.94456	5.23394	6.83408	7.1052	5.76503	5.65414	6.54798
ASPN	10.0936	7.85462	9.68846	8.62215	11.6289	9.91841	9.42612	10.0248	9.30321	9.96232	10.5759	8.68409	10.029	10.4828	9.8917	9.76408	11.1972	11.1674	9.94471	11.1307	10.0872	10.5825	9.87212	9.72356	9.5926	9.4021	9.18323	9.08988	9.72573	5.80336	10.2266	6.88173	9.98177	11.0677	9.55012	10.4029	8.97338	7.45042	9.05772	7.92022	8.36502	11.6807	8.9373	10.4729	9.21458	11.113
ASPRV1	10.3417	9.77122	9.46633	10.0019	9.68041	10.027	10.3169	10.1213	9.85628	9.50019	9.39501	9.1331	9.42591	9.49607	9.20223	9.18702	9.34126	9.55776	8.98823	9.90739	9.75914	9.64517	9.54453	9.9602	10.4816	9.75469	10.0615	9.52633	8.85395	9.42263	9.56993	10.3448	10.4166	9.29939	9.56633	9.65067	9.84157	9.30305	9.82719	10.1204	8.81955	9.3948	9.54792	9.08622	9.48484	9.82771
ASPSCR1	7.9773	8.07274	7.9581	8.08274	7.48413	8.43404	8.10628	7.92431	7.7175	7.81545	7.67057	7.97414	7.72276	7.57459	7.53663	8.04424	8.07308	7.71882	7.74314	7.92865	8.23512	8.2981	7.73249	8.09418	7.84845	8.29928	7.8023	8.24564	8.43378	9.83124	7.8357	9.58156	7.4113	8.01213	7.84135	7.66176	7.89237	8.28732	8.20251	8.65992	7.69528	8.00031	8.02147	8.36818	7.96042	7.8123
ASRGL1	10.9091	11.5675	11.5843	10.4322	10.7898	11.7107	10.8559	11.648	12.0416	11.7245	11.9688	10.0815	11.269	10.3216	11.8272	12.1042	11.5809	11.5501	10.652	10.8819	11.4133	11.5576	11.1572	11.2168	11.4782	12.3445	12.0763	11.706	11.2973	10.9114	11.2182	11.5591	11.5308	11.8628	12.0138	12.2784	10.6965	11.7321	11.5154	11.661	11.6271	11.5377	11.3299	11.8499	11.417	11.534
ASS1	9.57419	9.48032	8.99935	9.69693	8.89138	9.86188	8.78549	9.10217	8.84303	8.97353	9.11016	9.40573	8.42527	9.20752	8.76235	8.94357	9.37782	8.9906	9.0792	8.37134	8.70061	8.84008	9.12351	8.84686	8.69211	9.36416	9.24088	8.68606	9.39239	10.0357	8.70947	10.2698	9.06214	9.30299	9.08577	9.14407	8.78276	9.24996	8.27011	9.50604	9.07811	9.48843	10.0718	9.29065	8.84917	8.58597
ASTE1	7.58564	8.0094	8.27543	7.92501	7.9471	7.74329	7.9032	7.95971	8.06452	8.03166	7.41015	7.75674	7.96042	7.54428	7.59286	7.82813	7.95907	8.52853	8.3148	8.13945	8.09526	7.0433	8.2784	8.12685	8.00176	8.05716	8.05008	7.90447	7.83521	7.56185	7.97161	7.24656	8.33676	7.13867	8.09994	8.02756	7.77331	7.90419	7.77998	8.29101	8.22344	7.72672	8.09427	6.55012	7.99303	7.876
ASTN1	5.35501	3.93378	1.62379	5.48514	5.46212	2.26995	3.79724	1.97538	3.76784	3.71924	1.78352	4.84369	2.84133	3.53766	1.42413	1.87054	1.46957	1.57695	2.20282	5.94649	2.28112	2.97402	3.10023	2.19743	3.11073	1.7158	2.12345	3.01223	1.35128	2.3893	4.09073	2.31101	2.6332	2.51725	1.80782	1.57577	3.52434	1.78028	2.64283	2.95804	2.85035	3.63428	2.4333	3.7064	4.65616	3.01243
ASTN2	9.72233	10.4567	10.2106	10.5421	9.91171	10.3745	9.69247	10.5459	9.618	10.2495	10.4015	9.99237	10.5087	9.86531	10.1561	10.1519	9.95018	9.85599	10.0058	9.98787	10.237	10.3605	9.44862	9.53965	9.94939	10.3972	10.1626	10.2616	10.2183	10.9146	10.0697	10.2129	10.2429	10.7845	9.37205	10.1663	9.30543	9.67058	10.6986	10.2156	10.3712	9.90522	9.8959	10.4224	10.2482	9.93507
ASXL2	10.7361	10.7421	10.6794	10.6713	11.0146	10.4496	10.8137	11.0854	10.9322	10.7702	10.6109	11.1731	10.9542	11.023	10.9045	10.5671	10.8152	10.9125	10.9885	10.993	10.9097	10.8125	11.1087	10.866	10.701	10.8816	10.6249	10.7334	10.8834	9.76477	11.2488	9.76853	11.5745	10.8839	10.7988	11.0889	10.7437	10.6152	10.7762	10.4079	10.9758	10.6356	10.9218	10.71	10.7877	10.7644
ASXL3	5.22784	5.1298	5.68819	5.59958	5.84683	5.60546	6.20599	5.23788	5.42502	5.95412	5.66615	5.19611	5.50889	6.28352	5.30949	4.75326	4.97864	5.38752	5.45847	5.78475	6.22387	5.9472	5.41359	5.51512	5.20935	5.63408	5.56035	5.46828	4.71143	3.2359	7.02607	4.7863	4.36265	5.37992	5.00978	4.88276	5.08339	5.58793	6.41437	5.31183	7.34889	5.71265	5.0872	3.88627	6.08341	6.36301
ATAD1	10.6508	10.1637	10.481	9.29048	11.3189	10.3505	10.6683	10.8706	10.959	11.0855	10.6161	10.5395	10.523	10.8763	11.0531	10.8319	10.8492	10.6368	10.7106	10.3133	10.6669	10.2799	10.648	10.4194	10.7909	10.2167	10.6087	10.9311	10.6909	7.52074	10.853	8.43655	11.7051	10.4656	10.8899	10.9433	10.8241	10.542	10.7483	8.92314	11.0343	10.6627	10.5712	10.7952	10.9136	10.7912
ATAD5	2.25986	3.49188	3.60777	3.28814	4.33876	3.37091	3.72424	3.67411	4.40864	4.40549	3.51172	4.67289	4.10591	3.61273	3.71371	4.8222	4.7309	4.72674	4.06973	4.51699	4.39499	3.31649	4.79929	4.58688	3.46847	2.29203	3.69703	4.04233	4.46201	1.60381	4.19336	2.20401	4.47213	3.75037	3.86915	3.99374	4.0452	4.0894	4.06287	1.78759	4.10496	3.82199	4.24033	3.55001	3.68659	3.98486
ATCAY	1.98537	2.13987	2.50027	3.30331	2.02633	3.85797	1.98256	2.12014	2.4582	2.68948	3.12789	1.9422	1.94773	2.41281	3.8473	1.84967	2.01333	1.93797	2.06378	2.04757	1.96122	2.00671	2.23185	1.95488	2.48451	4.14611	2.38735	2.11239	2.19109	3.36008	1.91704	2.70085	2.04767	1.73146	2.83964	2.09668	2.4886	2.01858	3.94529	2.83914	2.00258	1.93928	2.85726	4.66685	2.4504	2.01325
ATE1	6.07787	5.35581	5.64838	5.71262	5.64959	5.55142	5.6293	5.94831	5.92283	5.98683	5.72022	6.2055	6.00591	6.02704	6.22975	5.89437	5.81847	6.2189	5.6805	6.01194	5.71189	6.22663	5.6159	5.25294	6.12976	5.46062	6.31345	5.99081	5.76429	5.21949	5.64077	5.32007	7.13246	5.83473	5.9052	6.24993	5.74824	5.65997	6.33018	5.4896	6.08644	5.65611	5.68726	7.40861	6.02803	5.74642
ATF2	6.36288	6.58744	6.97417	6.24076	6.25543	6.56813	6.14109	6.76432	7.10635	6.19545	6.57316	6.107	7.06004	6.16942	7.05334	6.62039	6.99347	7.29031	7.07356	6.3938	6.86212	6.54324	6.53188	6.83278	6.7475	6.66435	6.93303	7.00509	6.22034	5.45025	6.69269	5.75216	6.23041	6.61326	6.43522	6.66622	6.70822	6.40444	6.57269	5.58517	6.58309	6.37136	6.51376	6.40991	6.63502	6.32821
ATF3	9.58831	7.00309	9.67446	11.374	7.17983	11.2838	6.84009	8.25527	11.1715	8.3213	9.42982	11.8758	10.9584	9.37706	10.3662	8.534	9.33328	12.2194	9.26616	11.8202	8.84744	12.3214	8.38123	10.0127	11.1164	11.4238	9.26974	9.87897	8.5195	10.522	7.62445	9.54524	10.8814	10.7719	7.64952	11.0932	6.38704	8.28023	9.28029	9.25879	10.095	10.014	6.47213	11.3069	10.9284	10.7772
ATF4	14.7611	14.4364	15.0931	14.795	14.8065	15.0753	14.449	14.6959	14.9672	14.7353	15.4319	14.4067	14.5637	14.6783	15.1169	15.0291	14.9502	15.4781	14.7037	15.1231	14.8529	15.2296	14.7665	14.9585	15.1401	15.1733	15.3691	15.1323	14.6007	14.587	14.6154	14.6728	14.6277	15.0663	14.5515	15.1224	15.05	14.451	14.7555	14.8175	14.8507	15.1437	14.6109	15.1985	15.2005	15.0346
ATF5	7.86194	8.38963	7.80368	8.69978	8.04973	8.07278	7.62002	7.76001	8.07817	7.69742	8.12861	8.62302	8.06971	8.02668	8.12307	7.72883	7.41136	8.11444	7.92665	8.2115	7.93501	8.14024	7.95932	7.71444	7.60844	8.52109	8.06633	7.51312	7.7966	9.44003	7.55288	8.51982	6.66577	8.66538	7.80918	7.44112	8.07796	7.73644	7.43421	8.1009	7.68737	7.69477	7.76932	8.15895	7.89813	7.7119
ATF6	10.1869	9.91063	10.4013	10.1588	10.5488	10.3095	10.2336	10.128	10.1887	9.89729	10.7011	10.7149	10.3694	10.0513	10.7185	10.0745	10.1389	10.1789	10.2262	10.4544	10.091	10.2811	10.0749	9.98047	10.0402	10.3989	9.96431	10.0518	10.2827	10.5152	10.2227	10.194	10.5301	10.6262	10.0892	10.1929	10.1241	10.3493	9.85915	10.3952	10.2057	10.1159	10.1947	10.568	10.4179	10.2602
ATF7	2.89685	4.10438	3.76177	3.29145	3.82209	3.69258	4.78361	3.74497	4.09593	3.45689	2.47589	3.21374	3.54405	3.17699	2.46063	4.13488	3.81303	3.11247	3.9782	3.14969	3.01364	2.6803	3.05343	4.51852	3.97822	3.3527	3.91718	3.34069	4.04027	1.89624	3.02076	4.76529	2.8951	3.35287	4.53509	2.53399	3.9341	3.2806	3.1621	4.75607	3.93141	4.36883	3.84799	2.47985	3.71801	4.23594
ATF7IP	7.68714	8.11396	7.52356	7.40499	8.04863	7.32379	8.07684	8.10358	7.9281	7.82704	7.23344	8.18459	8.05295	7.84208	8.03485	7.83801	7.79974	8.11597	8.13838	7.80049	8.00173	7.62167	8.19275	7.33736	7.5047	7.4393	7.71467	7.78742	7.51589	6.573	8.57222	7.14123	8.57134	7.46597	8.4981	7.74288	7.65136	7.60653	7.71255	7.2825	8.0035	8.09591	8.16109	6.95798	7.74403	7.68301
ATF7IP2	8.43528	7.90281	8.13541	7.90877	7.97155	7.80157	8.89436	8.37556	8.41323	8.63005	8.19239	9.26988	8.69663	9.48481	8.4111	8.97524	8.52192	8.07084	8.22805	9.26946	8.35403	8.35878	8.96073	8.93878	8.20307	7.62937	8.33578	8.47115	8.18046	7.84187	9.10929	7.61988	8.3726	8.78301	8.63818	7.89505	8.75804	8.50587	8.28894	7.89273	8.45216	7.93979	8.60705	8.44277	8.27423	9.01138
ATG10	6.1376	6.60444	6.61865	6.53644	6.46474	6.41588	6.72105	6.48184	6.73432	6.66857	6.4571	6.27334	6.10669	6.0728	6.59742	6.61637	6.25647	6.22034	6.76066	6.67441	6.50224	6.29862	6.56363	6.35343	6.31757	6.64032	6.45656	7.01452	6.67771	6.71032	6.87017	6.69077	6.48609	6.35258	6.54143	6.34589	6.7066	6.50914	7.06736	6.28109	6.6383	6.68769	6.80623	6.44562	6.6923	6.64181
ATG12	10.0442	9.73166	10.2341	10.4999	10.2751	9.86219	9.99682	10.0699	10.1687	10.3779	10.3357	10.5882	10.4655	10.2947	10.4829	10.3236	10.2874	10.1866	10.292	10.7067	10.1675	10.3581	10.0218	9.8721	10.2201	9.73508	10.4016	10.2374	10.3691	9.05586	9.97404	9.02849	10.9741	9.78515	10.1138	10.6217	10.0106	10.2863	10.9486	9.71286	10.4343	9.91012	10.2806	10.3636	10.0723	10.0306
ATG16L1	9.67071	9.79753	9.51374	9.62243	9.44355	9.41671	9.41565	9.33145	9.5135	9.49054	9.57933	9.93637	9.62596	9.64292	9.71678	9.79478	9.24271	9.60099	9.43896	9.60288	9.64822	9.4273	9.64539	9.55743	9.65273	9.70874	9.54954	9.21628	9.24961	10.0363	9.48642	9.71581	9.6481	9.48968	9.7489	9.19179	9.65116	9.13433	9.56319	9.62455	9.48972	9.54047	9.65764	9.25232	9.3818	9.55048
ATG16L2	12.2693	11.8522	12.0023	11.5128	12.1419	11.7217	11.6262	12.035	12.4029	12.1132	11.2186	12.0316	11.9595	11.7233	11.6846	12.1916	11.6689	12.1544	11.8131	12.1929	12.3355	12.1076	12.5767	12.108	12.5552	10.9422	11.8717	11.9415	12.1467	10.9579	11.978	12.0973	12.2249	11.6518	12.3777	12.0826	12.2276	12.6665	12.2164	11.9108	12.1588	11.5843	11.8079	11.9636	12.1652	11.5513
ATG2A	8.96452	8.70146	8.52904	8.51929	8.17009	8.78801	8.32622	8.81037	8.44726	8.35275	8.39441	8.57147	8.34814	8.21987	8.33288	8.49132	8.17104	8.58036	8.202	8.50668	8.43662	8.67738	8.51479	8.67793	8.4757	8.87199	8.54439	8.60645	8.31229	9.51753	7.91365	9.55547	7.84425	8.74138	8.66499	8.42774	8.63605	8.48366	8.36153	8.90269	8.28126	8.31657	8.54714	8.4409	7.98075	8.23664
ATG3	10.3826	10.4	10.317	10.1975	10.4999	9.87603	10.3158	10.1859	10.4949	10.378	10.1652	11.0365	10.9957	10.1981	10.5825	10.1521	10.5343	10.7212	10.6331	10.647	10.5289	10.7234	10.3982	10.5247	10.456	10.0367	10.2771	10.2239	10.755	9.97662	10.425	9.2292	10.0652	10.5533	10.1529	10.367	10.344	10.6242	10.4268	10.2993	10.5804	10.2942	10.6686	10.4732	10.5075	10.2491
ATG4A	9.4814	9.21432	10.0576	8.84991	9.6814	9.1243	9.58516	9.4982	9.84095	9.88516	9.91501	9.48581	9.56117	9.32381	9.47133	9.7897	9.50495	9.77716	9.57325	9.32055	9.16835	9.12707	9.4801	9.12691	9.61825	9.7341	9.63556	9.27112	9.75906	8.2331	9.43083	8.62968	9.42137	9.5289	9.60506	9.54225	9.43148	9.73295	9.24173	9.61501	9.75906	9.51419	9.56085	9.7938	9.49148	9.41305
ATG4B	10.8152	10.9634	10.8836	10.9248	11.106	11.1515	11.0412	11.1585	10.9989	10.8976	10.8124	10.4798	10.6446	10.9907	10.8421	11.1849	10.6081	10.628	10.8691	10.7443	10.9326	10.5567	10.6572	10.923	11.2047	10.8961	11.1888	11.1624	10.7733	10.8346	10.9632	11.4373	11.331	10.4104	11.173	11.015	11.0444	10.8087	11.5148	11.2069	11.0712	10.692	11.0577	10.6517	11.0762	10.8666
ATG4C	7.0431	7.14709	6.98849	6.67231	7.74197	6.80922	7.63745	7.25465	7.53145	7.65863	6.01419	7.62852	7.45418	7.48863	6.59261	6.88333	7.64033	6.98242	7.74941	7.53797	7.32928	7.24824	7.4425	6.92049	7.82818	6.38086	7.65829	7.33455	7.75216	4.74088	7.84179	5.24892	7.99771	6.94984	7.59429	7.27972	7.4156	7.78558	7.77921	6.28515	7.94379	7.29345	7.51954	7.07881	7.62026	7.50901
ATG4D	7.46419	7.50963	7.37502	7.01175	6.95521	7.75572	7.06181	7.48597	7.22027	7.27426	7.52413	7.17096	7.21772	7.09146	7.42048	7.51985	7.06579	7.16745	6.87284	6.75593	7.23281	7.2918	6.97764	7.24068	7.41138	7.48491	7.36928	7.53051	7.5034	8.57854	6.69992	8.44431	6.9838	7.35516	7.33835	7.14832	7.16767	7.20561	7.44249	7.81842	7.52296	7.19137	7.30923	7.47088	7.12609	7.14928
ATG5	8.40408	8.11549	8.5239	7.85625	8.88335	8.39939	8.89208	8.83015	8.93024	9.06655	8.44564	7.77152	8.35573	9.09291	8.37521	8.86507	8.91185	8.74461	8.49253	8.28475	8.34991	8.32873	8.60281	8.58825	8.77433	7.81097	8.69692	8.64129	8.78407	5.36384	8.53829	6.44689	9.28937	7.98066	8.83242	8.86298	8.71454	8.5585	9.19725	7.23209	9.1626	8.94593	8.56707	8.31288	8.80014	8.63191
ATG7	8.30475	9.05355	8.52725	8.70148	8.34681	8.43853	8.32138	8.82582	8.31033	8.28158	8.16207	9.62528	9.20023	8.47812	8.49593	8.53153	8.46618	8.12302	8.54431	8.50236	8.26935	8.62284	8.72251	8.10102	8.22287	8.69129	8.12881	8.18234	9.13597	9.81742	8.54549	9.01785	8.59817	8.97035	8.48359	8.45312	8.31194	9.15228	8.41199	9.01839	8.81477	8.2951	8.50333	8.77808	8.22828	8.49818
ATG9B	5.31426	2.56965	4.18494	4.54294	2.57421	2.42254	3.13731	2.78839	3.90703	5.31293	5.47624	3.34478	2.65582	6.57568	3.41778	3.25614	3.12087	5.27813	3.06044	4.94708	6.51355	6.41294	3.38487	3.11566	4.26471	3.97445	6.65577	4.33472	4.71551	1.99882	3.57144	3.80651	2.0218	3.54314	4.3994	3.061	3.80859	4.88902	7.30125	2.97722	4.73905	5.28825	3.66968	2.75161	3.4303	3.84329
ATHL1	10.9033	10.5931	11.1771	10.7443	9.57638	11.0017	10.4826	9.91509	11.2175	10.4003	11.2193	10.1456	9.23867	10.1015	9.13128	10.5394	10.4167	11.0254	8.73706	10.7311	11.2811	9.95295	10.5015	11.7279	10.8432	9.88441	12.5095	11.7734	10.5755	10.0906	10.4293	11.2711	10.1598	10.1356	12.1176	9.50222	11.3468	10.4383	10.1603	10.9131	9.40223	10.6448	10.3426	10.6259	11.3036	9.45586
ATIC	10.0139	10.5537	9.59376	10.4912	10.0183	9.7538	10.0262	10.2168	9.82844	10.0897	9.64715	10.7845	10.327	9.98444	10.0483	9.94929	10.2394	9.62662	10.1266	9.95426	10.0421	10.1155	10.4169	9.61416	9.5179	9.9203	9.67867	9.46867	10.6721	10.9632	10.4522	10.1562	9.74903	10.0612	9.72216	9.74891	10.0594	10.4044	9.84776	10.3017	10.325	9.82025	10.1971	10.2881	9.90113	9.75722
ATL3	8.36765	8.92996	8.28782	8.78941	8.34014	8.54927	8.07238	8.6274	8.44735	8.28884	8.26483	9.45887	8.76303	7.93731	8.87534	8.05874	8.50684	8.07046	8.44183	7.49796	8.21048	8.76529	8.4265	8.03483	8.35087	8.55953	7.83731	7.96369	9.10126	9.92799	8.37745	8.80328	8.42436	9.18912	8.09199	8.52774	8.11928	8.56878	8.2313	9.10791	8.74849	8.11725	8.80012	9.00126	8.20763	8.13529
ATM	7.60828	6.35267	7.51383	8.07589	7.25146	6.7758	7.45811	7.15549	7.26322	7.58042	7.05721	6.87561	7.84138	7.66643	7.7652	7.81984	7.08737	7.94502	7.53236	7.95384	7.92074	7.84023	7.01874	7.33159	8.11845	7.80611	7.4429	7.01133	6.90539	8.50082	7.21581	7.08878	6.20378	7.36831	7.24444	7.09555	7.5353	7.43664	8.22772	7.17709	7.44585	7.83601	6.87548	7.56137	7.71441	7.20111
ATMIN	8.52529	7.89295	8.63965	8.2949	8.46187	8.85765	8.72588	8.78872	8.36472	8.29333	8.65863	8.24741	8.89393	8.21712	8.62721	8.7215	8.96752	8.37661	8.77239	7.78359	8.44014	8.16511	7.79519	8.24652	8.62866	8.03993	8.56059	9.12904	8.74162	7.50443	8.39608	7.64012	9.131	8.52679	8.19677	8.77643	8.63227	8.57504	9.52644	8.20749	8.85961	8.35203	8.77446	8.75804	9.15392	8.38517
ATN1	8.97218	9.25489	9.31773	9.37639	8.78864	9.66085	8.6452	9.27776	8.58667	8.90974	9.32418	8.1659	8.87099	8.4322	9.08254	9.11166	8.37956	9.14899	8.74222	8.83722	8.81757	9.00528	8.542	8.93343	9.0211	9.44448	9.62802	9.08871	8.51629	9.45471	8.60443	9.86363	8.04722	9.30489	8.84421	8.71975	8.99425	8.78649	8.32211	9.53329	8.56433	8.83439	8.91607	9.00124	8.82414	9.14119
ATOH1	2.16408	1.87046	1.91899	1.6727	1.88756	2.04495	1.93434	1.8782	1.83309	1.93158	1.91419	1.91059	1.90315	2.15196	1.98275	1.96821	2.15439	1.93194	1.82961	1.94538	1.99217	2.29556	1.96097	2.03331	1.93713	4.7978	1.93374	1.96325	1.93218	2.19071	1.88456	1.98089	1.9611	1.88547	2.00164	1.91743	1.91251	2.05887	1.81278	1.88456	1.83393	1.92846	1.75367	1.9341	1.95722	1.82577
ATOH7	1.92172	1.92931	1.90564	2.44971	3.57696	1.89293	3.61965	2.90515	2.07194	2.00894	3.21298	1.93725	2.36923	1.98515	1.94587	2.36699	2.42525	2.43092	1.7602	3.26262	2.05228	2.26083	2.79588	2.78665	2.16099	1.91314	2.68085	1.87979	2.17382	1.99645	1.92422	1.94876	2.06868	2.27719	3.86643	1.83352	2.54704	2.00416	2.28741	2.28559	2.66011	1.95648	1.68786	1.36255	1.59585	2.22607
ATOH8	11.1081	10.8179	10.6703	10.7157	10.168	11.7826	10.4887	11.196	10.5678	10.9798	9.86646	8.95603	9.72682	10.062	9.66385	11.2862	10.4629	11.0202	10.0239	10.1211	10.76	10.8801	10.1185	11.0043	11.2229	11.3203	10.8061	11.6103	10.0323	10.6426	10.1287	11.7573	9.92069	10.1668	10.4594	11.119	11.0971	10.0827	10.9825	11.3931	9.84626	11.0606	10.0561	9.71132	10.3	11.6562
ATOX1	9.26385	10.0552	9.51782	9.54707	9.42907	9.48869	9.37795	9.55924	9.77939	9.58603	9.18805	10.6121	10.1596	9.91313	9.5029	9.73745	9.4969	9.14764	9.75382	9.85563	9.50856	9.63303	9.76074	9.79412	9.57108	9.87952	9.54551	9.44493	9.80205	10.8108	9.8179	10.0541	9.60535	9.94868	9.53993	9.56884	9.56951	10.0088	9.31429	9.98993	9.73149	9.46446	9.71519	9.57632	9.29475	9.84603
ATP10A	10.8587	10.9202	11.0983	10.5945	11.6772	11.1181	10.7611	11.2127	10.9728	11.0394	11.016	10.4568	10.2885	10.1443	10.9358	11.4008	11.312	10.0201	10.8158	10.53	10.7681	10.868	10.9973	11.0053	11.0834	10.5766	10.1098	10.69	12.196	10.8605	11.0481	10.9526	11.6595	11.2626	10.3834	11.6059	11.4435	10.5043	10.7813	11.4121	10.9631	10.9401	11.2117	11.2304	11.0859	10.5804
ATP10B	2.10124	1.7067	1.9789	1.77588	1.92907	2.61278	2.05312	2.02389	1.92842	2.15679	1.96143	1.97567	1.98883	2.02119	1.79666	1.77406	1.7286	1.98311	1.98042	2.02583	2.09325	2.16952	2.23122	2.06434	1.78041	2.57848	1.96111	2.04687	2.6336	2.82724	1.96434	2.29638	2.25355	1.71096	2.1048	3.51365	2.28915	2.10134	1.66367	1.97966	2.47416	1.987	4.86208	2.39768	1.78562	1.95809
ATP11A	11.237	11.3702	11.572	10.5149	11.8444	11.6888	11.6102	10.8063	11.7876	11.5503	10.9586	10.7097	11.3119	10.1812	11.6614	12.2258	11.9261	11.9938	11.2632	11.5668	11.3835	11.751	11.2636	10.9854	11.4642	10.8175	11.4638	11.6324	11.8699	9.24189	11.4863	10.1522	12.3738	11.2708	11.1406	11.9594	11.6093	11.9305	11.7829	10.9536	12.1462	11.7381	11.6063	12.1729	11.9137	11.7709
ATP11B	9.15303	8.62937	9.14687	8.42914	9.27933	8.81271	9.29485	8.57835	9.73646	9.17472	9.55829	8.81062	9.24249	9.34143	9.49204	8.97668	9.28067	9.71415	9.43408	9.45318	9.33601	9.26996	9.423	9.11742	9.668	8.20464	9.17804	9.30767	9.22511	5.60726	9.19418	6.80849	8.89403	9.24469	8.99445	9.55287	9.40575	8.84228	9.34568	7.43898	9.09611	9.52736	8.93186	9.52761	9.66659	9.06308
ATP11C	8.35827	7.51139	8.15542	7.43988	8.35816	7.63403	8.12115	7.76294	8.36003	8.01978	8.27365	8.00425	8.14143	8.04116	8.2934	7.96537	8.0523	8.1585	8.10484	8.52233	8.28169	8.14826	7.93351	8.24522	8.53018	7.25708	8.2829	8.1292	7.79633	4.31746	8.00667	6.28415	8.32158	8.19511	7.90883	7.96689	8.21988	7.88844	8.55419	6.56281	8.12523	8.18319	7.59579	8.2883	8.57071	8.17107
ATP12A	3.55321	3.04974	6.31764	6.40851	3.01385	2.72651	6.84236	3.83617	2.1992	2.86098	8.25717	4.43106	2.56149	8.44389	6.01191	1.78496	1.85651	2.51143	3.66547	2.50944	2.51431	2.53452	6.37636	6.26638	2.59888	7.46512	2.68302	3.04799	4.93786	6.8134	5.75201	7.99521	2.66361	4.70942	4.93706	5.90967	2.18099	4.86172	3.80702	5.42387	5.37798	2.86526	4.66366	4.94781	4.89244	5.87553
ATP13A1	9.0064	9.24002	9.01307	9.4849	8.82881	9.31585	8.87865	9.38452	8.76551	8.95703	9.22202	9.53825	9.16808	9.13369	9.06169	9.01154	8.88685	8.76259	9.0291	9.10573	8.96218	9.04747	9.10268	8.91608	8.9399	9.04665	8.54767	8.70409	9.36487	9.92304	8.71989	9.8691	8.08766	9.23334	9.05062	8.98944	8.91047	9.1138	8.56873	9.4429	8.91901	8.8143	9.21289	9.03506	8.78578	8.94475
ATP13A2	7.25179	8.03223	7.57285	7.40071	6.92122	7.72127	7.35971	8.37783	7.53457	7.36379	6.99025	7.99442	7.72152	7.1025	7.04182	7.61265	7.33795	7.66904	7.65743	7.51493	7.38243	7.4501	7.27253	7.80265	7.57221	7.90304	8.00763	8.14581	8.01714	8.85658	7.24771	8.71778	6.32826	7.77886	7.64965	7.79116	7.8755	7.48245	7.21816	8.42364	7.61643	7.40071	7.73819	7.24598	7.19963	7.39454
ATP13A4	6.73907	6.33389	6.63231	6.22288	7.20083	7.15589	7.07249	6.98574	6.96166	6.87419	6.55192	6.54661	6.53212	6.0004	6.7993	7.37907	7.75048	6.57569	5.91334	7.30113	6.75064	7.3005	7.12535	6.7179	6.90855	6.78692	6.8476	7.02766	7.41133	7.26662	6.73438	7.12972	7.19885	6.71658	6.81976	6.94227	6.97719	7.39371	7.08172	6.60061	6.58643	7.10147	6.48958	6.98147	6.88348	7.07238
ATP13A5	2.04082	1.85823	2.14694	1.84341	1.97682	2.22835	2.00983	5.32391	2.27731	2.40083	2.8765	2.03386	2.0196	2.07665	2.77558	3.13073	3.58409	2.10685	2.85281	2.02926	3.12658	2.25059	2.55198	2.17838	2.77413	2.72109	2.68459	3.38552	3.21102	2.91187	2.00478	2.21791	2.20331	1.90878	2.11314	2.35502	2.27091	2.08013	2.70158	2.08428	2.09731	2.8774	2.12841	2.62227	2.53445	3.87197
ATP1A1	13.8034	13.63	14.1593	13.7612	13.3198	14.1827	13.9569	13.5822	13.53	13.6032	14.1218	13.4965	13.2966	13.5986	13.9456	13.9948	13.9133	13.4791	13.5231	13.7595	13.1777	13.8137	13.6161	13.6451	13.9504	13.609	13.5745	13.4937	14.0288	13.9277	13.2419	14.1485	13.1606	13.9524	13.6349	14.0273	13.5125	13.5122	13.003	14.1454	13.5563	13.6516	13.8433	13.9749	13.7464	13.8381
ATP1A2	10.8088	8.69278	9.91439	11.0002	9.97814	10.0685	9.63245	9.6508	10.0991	9.28914	11.7319	9.40296	9.28838	11.1023	9.7011	9.88996	10.333	8.71233	9.4955	9.34703	10.3398	9.03728	10.5335	10.333	10.1029	10.9649	10.5214	9.69577	7.62094	9.30902	9.14752	10.6898	10.1515	9.32668	9.36224	9.57293	9.32857	7.92656	9.96174	9.55697	9.18206	9.97119	8.32928	9.65069	8.6088	9.87008
ATP1A4	9.715	9.71898	9.79629	9.9993	9.49695	10.3763	9.81145	9.5454	9.39533	9.2534	9.94407	9.71706	8.97335	9.41289	9.77135	9.71135	9.76969	9.54862	9.48868	9.72556	8.66447	9.82603	9.4346	9.48856	9.82433	9.64025	9.13663	9.31828	9.9141	10.5447	8.91019	10.453	9.14317	10.1256	9.51934	9.91261	9.17819	9.26087	8.44878	10.4186	9.29348	9.47318	9.70455	10.1501	9.79283	9.55528
ATP1B1	13.7508	13.2115	13.6337	13.2207	13.8623	13.2349	13.7984	13.6645	13.6614	13.8919	14.034	13.5058	14.0901	13.348	13.7523	13.965	13.9135	13.3714	13.7014	13.3351	14.0404	13.6784	13.4178	13.8853	13.2138	13.4806	13.2686	14.223	14.0812	12.3923	13.798	12.924	14.9303	13.5454	13.3321	13.8104	13.602	13.8947	14.2366	13.2489	14.5596	13.847	14.2095	14.3447	13.9034	14.0568
ATP1B2	8.23865	8.40042	7.52982	8.52458	8.2108	7.80387	7.48885	7.85843	7.89541	8.0898	7.93362	7.27545	7.23971	7.82963	7.57218	7.0005	8.27084	7.9897	7.8859	7.87744	8.21936	7.82193	7.89712	7.782	7.89261	8.51071	8.60206	7.44265	7.01366	7.986	8.32373	8.65757	8.205	7.92248	8.1416	7.19532	8.07506	8.01394	7.77454	8.13694	7.44123	8.26926	7.6647	7.61727	7.88327	8.07088
ATP1B3	15.0276	13.4103	14.2115	13.9185	13.5614	13.3832	13.3215	13.5667	13.479	13.5177	13.4877	14.0075	14.2116	13.0294	14.5897	13.5933	13.6733	13.7866	13.5239	15.197	13.426	14.6521	13.5031	13.2429	13.7956	13.9484	13.4173	13.383	14.26	13.6638	13.7811	12.661	14.9035	14.7699	13.559	13.763	13.2646	13.4075	13.5378	13.6	13.9891	14.2702	13.745	15.7104	14.8828	14.0301
ATP1B4	1.97905	1.89907	1.81705	1.64532	1.84797	2.05744	2.41831	1.94508	1.86147	1.92549	3.16285	1.86583	1.87439	1.98239	2.02253	1.97829	1.87609	3.74915	1.90618	1.87657	1.99371	2.09344	1.93855	2.13379	2.01619	1.71355	2.00446	2.05062	1.94378	2.51121	1.85465	2.15441	2.02275	1.87866	2.0046	2.0062	2.54126	2.05773	2.80191	1.97049	1.88368	2.31234	1.79804	1.27255	2.02785	1.92665
ATP2A1	2.04535	2.33464	2.5535	2.84446	2.03175	3.66024	1.95359	2.98655	3.10649	2.03636	3.20055	2.39289	2.99302	2.41448	2.88182	3.13075	1.91262	2.52817	2.73976	1.98012	2.13722	2.37195	1.98911	2.06125	2.91138	2.55712	2.36921	2.60788	2.42117	4.37527	2.85269	2.26429	2.88031	1.73147	2.46744	2.6138	2.34234	2.01377	1.70035	2.84216	2.10915	1.99086	2.56117	2.58014	1.79111	1.92377
ATP2A2	8.03597	7.9703	8.35182	8.75037	8.12752	8.2174	8.3695	8.04336	7.76221	7.49819	9.17623	8.49362	8.0719	9.12732	8.27233	7.90326	7.8926	8.08544	8.17789	8.06742	7.93726	7.77833	8.14051	7.98225	7.73015	8.63576	7.8006	7.78818	7.88588	8.88512	7.8335	8.35987	7.71364	8.5677	7.83765	8.03496	7.89887	7.47715	7.0042	8.20419	8.23766	8.1442	7.75001	8.36793	8.10394	8.16222
ATP2A3	5.32089	6.1886	5.38807	5.53699	5.48205	5.78784	5.27924	5.98238	4.77503	5.5192	5.01248	6.31528	5.15073	5.54505	5.35251	5.306	4.22939	5.65797	4.98266	5.38336	6.25301	5.20766	5.52464	6.12649	5.70641	5.77915	5.47933	4.49195	4.67624	6.38968	5.28698	6.84774	4.04122	5.66767	5.94576	5.44469	6.04444	5.11211	5.03052	6.12492	4.83123	4.85655	5.87417	4.85488	5.04879	5.16914
ATP2B2	2.26566	2.53696	2.14584	1.98647	2.31268	2.32155	2.21685	2.22525	2.4353	2.27237	2.3403	2.59458	2.48578	2.66876	2.26024	2.26109	2.05659	2.1562	2.27797	2.17496	2.19838	2.23664	2.20174	2.21993	2.55504	2.73007	2.745	3.30981	2.16283	4.32075	2.14995	2.38034	2.34768	3.15872	2.22973	2.19614	2.27452	2.24774	3.80633	2.13558	2.07605	2.15676	2.50024	3.85531	2.24034	2.44425
ATP2B3	3.33484	2.34181	1.94187	4.12732	3.3377	2.03034	2.19859	2.72204	2.18189	2.81018	4.19645	3.27418	2.5595	2.57445	2.88626	2.29046	2.01919	2.67105	2.05825	2.41619	2.96162	2.21651	1.92659	2.15266	3.85447	3.23472	2.56335	2.32179	2.80436	4.4646	2.13826	2.89678	3.17582	1.83257	2.12188	2.48631	2.38707	2.29355	3.03446	2.7493	2.72226	2.26288	2.70204	4.26085	3.18077	2.75435
ATP2B4	5.57569	6.25636	6.54555	5.78958	6.31355	6.34377	5.80531	6.24078	5.8345	5.7795	6.20434	6.3226	5.71398	5.87479	6.13073	6.15266	5.70723	5.88611	5.69655	6.00732	5.43128	6.1129	6.16858	6.27304	6.44404	6.3183	6.04489	5.98683	6.24305	6.24859	6.02486	7.06647	6.84692	6.8201	6.28175	5.80587	6.10826	5.25927	4.47951	6.51533	6.10317	6.0957	6.19653	5.79625	6.30415	6.04353
ATP2C1	9.81044	9.7375	10.0894	8.94496	10.0494	9.62399	10.1002	9.5624	10.1289	10.101	9.48443	9.76004	10.0163	9.77225	10.0819	10.1609	10.3029	9.99565	10.1052	9.92164	9.92356	9.96571	10.1152	9.73609	9.96513	9.4094	9.76185	9.67145	10.1571	8.41169	10.0746	8.5751	9.76185	9.86686	9.76569	10.031	9.8535	9.95441	9.8666	9.56218	9.96345	10.0728	10.1045	10.2105	10.1547	10.114
ATP2C2	9.08597	9.54003	10.1347	10.2839	9.58091	9.47833	10.7053	9.64632	9.16931	9.68457	10.9107	9.00046	9.41118	11.1537	9.52234	10.5012	10.1995	9.48127	9.49952	9.29155	10.1228	10.1288	10.5212	10.1569	9.31112	10.1974	9.67511	10.2073	10.0952	10.9193	10.0749	10.4347	10.4984	9.47516	10.0645	10.11	10.2337	10.5583	9.87091	10.4883	9.65088	9.95806	10.19	10.1442	9.7524	10.867
ATP4A	1.86641	2.45808	1.91418	2.47223	1.84476	2.08373	2.42934	2.91499	2.38279	1.94977	2.23597	2.23529	3.53732	1.79158	1.82207	2.20544	1.95117	1.87805	2.87169	2.05018	1.9794	2.09023	1.91459	2.08779	1.80304	2.50078	1.82	1.879	2.48333	2.61202	2.06263	1.95816	2.03746	2.02809	1.96682	2.11702	1.9089	2.0108	1.70463	2.79185	2.49713	1.88955	1.66885	1.46317	2.05832	2.19781
ATP4B	2.8092	2.05575	2.3528	3.537	3.15675	2.24394	2.13594	2.07012	1.90268	2.55134	3.89509	2.49073	2.16555	4.79937	2.03404	2.66307	2.06724	2.08791	3.1069	2.13488	3.85088	3.07697	2.81357	2.30412	1.94774	2.09344	2.22903	2.01463	2.19857	1.50763	3.05034	2.32958	2.32798	2.22896	2.18952	2.00823	2.11517	2.18046	1.90244	2.75339	3.1232	2.1762	1.95263	1.39664	1.94508	2.56476
ATP5A1	13.1949	13.4775	13.1232	13.3169	13.2521	13.0105	13.4079	13.1635	13.1074	13.2812	13.0153	13.4684	13.1736	13.4355	13.0064	13.1637	13.1443	13.2935	13.4472	13.0699	13.0493	13.1926	13.4122	13.2429	13.2121	13.2401	13.1508	13.1452	13.574	13.3812	13.1432	13.0711	12.0462	13.3209	13.3629	13.0183	13.2382	13.2031	12.6406	13.56	13.0904	13.2775	13.4398	13.1719	13.1434	13.2662
ATP5B	12.3178	12.6101	12.2533	12.4878	12.2023	12.5193	12.4591	12.5608	11.9992	12.3091	12.317	12.6289	12.3447	12.2587	12.0829	12.1919	12.1856	12.3366	12.5474	11.9381	11.9723	12.2871	12.2041	12.1661	12.3458	12.5192	12.1624	12.3273	12.5176	12.9321	12.0152	12.4478	11.2984	12.4941	12.4217	12.1722	12.2756	12.3246	11.7142	12.7947	12.2418	12.4192	12.5914	12.264	12.1749	12.201
ATP5C1	10.3152	10.4359	10.1616	10.7025	10.5094	10.59	10.4379	10.4716	10.3413	10.3812	10.3647	10.7495	10.6014	10.4031	10.3323	10.1887	10.5967	10.4588	10.5632	10.4788	10.1608	10.3853	10.3804	10.1076	10.3009	10.5224	10.1981	10.3244	10.674	10.8292	10.5619	10.333	10.6169	10.6105	10.2052	10.6622	10.3089	10.2141	10.6073	10.7276	10.6779	10.5551	10.4682	10.4296	10.5004	10.5798
ATP5D	10.1016	10.1583	9.99055	10.5765	9.79103	10.3291	9.91432	10.3526	9.63757	10.0914	9.91247	10.116	10.1179	9.8419	10.022	9.74336	10.0207	9.6798	10.2397	10.0435	9.97029	10.0919	9.58528	9.89136	9.66797	10.4142	9.97667	10.1413	10.1789	11.144	9.80152	10.9635	9.57465	10.1483	9.73336	10.1086	10.0515	10.1216	10.1605	10.4277	9.94563	9.87464	10.1052	9.79543	9.65667	10.0243
ATP5F1	12.1015	12.0082	12.0242	11.9629	12.1422	11.776	12.3033	12.0047	11.9356	12.2166	12.1591	12.3092	12.4723	12.14	12.0245	12.0785	12.374	12.1015	12.2765	11.9784	12.0623	12.1766	11.9932	11.9047	11.9498	11.9826	11.8324	11.9601	12.5647	11.1139	12.2249	10.8067	12.0603	12.2228	12.054	12.2573	11.9536	12.2608	12.1656	12.0656	12.414	12.1879	12.4049	12.1738	12.0038	12.1301
ATP5G1	10.521	10.8766	10.2578	10.9498	10.2551	10.717	10.5291	10.4443	10.511	10.2633	10.5932	10.9897	10.7852	10.5544	10.535	10.2392	10.5247	10.1631	10.6426	10.6433	10.5544	10.32	10.251	10.6062	10.0823	10.9015	10.2229	10.8323	10.7965	11.2996	10.5122	11.0071	10.1305	10.6184	10.1916	10.6449	10.6058	10.4939	10.5627	10.7932	10.8183	10.4721	11.0723	10.5354	10.5941	10.7326
ATP5G2	13.1683	13.482	13.2801	13.6482	12.9413	13.2968	13.3444	13.3057	13.299	13.1634	13.2978	13.4423	13.4843	13.6209	13.1452	13.2821	13.272	12.7839	13.5236	13.1897	13.4265	13.2586	13.441	13.4063	13.1341	13.3853	13.2648	13.3384	13.5177	13.6746	13.1925	13.7432	12.137	13.2023	13.1964	13.4705	13.6189	13.8211	13.2539	13.3551	13.2975	13.1419	13.5341	13.0306	13.0284	13.2303
ATP5G3	13.1844	13.7993	13.5813	13.6464	13.3787	13.5064	13.4592	13.5511	13.5546	13.3847	13.4512	13.927	13.8607	13.3785	13.6238	13.4263	13.765	13.236	13.8379	13.4416	13.472	13.3583	13.7442	13.1901	13.4244	13.5096	13.2328	13.5363	14.1674	13.9217	13.7538	13.3687	14.1248	13.6503	13.4494	13.6054	13.6059	13.8643	13.7312	13.7685	14.0477	13.6497	13.7961	13.7366	13.5997	13.4031
ATP5H	13.1928	13.225	13.2113	13.0608	13.3312	12.9267	13.2357	13.0872	13.4705	13.2926	13.3227	13.3587	13.2508	13.3353	13.0824	13.36	13.2221	13	13.1605	13.1038	13.3132	13.1917	13.2819	13.3918	13.2559	13.2616	13.2836	13.1989	13.5696	13.2859	13.4563	13.2448	13.6525	13.0933	13.1457	13.1295	13.275	13.2404	13.2909	13.2872	13.4743	13.2876	13.2592	13.2381	13.2849	13.5138
ATP5I	12.5172	12.5562	12.696	13.0055	12.5769	12.6917	12.6457	12.5386	12.7598	12.7976	12.9096	12.2838	12.6834	12.8836	12.5849	12.7788	12.7433	12.5603	12.7185	12.6219	12.7735	12.5067	12.4013	13.0793	12.5315	12.9166	12.7865	13.0127	12.8727	12.54	12.8593	12.9688	12.3197	12.4015	12.6686	12.8675	12.7531	12.597	13.0751	12.7202	12.6283	12.7632	12.7785	12.498	12.5492	12.8497
ATP5J	12.4673	12.826	12.5404	12.4478	12.5114	12.5671	12.4807	12.3788	12.766	12.5069	12.4839	12.2822	12.2542	12.5252	12.2698	12.2456	11.679	11.8556	12.6026	12.1537	12.5489	12.3394	12.4678	12.9911	12.5587	12.5319	12.8339	12.6243	12.8641	11.7689	12.8109	12.028	11.7696	12.1915	12.3525	12.609	12.8866	12.3659	12.3015	12.3386	12.6423	12.4738	12.8275	12.286	12.3231	12.8064
ATP5J2	9.98882	10.2852	10.0497	10.3816	10.136	10.1904	10.1785	10.1935	10.0051	9.85171	10.3414	10.3832	10.3187	10.2748	10.1432	10.0307	10.1407	9.70652	10.2736	9.91427	9.89487	9.67927	10.0129	9.98737	9.87499	10.316	9.98434	10.2516	10.6435	10.7373	10.2198	10.6042	9.6564	10.3961	9.89812	10.4731	10.2834	10.2458	10.1135	10.2818	10.5721	9.99185	10.4924	10.3928	10.1232	10.2668
ATP5L	14.005	14.3823	14.3173	14.102	14.2678	14.2359	14.3321	14.1163	14.1063	14.1149	14.0982	14.2605	14.2996	14.3741	14.2753	14.3122	14.4602	13.9601	14.1826	14.2895	14.1994	14.1264	14.2596	14.1011	13.9381	14.3046	14.0774	14.1963	14.3074	14.4041	14.104	14.2993	14.3599	14.07	14.2727	14.1158	14.3758	14.4995	14.5358	14.1569	14.3001	14.1077	14.2277	14.0943	14.1189	14.0736
ATP5O	13.9583	14.0169	13.8945	14.0171	13.9176	13.6325	14.3012	13.6735	14.0674	13.9253	14.1153	14.1097	14.156	14.1848	14.0302	14.069	13.9843	13.7973	13.9296	13.7912	14.2766	13.9624	13.771	13.9608	13.8741	13.8915	14.1732	14.0995	14.3409	13.4111	14.034	13.5126	14.3396	13.686	14.1357	13.7389	14.039	13.9082	14.146	13.7098	14.2171	13.8922	14.4452	13.9227	14.0167	14.2022
ATP5S	8.08801	7.76623	8.3313	8.49545	8.02929	8.47048	7.77046	8.33885	7.97324	8.10421	8.49712	7.84183	8.38879	8.11831	8.28312	8.2565	8.53315	8.34306	8.06725	8.24451	8.37225	8.36682	7.71497	7.99444	7.7486	8.38901	8.13573	8.53974	8.42675	8.61055	8.15516	8.1909	9.21079	8.2424	7.89399	8.3525	8.07646	8.63319	9.22488	8.14528	8.34262	8.00887	8.17181	8.24584	7.75588	8.0253
ATP5SL	12.0001	12.291	12.0563	12.0111	12.0682	12.3665	11.872	12.4562	12.3009	12.3676	11.7425	11.7274	11.7332	11.9302	11.7796	12.3802	12.1018	12.2946	11.9806	11.9197	12.1689	11.8973	12.1496	12.2627	12.406	12.2067	12.6581	12.5892	12.2832	12.2589	11.9074	12.6145	12.039	11.6792	12.3119	12.1452	12.3511	12.0186	12.3448	12.5537	12.1032	12.1619	12.2707	11.8498	11.9635	11.8504
ATP6AP1	12.421	12.7277	12.5991	12.5214	12.4726	12.7292	12.5244	13.0015	12.3227	12.6462	12.4584	12.79	13.0993	12.7045	12.5096	12.6435	12.6391	12.2778	12.8513	12.224	12.4267	12.5514	12.6854	12.4766	12.5445	12.6035	12.468	12.2906	13.4125	13.0373	12.6658	12.8512	11.6035	12.5836	12.441	12.5517	12.5451	13.2239	11.9876	13.07	12.6267	12.4541	12.7413	13.0533	12.1648	12.4349
ATP6AP2	11.3781	11.3675	11.3084	10.9614	11.5962	11.073	11.5847	11.3007	11.6166	11.6075	11.2054	11.7101	12.6855	11.4655	11.6091	11.3346	11.9072	11.787	11.8697	11.2959	11.4356	11.5233	11.6088	10.863	11.2766	10.8907	10.9482	11.1935	11.704	9.99051	11.6061	9.78124	11.6044	11.3626	11.593	11.7685	11.2445	11.7605	11.1677	11.0698	11.541	11.6656	11.3784	11.837	11.5225	11.6213
ATP6V0A1	12.5022	12.4506	12.5736	12.568	12.3463	12.4425	12.3635	12.4703	12.6735	12.4459	12.2097	12.6831	12.8543	12.3583	12.432	12.6126	12.6371	12.5166	12.5559	12.3176	12.4147	12.4409	12.7033	12.7079	12.6378	12.6094	12.516	12.6303	12.9308	12.3021	12.6493	12.8693	12.7524	12.4094	12.4501	12.5085	12.7299	12.9334	11.9746	12.8098	12.6771	12.5615	12.8442	12.95	12.8049	12.518
ATP6V0A4	5.967	5.35393	6.1062	5.2343	7.65325	7.59005	6.99262	6.46202	5.88354	7.1789	7.42404	6.02264	6.12989	8.68169	5.80083	6.95086	7.75098	4.69503	5.40142	6.69214	5.23712	6.68398	5.57974	6.17152	3.8201	6.3709	5.73829	4.1987	4.92848	7.71202	5.57701	4.45483	4.80601	6.75444	4.91961	4.25656	4.24003	6.76663	7.18936	4.87132	4.05043	5.95118	5.26152	5.11707	5.47544	5.63457
ATP6V0B	11.9408	12.194	11.8741	11.8387	11.7499	11.9748	11.5695	12.2652	11.8964	11.7352	11.8271	12.3374	12.5059	11.593	12.2091	11.6724	11.8473	11.5062	12.0643	11.7856	11.7515	12.0068	12.0181	11.8353	11.8142	11.9621	11.5548	11.4699	12.7967	12.4235	11.8135	12.1625	11.3206	12.1926	11.377	11.9979	11.7554	12.4825	11.4825	12.36	12.164	11.5634	12.0211	12.3006	11.9237	11.5672
ATP6V0C	14.3025	14.6194	14.6581	14.2966	14.3946	14.7133	14.2802	14.7228	14.7592	14.4317	14.5907	14.9599	15.0895	14.758	14.8978	14.6039	14.6514	14.4506	14.5145	14.398	14.3172	14.5037	14.8946	14.6266	14.5936	14.5878	14.4733	14.441	15.2896	14.9698	14.5766	14.524	14.8608	14.8484	14.3415	14.8384	14.6674	14.9398	14.1684	14.876	14.9924	14.4497	14.7084	14.9265	14.6389	14.5345
ATP6V0D1	10.9934	11.5602	11.0777	11.233	10.8752	11.122	11.0898	11.5959	10.9895	11.1435	10.9573	11.6062	11.4977	10.9948	11.1699	10.8914	11.2461	10.6359	11.3472	10.8794	11.0178	11.3636	11.3639	11.0683	11.0178	11.1464	10.8955	10.7865	12.1581	12.0449	11.228	11.4569	10.4441	11.5253	11.0253	11.2167	11.1254	11.8277	10.5727	11.7322	11.5281	10.9071	11.4339	11.6034	11.0315	10.8471
ATP6V0D2	2.22248	3.05071	2.43537	2.82105	2.01777	4.58889	2.07813	4.5268	4.81215	2.78905	3.94611	4.65626	8.50449	4.98755	6.11336	4.21178	4.8306	4.85002	5.89233	3.37753	3.56811	3.26806	5.34037	4.6332	3.10345	4.31969	2.1357	4.19234	6.01679	3.81973	3.58599	4.00945	6.81008	3.1006	5.02475	5.67214	2.95147	8.72852	4.28927	2.45939	7.25843	4.68077	4.97794	7.65949	2.17354	4.39879
ATP6V0E1	12.7205	12.9737	12.4477	12.8566	12.6743	12.7475	12.4256	12.4331	12.9871	12.385	12.8031	13.0053	13.2509	12.6033	12.8566	12.5961	13.012	12.1849	13.0847	12.6391	12.4304	12.5018	12.6501	12.7455	12.7012	12.4502	12.2696	12.8353	13.1594	12.9247	12.5449	12.8504	12.5783	12.4869	12.2609	12.91	12.5658	12.697	12.9279	12.814	12.9903	12.5179	13.0368	13.0445	12.5463	12.7012
ATP6V0E2	6.97636	7.57613	7.07739	8.20815	7.09199	7.60905	7.07547	7.38548	6.81468	7.34384	6.88188	7.66415	8.0339	7.34079	6.99783	7.11544	7.58514	7.71971	7.31058	7.44522	7.36987	7.20943	7.78804	7.21317	7.04104	7.68757	7.21384	7.31036	7.41184	8.78517	6.45115	7.88173	6.57888	7.4598	7.24088	6.95045	7.1343	7.38311	7.327	7.65284	7.2264	7.21509	7.77662	7.18714	6.72196	7.24654
ATP6V1A	11.7531	11.411	11.6867	10.9666	12.1506	11.3064	11.9368	11.8949	11.9553	11.9158	11.5517	12.3482	12.4673	12.0134	11.9563	11.9996	11.9653	11.6924	12.0073	11.8469	11.8774	12.0061	12.1907	11.6206	11.8205	11.1307	11.4975	11.6614	12.4093	10.1358	12.0378	10.1864	12.114	12.0323	11.928	11.9757	11.8355	12.2602	11.4019	11.1472	12.3386	11.9254	11.9239	12.0345	12.0149	12.0037
ATP6V1B1	4.25949	4.15569	4.17708	4.43307	5.47764	4.84875	4.89725	6.73266	4.26343	5.10573	5.29548	3.45908	3.29624	6.77977	3.43459	4.91032	5.74813	4.59838	5.11371	4.39512	5.09597	4.30394	4.48551	4.9693	5.27464	4.94634	4.23642	4.38083	4.55964	5.94122	4.86285	4.90848	5.02332	3.99525	5.5353	4.72475	5.95522	5.06157	3.71382	3.50906	5.79189	4.96329	5.03584	3.86914	4.87174	5.48345
ATP6V1B2	11.217	11.7611	11.5136	11.1335	11.3507	11.0442	11.3378	11.5419	11.3913	11.1942	10.8336	12.2045	12.2095	10.864	11.5261	10.9332	11.2436	11.3705	11.5489	11.535	11.2939	11.7999	11.5794	11.0402	11.6148	11.1284	10.8665	10.8894	11.8178	11.8102	11.1481	11.0371	10.4469	11.6285	11.2381	11.3625	11.2219	11.9785	10.6251	11.6207	11.389	11.124	11.2156	11.6725	11.3741	11.094
ATP6V1C1	9.37193	9.14814	9.40175	8.17219	9.80007	9.01547	9.53741	9.55714	10.2418	9.7595	9.36552	10.6413	10.7407	9.6519	9.98972	9.33512	10.1661	9.56179	10.381	10.0723	9.65142	9.89531	9.95015	9.61775	10.0282	8.39652	9.71989	9.63314	10.4463	6.00971	10.0996	6.60237	10.5306	9.79646	9.59081	9.95144	9.68028	10.7784	9.87158	8.21517	10.2795	9.47536	9.75934	10.5005	9.98753	9.52154
ATP6V1C2	4.2893	4.54135	3.94893	3.66532	3.83298	3.64849	4.56004	3.94541	4.18127	4.06422	4.26939	4.33034	4.02088	3.97698	4.87436	4.14488	3.97829	3.54321	3.85575	3.34695	4.6453	3.88292	4.73529	3.48161	3.95974	3.95531	3.43925	3.57621	4.26202	4.23551	4.18699	4.54926	5.75443	4.68263	4.57676	3.88149	3.80119	5.09194	4.45918	3.48766	4.40998	4.32385	4.01978	3.63199	4.07842	3.99722
ATP6V1E1	10.3675	10.4014	10.2602	10.306	10.2021	10.1463	10.3105	10.2097	10.2821	10.248	10.0629	10.4304	10.5177	9.99062	10.1373	10.2677	10.5182	10.3167	10.4703	9.94594	9.84212	10.2721	10.3903	10.3391	10.4524	10.185	10.0641	10.209	10.7609	10.2293	10.2016	10.2953	10.1087	10.0542	10.2709	10.3567	10.2007	10.4215	9.83855	10.7861	10.3218	10.2621	10.3171	10.5613	10.2092	10.1188
ATP6V1E2	7.77033	7.79369	7.68093	8.25061	7.31934	7.4385	7.3711	7.27511	7.22418	7.16066	7.47508	8.18227	7.48296	7.37274	7.03217	7.39268	7.58658	7.3191	7.7094	7.2817	7.67846	7.81256	7.22394	7.62235	7.18346	7.644	7.08337	7.46367	7.81385	8.58256	7.0889	7.91207	7.81703	6.713	7.185	6.80777	7.57812	7.44838	7.94825	7.76927	7.54577	7.33263	7.52848	7.20277	7.76831	7.0075
ATP6V1G1	12.185	12.0784	12.3245	12.3173	12.6339	12.1841	12.3341	11.844	12.5073	12.3683	12.6731	12.0454	12.7428	12.5574	12.6156	12.5408	12.5902	12.7096	12.8597	12.539	12.2798	12.1748	12.1267	12.0329	12.1323	12.193	12.1963	12.5681	12.3437	10.8585	12.6725	11.3999	13.0403	11.8729	12.0366	12.5829	12.38	12.3319	12.9662	12.0935	12.7079	12.2008	12.3871	12.5035	12.6114	12.3095
ATP6V1G2	6.15134	7.13908	5.70775	6.80599	7.00882	6.17095	6.58463	5.9692	6.60999	6.4052	5.67308	6.53035	5.81145	5.8368	5.8549	5.6325	5.731	5.7135	6.76818	6.95075	6.7685	6.43673	6.26684	6.19078	6.20316	5.76095	6.20042	5.86421	6.25774	5.54198	6.28385	7.89459	6.68962	6.14454	6.49806	6.29024	6.69764	5.56408	5.91636	6.89397	5.71935	6.6673	5.85067	5.16481	6.03546	5.78046
ATP6V1G3	1.84642	1.83457	1.83775	1.68797	1.81968	1.96204	3.35368	4.71169	1.94334	1.90731	1.825	1.87618	1.87754	1.87065	1.8736	1.94097	2.20558	1.8718	1.84485	1.87963	1.8978	1.93165	1.86772	1.907	1.88568	2.29125	1.99128	1.87096	2.54851	2.66361	1.83921	1.96841	1.94418	1.81351	1.90793	1.91044	1.9166	1.90825	1.74444	1.87577	1.80088	1.89049	1.76067	2.65044	1.88618	2.30264
ATP6V1H	8.35888	8.5074	8.09619	8.53989	8.47951	8.45738	8.72814	8.55339	8.39241	8.49564	7.98947	8.76668	9.33852	8.4265	8.00385	8.63261	8.64709	8.33578	8.63186	7.53228	8.28013	8.632	8.60612	8.00158	8.37226	8.07713	8.12777	8.25466	9.18269	8.66344	8.27345	8.2036	8.1275	8.04447	8.45836	8.47784	7.99226	9.03855	8.14448	9.09587	8.77419	8.5129	8.58302	8.54838	8.0123	8.45404
ATP7B	9.03939	8.82516	9.13926	8.8688	9.04553	9.8006	8.76804	8.76536	8.70559	9.16305	9.02341	8.02124	8.15831	8.99951	8.19225	9.29891	8.93789	8.83384	8.3042	8.6303	8.49267	8.4186	9.14004	8.77418	9.03826	9.23768	9.45842	8.67006	8.0114	8.40676	8.61432	8.87171	8.58271	8.34242	9.04486	8.80859	8.77396	8.34811	8.42294	9.19288	8.21517	8.96365	8.78937	8.31214	8.28522	9.39765
ATP8A2	7.71438	9.40856	9.80806	8.063	8.71639	8.76133	8.51401	8.90964	9.01126	9.44726	7.62538	7.52702	8.58746	8.09108	8.43842	9.07799	9.15143	8.79104	9.45193	8.51271	8.82694	8.51575	8.7152	9.87313	8.50891	8.59192	8.12111	9.69991	8.26811	9.43746	8.98308	10.1161	9.55345	8.24736	7.95474	7.82787	8.18726	9.29275	10.8515	8.67102	8.83075	8.15973	9.53865	8.11186	8.18455	8.87123
ATP8B2	5.88225	7.25733	6.28578	6.18597	6.17736	6.299	6.67903	6.33353	6.11828	6.18324	6.42903	6.67577	6.18712	6.43712	6.25331	5.90194	5.60429	6.13161	6.09813	6.08553	5.95172	5.55449	6.43281	5.59983	5.91568	6.46062	6.10684	6.19898	4.88407	6.86783	6.00966	7.02924	5.85244	6.2142	6.55602	5.97408	5.95582	5.64485	5.61541	6.68385	6.09949	6.63904	5.83995	5.25381	5.97266	5.97061
ATP8B3	7.22967	8.18536	6.18356	6.389	6.68751	7.17641	5.63706	7.72615	7.61509	6.78746	5.2387	6.62627	6.28926	7.03312	5.54741	6.83594	6.68668	5.50084	7.01816	6.55725	7.21421	7.137	6.19912	6.04804	6.64977	6.59303	6.80868	4.87683	6.57545	8.37582	8.1342	6.96642	8.49749	7.46476	5.77965	7.13751	6.35818	7.58447	6.65358	7.01503	6.3984	5.76368	7.32739	6.23277	6.36711	6.55968
ATP8B4	6.21509	5.94441	5.65848	6.01011	6.69164	6.08054	5.93058	5.17295	6.7702	5.67786	5.70323	7.72522	7.25788	6.55355	6.54774	4.4901	5.99938	6.41611	6.3369	7.22159	6.22044	6.44309	6.47873	5.85522	5.37832	5.08036	5.36851	5.85244	6.10356	5.14865	5.61117	4.70401	6.36388	6.61052	6.00347	5.98378	6.29816	6.36966	6.10437	4.76545	6.12422	6.33294	5.47802	6.05967	5.596	5.95092
ATP9A	12.2147	11.7834	12.0403	12.3263	12.0563	12.2832	12.2552	12.0182	11.8807	11.9823	12.7621	11.3726	11.8553	13.1889	12.084	11.9995	11.7262	11.6846	12.1425	12.1527	11.8639	11.9125	12.3229	12.1218	11.9305	12.3711	12.0991	12.3832	11.6411	11.5605	12.4002	12.0745	12.225	12.0337	11.9596	11.9942	12.2775	11.5929	12.2831	11.9567	11.9498	12.1197	12.2822	11.8479	12.3882	12.3801
ATP9B	9.04863	9.23588	8.95657	9.32316	8.82059	9.27221	9.02169	9.12441	9.18191	9.22677	9.01021	9.21974	9.53246	9.15849	8.72986	8.8971	9.61384	8.66752	9.15076	9.10496	8.99534	9.18285	9.17781	8.97929	8.93566	9.34096	8.9506	9.11902	9.8173	9.52824	9.21904	9.36708	9.88136	9.28402	9.03153	9.26765	9.07311	9.98291	9.6686	9.37329	9.6203	9.0498	9.07767	9.883	8.80845	9.08154
ATPAF1	6.04959	5.98156	5.59959	5.51555	6.11973	5.83081	5.61872	5.50603	5.82527	6.09956	5.37851	5.61924	5.85433	5.70224	5.96455	6.52745	6.2784	6.1974	5.7728	6.0613	5.91203	5.49955	6.28939	6.26597	6.34787	5.84607	5.88841	6.32775	5.60962	4.18999	5.63377	5.78638	5.36544	5.10729	6.22667	5.59687	6.17388	5.66544	5.6102	5.86865	6.02712	6.28834	5.8582	5.07307	6.15907	5.88558
ATPAF2	8.89238	9.28205	8.78868	9.13959	7.94151	8.7156	8.74472	9.00609	8.82966	8.82989	8.23925	9.28806	9.00874	8.94682	8.63867	8.59018	8.63525	8.07168	8.84047	8.7705	8.79306	8.65438	8.93657	8.70018	8.56201	8.94659	8.68775	8.64011	9.34526	9.84451	8.96995	9.65623	8.82045	8.92677	8.65415	8.60581	8.67901	9.11312	8.67879	9.22142	8.98675	8.46724	8.87523	8.79202	8.60051	8.59476
ATPIF1	13.4053	13.2751	13.4673	13.5689	13.6907	13.0976	13.703	13.0248	13.4189	13.4431	14.0045	13.4267	13.4107	14.6962	13.3437	13.4964	13.4279	13.4409	13.3068	13.336	13.5575	13.3334	13.7401	13.9602	13.2452	13.5734	13.5063	13.3871	13.3141	13.028	13.7938	13.2635	13.8619	13.0615	13.5026	13.2862	13.5053	13.5151	13.6338	13.1436	13.4255	13.4029	13.746	13.3979	13.3382	13.6566
ATR	9.53432	8.80642	9.3573	8.14256	9.62971	8.49071	10.0677	9.37844	9.71576	9.72265	10.096	10.0855	9.25911	9.99884	9.60224	10.0184	9.30856	9.49023	9.59447	10.0008	9.81952	9.72855	9.7015	9.70872	9.58078	8.44531	9.54104	9.28714	10.0275	6.18271	9.96671	5.82407	9.9436	9.60065	9.83476	9.66741	9.86836	9.94376	9.62418	7.55823	9.96933	9.8841	9.75199	9.66512	9.80924	9.77428
ATRN	8.40737	8.7884	8.83463	9.20965	8.70643	8.62706	9.04902	8.81734	8.47967	8.82138	8.33519	8.97798	9.1776	8.80826	8.63026	8.76255	9.08287	8.66302	8.81924	8.97381	8.30238	8.81066	8.77129	8.53747	8.53059	9.02782	8.42024	8.53709	9.15527	9.36322	8.49608	8.95665	8.67741	8.78624	8.541	8.88511	8.77722	8.96157	7.9793	9.20776	8.60018	8.89381	8.42239	8.94265	8.72717	8.76763
ATRNL1	1.90574	1.82478	1.86219	3.57971	1.81302	3.50326	1.90219	2.2512	3.20686	1.93715	2.16225	1.86081	1.85829	2.37017	1.86158	1.86689	1.96769	1.84649	1.87915	1.89875	1.85474	1.85886	1.88213	1.79949	1.88328	1.96087	2.07755	1.8662	1.90265	2.87196	1.82437	2.04156	1.94437	1.8081	1.8921	1.89359	1.96672	1.93279	1.75742	1.82242	1.77829	1.84993	1.78345	3.57833	1.87918	1.80213
ATXN1	8.51409	8.51387	8.48924	8.28167	8.45256	8.9103	8.35655	7.86958	8.65033	8.46896	8.12143	7.97201	8.97098	8.48789	8.6525	8.61071	8.65496	8.72572	8.70678	8.91959	8.89153	8.90725	8.56852	8.27204	8.61331	8.56429	8.758	8.5124	8.5741	6.90154	8.69478	8.01173	8.17586	8.65933	8.26748	8.93785	8.27846	8.17028	8.55198	8.15558	8.16825	8.74651	8.47302	8.62176	8.71711	8.40084
ATXN10	9.83783	9.93073	9.79416	10.1336	9.72592	9.94338	9.97997	9.81564	9.9479	10.0604	10.6184	10.0331	9.86538	9.692	9.81666	9.89507	10.3463	10.1539	9.91045	10.2322	9.85492	10.0496	9.75799	9.76958	9.88727	10.1093	9.73807	9.89562	10.214	9.4672	9.61316	9.51467	9.51298	9.99364	9.88615	10.1774	9.73906	9.87894	9.92273	10.0495	10.046	10.1706	9.82214	10.0503	9.97025	9.9616
ATXN2	11.539	11.3362	11.5541	11.125	11.823	11.307	11.6149	11.57	11.6044	11.5943	11.4854	11.0888	11.1061	11.8141	11.3418	11.8785	11.4096	11.4851	11.3106	11.1455	11.4994	11.2324	11.5933	11.9337	11.5668	11.7298	11.8058	11.499	11.2631	10.5856	11.9442	11.2215	12.2102	11.3422	11.6669	11.4518	11.6931	11.2121	10.9892	11.3102	10.9224	11.5203	11.4581	10.9553	11.7653	11.4522
ATXN2L	4.81192	5.77815	5.6319	5.60076	5.4377	6.50555	4.91308	5.45631	5.59443	5.0598	6.16133	5.08791	5.91054	5.20223	6.07464	5.82471	5.5689	6.49707	5.60481	5.39719	5.521	6.51745	5.77179	5.70988	5.8064	6.44175	5.97131	5.81116	5.62494	6.34414	5.52151	6.47264	5.78698	6.47537	5.73141	5.54062	5.8756	5.44985	5.24939	5.78787	5.49353	5.44643	5.58746	5.78774	6.39506	5.8537
ATXN3L	2.13957	2.4665	2.05856	3.54564	2.08099	2.03727	2.10115	2.79788	3.33914	2.24478	1.88986	2.11501	2.32944	2.03513	2.6543	4.60511	1.92297	2.10203	3.46551	2.08124	2.27842	2.44914	2.14902	2.43402	3.0224	2.50558	2.48063	2.47799	1.87827	3.00438	2.09107	2.11853	2.38589	2.20295	2.25561	3.21012	2.69192	2.21353	4.09637	1.86705	1.77886	2.11538	1.72443	4.01206	3.1138	2.28975
ATXN7L1	7.1525	6.93264	7.07763	7.07326	6.88257	7.31956	6.78934	7.01625	6.99544	7.03448	6.1	7.4101	7.47122	7.12129	6.32381	7.33096	6.7495	8.00826	7.22942	7.23532	7.58397	7.5511	7.39944	7.15185	7.22269	6.84455	6.3481	6.66272	7.22967	5.60008	7.03615	6.34746	7.48021	7.56612	7.54121	7.32624	7.18755	7.42063	7.41008	6.86972	7.59707	7.62481	6.97169	6.62458	6.79371	7.27976
ATXN7L2	7.06673	7.33153	6.61472	6.95531	6.89754	7.06726	7.13563	7.25052	6.55769	6.99815	7.181	6.85722	6.86257	6.52356	6.45517	6.88119	7.57308	6.45813	6.61903	6.62596	7.02483	7.21765	6.20608	6.67458	7.00379	6.90794	7.56201	6.67122	7.19917	7.9696	7.08154	7.76607	7.33286	7.24812	6.56316	6.31846	6.73844	6.65389	7.06748	7.23645	7.06369	7.2899	6.84524	6.77467	6.58898	6.69359
ATXN7L3	8.25689	8.67176	8.26887	8.34805	8.22066	8.6189	8.04125	8.51211	7.93241	8.41671	8.18384	8.45806	8.27821	7.98881	8.33795	8.2051	7.9561	8.50174	8.12277	8.2376	8.28888	8.43074	8.28289	8.55024	8.26515	8.66551	8.60503	8.23541	8.12438	9.93491	7.89794	9.29415	7.96251	8.603	8.34381	8.06214	8.21233	8.00546	7.89573	9.00561	7.98165	8.04929	8.09764	8.07763	8.24283	8.15637
AUH	10.1605	9.16292	9.64383	9.23564	9.97039	9.18805	9.70042	9.11333	10.1715	10.0959	9.47894	9.45138	9.75642	10.017	9.74937	9.88541	9.80138	10.0784	10.0295	9.7464	9.92854	9.70587	9.71825	9.99558	9.7749	8.93694	9.79046	10.0573	9.85368	7.59832	10.0402	8.39097	9.77528	9.06997	10.0254	9.84719	9.73387	9.79075	10.2922	8.89701	9.73947	9.7209	9.80461	9.76261	9.75707	9.97407
AUP1	11.4697	11.6375	11.3771	11.3336	11.0871	11.4879	11.3161	11.3706	11.0663	10.9808	10.8243	11.5324	11.1782	10.8229	10.9848	11.1001	10.8758	11.1279	11.4954	11.0505	11.1267	11.2671	11.1081	11.3818	11.1088	11.2134	11.3021	11.046	11.5705	12.1317	10.7914	11.8608	9.40332	11.039	11.1841	10.8105	11.1853	11.2962	10.3977	11.7855	10.8613	11.0721	11.5847	10.9833	11.1278	10.8002
AURKA	6.58121	7.14303	6.62071	6.86852	6.6888	6.53714	6.73734	6.5967	6.70241	6.76384	5.79519	8.32477	7.14927	6.40222	6.75864	8.32326	7.16403	6.64878	6.73692	7.41568	7.06715	6.89222	6.7838	8.21376	7.14677	7.12962	6.34557	6.29464	7.49675	8.39192	7.13305	6.97288	6.65616	7.84805	6.88494	6.57976	6.83463	6.65294	6.96106	7.20987	6.71759	7.03982	7.87501	6.83473	6.74434	7.19573
AURKB	3.27129	4.07631	2.68018	4.41494	3.52567	3.60781	3.92775	2.81786	3.54224	3.00351	2.17551	5.91301	4.15913	3.25359	2.21936	2.89032	3.75837	3.57794	3.82721	4.62585	4.10297	3.85431	3.61773	2.17336	3.03502	3.40937	3.7327	2.7392	4.68262	6.2661	4.71146	3.7058	3.30433	4.88237	3.56106	3.70211	3.78312	3.04483	3.18493	4.29077	2.85529	4.3504	4.4356	4.49462	1.89362	3.89543
AURKC	5.12262	4.97919	5.03628	4.75802	4.03634	7.34692	4.03093	5.01627	4.07227	4.43908	5.31421	4.8353	4.57573	5.00555	5.16061	4.41594	4.41583	5.02048	4.91755	4.48109	4.1124	4.59961	4.53747	4.04552	4.9904	5.49131	5.45163	5.00555	4.41255	6.38745	4.258	5.2229	4.75681	5.12053	4.49701	4.68849	4.86537	4.4162	3.80654	4.55538	3.90965	4.3125	4.40514	4.54864	4.09782	4.30719
AUTS2	11.2531	10.3731	11.4766	11.1584	11.3707	11.3695	11.4575	11.3922	11.3752	10.6336	11.6158	10.365	10.5827	12.2861	11.38	11.544	11.2863	11.6752	10.8993	12.1611	11.118	11.407	10.7491	11.8587	11.7978	11.001	11.1914	11.399	11.1568	10.6131	11.214	11.2649	12.6641	11.4185	11.1082	11.67	11.4907	10.9457	12.3322	11.3805	11.3859	11.3873	11.328	11.6812	11.5319	11.8234
AVEN	9.45869	9.5747	9.10331	9.69865	9.31874	9.41991	9.39409	9.26537	9.57989	9.45626	9.46575	9.90586	9.07437	9.43797	9.32064	9.18751	9.34932	8.82283	9.45417	9.54041	9.317	9.3949	9.34849	9.2612	9.42819	9.63603	9.33633	9.45984	9.6968	10.3224	9.3846	10.0866	9.31978	9.6861	9.06986	9.20992	9.20645	9.42025	9.64469	9.80098	9.43253	9.51031	9.55002	9.45764	9.1248	9.27069
AVIL	8.63639	7.27375	8.02377	8.50042	7.95536	8.33917	7.55008	8.07917	8.03054	7.51773	8.79002	7.3089	8.14177	7.2701	8.62958	8.25754	7.84168	8.28705	8.30936	7.93083	8.22244	7.9653	7.61902	8.07241	8.52238	8.29022	8.47821	8.44702	7.05842	8.30196	8.10487	8.36064	7.46972	8.03557	7.93643	8.38972	8.90549	8.11322	8.32362	8.51311	7.63234	7.94458	8.73811	8.45844	8.48647	8.06247
AVP	5.4026	5.56377	5.33598	6.04557	5.36914	5.96268	5.49388	5.58101	5.13147	5.12971	6.09727	5.44808	4.9283	6.11705	5.2407	6.11401	5.54491	4.26078	5.69818	4.50985	6.04412	6.1012	5.74387	5.04144	6.24976	5.9774	5.64317	6.29639	6.35804	7.22323	6.63031	7.98565	6.83762	7.40693	5.1756	5.41451	5.05232	5.26968	5.87299	6.04412	5.79288	5.18597	5.4427	5.62079	5.30239	5.70637
AVPI1	11.6525	10.5239	10.7399	10.8788	10.2379	10.7772	10.3741	10.7117	10.6002	10.8378	9.59911	10.6889	11.672	9.96326	10.2956	10.6957	10.1223	10.5239	10.4329	10.455	10.3733	10.6515	10.5306	10.572	10.6043	11.2535	9.92632	10.4482	11.2561	11.0501	10.5227	11.29	10.6341	11.1418	10.0849	10.6267	10.7749	10.764	10.4026	11.072	10.6111	10.874	10.28	10.9932	11.3586	11.3356
AVPR1A	5.83303	2.61087	2.35704	6.45238	2.80304	2.82739	3.31652	1.93689	2.3491	2.50045	4.56646	4.12593	2.28228	4.80126	3.42257	1.57202	2.05919	2.66371	2.51976	3.62254	2.66735	3.96128	2.47063	2.65008	2.66654	3.40544	2.40874	2.98528	1.96145	2.07086	2.1645	3.14521	3.5466	2.08391	2.34288	2.4997	2.41539	2.29386	1.45078	2.58015	2.75166	3.22598	2.32046	3.39943	3.64682	2.70586
AVPR1B	1.88855	1.88854	2.0387	1.75883	1.82582	2.01886	2.15593	1.8812	2.23688	2.57038	2.33414	1.8696	1.84962	1.88649	2.29427	2.93132	2.11964	2.31886	2.35162	1.93483	1.93233	2.2955	2.25407	1.96069	1.96185	3.10632	1.91617	1.93101	1.99624	3.77052	2.86582	2.05118	2.02019	1.89193	2.20162	1.90824	1.97082	1.93233	1.8253	1.90177	2.56244	2.3005	2.03473	3.39515	1.95255	2.17621
AVPR2	6.37054	6.87654	5.19391	5.81851	6.33855	4.90619	6.05272	6.10835	5.08923	5.63134	3.48186	5.45298	5.55086	5.30962	3.99333	5.60323	5.43465	6.28102	5.765	4.49707	5.57638	5.50437	5.47438	6.5994	5.87143	5.56847	7.26547	6.30945	5.62031	6.25015	6.03254	7.80524	4.23287	5.70643	6.59037	5.07808	6.66651	4.62449	5.87627	6.94252	5.72598	5.90981	6.52728	4.31603	5.83168	5.23092
AXIN1	8.65398	8.98503	8.90236	9.01166	8.2851	9.03785	8.62019	8.78001	8.93322	8.65137	8.97363	8.6769	9.10402	8.55847	8.88895	8.58877	8.31415	8.93072	8.66462	8.83152	8.74405	8.77426	8.59302	8.96733	8.91528	9.05621	8.49371	8.60421	8.61497	9.55439	8.43689	9.5194	7.7301	9.0066	8.58813	8.77328	8.73623	8.5337	8.58741	9.24538	8.61334	8.66234	8.93028	8.85499	8.70797	8.51751
AXIN2	6.1045	7.08178	6.72062	6.73629	6.43817	7.03746	7.32528	6.89087	6.35845	6.53228	6.58108	5.66115	5.88009	6.28358	7.04582	7.59944	7.57028	6.0026	6.39253	6.43638	6.34026	7.01527	6.59117	6.44637	5.99644	6.63439	6.99372	6.81001	6.48749	7.38743	7.2257	7.90039	7.46598	5.83807	6.91306	7.00592	6.81085	6.66783	6.41381	7.30677	6.80412	6.68655	6.57845	6.47034	5.93178	7.08079
AXL	11.2531	11.0757	10.9242	11.3349	11.0569	10.4466	10.9026	11.2593	10.5271	10.9173	10.4987	11.3249	11.3237	10.2494	10.9615	10.2513	10.6413	10.2877	10.6321	11.2328	10.8013	11.3241	11.1082	10.4469	10.6979	11.1725	10.2287	10.4582	11.6299	10.8827	10.9019	10.8263	10.0875	11.4758	10.1359	10.838	10.4539	11.1165	10.1193	11.5235	10.6758	10.7594	10.8276	11.363	10.7532	10.7176
AZGP1	7.99135	10.7596	8.97733	6.56612	7.26944	8.58273	8.19727	8.25418	9.05096	9.09073	8.93123	5.30517	8.07951	7.02375	8.40497	9.59664	9.82154	7.98543	8.3251	10.1068	9.51606	7.86747	8.07515	9.66757	8.03771	7.46633	8.25179	8.25553	6.90589	10.3321	7.55584	9.00028	8.5414	9.03437	6.78658	6.344	7.56685	9.77868	9.00894	7.53559	7.40984	8.76082	7.80246	7.12635	7.53322	7.47515
B2M	15.8802	16.7577	16.3933	16.0801	16.6483	15.9882	16.1999	16.3184	16.6451	16.2385	15.6706	16.916	17.0058	16.2268	16.3473	16.5449	16.1858	16.783	16.4189	16.7137	16.634	16.5822	16.9195	16.4555	16.8105	15.8337	16.7224	16.189	16.1711	16.2428	16.0326	15.5783	15.6171	16.5181	16.6843	16.3101	16.4891	16.0982	16.1128	16.2224	16.2621	16.1587	16.4867	16.1436	16.1952	16.4952
B3GALNT1	9.83968	9.63174	10.2661	8.09206	10.3187	10.08	9.62331	10.6644	9.96549	10.9734	9.51482	8.3171	9.52684	9.52672	9.56216	10.5491	10.1843	10.7656	9.50531	9.86843	10.1765	10.0891	10.0547	10.587	10.9809	9.56377	11.3964	10.6222	9.32033	7.27129	9.6049	8.17096	9.46767	9.51315	10.7029	10.1126	10.7462	9.63052	10.2546	8.64594	10.1703	10.2116	10.0284	8.90188	9.98258	9.91822
B3GALNT2	7.51758	7.48948	7.73532	8.12524	7.83608	7.89151	7.71296	7.59765	7.94032	7.98108	8.52826	7.25403	8.12067	7.92445	8.10931	7.59991	7.99032	7.62122	7.93383	7.78738	7.51361	7.76526	7.47754	6.7755	7.61655	8.25882	7.50796	7.60391	7.60463	7.95138	8.14628	7.28781	8.43003	7.64735	7.95655	8.32507	7.22541	7.59176	7.91575	7.41346	7.92144	7.89078	7.65525	8.36871	7.49619	7.92986
B3GALT1	1.93155	1.86934	2.01359	1.97563	2.04367	1.92526	1.77413	2.26966	2.40277	2.04053	1.83605	1.78165	1.98962	1.79845	1.91114	2.26637	1.95045	2.06274	2.1969	1.83955	1.89132	1.96269	1.81769	1.87856	1.90214	2.0393	1.8859	1.83115	1.85145	2.84792	1.79145	1.95149	2.08705	1.87208	1.88328	1.81664	1.91091	1.86089	1.82591	1.77273	1.69472	1.79617	1.63158	2.35362	1.97445	2.91859
B3GALT4	11.1669	11.3203	11.3381	11.2765	11.32	11.2964	11.1912	11.6105	11.1374	11.218	11.1539	11.393	11.4006	11.5833	11.108	11.3059	11.1956	10.9472	11.1349	11.027	11.4185	11.3353	11.3223	11.4444	11.2493	11.3321	11.3925	11.3647	11.0005	11.9109	11.012	11.835	11.2931	11.2497	11.2061	11.17	11.2871	11.229	11.4994	11.3204	11.2925	11.0583	11.2813	10.5486	11.2158	10.8243
B3GALT5	2.23487	2.02696	2.02547	1.87876	1.95816	2.07904	2.02571	1.98044	3.25069	2.15737	3.79628	2.27374	2.0122	1.97523	2.06803	2.07289	2.17295	2.00758	1.95757	2.04597	2.20667	2.22823	2.04953	2.19114	2.0864	2.51098	1.94749	2.16021	2.03483	2.59725	1.9853	2.1915	3.64614	2.01291	2.07406	2.00082	2.07963	2.09041	1.96536	2.00212	1.91467	2.01303	5.13112	1.77152	2.08253	1.93114
B3GAT1	4.97395	6.24574	6.63558	6.08649	5.9401	7.26258	6.0939	6.50325	5.89421	6.64632	6.1813	7.55071	6.01401	7.13357	5.43159	6.51087	4.60959	5.49864	6.68707	8.16118	5.36269	5.6684	6.9032	6.71757	7.12012	5.62403	4.23733	5.56285	5.45845	6.38232	4.91306	6.01344	5.11883	6.15555	5.5657	6.31487	5.59677	6.1148	5.86686	5.76102	6.13228	5.79532	6.8974	4.747	5.5486	5.66678
B3GAT2	3.10403	3.68318	3.20186	4.29105	3.4703	3.78802	3.97719	2.91222	4.24341	3.58232	3.54958	3.59783	4.15551	3.3305	3.94441	4.7761	3.45629	3.66728	3.49909	3.40431	3.04432	3.06976	4.44342	2.87907	4.02166	3.50335	4.2058	3.82887	3.99797	3.05141	3.7941	3.93066	4.0444	2.99529	4.68055	3.38251	4.07177	4.22283	4.23885	3.62855	3.81357	4.44231	3.55293	3.40471	3.78531	3.98844
B3GNT2	8.15302	8.32636	8.50462	7.60406	8.96498	8.70899	8.32618	9.00222	8.76245	8.70863	8.02989	8.0713	8.84356	8.31758	8.59154	8.84858	8.83521	9.15866	8.72731	8.30271	8.66647	8.57553	8.64312	8.20267	8.73365	8.50266	8.65591	8.9887	8.69228	6.77084	8.38886	7.42967	8.95847	8.40085	8.83066	8.78777	8.67753	8.62223	9.15985	8.10952	8.99681	8.65099	8.90415	8.61904	8.81023	8.36575
B3GNT3	5.89668	4.68348	7.22429	7.40321	5.7284	4.99854	6.73581	5.57155	5.78801	4.27439	10.3228	7.52253	5.6289	9.51921	7.19994	4.39979	3.66137	4.40966	6.51285	5.27736	4.89381	4.64119	7.07345	6.52034	4.89111	7.905	3.8929	5.17539	6.92715	8.18737	5.82998	7.63888	6.4896	6.87724	4.93489	6.19038	5.06701	6.98291	6.90189	6.00792	7.12764	4.39685	9.93331	7.66332	6.39157	6.07541
B3GNT4	3.67659	3.69864	3.20466	3.70191	2.68062	3.67344	4.20346	2.59321	3.20476	2.48489	4.39331	4.21691	2.72065	4.78886	1.85259	3.86183	1.76113	2.68944	3.38379	2.88065	2.82224	3.42035	3.96162	3.34008	4.20657	3.89427	4.00837	3.64654	4.10922	2.98246	3.7932	4.2686	3.11788	3.53482	3.4319	3.90173	2.92782	3.33924	2.51358	4.52589	3.09949	4.22889	3.00704	2.6367	3.29979	2.15753
B3GNT5	10.5123	9.04461	11.1229	10.0055	9.82326	9.99448	10.216	10.359	10.5181	9.9901	11.3854	10.3661	10.6013	11.2704	11.1003	9.9589	10.742	11.0071	9.7427	11.0596	9.59751	12.0884	10.6335	10.6432	11.0268	10.109	9.78028	9.56508	11.0945	8.32738	10.6533	7.85344	12.2579	11.6536	10.206	10.6906	9.54881	10.131	10.8553	8.69316	10.8474	10.7369	9.63251	12.154	11.4838	10.9911
B3GNT6	2.24447	1.58426	2.73545	1.88602	2.17164	2.12475	2.36357	2.00991	2.36734	2.32299	3.83204	2.22046	2.20103	2.23826	2.37394	1.65509	1.77172	2.22575	2.48614	2.28749	2.34211	2.4839	2.20877	2.38646	3.0197	2.78742	1.98804	2.17347	2.10532	2.86127	2.19046	2.19198	2.42532	1.58286	2.30977	2.94071	2.52276	4.7017	1.55201	4.16577	4.63691	2.40508	4.45871	5.1936	3.50128	1.98652
B3GNT7	4.55484	4.99703	5.30694	4.64735	5.13797	4.98026	4.58259	4.8648	4.7948	4.9154	5.54958	4.54425	5.49753	5.09908	5.20059	4.96779	5.59137	4.79982	4.5632	4.26762	5.16751	4.12875	5.1713	4.69695	4.284	5.77895	4.86714	5.25857	5.52015	6.58009	5.23616	6.06807	6.0256	5.16647	4.99676	5.22357	5.29323	5.34628	5.153	5.75889	5.17442	4.41708	4.78277	5.53821	4.68481	4.62205
B3GNT8	10.4393	10.5141	10.4792	9.35074	10.2232	11.0116	9.88605	10.5014	10.1685	10.3808	9.59976	9.84041	10.1876	8.98011	11.0316	10.9031	10.6164	9.92816	10.5071	9.26012	10.2857	10.5649	9.48291	9.69644	10.0674	10.3558	10.0506	10.2143	10.5359	11.0645	10.5625	11.4935	9.97082	10.1675	10.3224	10.3462	10.7995	10.5443	10.6413	10.6338	9.97193	10.3351	9.99827	10.6922	10.256	10.1169
B3GNTL1	6.74515	6.62205	6.40183	7.15706	6.5892	6.4532	6.62544	6.33108	6.27362	6.53634	7.06968	7.26668	6.69527	7.45417	5.85829	6.17608	6.52134	5.31669	6.72073	6.7416	5.99761	6.52911	6.85639	6.99158	6.07352	6.57533	5.50612	5.80106	6.76339	8.64206	6.63381	7.34088	5.88775	6.36588	6.36811	6.27993	6.25436	7.16325	6.44709	6.91682	6.25998	6.18934	6.66122	6.71511	6.40394	6.63633
B4GALNT2	2.3886	3.55091	3.64082	2.9053	2.4609	3.33792	2.99711	3.47167	2.36526	2.44049	2.82072	2.8001	2.72337	2.06237	3.19934	3.36721	3.46879	2.19762	3.32585	2.68979	2.45316	2.50998	2.2999	3.48807	2.5638	3.15238	2.77657	3.24279	3.95137	3.80555	3.04538	3.69292	4.09728	2.27801	3.00485	3.32565	3.44673	3.32515	3.5729	3.98495	3.91848	2.74439	2.82846	4.14475	2.12306	3.28452
B4GALNT3	4.13897	4.00661	4.69873	4.24288	3.70856	3.67117	4.68156	4.40624	3.36173	4.37418	4.78221	4.0305	3.29499	3.65671	4.33562	4.55681	4.23902	3.28412	3.87942	3.82258	3.92475	3.75128	3.08304	2.97718	4.53625	4.17049	3.36466	3.74127	5.03676	4.51461	4.38331	4.87003	3.29727	4.0559	3.57759	4.34212	3.37836	4.08985	2.74669	4.7346	3.71149	4.33679	4.72166	5.20512	3.90635	4.05115
B4GALT1	9.15393	8.69395	9.03266	8.93922	8.02966	9.42486	8.50688	7.47616	8.14187	8.47225	9.0223	9.38472	8.84449	8.77576	8.99391	7.89275	7.82108	9.40361	8.06527	8.99036	7.86933	9.66353	7.8279	7.84764	8.75427	9.32775	7.68353	8.08145	8.68135	8.09785	8.4073	8.56353	8.79464	9.11847	6.49992	8.80101	7.97021	8.21513	7.70095	8.68588	7.92608	9.04571	8.21729	8.98918	8.75138	8.59784
B4GALT2	9.23648	9.58571	8.69115	9.74396	9.237	9.81878	9.03953	9.22421	9.06588	9.3874	9.1962	9.21423	8.63142	8.80677	9.25069	9.25522	9.24399	8.84705	9.19697	9.34801	8.8679	8.98287	8.6061	8.90256	8.76161	9.77747	9.33867	9.21103	9.06242	9.48856	9.14798	9.74294	9.08838	9.50667	9.04132	9.29224	9.14952	8.66109	8.70493	9.68973	9.24237	9.60264	9.43088	8.77492	9.15207	9.40812
B4GALT3	10.2826	10.3826	10.3084	10.3126	9.62527	10.5316	9.84286	10.1499	9.96017	10.0105	10.1064	10.1981	9.91201	9.85899	10.2339	9.98887	9.92436	10.1492	10.2189	10.5595	10.057	10.4115	10.1017	10.3219	10.3946	10.6685	9.95217	10.0434	10.0942	10.8781	9.64862	10.656	9.9551	10.6057	10.0147	10.0952	9.9058	10.3258	10.1654	10.4566	10.0495	10.1112	10.2238	10.599	10.124	10.1549
B4GALT4	8.4316	8.38505	8.65726	8.3818	8.45774	8.53411	8.63889	8.09803	8.39682	8.39984	9.30593	8.65942	8.56544	9.45867	8.9183	8.40959	8.71808	8.40589	8.41712	8.61729	8.23597	8.41896	8.45072	8.35382	8.35364	8.47167	8.26676	8.30899	8.4639	7.85735	8.31871	7.69748	8.10807	8.85075	8.27702	8.51942	8.07383	8.51456	8.51678	8.29398	8.70608	8.66957	8.92126	8.94427	8.3589	8.3858
B4GALT5	9.26961	8.98394	9.61087	9.24681	9.10845	9.46637	9.03787	10.1765	9.1223	8.8916	10.1323	9.79806	9.27513	9.1883	10.3361	8.853	9.80128	9.31552	8.85173	9.35019	8.75543	9.48178	10.0712	9.47689	9.43411	10.7228	9.27398	9.20267	9.19632	10.6807	9.04422	9.57485	9.31552	10.3419	9.42869	9.90924	9.40297	8.88952	8.46629	9.64117	10.0275	10.149	9.47668	10.5862	9.70434	10.0089
B4GALT6	4.89894	4.02312	4.44604	3.51044	5.30249	3.37718	4.43591	5.24351	4.54151	4.59998	3.69316	3.76502	4.11951	4.34288	3.9796	4.62884	4.82319	5.33512	4.16471	4.38838	4.46611	3.47264	4.30963	3.33238	4.78587	2.73274	3.97956	4.67761	4.23079	1.52209	4.51445	2.40246	4.76679	3.92022	5.04082	4.81077	4.43368	3.41954	4.72733	3.05531	4.47726	5.16031	4.51678	2.86783	4.95638	4.37713
B4GALT7	8.50103	9.09127	8.29984	8.85196	8.27326	8.82761	8.55734	8.74419	8.15391	8.52524	8.15786	8.90472	8.58629	8.60182	8.35154	8.42918	8.41694	8.09365	8.60261	8.71998	8.31708	8.6284	8.36563	8.61353	8.27872	8.90669	8.37694	8.53129	8.60248	9.82566	8.45616	9.5525	8.46484	8.66927	8.41971	8.27497	8.40076	8.87235	8.44008	9.02051	8.58484	8.52603	8.89643	8.47879	8.33831	8.5109
B9D2	9.76239	9.45806	10.1368	10.3276	9.39877	9.82416	9.91305	9.44725	9.28472	9.04616	10.8268	9.82328	9.24866	10.9799	9.66622	9.22981	8.85693	9.28428	9.36903	9.34071	9.23951	9.31914	9.38221	10.1829	9.50905	10.5234	9.33211	9.2247	9.63799	10.3718	9.90793	10.7183	9.35705	9.81721	9.24016	9.4698	9.38744	9.23123	9.54732	9.97122	9.48635	9.30258	9.47394	9.34441	9.64659	9.8259
BAALC	7.77965	7.67887	9.54935	6.83185	7.77482	7.89117	8.07	9.8505	9.0484	8.70249	8.16423	6.23384	7.53059	8.3853	7.73848	8.46443	8.02113	9.99536	8.44379	8.69275	9.11077	8.67168	7.97681	9.31717	9.11316	8.6027	9.6113	9.50228	8.42335	7.82975	8.57461	9.2636	9.26507	8.38838	8.74411	8.83583	9.18635	7.8438	9.99967	8.52398	8.51277	8.60407	7.88394	7.65931	7.74702	9.07241
BACE1	12.3173	11.8134	11.7124	11.3304	13.0483	11.665	11.5069	11.8978	12.3489	12.102	11.2064	11.4683	12.2909	11.5555	12.0403	11.9489	12.4189	11.8962	11.7039	11.8771	11.9696	11.948	12.0031	11.4575	12.0351	12.0328	12.3088	11.8001	12.0853	11.0482	11.8881	11.1632	12.0652	11.5002	12.2014	11.592	11.8015	11.9634	11.733	11.599	11.8073	12.2859	11.8094	12.1691	11.9965	11.9439
BACE2	11.089	10.3357	10.6146	11.1489	11.0681	10.3778	10.7125	9.71984	10.4046	10.1239	12.2089	10.9149	10.9883	11.6237	11.0201	10.3528	10.4199	9.92908	10.2424	10.3908	10.1784	10.1185	10.2512	10.1464	9.66296	11.0492	9.93235	10.0884	10.3213	11.2409	10.6446	10.4986	10.7093	11.0757	10.5628	10.8315	10.3297	10.1894	10.0637	10.3909	10.4097	10.4162	12.8026	11.3402	10.4275	10.3802
BACH1	9.96865	9.48018	10.0624	8.48263	10.2472	9.25269	10.0966	10.0952	10.3928	9.89154	10.1667	9.96005	10.5166	9.80266	10.795	9.66978	10.0621	10.1381	10.025	10.3042	10.0483	10.4207	10.3488	9.60426	10.2319	8.9666	9.56246	9.83215	10.3878	7.59499	10.0131	7.29766	11.0834	10.6443	9.85662	10.228	9.70518	10.4496	10.2357	8.03597	10.617	9.84525	9.64235	10.9199	10.3936	9.69195
BACH2	6.94146	6.7804	7.34306	6.46582	7.01194	7.03831	6.64125	7.64471	7.51339	6.9665	7.68316	5.7741	6.63382	6.68059	7.8275	6.53344	6.79321	7.52502	7.04241	7.16608	6.79218	6.86433	6.87242	6.99409	8.08229	7.08618	7.36944	7.35902	5.95207	5.73863	6.62374	6.17814	6.20108	7.06865	7.2052	7.48325	7.46762	6.27289	7.33371	6.52821	6.69588	7.47771	6.75816	6.5168	7.29315	7.43205
BAG1	13.4418	13.2973	13.3575	13.0951	13.8654	13.3397	13.401	13.4247	13.3776	13.5573	13.3656	12.664	13.159	13.456	13.296	13.6191	13.2588	13.2493	13.3913	12.7251	13.129	13.0441	13.5582	13.4728	13.2973	13.5375	13.4021	13.482	13.5206	12.8098	13.3055	13.2745	12.898	13.2355	13.227	13.1754	13.4235	13.1759	13.1643	13.4777	13.5418	13.226	13.3504	13.1205	13.5509	13.2097
BAG3	10.0205	9.37993	10.0943	9.76935	9.20326	10.2832	9.10275	9.23618	9.35456	9.02175	10.936	9.33603	9.53945	9.40733	10.4548	8.85065	8.92995	9.7796	9.35925	10.0617	8.62211	10.514	8.98621	8.88865	10.0836	10.4829	9.22212	9.02796	9.43305	10.7982	8.83796	10.072	9.65228	10.9064	9.15366	9.60943	8.96419	9.14973	8.71048	10.1271	9.67648	9.59875	9.01194	11.2985	10.1815	9.43294
BAG4	5.82564	6.00427	5.33642	5.50169	6.17417	5.75118	5.55041	6.04242	5.74317	5.88363	5.13402	6.31904	6.18705	5.51805	6.2934	6.10431	6.27588	5.78864	5.65677	5.48511	5.12811	6.18113	5.92086	5.37237	6.0612	5.07313	5.36367	5.15907	6.638	5.52478	6.37796	5.5685	7.18139	5.5813	5.60469	6.04671	5.62441	6.53431	6.42197	6.17464	6.59114	5.82657	5.70409	6.11108	5.16978	5.50494
BAG5	10.3508	9.72692	10.6884	9.4486	9.59378	10.2615	10.0778	10.1271	9.85369	10.3007	10.5895	9.78606	10.1294	9.88532	10.227	10.1727	9.95365	10.5703	9.91139	9.9595	10.3765	10.1225	9.65939	10.0973	10.1787	10.3802	10.099	10.1742	10.2137	8.97437	9.85318	9.12376	9.69825	10.4578	10.0599	10.0256	10.2746	10.2214	9.57278	9.98053	10.0106	10.1708	10.3279	10.2658	10.267	9.99584
BAGE	3.70542	2.40141	3.63926	1.87804	2.56608	2.17302	2.16932	3.04763	3.00577	2.25382	2.51387	2.12248	2.17917	1.96606	3.03235	3.96665	2.27914	3.11662	2.72533	2.24836	2.43629	2.93727	2.20503	2.20327	1.73744	2.82213	3.82525	3.37336	2.19976	3.24006	3.80047	2.26621	5.04217	1.64537	2.49953	2.07544	2.6056	2.77051	2.20155	1.88477	2.32564	2.12472	2.47962	3.11106	1.74771	2.27802
BAHD1	10.8151	11.3903	11.3054	11.1662	11.4282	11.4499	10.6494	11.2866	10.9478	10.9754	11.5781	10.8049	10.9931	10.6865	11.5627	11.0956	10.6517	11.1623	10.7795	10.8211	10.8242	10.9722	11.0719	10.7896	11.0469	11.3699	11.2609	10.9502	10.4694	11.4452	10.8024	11.5639	9.86278	11.4978	10.8917	11.0878	11.1384	10.5531	10.483	11.5026	10.5786	10.9717	10.8768	11.4409	11.3452	10.7886
BAI3	6.99035	7.31157	7.93701	5.79166	7.00434	7.44402	7.71831	7.65178	7.39886	7.7575	6.59583	5.01841	7.13526	6.72649	7.02759	5.8662	7.66354	7.61183	6.90893	7.26388	7.61145	7.68269	6.91771	7.42838	7.63511	7.07864	7.51056	7.8533	5.83606	4.46245	7.69033	5.69548	7.91004	7.566	7.53321	7.08322	7.3551	6.57192	8.16003	5.94548	7.31095	7.74134	6.74519	6.64749	7.73802	8.09667
BAIAP2	9.40353	9.13654	9.96714	9.38247	8.74572	10.1874	9.46456	9.40899	9.46063	9.80471	10.3588	7.83389	8.18779	9.56444	9.56708	10.3499	9.27174	9.32123	8.97791	8.92846	9.8261	8.95324	9.36554	9.76945	10.0565	9.83232	10.0555	10.0801	9.50757	9.62382	9.41259	10.3224	9.88363	9.07985	9.8988	9.72207	9.98373	9.54053	9.94243	9.87828	9.48038	9.60134	9.84542	9.37744	9.53702	9.87512
BAIAP2L2	6.95468	6.68093	6.78305	7.37093	7.51652	7.1748	6.73221	7.08312	7.24412	6.91629	6.54466	7.05116	6.91415	7.08455	6.10521	7.70554	6.86378	6.43694	6.51781	7.77115	7.46629	6.92201	7.13999	7.48109	7.48622	7.09823	7.38389	7.16592	6.89036	7.33029	6.70546	7.51938	7.40003	6.32578	7.13355	6.76376	7.15285	7.35735	7.64004	6.93089	6.87014	6.94539	9.20439	6.79653	6.47324	6.99153
BAIAP3	7.0186	6.12476	7.91757	8.69575	6.34802	6.16544	8.59117	7.04976	5.69311	6.67952	9.71093	7.72461	5.23075	9.94356	6.9213	6.21284	5.80597	6.79646	6.22796	6.36505	6.61347	6.14986	7.58264	8.62025	7.0656	8.04344	7.00375	6.60661	6.31728	7.85193	7.60808	8.56604	4.72716	7.18858	7.45344	6.63102	6.72148	6.76053	6.57983	7.39435	6.61503	6.49975	7.18664	7.13991	7.08036	7.59531
BAK1	8.76292	9.66335	8.95152	9.04631	8.69391	8.87932	8.85771	9.40239	8.78895	8.89135	9.00702	9.83226	9.38729	8.84666	9.50278	9.07078	8.79345	8.79988	8.88865	9.21894	9.27616	9.32822	9.19463	9.13582	8.99374	9.57429	9.36334	8.80945	9.04054	10.549	9.08646	9.80279	8.7682	9.74329	9.2214	8.70595	9.06718	9.18088	8.74472	9.62402	8.8819	8.57506	9.31005	9.11372	9.02025	8.78379
BAMBI	11.8241	11.7837	10.6396	11.9286	12.1977	11.6631	11.2611	10.9511	12.46	11.8168	10.8422	10.9177	11.1406	11.539	11.4819	10.973	11.6053	11.5785	12.2853	13.2179	11.9074	11.9094	11.8534	11.3656	11.676	11.5253	12.0391	12.1428	11.3112	11.0005	11.9452	11.2052	12.1503	10.9744	11.3339	11.2917	12.0254	11.316	12.0663	11.4717	11.9002	11.7501	11.8634	11.7154	11.4831	11.4512
BANF1	9.86664	10.5977	10.2666	10.7614	9.83473	10.5305	10.288	10.3282	10.1171	10.2367	10.5634	10.4913	10.4034	10.4985	10.1755	9.89105	10.2458	10.1304	10.3553	10.2087	10.2011	10.3384	9.97667	10.2696	10.054	10.7203	10.0131	10.3476	10.5316	11.3792	10.2205	10.985	8.80711	10.4419	10.146	10.0872	10.1993	10.163	9.98009	10.8083	10.2015	10.3025	10.3728	9.946	10.4259	10.3689
BANF2	1.69158	1.71649	1.69022	3.17375	1.68256	1.87318	1.72946	1.75141	2.07584	1.75908	1.90205	1.70962	1.72901	1.89919	1.72367	1.72596	1.79489	4.22567	1.75291	1.75427	2.59044	1.81545	1.8365	1.90521	1.75067	3.47007	1.72931	1.91378	1.79065	3.7969	1.6821	1.92204	1.8356	1.69675	1.81606	1.78524	1.87168	1.78885	1.635	2.15868	1.71939	1.72931	1.62257	3.16323	1.74507	1.73968
BANK1	8.16391	8.38083	7.69849	7.59981	8.49518	7.76039	8.60572	7.91118	8.35843	8.71114	8.17261	8.97768	8.3246	7.69403	8.22639	8.95333	8.349	8.37932	8.65794	8.86214	8.64989	8.34015	8.03999	8.44666	8.56188	7.45207	8.34548	8.5523	9.44995	4.42534	8.20884	5.80125	9.17481	8.90271	8.51944	8.32666	8.27988	8.82374	8.82351	7.278	8.64314	8.26324	8.40663	8.6228	8.84199	8.00322
BANP	7.95324	7.97529	7.38746	7.91847	7.54964	7.6326	7.77537	7.95188	7.18702	7.54231	7.28307	7.6458	7.41692	8.03393	7.43259	7.19415	7.11776	7.64874	7.65054	7.77672	7.47437	7.42256	7.95504	7.85369	7.89305	7.86374	7.49874	7.63474	7.35395	8.97395	7.9433	8.47217	7.48396	7.4084	7.6502	7.20655	7.75268	7.24605	7.30239	8.18099	7.62549	7.47956	7.68587	7.72627	7.51573	7.58361
BAP1	9.79699	10.1377	9.70269	9.98448	9.57647	10.1932	9.62507	10.0264	9.56079	9.76808	9.64775	9.71592	9.56435	9.55657	9.50127	9.68502	9.64625	9.91676	9.73805	9.66321	9.58392	9.96035	9.73427	10.0128	9.90098	9.96669	9.82546	9.84047	9.65265	10.446	9.30146	10.5537	8.56973	9.98546	9.93822	9.69079	9.82557	9.69146	9.25258	10.2903	9.56335	9.83903	9.85804	9.57469	9.58957	9.6919
BARD1	8.22489	8.48744	8.31588	8.15052	8.45439	7.80609	8.90913	8.27477	8.73175	8.16591	8.38294	9.03832	8.66806	8.21466	8.12796	8.0303	8.45025	8.76006	8.67626	8.69333	7.80183	8.41552	8.63335	8.26342	8.01688	8.21478	8.6193	8.6475	8.69727	7.93113	8.5382	7.61647	8.93115	8.24367	8.12547	8.29319	8.06818	8.32588	8.41098	7.777	8.46495	8.40721	8.76557	8.45102	8.44581	8.31285
BARHL1	2.39884	4.24198	2.51476	3.52557	3.59536	2.74496	4.00069	3.07488	3.6445	2.35533	3.0806	3.12974	3.81925	2.08937	2.37168	3.44789	3.60135	3.6633	3.74471	2.93628	3.5689	2.88821	4.06029	2.64038	3.24038	3.34956	2.70405	3.05792	4.17864	3.06412	4.07571	3.47527	3.34258	3.40935	2.38721	3.29984	3.65041	4.15964	3.77408	3.84367	4.04324	2.87454	3.01731	3.42167	3.22076	3.13643
BARX1	3.21292	2.12511	3.29306	3.95805	3.83209	3.05689	3.4488	2.95508	2.51212	2.77046	3.77827	4.37627	2.23568	2.57376	2.23457	2.21594	4.51241	1.60206	2.25201	2.15722	2.05442	3.18621	2.64787	3.79727	2.2088	4.41496	2.68606	3.04235	1.92263	3.22252	2.63075	3.22806	3.3266	2.56016	3.20016	2.74879	2.60127	1.88553	2.05874	2.73672	2.51786	3.12526	2.81983	3.10517	2.21623	3.65232
BARX2	1.90403	3.21846	2.39189	2.42092	1.8415	2.4558	1.90605	3.35242	2.57319	2.67549	3.11667	1.87042	1.88722	3.38698	2.6394	3.51227	2.09841	2.56735	3.13273	3.04745	1.93135	2.02738	1.97602	2.46771	1.72654	3.27448	4.15206	2.56065	2.17922	2.25589	1.84022	3.04362	2.04758	1.98981	2.38381	2.25589	2.40253	1.95485	3.20554	2.99364	3.441	2.46303	2.0715	1.90551	1.76952	2.54214
BASP1	11.8241	11.1145	10.6931	10.8872	10.506	10.9441	10.9625	10.8777	10.7231	10.301	12.086	11.9744	11.2583	12.6238	11.357	9.5992	9.72072	10.9899	10.8128	11.7381	10.5904	11.8081	10.8401	10.8317	11.067	11.2116	9.80241	9.79882	10.2609	11.4508	10.7805	11.8089	10.7121	12.0164	10.5873	10.692	10.9958	11.0789	10.3618	10.7643	10.6693	10.8686	9.98616	11.5781	11.2139	10.9385
BATF	10.3618	10.8403	10.2838	11.8919	10.4908	10.4205	10.0025	9.67505	10.4263	9.006	11.8827	11.708	11.2772	9.90575	12.105	9.65515	9.6211	10.2252	10.4359	12.0415	10.9296	10.9855	10.4051	10.4717	10.1628	10.4904	9.32946	9.29359	9.6983	11.8886	9.74357	10.4446	10.4097	11.4164	9.57249	10.5116	9.92031	10.0535	10.1676	9.7082	10.5067	9.67495	10.6872	12.3393	10.0345	10.8129
BATF2	8.70037	10.6966	9.10993	9.41563	10.2846	8.95009	9.25458	10.6485	10.5356	9.99522	8.07921	10.7876	9.94257	9.24316	9.03999	9.711	9.24771	10.8044	9.65893	10.4876	10.2798	10.713	10.0613	10.0001	10.189	10.3779	10.8057	9.96618	9.33627	11.7725	9.32585	10.4019	9.09297	11.5379	10.2617	8.67509	10.3733	9.96618	9.75952	9.91087	9.90921	9.13808	9.91952	8.76399	9.1376	9.02292
BATF3	8.99589	9.26785	9.66978	9.57388	9.0754	9.28707	8.63885	9.19358	9.16212	8.65479	10.2134	10.0645	9.38701	8.5115	10.2505	8.47735	8.63326	8.89693	8.6336	10.0086	8.92129	9.48902	8.79143	8.58282	8.88097	10.0239	8.59461	8.15926	8.96847	10.6263	9.24294	9.24513	9.04755	10.6942	8.296	9.15939	8.81371	8.03759	8.64677	9.45625	9.09364	8.80956	8.55835	10.1127	9.18623	8.82638
BAX	9.79903	11.194	10.6076	10.7676	10.4054	10.6094	10.5435	10.6748	10.5635	10.715	9.86453	10.9061	11.4392	10.534	11.0106	10.4205	10.7803	10.5857	10.5803	10.5363	10.7671	10.6434	10.2697	10.2753	9.78913	10.8236	10.6792	10.1442	10.8434	11.3253	10.8201	10.6986	10.1214	10.0427	11.0734	10.4607	10.4005	11.4357	10.0361	10.8079	9.75924	10.8198	9.88865	10.7579	10.5976	10.4935
BAZ1A	9.01324	8.58337	9.68434	7.80181	9.28879	8.96275	8.95114	8.63013	9.33964	8.8029	10.0301	9.39767	9.27778	9.11279	10.0943	9.50583	8.92116	9.47819	8.80745	9.46922	8.96694	9.30769	9.37601	8.98907	9.41695	8.64437	8.79177	8.25695	9.08371	7.12724	9.27599	6.66086	9.28472	10.1051	9.01515	9.21221	9.08455	9.16412	9.37722	7.64161	9.27503	9.3516	8.49158	10.4526	9.54839	9.42877
BAZ1B	10.468	10.2303	10.1493	10.2719	10.1855	10.0231	10.3135	10.2612	10.1323	10.2102	10.0879	10.3805	10.0056	10.3207	10.2996	9.94816	10.2796	10.3792	10.2374	10.1342	10.2546	10.3213	10.3982	10.4711	10.2796	10.457	10.3571	10.1719	9.95147	9.9362	10.2276	10.1423	9.714	9.95223	10.2585	9.88601	10.2078	10.021	9.82303	10.296	9.87578	10.4355	10.2661	9.8917	10.4604	10.0988
BAZ2A	9.68314	9.95312	9.61055	9.97923	10.0129	9.93484	9.3535	9.81307	10.0035	10.1507	9.42241	8.92591	9.5725	9.17226	9.7019	10.3122	9.52521	10.0839	9.81462	9.22511	9.94879	9.37943	9.68539	9.81631	9.69889	9.8724	10.162	9.84055	9.1896	9.39225	9.36928	9.90101	9.12364	9.282	9.81166	9.609	9.93145	9.25132	10.0081	9.52008	9.15859	9.62535	9.58758	9.23779	9.43107	9.39831
BAZ2B	8.99914	8.24445	8.62505	7.95828	9.38917	8.18276	9.1768	8.64272	9.08735	9.22943	8.78146	8.69831	8.81209	8.99531	8.782	9.31945	9.26896	9.49208	8.88289	9.26945	9.15147	9.38497	9.18816	9.09155	9.39559	7.99683	9.28477	9.10514	8.96986	4.21539	9.19224	5.94847	9.65911	8.61059	9.39423	9.10378	9.19249	9.15357	9.368	7.09088	8.98456	9.43018	8.62419	9.17482	9.3113	9.36187
BBOX1	4.3107	2.47684	4.82347	5.05276	2.57924	5.22536	4.96141	4.27724	4.6655	4.61932	6.33896	4.76117	3.27423	7.11588	4.15707	1.71517	3.60668	2.81094	3.43851	3.52956	2.46064	2.53677	5.31731	4.87055	4.13513	5.23597	2.45333	4.04484	3.57154	6.23538	3.87165	4.1978	2.083	3.25478	3.14261	3.5513	3.82787	2.11265	4.72968	3.81205	3.26541	3.23787	3.97583	4.80784	4.44437	4.14642
BBS1	7.88028	7.4278	7.53971	8.23349	7.26554	7.69009	7.80037	7.23837	7.07259	7.43568	7.88987	6.82661	7.06039	8.09474	7.09646	6.78826	6.9037	7.13245	6.92453	6.9642	7.37015	7.25915	7.1743	7.37291	7.41087	7.71668	7.30666	7.46532	7.22123	7.69634	7.28414	8.31108	6.63758	7.07905	7.25944	7.39616	7.25479	7.42435	7.39078	7.95613	6.81251	7.34124	7.34371	7.06649	7.16721	7.14974
BBS10	8.41958	8.17845	8.209	7.84764	8.23758	8.84402	8.73014	8.3299	8.50521	8.93951	8.2043	7.72444	8.38071	8.48299	8.15149	8.72708	9.18831	8.21174	8.26671	8.3265	8.51255	8.65535	8.61198	8.47412	8.95058	7.83702	8.48638	8.85629	8.45616	5.64582	8.53106	6.76836	8.41049	8.13626	8.40305	8.8403	8.53544	8.38761	8.92843	7.21437	8.51069	8.87458	8.2401	7.54135	8.23267	8.80581
BBS12	7.70203	7.21636	7.45593	7.25038	7.68472	7.34784	7.80233	7.48116	7.65788	7.78972	8.24705	7.90597	7.18706	8.84995	7.31654	7.35117	7.63149	6.66121	7.37814	7.01714	7.02048	6.76905	7.64651	7.7123	7.27048	7.088	7.44999	7.83671	7.79627	5.9062	7.694	6.25186	7.57181	6.35064	7.76177	7.66122	7.33634	7.31197	7.56475	6.95048	7.55016	7.30678	8.1261	6.49413	7.53276	7.27561
BBS2	10.6759	10.146	10.7967	10.6207	11.0067	10.5431	11.1551	10.3052	10.6593	10.7946	10.8861	10.6827	10.8918	11.3331	10.577	11.2256	10.6731	10.5123	11.0195	10.1574	10.9309	10.7576	11.2711	10.3847	10.5694	9.74099	10.7066	10.7043	10.5835	9.46849	10.8192	9.47921	10.9228	10.1945	11.2061	10.7314	10.6579	10.8949	10.8934	10.0534	10.9961	10.8564	10.5107	10.7828	10.8066	10.8415
BBS4	10.2959	9.97281	10.1807	10.6039	10.2766	9.5777	10.7423	10.0994	10.1095	10.1717	10.6994	10.1441	10.0049	11.3548	10.2299	10.2151	10.0408	9.81018	10.1379	9.47486	10.1419	9.83954	10.5136	10.0493	9.78325	10.3897	9.91232	10.1316	10.2334	9.86774	10.8162	10.5254	10.5831	9.56541	10.5691	10.3356	10.1953	10.3934	10.2196	10.3106	10.3501	10.1859	10.2722	9.64182	10.037	10.1846
BBS5	5.44753	5.09254	5.88129	6.07074	5.55154	5.60945	6.26357	5.42264	5.78498	5.38488	7.54638	6.04986	5.74754	7.2275	6.22175	5.63156	5.69585	5.42675	5.61863	5.45007	5.50682	5.19173	5.93119	6.06199	5.19084	6.14374	5.74669	5.41167	5.6661	6.54743	6.47792	5.03181	6.7102	5.67415	5.69311	5.78203	5.35249	6.09511	5.943	5.04753	6.15482	5.3622	5.53709	6.28899	5.63974	6.0642
BBS7	5.57604	4.66548	5.51598	3.68305	5.33175	4.93259	5.23454	4.59131	5.42369	5.32694	5.48285	5.32591	5.23592	5.30126	5.38051	5.09699	5.47906	6.04835	5.44616	5.28487	5.32602	5.17722	4.81188	5.74284	5.33585	4.05825	5.62706	5.13194	5.25942	2.72044	5.33336	2.68192	6.14384	5.15213	5.03209	5.33542	4.85945	4.7627	5.28943	3.83058	5.2875	5.45212	4.77198	4.76258	5.41779	5.50417
BBS9	9.26633	8.54406	9.21901	9.19933	9.26796	9.01106	9.40706	9.0537	9.06272	9.00367	9.81971	9.39292	9.17312	10.3666	9.27351	8.92193	9.13875	9.05598	9.04304	9.34039	9.14158	9.35867	9.43926	9.17214	9.26318	9.33158	9.03771	9.06131	8.9967	8.95418	9.55726	8.88457	9.71269	9.06023	9.33713	9.11982	8.95527	8.95755	9.19632	9.02107	9.09655	9.30385	9.0028	9.41283	9.20799	9.4919
BBX	11.2838	10.9481	11.3327	10.9773	11.3637	10.9167	11.1413	11.337	11.3871	11.2288	10.6904	11.1257	11.2735	11.2719	11.0827	11.1639	11.2537	11.4532	11.4152	11.0657	11.225	10.9151	11.2802	11.0394	11.1071	11.2917	11.4017	11.141	10.9412	10.052	11.4185	10.0746	10.9104	11.0675	11.5076	11.1339	11.1077	10.8631	11.3719	10.2286	11.3094	11.1341	11.1899	11.0245	11.0541	11.1912
BCAN	2.09206	2.07568	2.0818	1.9279	2.21404	2.29231	2.11119	2.20884	3.08294	2.1654	2.13234	2.08598	2.50181	2.2001	2.29334	2.63344	2.14035	2.0761	2.4742	2.13285	2.60466	2.1925	2.25305	2.17654	2.16595	2.6552	2.70042	2.62214	2.32398	2.72233	2.52601	2.35298	2.22126	3.11511	2.15957	2.29624	2.23114	2.16375	3.41947	2.49004	2.2091	3.19757	2.22379	2.1811	2.21252	2.21872
BCAP31	13.6083	13.6743	13.6051	13.332	13.4786	13.7791	13.3972	13.7739	13.3212	13.6591	13.2548	13.5858	14.0438	13.4742	13.5243	13.5618	13.4903	13.4208	13.586	13.406	13.4117	13.5159	13.5387	13.747	13.3464	13.6055	13.653	13.5623	13.8893	13.825	13.4613	13.765	12.6095	13.5693	13.5408	13.5594	13.5881	13.9067	13.156	13.8222	13.6266	13.4309	13.5526	13.6419	13.3238	13.5292
BCAR3	9.61261	9.93209	9.38017	9.94867	9.88611	10.1027	10.0571	9.90136	9.62738	10.1961	9.99297	9.61645	9.83977	10.0642	9.5004	9.62934	9.83755	9.70638	9.53601	9.68165	9.87663	9.71683	10.1536	9.85406	10.2461	9.74024	9.76017	9.92502	9.68957	9.55294	9.98769	9.87783	10.2674	9.10788	9.75465	10.0597	9.61765	9.59016	10.2414	10.1103	9.58308	9.75849	10.0675	9.53313	9.84399	9.80915
BCAS1	3.77042	5.0076	6.44012	6.99744	4.5774	6.65927	7.61165	5.51222	3.95175	6.41212	8.76703	4.84392	4.87503	9.82236	6.26586	7.98979	4.47126	5.03056	6.19527	5.69636	5.31625	4.8956	7.30239	6.54578	5.77413	6.60398	6.6391	5.41469	4.85977	6.29151	6.07907	5.48714	2.8914	5.71275	5.31545	7.15177	6.46149	5.09047	5.32986	4.81492	4.91687	4.954	8.65234	5.87838	7.56428	5.46887
BCAS2	10.2717	9.51688	10.4297	9.32065	10.369	9.82265	10.2281	9.70528	10.2449	10.0026	10.9573	10.3012	10.1618	10.088	10.5413	10.0462	10.3293	10.6231	10.3803	10.7318	10.2544	10.3003	9.87646	10.2054	10.3141	9.66148	10.1508	10.3208	10.4445	6.9252	10.1703	7.52493	11.2289	10.1701	10.0353	10.3679	10.15	10.1639	10.7058	8.80889	10.543	10.342	10.0584	10.5621	10.6485	10.4682
BCAS3	7.49348	8.02111	8.08693	8.00179	7.55941	8.32077	7.78702	8.23105	7.19887	7.99402	8.56004	7.54399	7.52715	8.51965	7.39742	7.6453	7.8146	8.10341	7.58202	7.59957	7.43684	7.78137	7.65467	8.08245	7.78043	8.23859	7.98166	8.03312	7.2369	9.08543	7.70648	8.7661	7.11409	8.12122	8.24612	7.54882	7.64667	7.51137	7.10198	8.43629	7.40622	8.09658	7.42365	7.61735	7.70874	7.7517
BCAS4	5.31851	5.59521	5.98718	6.21687	5.21054	5.6851	5.9678	5.75554	5.11559	5.4672	6.39785	5.94668	5.40157	6.72455	5.2834	5.51431	5.13133	5.32672	5.42506	6.25707	5.36486	5.5562	5.64213	6.04225	4.97408	6.15104	5.53518	5.64767	5.08862	7.24402	4.81115	6.66589	4.89461	5.58539	5.60286	4.92794	5.71411	5.24674	5.34081	4.91461	5.04145	5.5845	6.14437	5.11169	5.55066	5.35061
BCAT1	5.35679	5.55198	5.44549	5.9765	5.56806	6.56558	4.93502	4.92125	6.08608	5.92344	5.99116	7.06961	7.87795	4.89639	6.66973	6.05184	5.8186	5.21268	6.17412	5.60459	5.56595	6.28669	5.95341	3.58346	5.45975	5.78733	4.95667	5.22001	7.13622	6.89631	5.9543	5.07513	6.33876	6.60871	4.03809	5.62746	5.12254	6.21908	5.93631	5.32759	5.47747	4.86719	5.45315	7.1592	4.76989	5.71783
BCAT2	10.24	9.84178	9.78638	10.3674	9.83004	10.1344	10.0185	9.98976	9.85478	9.93494	9.37307	9.89808	9.94549	9.64958	9.64667	9.8481	10.1217	9.73399	10.2906	9.53134	10.1342	10.0534	9.49944	10.1542	9.7172	10.0449	10.1082	10.474	10.4219	10.8392	9.97048	11.003	10.3572	9.69055	9.74866	9.98903	9.99182	10.2412	10.4902	10.686	9.99558	9.98891	10.2481	10.4363	9.46991	9.97715
BCCIP	6.2314	6.30203	6.86734	5.2763	7.26861	6.1581	7.03013	6.02915	6.67355	6.4806	6.98997	6.02153	5.79449	6.72933	6.48575	6.64609	6.92488	6.85518	6.60991	6.49049	6.8292	6.26525	6.9802	6.63017	6.76023	5.76184	6.87949	6.38991	6.59859	4.51594	6.97448	5.08431	6.82586	6.32022	7.27815	6.67188	7.00964	6.80012	6.15214	5.96122	6.69012	7.0355	6.93789	5.91963	6.88929	6.72837
BCDIN3D	9.40007	9.33315	9.20179	9.92581	9.63717	9.35273	9.47656	9.29431	9.60243	9.36126	9.22648	9.15789	9.39969	9.95953	9.07013	9.27802	9.43019	9.14834	9.74649	9.18474	9.86357	8.83921	9.55495	9.30742	9.21242	9.33135	9.36928	9.56424	9.25626	9.87108	9.71697	10.0793	10.0174	8.40192	9.5785	9.37055	9.65588	9.57939	9.88443	9.59161	9.58104	9.2233	9.70704	8.72111	9.49318	9.36584
BCHE	10.2309	8.6719	9.40274	8.98893	11.4239	9.79262	10.3073	9.79889	9.33664	9.69085	9.58049	9.3795	9.76009	9.68504	8.94037	9.38233	11.4683	10.2883	9.99767	10.928	11.0389	10.7298	9.66123	10.5042	10.6309	9.30306	10.3924	10.3159	8.17082	6.35467	10.8578	7.85274	10.6218	10.5826	10.6919	10.1753	10.2471	8.16258	9.60576	8.41735	8.51981	11.6006	9.47268	9.82771	10.2793	10.5191
BCKDHB	6.67143	5.9313	6.44078	5.41757	6.99582	6.27008	6.82629	6.07669	6.50464	6.9689	6.26871	5.94221	6.26586	6.65116	6.16525	6.61425	6.81586	6.60398	6.48976	6.16484	6.52734	6.13095	6.44078	6.1831	6.57042	5.54667	6.21276	6.25594	6.61358	3.9036	6.62709	3.95902	7.30607	6.157	6.595	6.31072	6.40594	6.49018	6.85547	5.19494	6.70637	6.69676	6.38409	6.45914	6.50759	6.87295
BCKDK	8.85413	9.21883	8.76015	9.21456	8.61804	9.12352	8.74939	9.2132	8.56369	8.80091	8.36881	9.50094	9.11616	8.48804	8.93756	8.51823	8.82758	8.47899	9.08581	8.91562	8.46596	8.99273	8.90747	8.80714	8.63088	8.96046	8.42928	8.53209	9.00881	10.0929	8.7204	9.61406	8.28716	9.15599	8.52711	8.65937	8.71757	9.05377	8.4284	9.48497	8.54387	8.75936	8.94563	8.75619	8.61934	8.71508
BCL11A	5.78382	6.80188	6.36384	6.21884	6.79416	6.07578	6.80899	5.81757	6.37939	6.19818	6.0994	7.50784	6.88487	7.39198	6.11046	6.18907	6.21857	6.85245	7.16169	7.1307	6.81604	6.79713	6.22712	7.18787	5.19736	5.55506	6.54976	6.45363	5.8915	4.44215	6.78629	5.91615	6.98304	6.11278	7.12978	6.06361	6.96401	6.75111	7.64027	5.62654	6.67523	6.68965	6.45946	6.22508	6.81484	6.49811
BCL11B	7.84575	8.86165	7.07105	9.03836	8.31232	7.21535	7.96348	7.74252	8.46577	7.31165	7.18722	10.2543	9.38375	8.1735	8.91538	7.17506	7.2169	8.72032	8.76886	9.83203	8.89954	8.54533	9.02486	8.67613	8.48779	6.88201	7.14214	7.49344	7.17071	8.65023	7.58629	7.50415	8.21446	8.75689	8.37817	7.73571	8.27271	7.72946	8.73995	7.2967	8.80881	7.61128	8.8799	8.6162	7.60882	7.61943
BCL2	8.66381	8.57912	8.70906	8.41877	8.70154	9.24062	8.68954	8.42932	8.59557	8.56724	8.91651	8.71354	8.92041	8.90378	8.83114	7.24878	8.26186	8.75402	9.38403	9.22833	8.76428	8.59456	8.94874	8.47862	8.7545	8.23257	7.63364	8.43597	7.845	6.46195	8.4192	6.62458	8.93761	8.88756	8.26496	8.52806	8.69706	8.25281	9.05915	7.32601	8.56189	8.72814	8.40374	8.60974	8.75274	9.21662
BCL2A1	9.40273	9.47253	9.51016	8.27169	9.07202	9.11202	8.51596	10.2728	9.93967	9.17257	9.37453	9.81912	10.8215	9.02415	10.0508	8.69124	9.37122	9.10951	10.1653	9.19814	9.31497	9.93551	9.79835	8.87552	10.1862	8.73071	8.35159	8.45574	11.1045	8.42262	10.1063	7.85869	10.0699	9.89277	8.69552	9.93431	9.01311	11.2696	9.6385	8.99486	10.4639	8.82863	9.47923	10.6954	9.38631	8.80317
BCL2L1	7.94602	8.63011	8.39115	8.63556	8.00391	9.3111	8.17734	8.59859	7.82285	8.42868	9.09786	8.5506	8.18007	8.55742	8.65093	8.46663	8.19305	8.28629	7.71913	8.08158	7.51305	8.57335	7.89882	8.14982	8.47837	8.59962	7.99356	8.39206	8.03461	9.4196	7.54467	8.95445	7.06542	8.93727	8.22113	8.45689	7.92896	8.18781	7.7418	8.91999	7.81273	8.43687	8.34805	8.83401	8.33571	8.26435
BCL2L10	2.42008	2.50442	2.07964	2.66902	3.18828	2.31447	2.38359	2.59615	2.17622	2.15891	4.04369	2.59339	2.59108	2.65877	1.98298	1.86154	1.76708	2.53694	2.49406	2.04613	2.09585	2.2481	2.04348	2.14204	1.83138	2.73704	2.04657	2.11117	2.76483	3.2928	1.95562	2.34357	3.06646	1.71963	2.10114	2.14932	2.25372	2.07799	3.42252	2.13984	1.94746	2.20532	3.29886	4.08404	2.50605	2.71907
BCL2L11	11.577	10.3056	10.3855	11.0112	10.7011	10.6703	10.59	10.3991	10.8058	10.3714	10.3994	11.1668	11.0825	10.6145	10.4482	10.4371	10.6601	10.5071	10.504	11.9235	10.8804	11.0696	10.0464	10.7992	10.6284	10.3631	10.2719	10.8038	9.59808	10.7067	10.3325	10.5351	11.6742	11.5346	10.4506	10.4382	10.7243	10.1757	10.8667	10.2003	9.83495	10.512	10.5357	10.4259	10.9066	10.6855
BCL2L13	4.4202	5.99793	5.85466	5.92163	5.9226	6.39403	5.8168	6.24401	5.94159	6.05408	6.06044	5.83686	5.86091	5.66861	5.47389	5.9459	6.04501	6.34701	5.93511	5.60465	5.61738	5.93231	6.05386	5.85077	6.11397	5.93943	6.08341	5.98505	5.84128	5.89812	5.83244	6.57221	5.27257	5.99624	6.17671	6.03909	5.99993	5.58567	4.66384	6.61891	5.56895	5.83513	5.49831	5.42788	5.88738	6.03919
BCL2L14	2.0442	1.8785	2.17235	2.55461	2.36617	2.00776	2.25235	1.87159	1.90231	2.08982	2.55484	3.84625	2.64836	2.78499	1.9238	1.97625	1.91446	2.20078	2.02254	2.53031	2.11596	2.11664	2.30496	2.05601	1.9311	2.02529	1.816	2.05429	1.87503	4.79198	1.89554	2.7333	2.11573	3.56867	2.01681	2.25155	2.48159	2.46921	1.81333	2.01475	2.01452	1.98437	5.17033	2.90683	1.92333	2.49775
BCL2L2	11.3938	11.1765	11.5796	11.231	11.3451	11.4465	11.3732	11.327	11.5016	11.6092	11.34	10.2356	10.7731	11.4646	11.1546	11.6765	10.8714	11.6227	11.1462	11.0098	11.421	11.2771	11.4706	11.4748	11.4765	11.6765	12.0025	11.5002	11.0021	10.8209	11.5138	11.439	11.3698	11.0822	11.4328	11.2651	11.7093	10.7976	11.4366	11.1182	11.2829	11.5103	11.2251	11.1751	11.2992	11.3995
BCL6	12.5319	10.8888	11.8705	11.6556	11.318	12.2089	11.3245	10.588	12.3734	11.5044	12.8979	11.4177	11.5335	11.8943	12.5087	11.3606	11.7882	12.1771	11.0399	12.2544	11.4479	12.5541	11.3465	11.1286	11.7959	11.8858	10.7842	10.8004	11.2471	10.949	11.1641	11.2771	11.8473	12.1212	11.1786	12.0364	10.9071	10.9398	11.5669	11.206	11.3844	11.9885	10.5142	12.9475	11.8992	12.4707
BCL6B	9.53217	10.2256	9.91554	9.3755	9.98313	9.82678	9.51067	10.0191	10.0226	9.98037	9.50737	8.81748	10.0034	9.19578	9.36111	9.9377	9.58461	11.0558	9.70153	8.75839	9.53261	9.76559	9.74442	9.68532	10.4397	10.8244	10.6301	10.3201	9.36998	10.1991	9.76768	10.5792	9.27605	9.50583	10.5038	8.86445	10.277	9.22334	9.53142	10.1836	10.1552	9.7356	10.1302	9.50527	10.6411	9.88191
BCL7A	8.17197	7.9264	7.99438	8.83474	7.97187	8.77247	8.36749	7.73813	8.50709	7.89912	8.76756	7.56857	8.08529	9.13032	8.61254	8.26366	8.42107	8.35691	8.21675	7.98546	8.22734	8.34922	8.10256	8.33318	8.01384	8.49595	8.13086	8.2758	7.99872	8.14589	8.30087	8.70217	8.68222	7.73259	7.94257	8.53349	7.96463	8.07749	8.98084	8.29986	8.09175	8.24839	7.81044	8.03058	8.26601	8.58273
BCL7B	9.43227	9.51991	9.78619	9.65532	9.27529	10.0133	9.19675	9.55725	9.22503	9.25202	9.94179	9.05744	9.46133	9.13176	9.54257	9.35093	8.97623	9.6832	9.36443	9.13402	9.29198	9.479	8.86453	9.20794	9.5077	9.71177	9.5165	9.68212	9.50472	9.95789	8.8556	10.0181	9.92353	9.7436	9.18605	9.52848	9.03457	9.21865	9.98968	9.87239	9.53477	9.30042	9.45406	9.78197	9.22473	9.19606
BCL7C	9.1196	9.6073	9.03451	9.96738	8.95692	9.75099	9.01777	9.44863	8.82004	9.07479	8.88264	9.07095	9.12326	8.85787	8.91678	8.7222	9.1233	9.19301	9.45247	9.15936	9.12849	9.22631	8.89258	9.27549	8.94036	10.076	9.00243	9.6026	8.74942	10.3621	8.88054	10.5159	8.73948	9.23557	8.95325	9.02457	9.24096	8.86014	9.37679	9.86275	8.86502	9.33372	8.86101	8.48037	8.82495	9.39754
BCL9	5.38632	5.58088	5.27885	6.57944	6.41657	5.77003	5.39282	5.0806	6.21322	5.04431	5.71914	5.58368	5.58987	5.96668	5.8202	5.54089	5.48777	5.93189	6.11005	4.68279	6.23972	4.81086	5.33894	5.92049	5.11273	5.78853	5.85111	5.76503	4.85105	3.38031	6.40398	5.78513	6.74899	4.6592	5.0749	5.42381	5.57678	5.13978	6.40613	4.89774	5.9082	5.28985	5.68005	4.79807	5.74503	5.83572
BCL9L	7.79884	8.23015	8.17719	8.18751	7.89636	8.20104	8.02918	8.00832	7.7934	7.90125	8.35061	8.14091	7.66957	7.90779	8.10241	7.77892	7.57025	8.02984	7.93686	7.66969	7.83223	7.89947	8.04693	8.15411	7.81089	8.00743	8.10307	7.76377	7.39652	8.56131	7.74569	8.36148	6.29619	8.30821	7.83434	7.58702	8.12227	7.61443	7.12967	8.23278	8.01287	7.95395	7.94175	8.70588	8.02567	7.72383
BCLAF1	10.7431	10.02	10.7471	9.72949	10.8067	9.94933	10.8437	10.4332	11.2322	10.7388	11.4424	10.5404	10.9103	10.7052	11.6661	11.1628	11.2354	11.5928	11.002	11.0934	11.2609	11.143	10.6922	10.4088	10.7351	10.3206	10.8997	10.5732	10.7589	8.04196	11.6543	7.93571	11.9677	10.8875	11.2622	11.1141	10.8081	10.7431	11.5307	8.50874	11.996	11.2448	10.3637	10.854	11.1909	11.1933
BCMO1	3.05266	4.32561	3.64048	4.69315	4.40149	4.24439	3.88192	3.10857	3.51794	3.90746	4.08311	4.54228	4.38668	3.5395	3.74779	3.86949	3.30307	3.64305	3.59005	5.43474	4.21896	3.38026	3.87204	4.08065	3.59505	3.58972	3.49197	3.48059	3.3646	3.40741	3.9302	4.49259	4.08934	3.83932	3.31094	3.21566	4.06541	3.90338	3.46571	3.38928	3.35065	3.87065	3.63511	3.5321	3.82292	4.14213
BCOR	8.71998	9.7246	8.83837	8.92638	9.02891	8.79552	8.58319	8.84467	9.19899	8.75303	8.74649	8.48985	8.85762	8.4263	9.33445	8.68134	8.62234	9.56797	9.18386	8.52665	9.08205	8.28019	9.44958	8.8184	8.80266	8.88461	9.27405	8.98134	8.97649	8.83656	9.53056	9.31496	9.22829	8.39817	8.45935	9.40261	9.94796	8.5131	9.65229	8.94865	8.89127	8.86064	8.86524	9.67849	9.29566	8.62096
BCORL1	8.44188	8.32095	8.02152	8.60713	8.20621	8.11247	7.99057	8.65524	8.53056	8.21047	7.95943	8.16554	7.8651	7.89118	8.05134	8.20033	7.9522	8.24192	8.39308	7.82859	8.24033	7.86708	8.16693	8.31968	8.45977	8.57063	8.71654	8.57797	7.51684	8.21305	8.22277	9.0883	8.21285	7.77975	8.097	8.19966	8.42056	7.93711	8.59462	8.76395	8.34517	8.30371	8.57479	7.85974	8.23011	8.048
BCR	9.03507	9.27498	9.22439	8.91403	8.77652	9.84538	8.61589	9.803	8.55305	9.34636	8.95057	8.16231	8.30925	8.50044	8.35011	9.377	8.7863	9.0918	8.28348	8.43627	8.80548	8.77719	8.35349	9.28564	9.71211	9.72103	9.77656	9.25668	8.96625	9.61128	7.9755	10.2468	7.93086	9.13183	9.06443	8.43321	9.44415	8.44331	9.00101	9.58378	8.4724	9.0263	9.39751	8.74955	8.42062	8.77134
BCS1L	10.1367	10.2855	10.0339	10.3715	10.1348	10.1281	10.2375	10.1935	10.2688	10.2713	10.0662	10.0206	9.72388	10.0804	9.52039	10.2119	9.4903	9.85875	10.1252	9.81203	10.384	9.85065	10.1313	10.4235	10.3713	10.1521	10.515	10.5332	10.0173	10.0943	10.2391	10.4766	9.84173	9.70259	10.3555	10.0008	10.3753	10.203	10.2356	10.3568	10.0029	10.0716	10.4151	9.58889	9.86673	10.0813
BDH2	8.03997	7.05523	7.37395	6.09489	7.73743	7.33951	7.60052	6.90689	7.77933	7.75882	7.82111	7.28716	7.19215	7.53871	7.63928	7.6486	8.28805	7.40951	7.18668	7.69739	7.97195	7.92084	7.76628	7.43438	7.52357	6.89023	7.82733	7.84723	7.5565	4.60393	7.77784	5.0394	8.98118	7.10251	7.63546	7.70037	7.64143	7.52131	7.97508	5.64573	7.91114	7.6224	7.28691	7.24388	7.73796	7.85954
BDKRB1	8.72222	3.10637	4.38372	5.90349	6.54161	4.5211	5.48236	2.76565	4.18229	2.87152	7.79349	7.27851	5.86844	6.4411	6.74008	3.90212	3.43488	5.09466	4.17441	8.51332	3.06092	4.45665	4.27432	4.37614	4.41071	6.03532	2.99536	3.05435	4.04774	7.15608	7.31811	5.64954	9.9835	6.79865	3.30103	3.9249	4.31664	3.2977	4.18887	4.2926	5.44337	6.32139	3.78146	7.83107	7.14359	4.65262
BDKRB2	10.3788	6.12914	8.82948	9.27608	8.72093	8.35168	7.76102	5.963	6.90932	6.14362	10.4953	9.08366	7.79579	9.80046	9.83239	7.50086	6.39608	8.89629	7.17256	8.84286	6.55145	7.9331	7.08689	9.04287	7.96625	10.283	6.41256	6.2823	7.7274	9.46967	7.55953	9.34985	9.45671	10.8406	6.67042	7.23917	7.31504	7.22473	8.31366	7.77735	8.27601	9.05457	7.58661	11.4405	10.0501	9.50012
BDNF	4.69242	5.63226	5.21538	4.127	6.10653	5.21659	6.04098	4.06557	6.13112	5.61147	3.23816	2.85733	5.1401	5.23747	4.31118	5.68031	6.11399	6.17308	5.34256	5.71245	6.00274	6.07852	6.64877	6.27556	4.44376	4.46978	6.0728	6.46267	5.52565	2.73497	6.01017	2.47228	5.52334	3.76916	5.87416	4.45493	4.5807	5.80409	5.28947	3.92263	5.63998	5.78894	5.7791	4.26331	5.45528	3.84414
BDP1	8.45061	7.98596	8.58378	6.56846	8.88608	8.25779	8.88175	8.86861	8.47978	9.07804	9.03081	8.20983	8.23467	8.72402	8.76853	9.04201	8.61688	9.24414	8.47892	8.72244	8.71868	8.58551	8.65932	8.51633	8.94037	7.35203	9.1192	8.75623	8.66741	4.29705	8.74641	5.33584	9.02835	8.32637	9.00539	9.06071	9.04424	8.63346	8.81045	6.69628	9.29556	9.40692	8.74324	8.72186	9.03077	8.39124
BECN1	11.1113	10.9747	11.232	11.2235	11.241	10.6724	11.0533	10.8544	10.8906	11.1064	11.4298	11.0125	11.3852	11.4335	11.0745	11.3782	10.9542	11.0512	10.8013	10.812	11.0512	11.0491	11.0067	10.7206	10.704	11.2616	10.9036	10.5198	11.3668	10.269	11.1867	10.561	10.8204	10.9396	11.0607	10.8066	10.7208	10.8684	10.7162	11.0181	10.7564	11.0183	11.0288	10.9818	10.7694	11.0652
BEST1	7.87877	7.23724	7.30543	7.33367	6.98586	7.42695	6.43912	7.52263	7.48234	7.47775	6.85634	7.60726	7.64273	6.74424	7.74134	6.94838	6.69166	7.07508	7.04815	7.22704	7.35327	7.66517	7.01038	6.50076	7.4095	7.47807	6.90386	6.65545	7.82775	8.21169	6.89674	7.36181	7.65433	7.36093	7.1527	7.27981	7.043	7.70776	7.4023	7.29886	7.22036	6.89192	6.74522	7.50019	7.40886	6.71807
BEST2	4.73105	5.08709	3.93626	4.18554	4.29167	3.93978	4.26814	4.50755	4.68467	4.55306	4.00129	4.02482	4.46577	4.02384	3.9442	4.30522	4.52676	4.01076	4.33756	4.49877	3.90541	4.51097	3.56084	4.44126	4.83538	4.25047	4.7662	4.31335	4.57795	3.80279	4.00041	4.92438	5.11654	4.31303	4.28757	4.31794	3.98782	4.09903	4.98505	4.9485	4.70635	4.03742	4.17587	3.67732	4.3526	4.75791
BEST3	2.14239	1.95894	2.08104	1.91554	2.12121	2.04146	2.11785	2.52042	2.19892	2.23573	1.8035	2.1402	2.13377	1.80584	2.25251	1.98197	2.02984	2.13903	2.18563	2.08791	2.29942	2.43336	2.17248	2.44885	1.99857	2.61303	1.8241	1.90576	1.87055	2.96682	2.13392	2.06117	2.36398	1.94928	3.14794	2.58192	1.93015	2.23909	2.69778	2.50143	1.75822	2.14911	1.67379	1.90079	3.11426	1.78685
BET1	7.74557	7.99966	7.46825	7.78866	7.91142	7.37079	7.90983	7.64629	8.19377	7.79789	7.43952	7.88167	7.95291	7.65803	7.82085	7.4339	8.11796	7.63421	8.17256	7.85511	7.75572	7.53949	7.89284	7.6333	7.94636	7.33694	7.83141	8.01321	8.03874	6.34025	7.83722	6.96979	8.0547	7.08407	7.80998	8.1745	7.93696	7.77259	8.46562	7.53675	8.01766	7.46927	8.09904	7.75732	8.07217	7.67992
BET1L	8.87489	9.14151	8.8052	8.80809	8.71119	8.93207	8.80376	8.88019	8.46877	8.73057	8.6356	8.96878	8.6273	8.50813	8.76606	8.56171	8.37791	8.43326	8.57903	8.60382	8.38704	8.74477	8.76343	8.86707	8.6127	8.92208	8.78654	8.4276	8.4329	9.59277	8.41521	9.65091	8.0541	8.68153	8.55941	8.4861	8.85094	8.80412	8.30753	9.23793	8.40967	8.40546	8.76018	8.51054	8.32537	8.53413
BEX1	6.66026	8.65223	8.39793	6.61364	7.20536	7.14412	7.9155	9.00925	8.44617	8.02285	8.4282	6.53026	7.0651	7.7857	7.36951	7.98877	7.90222	9.03606	7.85131	7.58115	8.48903	8.08938	8.00782	9.01443	8.63137	8.8892	9.26011	8.79586	6.95226	8.22649	7.26752	9.0324	9.09822	6.58064	8.64565	8.30825	8.78327	7.72984	9.71229	8.63529	7.76356	7.99573	8.08389	6.39183	8.20208	8.88788
BEX4	9.94354	9.58473	10.089	10.2979	9.86618	9.86018	10.2287	9.40609	10.0543	10.021	9.80216	9.52812	10.1672	9.80312	10.0645	10.0298	10.4728	10.6838	10.4286	10.7029	10.1838	10.179	9.71608	10.3805	9.78153	9.96111	9.85692	10.4595	10.1062	9.13913	9.92706	9.97555	9.6725	9.49368	9.97092	10.3195	10.2161	10.3233	10.0898	9.74904	9.70777	10.2282	10.0998	10.2633	10.5618	9.85365
BEX5	10.1504	8.57428	10.6683	8.41124	8.53342	8.06267	8.93864	10.3901	10.6021	10.1727	9.19932	7.84516	8.51347	8.81295	8.91806	8.6797	9.38493	11.4953	8.90127	9.65933	9.97908	10.0044	8.54591	10.3587	10.2476	10.3168	10.4427	9.84178	8.08371	9.03748	8.62985	10.011	9.69747	8.37517	10.6935	9.03046	9.92112	9.10531	10.4992	10.3897	9.46407	8.96669	9.50242	8.7929	8.86966	9.88441
BFAR	10.4256	10.2046	10.5077	10.359	10.2065	10.5099	10.57	10.6054	10.2956	10.5175	10.2083	9.75165	9.97679	9.81742	10.1043	10.5313	10.646	10.2007	10.0582	9.97741	10.1157	10.2535	10.2325	10.1483	10.5258	10.5267	10.4299	10.3182	10.3854	10.2135	10.054	10.6866	9.9094	9.93613	10.2701	10.4659	10.2884	10.2545	10.2335	10.8138	10.0816	10.3889	10.4928	10.0096	10.2753	10.4223
BFSP1	8.7851	9.38239	9.55543	8.54488	9.41952	9.37517	9.07057	9.85561	9.49171	9.5172	8.46346	7.90083	8.80955	9.17189	8.59081	9.88873	9.29958	10.2838	8.9344	9.4722	9.38389	9.49262	9.21195	10.1424	9.6863	10.0746	10.2492	10.5443	8.79459	9.72646	9.26072	10.0039	9.92688	8.90483	10.039	8.88615	10.0209	9.24694	10.1341	9.75078	9.28413	9.40938	9.37517	8.81228	9.43742	9.76873
BFSP2	2.36431	4.33529	1.99266	4.73638	2.86379	3.50082	3.71076	2.68129	3.34287	2.25217	3.3676	4.49006	3.68978	2.96862	2.51062	2.23811	2.6262	3.20108	4.52298	5.29939	3.01963	3.81202	3.74397	2.49195	1.65457	2.84964	2.65684	2.17151	2.39974	4.43933	3.40794	4.58892	2.16881	5.3198	2.77341	3.35884	3.28049	2.96554	3.04015	2.95235	2.32735	1.94742	2.63595	2.9383	3.05791	2.90316
BGN	8.43077	8.74533	8.58664	8.44194	8.66422	9.24938	8.39621	9.02945	8.57712	8.53469	8.45605	8.00219	8.4075	8.44688	8.58219	9.0837	8.75434	8.77695	8.59616	9.19672	8.57865	8.97102	8.27549	8.49307	8.23725	9.94738	9.00582	8.27784	7.60253	9.69488	8.55972	9.0258	7.38977	9.39632	8.91143	8.26797	8.50189	8.10787	7.4245	8.93987	7.71702	9.35388	7.58984	8.77225	7.88151	9.39067
BHLHB9	6.08479	5.70009	6.16257	6.06983	6.21835	5.84737	6.1849	5.78059	6.55064	6.32744	5.55301	5.59019	6.35051	6.19879	5.54375	6.15287	6.8733	6.36067	6.44037	5.82162	6.57885	6.29731	6.26151	5.86874	6.13361	6.2566	6.35116	6.85611	5.99568	4.28666	6.26878	5.92409	5.55611	5.46733	6.02784	5.77557	6.1896	6.09943	6.69028	6.03884	6.0023	6.31087	6.32883	5.3032	5.89424	6.13298
BHMT	2.89936	2.27815	2.23971	1.49285	2.51542	1.86908	2.05272	2.5973	1.82261	1.96301	3.57217	1.85839	1.87578	2.97937	1.75842	2.97533	3.00686	1.87255	1.8026	2.86196	1.94723	2.4031	2.68962	3.03081	3.13443	2.72553	2.27748	2.89103	2.26953	3.05703	2.5271	1.95692	1.98773	1.66432	2.94583	1.77626	4.04383	2.0009	2.03417	2.09993	1.67027	2.20045	4.0729	3.63368	2.85512	2.25462
BHMT2	7.10264	5.79088	5.35243	6.40824	6.49173	5.72423	5.66507	5.33378	6.11222	6.42314	6.34318	5.91426	5.56915	6.96771	5.52067	5.97867	6.78021	5.08074	5.08256	6.85227	6.10493	5.69937	6.23065	5.75692	5.74225	5.68383	5.56464	6.01908	4.11989	6.15262	5.55275	5.66196	5.80579	6.74048	5.91629	5.71823	5.35811	5.47236	5.23437	6.19399	5.44653	6.4958	4.83455	6.34082	5.73324	5.90676
BICD2	10.2066	10.1049	10.3451	9.75508	10.2969	10.3223	10.0124	10.6681	10.4115	10.923	10.0333	10.0404	10.0414	10.1749	10.1841	10.3996	10.3676	10.8403	9.98076	9.87317	10.0008	10.5863	10.414	9.5027	10.7853	10.608	10.4592	10.2884	9.94096	9.76669	10.5331	10.2691	10.6016	10.2311	10.4454	10.6511	10.2724	9.7164	10.2615	10.9671	10.3813	10.7501	9.91757	9.85438	10.5023	10.3313
BID	10.6936	11.3874	10.8192	10.804	10.9058	10.7975	10.2308	11.2863	10.7832	10.6524	10.4752	11.6392	11.575	10.5195	11.1503	10.3066	10.7892	10.4869	10.9308	11.0122	10.659	11.0674	10.8719	10.5961	10.8074	10.8405	10.1588	10.3492	11.6331	12.0206	11.0558	11.2179	11.6372	11.3953	10.3427	10.943	10.7609	10.8219	11.0391	11.286	11.2838	10.3411	10.9388	11.3044	10.8027	10.6057
BIK	5.91089	5.62166	6.85325	7.44141	4.99077	6.87455	6.77676	5.71008	5.22515	5.25096	9.23811	7.05521	6.03909	8.82673	6.93461	6.10637	4.3735	6.06501	6.52989	6.69892	5.83828	6.04791	6.70248	6.7904	6.03018	7.36807	5.17553	6.06973	5.64209	6.9333	5.71406	7.68241	6.14905	7.17886	5.83115	6.65191	5.68154	6.70825	6.82139	6.39392	6.7904	5.35798	7.48988	6.25208	6.35112	6.33832
BIN1	10.0738	10.4175	9.85534	10.7145	10.1324	10.5657	10.0328	10.1875	9.88254	10.276	9.62233	11.5056	10.0991	9.70698	10.1007	10.1436	10.0383	9.9707	9.82705	10.284	10.2514	9.98485	9.99472	10.1241	10.0145	10.184	9.97026	10.2929	10.0384	11.254	9.53142	10.4966	9.80216	10.44	10.166	9.86247	10.2132	9.94702	10.1468	10.226	10.0668	10.0266	10.0992	10.0989	9.90133	9.98496
BIN2	8.57325	9.10188	8.702	8.33679	8.26103	8.19758	8.16664	8.54203	8.54403	8.72163	7.55323	9.70527	9.0867	7.74027	8.47595	8.07113	8.17861	8.92228	8.7411	9.4363	8.76875	8.88103	9.19082	9.09257	9.36029	7.05682	7.56239	8.21376	9.32144	8.96496	8.21892	7.82334	8.17867	8.75504	8.86972	8.73466	8.59516	9.30755	8.44471	8.8743	8.60089	8.26389	8.75886	8.67207	8.34416	7.42461
BIN3	10.2788	10.4577	10.6431	10.5622	10.3384	10.1612	10.4485	10.0361	9.99019	10.1489	11.1625	10.2429	10.2797	10.8948	10.2787	9.9904	9.81072	10.3099	10.0267	10.3695	10.1648	10.2247	10.1456	10.3685	10.1896	10.9326	10.0463	10.2162	10.1607	10.7264	10.2038	10.5715	10.0712	10.6056	10.0396	9.72694	10.0462	10.0023	9.96593	10.3711	10.1783	9.8863	10.0254	10.4428	10.4276	10.0132
BIRC2	9.87895	9.41147	10.2141	8.4863	9.96353	9.44053	9.87756	9.83325	10.1049	10.0451	10.1006	9.99976	9.86027	9.96012	10.121	9.99807	9.79073	10.2683	9.7926	10.5324	9.94156	10.2633	10.1476	9.94787	10.4237	9.07999	10.0515	9.8354	9.84057	6.53884	10.0948	6.98281	10.2165	10.453	10.0668	10.2423	9.96365	9.76559	10.1316	7.97024	9.96997	10.2751	9.6396	10.612	10.3702	10.28
BIRC3	10.1421	10.1396	11.1969	10.5654	10.2268	10.5042	10.8766	10.2352	10.4963	10.0601	11.8154	12.0612	11.366	10.4648	11.8388	10.5022	10.1358	11.043	10.2009	12.6327	10.9648	11.4489	10.6962	10.3866	11.1076	10.0846	10.0508	9.82067	10.2265	8.70901	9.79231	8.25501	11.6019	12.1882	10.5995	11.8744	9.72028	9.91677	10.7883	8.34117	11.1084	10.1975	9.77807	12.7211	10.9577	11.1349
BIRC5	7.06092	8.38731	6.61426	7.70243	8.57196	7.71833	8.40079	6.8587	7.38536	7.05955	6.39267	10.1121	7.99971	7.01123	7.07942	7.95926	8.11695	6.24624	7.66969	9.24126	8.65396	8.57069	7.58495	7.35894	6.73661	7.60885	6.97386	6.62626	8.8285	10.9355	9.4199	8.20057	7.60379	9.80321	7.98266	7.73759	7.03492	6.80332	6.83161	7.87086	7.31693	8.68923	9.49686	8.01382	7.33688	8.23215
BIRC7	3.63362	4.63951	4.44831	4.1119	4.00704	5.68764	4.03456	4.80258	5.58687	4.7706	3.41619	6.17363	8.39423	5.13983	7.05299	4.04115	4.46097	5.93156	5.15071	4.12203	4.45268	6.35787	4.89135	4.58524	4.9891	5.68466	3.51715	5.57051	4.49135	6.5119	4.54267	5.47049	4.67904	4.5656	4.44051	3.94392	4.06514	9.38033	4.36698	4.02266	5.78515	5.01239	6.01327	6.3681	5.54252	4.3865
BIVM	8.23198	8.03374	8.17207	6.91365	9.37267	7.20322	8.78249	8.37101	8.6508	8.55156	8.2841	8.35158	7.73441	8.88231	8.21702	9.04056	8.74673	8.11763	8.32052	9.03506	9.24889	8.15846	9.32125	8.24269	8.30274	7.47195	8.98131	8.50049	8.94432	5.21211	8.84741	6.66632	9.36022	8.42795	9.18339	8.22908	8.50643	8.50654	8.4134	7.13027	9.07368	9.31113	8.45419	7.49057	8.67299	8.19371
BLCAP	9.89476	10.6626	9.94455	10.443	10.2245	10.0557	10.4072	10.2402	9.7495	10.2512	9.52424	10.37	10.1199	10.5824	9.56696	9.89163	9.72271	9.49706	9.82934	9.86805	9.93059	10.1534	10.3807	10.0432	9.8558	10.1766	10.0628	9.96626	10.2062	10.8752	10.2443	10.5106	8.34798	10.0755	10.1669	9.70533	9.8805	10.3037	9.5934	10.6252	9.96702	9.9743	10.4057	9.58465	9.46641	9.92649
BLID	3.84625	4.09013	4.59883	4.19359	4.60879	5.04486	4.1912	3.05548	5.69429	3.60559	4.9606	3.73261	4.11347	4.73343	5.61363	4.24694	4.01421	4.5403	4.28533	3.55018	3.89035	4.03844	5.44845	3.99164	3.41306	4.26831	3.95594	3.6278	3.86939	2.25993	4.27484	3.05122	5.46495	3.445	4.49319	3.77454	3.40914	3.31969	3.97649	3.12615	4.80711	4.15218	3.04178	5.0321	4.48655	3.94567
BLK	5.8145	4.00846	4.02235	7.47722	3.96017	6.22074	6.08327	4.52782	4.88549	4.75736	7.02866	7.16047	4.98552	5.70146	5.14378	4.02524	4.62493	4.94728	6.86031	7.50603	4.92363	5.51115	5.10818	5.86813	3.89528	5.26552	2.82973	4.99267	2.68988	7.05379	3.49115	6.34371	3.30988	7.13097	5.32273	4.29182	4.80713	5.96199	4.90075	5.73543	5.5634	3.75953	5.01909	5.46367	4.34082	3.27342
BLM	6.59239	7.29201	6.61491	6.68191	7.18384	6.693	7.35726	6.33715	7.00602	6.8204	6.67268	8.79067	8.06391	6.67356	7.22932	7.1538	7.20052	7.09674	7.43799	8.16485	7.33771	7.35374	7.65534	6.79371	6.81554	6.08893	6.11639	6.3322	7.84216	6.53682	7.41404	5.88146	7.96045	7.97059	7.30234	7.85403	6.77526	8.01042	7.29842	6.35307	7.29542	7.0136	7.2739	7.3119	6.78229	7.40328
BLMH	9.62301	9.6255	9.49877	9.597	10.0027	9.55691	9.4186	9.60235	9.88264	9.67411	9.43237	9.65468	9.71542	9.56028	9.67783	9.84222	9.60608	9.83613	9.67059	10.015	9.68267	9.80584	9.72444	9.83277	10.0185	9.82894	10.1446	9.86735	9.38081	9.96052	9.67151	9.52294	8.06379	9.7377	10.0747	9.61673	9.74495	9.55308	9.64614	9.97016	9.39121	10.1762	9.39091	9.62132	9.41876	10.0156
BLNK	5.70244	6.55179	5.57806	7.02375	6.18264	4.7232	6.77588	6.13413	6.41586	5.9904	5.11237	7.98848	7.47492	6.50561	6.40011	5.61772	6.78313	5.95323	7.36289	6.79167	6.55463	6.3573	6.84196	5.97742	5.25662	5.03522	5.20594	5.80428	6.97436	6.33808	6.29467	6.08321	6.56163	6.27322	6.33629	5.89671	5.83611	7.44946	6.16293	6.17983	6.51414	5.8911	7.23813	6.12064	5.84712	5.775
BLOC1S2	11.7496	11.5523	11.6514	11.142	10.8242	11.3176	11.807	11.6075	11.9343	11.7865	11.7749	11.9602	12.4318	11.679	11.6942	11.4949	11.6502	11.5764	11.8972	10.5198	11.6976	11.6724	11.9033	11.5236	11.5352	11.1975	10.3606	11.6733	12.3602	9.41945	11.8434	10.0097	12.1141	11.2328	11.6074	10.8104	11.7097	12.4459	11.5142	11.2135	11.974	11.4882	11.8164	11.9902	11.4494	11.5682
BLVRA	13.2544	13.57	13.1685	13.2749	13.6275	12.9657	13.3069	13.304	13.3556	13.4267	13.0213	13.575	13.5714	13.1301	13.4055	13.5169	13.4021	13.0362	13.4234	13.1296	13.2645	13.2722	13.6921	13.3729	13.2534	13.0671	13.3563	13.1522	13.8867	13.1778	13.5596	13.0482	13.5433	13.2094	13.3371	13.3721	13.5303	13.4761	13.2956	13.5778	13.6453	13.1728	13.3824	13.2632	13.3896	13.2267
BLZF1	5.16461	4.88226	5.62185	4.72445	5.67153	5.68726	5.53485	5.24547	5.77915	5.33669	6.03505	5.27712	6.08426	5.20048	6.11045	5.22385	5.24084	6.03381	5.80246	4.94947	5.56238	5.25746	5.05517	5.38532	5.66045	4.99014	5.64103	5.95976	5.42742	3.46632	5.44191	3.17099	5.83603	5.30689	5.05776	6.11015	5.45035	5.48363	5.91062	4.0985	5.45706	5.56919	5.50243	5.49773	6.45423	5.41141
BMF	9.30251	9.7958	8.22245	9.8271	9.11097	7.851	9.27832	9.36194	9.38672	9.30122	7.84865	10.2533	9.76651	8.80529	8.83356	9.02641	9.05394	8.7764	9.93832	9.35759	9.9281	8.87446	9.69229	9.56874	8.56325	8.73436	9.45037	9.04861	9.65705	9.93749	9.56322	9.85799	8.77217	8.68022	9.62323	8.6444	9.76698	9.98764	8.71189	9.51096	8.93905	9.08267	9.6277	8.44546	8.31914	8.25815
BMP1	6.95529	6.37471	6.18763	6.98972	6.67567	7.5533	6.30077	6.04324	5.64848	5.79017	5.66234	7.73036	6.71127	5.40058	5.93003	6.41521	7.10932	6.5865	6.01163	7.48728	5.7756	7.77747	5.6607	6.41755	6.12751	6.54984	5.7783	6.03125	6.68472	8.58097	6.28044	7.06655	6.68813	7.35839	6.46196	6.73876	5.88909	6.59108	5.50215	7.59924	6.19162	7.06667	5.9899	7.13763	6.19614	6.86988
BMP10	2.73147	2.40869	3.08266	2.3944	3.20875	2.91151	2.15161	2.81754	3.2387	2.98266	2.31851	2.43719	2.68265	2.90795	1.8864	2.88285	2.39517	2.37662	2.94817	2.06722	2.02167	2.42909	1.98342	2.0101	1.84865	2.86764	2.39015	2.21495	2.32543	4.18852	4.31145	2.19558	2.53166	2.80991	3.08079	1.97898	2.178	2.04983	3.23295	2.2942	2.18659	3.57556	2.70578	3.87755	3.06467	2.6784
BMP15	1.89073	1.88106	1.93392	2.02235	2.14476	2.01171	1.77563	1.88629	1.82087	2.13523	1.87231	1.90661	1.97123	2.03283	1.92351	1.91725	1.96631	2.05918	1.89248	1.97027	2.41148	2.37878	1.96567	2.05331	1.91474	0.768731	2.41371	1.90423	2.01155	1.70037	1.98393	2.04743	2.07808	1.88189	2.05394	1.98171	2.14682	1.99456	2.78047	2.23303	1.7688	2.02743	2.51897	2.22176	1.90521	2.41736
BMP2K	6.47939	5.8945	6.13349	6.26785	6.29822	5.88298	6.03431	5.84978	6.82561	5.77396	6.31476	7.30023	7.62969	6.26638	7.27371	5.82478	6.39825	6.84918	6.9628	7.07936	6.77566	6.48107	6.30105	6.1649	5.7645	6.18941	5.84329	6.0229	6.04374	5.84172	6.84949	5.15986	7.09926	6.61213	5.78004	6.87714	5.94299	6.25989	7.07379	5.64536	6.60422	6.35561	5.95116	7.06889	6.63688	6.45331
BMP3	4.92288	4.77673	4.54304	5.4295	5.6581	3.86427	5.75309	4.4117	4.7906	5.51464	4.31651	4.20216	4.24659	4.72545	4.70851	5.61886	5.18917	5.10539	5.3776	5.23684	5.94337	5.80726	4.72607	5.24367	4.86867	4.108	6.1641	5.10042	5.12321	4.50026	5.64919	4.21593	6.03669	4.18345	5.52365	4.07931	6.04219	5.41054	6.88657	4.1601	5.33244	6.15903	5.85895	4.83059	5.62612	5.17406
BMP4	8.29202	8.49976	6.97602	9.12892	9.18974	8.47003	8.502	8.3661	8.63979	9.07166	6.3844	7.74987	7.7531	8.16013	7.49139	7.12155	8.39242	8.60325	9.19041	7.82996	8.62765	8.2977	8.95347	8.85913	8.51497	7.84188	9.31495	8.62264	6.9661	8.08483	8.54923	8.64614	7.32457	6.65338	8.93888	7.5576	8.85801	8.21015	8.14166	8.811	8.43104	8.21215	9.01006	6.95374	7.7729	7.88955
BMP5	8.44874	8.50441	8.89219	7.56459	9.07317	8.7985	8.80956	8.39189	8.81761	9.15404	7.76004	7.36236	8.75687	7.90316	8.75459	6.81718	8.55593	8.55149	9.18561	8.62972	7.95875	8.82365	8.45528	8.93609	9.04877	8.31354	8.93986	9.12448	8.31907	6.11991	9.23956	6.99902	8.99432	8.48671	8.78114	8.53514	8.8317	8.74052	9.10951	6.7988	8.40459	8.24512	8.49263	9.09732	9.37666	8.91056
BMP6	9.24457	8.88718	9.83107	8.81628	8.45055	10.2316	9.43831	9.99225	9.8473	9.60563	9.49854	8.09553	7.59196	9.15158	9.2275	9.83907	11.0009	9.62218	9.18095	9.48443	8.53231	10.0301	8.66613	9.73511	9.18933	10.0567	10.2009	11.6152	8.37378	9.13694	10.0095	9.15624	9.88356	9.87909	9.98812	10.9286	9.82524	8.05768	9.63493	10.2729	8.84491	11.0738	8.90408	10.1245	9.64392	10.9303
BMP7	5.23076	5.34451	3.41575	5.01346	4.62601	4.34111	5.67669	4.29061	2.4779	3.78707	4.03701	5.34359	5.47235	5.00184	5.23137	3.09535	3.8893	4.60613	5.19466	5.91693	2.93112	3.1971	5.27618	2.3088	4.16537	4.03538	4.3632	4.06668	4.58741	6.24024	4.59096	5.13032	3.64073	4.53349	4.99858	4.45864	4.26871	5.20349	2.99231	4.64301	4.54045	4.42657	4.3511	5.18169	5.21528	4.46162
BMP8A	3.96977	2.35874	3.12221	4.65487	4.33761	2.9076	3.53875	2.37483	3.3889	3.08185	3.12033	4.1588	4.36052	2.60313	3.60979	3.99299	2.60532	4.15414	4.16941	5.47694	2.39506	3.02343	3.2682	3.32255	3.54968	3.86276	2.83768	1.97465	2.60333	3.9905	4.08947	3.26562	2.68207	4.52237	2.49146	2.6067	3.18013	3.4849	2.11246	3.56364	2.65391	4.13083	3.82259	3.27167	3.07459	4.70079
BMPER	2.78694	4.0046	4.29935	2.47578	4.50702	3.94089	3.60573	3.52807	3.66211	4.90633	2.79703	2.35283	3.13047	2.09251	4.36807	4.16204	4.34846	5.49193	3.26532	3.83005	4.98803	4.32376	3.29326	4.50985	4.52082	3.462	4.77239	4.63361	3.02961	3.10516	4.88293	3.26109	2.77504	3.8999	3.86272	4.09007	3.44647	2.98221	4.55013	3.27702	3.9765	4.7966	4.29239	4.28553	4.27862	3.8129
BMPR1A	7.36915	6.14214	7.38569	6.46006	7.58834	7.20703	6.99374	6.71773	7.1261	7.05197	7.23025	6.60499	6.93731	7.29258	7.47293	7.36373	7.61375	7.76752	6.84227	6.83175	7.20793	7.18228	7.30207	7.009	7.48686	6.97052	7.14611	7.61104	6.96116	3.64379	7.03632	5.5756	7.23397	7.25714	7.17561	7.53434	7.1093	6.39388	7.16591	6.48764	6.69631	7.69146	6.84996	7.29245	7.57679	6.97758
BMPR1B	3.0009	1.44809	3.91785	5.06905	2.36704	2.83363	4.43447	3.55776	1.82487	3.29712	5.50472	2.98681	2.53514	5.50257	2.07885	3.37356	1.57697	3.2582	1.97328	3.47155	2.57598	2.73024	2.50195	3.06143	3.61092	4.33585	4.49357	3.02884	2.07369	5.46007	3.40231	2.98992	2.70624	3.04621	2.64332	3.55083	2.57049	2.54374	2.46749	2.31367	2.6081	2.85799	2.62839	4.29382	3.70309	3.40183
BMPR2	9.33421	9.5994	10.1625	7.93269	9.8559	10.3273	9.41143	10.9933	10.0723	10.802	9.49053	8.30373	9.30359	9.45648	9.70491	10.3694	10.4343	10.9275	9.67877	9.63053	9.84124	9.97012	10.1852	10.3247	10.6385	9.33894	11.0077	10.5471	9.40681	7.30635	9.67972	7.60161	9.84041	10.0015	10.8582	10.4712	10.1749	10.1036	10.304	9.12812	10.2985	10.6257	9.75563	10.143	9.60015	10.0661
BMS1	9.09431	9.14954	9.21063	9.90443	10.0183	9.09163	9.52183	9.35656	9.60932	9.36975	9.41914	9.59167	9.77034	9.63223	9.22414	9.6501	9.45275	9.35846	9.18728	8.48756	9.09196	9.0809	9.91471	9.0923	8.95614	9.39958	9.39567	9.41065	9.70698	8.73361	9.3265	8.88714	9.02928	8.78722	9.68877	10.32	9.43333	9.63469	8.97288	9.05308	9.65983	9.23454	9.26639	9.07006	9.10416	9.34081
BMX	9.00031	7.36	8.00784	7.94144	8.37229	9.47064	8.10659	7.09368	7.42961	7.55241	9.27847	7.79662	7.44962	8.04721	7.88885	7.50935	8.35513	7.29032	7.6021	8.26279	6.94066	8.54222	6.81074	8.53297	6.77998	8.23726	7.80843	8.15521	7.06825	6.25241	8.40091	7.19998	8.47189	7.85742	6.23123	7.88685	8.12989	5.9417	7.39401	7.07686	6.66581	8.13574	7.32693	7.92409	7.91384	8.36101
BNC1	5.21635	2.07149	2.49379	1.62305	7.36052	2.00254	3.66113	1.65936	2.09459	2.25538	3.91255	5.4922	4.66078	3.81183	2.99757	2.15099	1.66519	2.0497	1.55524	5.78719	2.19786	2.22407	2.18974	1.99585	1.44543	3.04681	2.16815	1.98519	1.86203	3.05049	5.63668	2.36629	5.07036	3.26482	2.06441	2.63091	2.14033	1.89683	3.02192	1.59806	1.83317	4.08249	1.93285	3.39782	1.42032	1.54421
BNC2	9.20478	7.74135	8.25937	9.48716	10.1021	9.01209	8.71239	7.55224	8.80233	8.1236	8.17653	8.81204	8.96662	8.84592	8.92805	7.74337	9.32092	8.7667	9.15421	9.67562	9.2064	9.03077	8.09844	8.57189	8.50586	8.77779	8.39003	8.78999	6.9881	7.88892	8.44658	7.95158	10.0269	8.51031	8.62981	8.33547	8.41121	7.30287	9.32132	7.7047	7.94236	9.72582	7.83711	8.21938	8.76956	8.36337
BNIP1	7.62651	8.42875	8.00333	8.37715	7.77149	8.34521	8.01206	7.98529	8.23412	7.81423	8.59864	8.02779	8.10247	8.10362	8.29803	7.99443	7.91409	7.95829	8.03963	8.18105	7.71152	7.88316	7.6882	8.13958	8.00584	8.59267	7.88224	7.63444	7.89166	9.00234	7.7214	8.57946	8.50582	8.19528	7.9275	8.06111	7.76988	8.02745	7.99671	8.5381	8.59646	7.94428	8.24102	8.25205	8.13071	8.13935
BNIP3L	12.3698	11.3793	11.973	10.9516	12.057	11.5404	12.247	11.5989	11.9189	12.3656	11.6437	11.5319	11.863	11.8346	12.2624	12.0547	12.2183	11.8073	11.8542	12.0206	12.088	12.2392	12.0518	11.5813	11.8429	10.906	11.7249	11.6553	11.7268	8.35944	11.8233	9.1952	12.6588	11.9287	12.0088	11.8453	11.9722	12.1018	12.4286	10.021	11.9632	12.2751	11.4939	11.9834	12.0475	12.0275
BNIPL	5.35036	5.9085	5.66576	5.84251	5.82701	5.84623	6.47147	5.40156	5.90452	5.76871	5.93346	5.95202	5.14653	6.01687	5.39094	5.74649	6.25702	5.71271	6.40945	4.67544	5.96282	5.86402	5.74338	6.10398	6.11603	7.20391	5.93138	6.29526	6.36207	7.00282	5.76249	7.4429	5.93804	5.19899	6.45192	5.79972	6.46077	6.93469	5.89564	6.31098	5.38114	5.61478	6.21862	6.17091	5.64625	5.66882
[truncated: 11,243 more rows]

## Sheet: Human_DEGs
geneName	logFC	AveExpr	t	P.Value	adj.P.Val	B
OLFML2A	-0.893906	11.0693	-5.19205	4.35e-06	0.053593	2.80132
HTR2A	0.900019	4.20129	4.19841	0.000118233	0.345485	0.463781
[truncated: 134 more rows]

## Sheet: Human_GO
Category	ID	Term	Genes	adj_pval
[truncated: 214 more rows]

## Sheet: human_KEGG
ID	Description	GeneRatio	BgRatio	pvalue	p.adjust	qvalue	geneID	Count
[truncated: 89 more rows]
