# Supplementary material for: Identification of Genetic Signature Associated With Aging in Pulmonary Fibrosis
Source: Front Med (Lausanne). 2021 Oct 20;8:744239. doi: 10.3389/fmed.2021.744239 (PMC8564051; doi:10.3389/fmed.2021.744239)
Supplement: Supplementary file 8 [file Data_Sheet_4.xlsx]

## Sheet: Mouse_Sample
Sample	Group	Treatment
GSM3499402	Young	NS
GSM3499403	Young	NS
GSM3499404	Young	NS
GSM3499411	Aged	NS
GSM3499412	Aged	NS
GSM3499413	Aged	NS

## Sheet: Mouse_geneMarix
geneNames	GSM3499402	GSM3499403	GSM3499404	GSM3499411	GSM3499412	GSM3499413
Polr2k	7.79382	8.17017	7.84188	7.87986	7.89665	8.06718
Tagln2	8.23968	8.13082	7.58158	8.27548	8.13787	8.19083
B230369F24Rik	7.54995	7.41173	7.13739	7.09449	7.19097	7.45057
2810025M15Rik	8.20135	8.40604	8.39513	8.16742	8.3511	8.54807
Pycr2	5.70566	5.45625	5.39465	5.50065	5.52939	5.42332
Pten	8.98955	9.68615	9.63211	9.74403	9.73072	9.7493
Gm20045	6.05956	5.74033	5.61451	5.49645	5.62895	5.62659
Cox7b	7.08459	7.66052	7.42762	7.37748	7.39952	7.26844
Gm19678	5.47681	5.45769	5.43076	5.47705	5.41122	5.58824
Bex4	6.35542	6.81268	6.50971	5.74252	5.78836	5.61523
Glul	5.60174	5.54765	4.92241	5.73015	5.64039	5.22607
H3f3b	10.6611	10.7714	10.6306	11.0397	11.0354	11.173
Gpc1	6.45313	6.26524	6.3386	6.75938	6.41629	6.77898
Tmco1	2.86309	2.81024	3.19034	3.04206	3.04632	3.04907
Capza1	5.0959	5.40685	4.61292	5.18806	5.18137	5.19586
Rpa3	7.99222	8.07933	8.01402	8.23933	8.45415	7.41936
Gtf2a1	2.27136	2.15854	2.20047	2.53452	2.21854	2.24596
Gm4845	4.01824	4.37579	4.75731	4.48604	4.11568	4.44918
Csprs	5.52888	5.64348	5.61183	6.63213	7.23221	6.5897
Klhl30	5.79899	5.85639	5.78875	5.70416	5.73756	5.70671
Gm17764	6.7332	6.45059	6.27046	6.34036	6.29023	6.36418
Gm19863	6.5178	6.44185	6.57562	6.16499	6.19313	6.69547
Cks2	5.69069	6.46821	5.98814	7.02792	7.0892	6.56899
Nenf	5.96801	5.93217	5.80668	5.93195	5.74514	5.93697
Gm19335	4.06731	3.7486	3.61069	3.1762	3.67692	3.85464
Gpatch2	5.89431	5.78286	5.82424	5.49131	5.67683	5.67043
Zbed4	7.6888	7.45685	7.57141	7.55919	7.69884	7.60846
Arf1	10.9392	11.2305	11.2867	11.2641	11.2759	11.3977
Slamf6	5.29862	5.70977	5.36221	5.12764	5.15202	5.34893
Zfp330	7.106	7.43352	7.13797	7.40414	7.48385	7.25849
LOC100505256	5.19441	5.0468	5.36995	5.20382	5.33887	5.22603
Lypla1	2.56687	3.15409	2.4616	2.51323	2.84871	2.64568
3110040M04Rik	4.89778	4.67374	4.76725	4.99012	4.9928	4.94464
Gm19622	4.10378	4.11318	3.49188	4.05607	3.85189	4.26588
Ralb	6.14918	5.75863	5.29733	6.08162	6.21972	5.80599
Cbx3	8.45816	8.69772	8.60895	8.96229	8.75312	8.76216
Gm7609	5.09583	5.32547	5.26366	6.70892	6.99305	6.18327
Rgs2	3.9561	3.9931	3.8175	3.85982	4.15914	3.97918
Gm19891	3.20794	2.87108	2.68612	2.80058	2.96844	3.01499
Gm19552	5.16643	5.25942	5.06559	5.59081	5.0016	5.51155
Akr1cl	5.75263	5.73007	5.6329	6.00204	5.79668	5.82782
D1Ertd448e	6.948	6.90512	7.27508	6.8407	6.82782	6.77603
LOC100861893	6.23218	5.96391	5.81477	6.14284	6.24697	6.12258
Krtap28-13	3.77401	3.54055	3.57661	3.79885	3.97572	3.72
Gm10555	4.25276	3.96643	3.94408	4.0328	3.77328	4.06612
Gm6489	5.96789	6.12137	6.04076	5.63889	5.80802	6.10425
Gm15266	8.20499	8.26036	8.12268	8.12447	8.18658	8.0883
LOC100862127	3.39446	3.40343	3.26968	3.40616	3.45472	3.21079
Tmlhe	5.5483	6.09791	5.79107	5.81849	6.02922	5.2787
Gm7634	4.61992	4.98713	4.60614	4.99659	4.82144	5.06517
Gm14920	7.34097	7.74571	7.50489	7.53106	7.52325	7.88981
Gm4997	5.66661	5.77025	5.2692	5.72765	6.1244	5.83054
Gm10568	3.70279	4.14048	3.68347	3.83498	3.55202	4.36588
Gm6744	4.19422	4.07717	4.14781	4.25574	4.38285	4.49204
LOC100505265	2.1933	2.78535	2.44198	2.57926	2.79726	2.54076
Gm6238	7.56219	7.16149	7.23689	7.19662	7.21631	7.4078
Arpc1b	9.42537	10.1465	10.0818	10.6492	10.7988	10.5677
Npm1	9.1007	9.11444	9.02278	9.2819	9.31802	9.27803
Gm8692	6.70157	6.82781	6.7566	7.01323	6.94405	7.26811
Pabpc1l2b-ps	6.23329	5.83435	5.9008	5.8385	5.51693	6.04719
LOC100505262	6.53631	6.69573	6.87101	5.98422	5.55118	5.58749
Gm15067	3.98216	3.78859	3.30721	3.46198	3.53633	3.47462
Gm14816	6.02895	5.85998	5.8628	5.62924	5.98908	6.25059
Atf1	9.05912	9.58015	9.16492	9.41985	9.35174	9.42219
Gm14989	2.74364	2.96791	2.63199	2.83068	2.72143	2.8861
1810037I17Rik	9.39493	9.74227	9.44777	9.92977	9.96005	10.0886
Gm16441	6.04608	6.26927	5.98267	6.12286	6.02268	6.50329
Erdr1	10.3707	10.1773	9.91933	10.0304	10.118	10.2306
Fundc2	4.38651	4.95449	4.73808	4.35555	4.68677	4.45673
Gm5942	2.33898	2.47004	2.62957	2.29579	2.38534	2.51884
Xlr4a	4.646	4.949	4.78735	4.67262	4.52802	4.62479
4930408F14Rik	3.94913	4.08579	3.90468	3.85379	4.19257	3.69396
Rpl39	6.1609	6.19405	5.9649	5.90511	6.32254	6.27244
Gm20289	4.95518	5.25193	5.64316	4.84152	5.3358	4.87377
Gm4910	3.46213	3.13701	3.07058	2.92088	2.89534	3.15311
H2afb2-ps	6.72654	6.42575	6.39086	6.89643	6.40068	7.20149
Gm5636	3.84617	3.99536	3.94986	4.02936	3.71351	4.30656
4930550L24Rik	2.80435	2.76089	2.85734	2.60413	2.87155	2.7517
Gm378	5.64311	5.83957	5.54141	5.73186	5.63596	5.88352
1700029P11Rik	4.64516	4.675	4.97138	4.62913	4.62486	5.00718
Gm715	7.01556	6.97223	6.69206	6.8067	6.72735	6.94116
Eif1	12.3073	12.4071	12.5008	12.0219	12.16	12.0333
Gm14517	2.68884	2.82185	2.64444	2.46861	2.75886	2.68253
LOC100861693	6.47887	6.74112	6.23697	6.63443	6.66419	6.75228
Gm6987	4.63839	4.77615	4.80309	5.03888	4.67302	5.15775
Gm4916	2.79584	2.58021	2.93208	2.62662	2.66132	2.70212
Mageb17-ps	4.5794	4.38617	4.22637	4.32478	4.13616	4.4328
LOC100040263	5.02123	4.5316	4.58324	4.53959	4.55179	4.72838
Smek3-ps	2.5332	2.46545	2.57555	2.69135	2.88841	2.61305
LOC100861683	4.92354	5.0784	5.10306	4.99277	4.85685	5.23014
Gm9429	3.31687	3.70527	3.22403	3.29833	3.78626	3.59766
1700024F20Rik	7.13551	6.93352	6.68256	6.59423	6.41956	6.68699
Ywhaq	5.43321	6.12094	5.59782	5.90817	5.72105	5.78538
LOC100862051	4.37176	4.45248	4.32702	4.36257	5.25808	4.22392
LOC100503226	11.4909	11.1552	11.3333	11.1517	11.0328	11.2763
9430032J07Rik	4.17386	4.50082	4.68847	3.93332	4.25861	4.37628
Gm20326	5.62919	5.48258	5.47165	5.42798	5.3039	5.6335
Gm19654	5.52427	5.74215	5.59319	5.83121	5.72887	5.46118
Gm19279	7.04067	6.6479	6.83902	6.91539	6.93548	6.63582
Gm10144	7.47218	7.21681	6.98183	6.86274	6.66073	7.4687
BC043934	5.46516	5.62162	5.73434	5.50141	5.44951	5.12246
Rpl4	6.26504	6.71579	5.77266	6.8183	6.92084	6.89053
Hspa8	8.97211	8.94211	7.92722	9.52743	9.33257	9.45977
Gm2481	7.03864	6.8439	6.59028	7.03727	6.57863	6.91198
LOC100862290	4.18255	4.33114	3.97361	3.98814	4.0018	4.04488
Bace1	8.66995	8.20926	8.43358	7.85389	7.9736	7.53156
Cryab	6.97623	7.35774	7.18101	7.32423	7.0868	7.03926
4930429F24Rik	4.31377	4.93243	4.79112	4.26038	4.69108	4.61467
LOC100504898	7.66333	6.76025	7.5091	7.03028	7.03769	6.97808
Tmem202	6.03759	5.84511	5.29606	6.60967	6.25277	6.48337
Gm20265	4.63704	5.36856	5.41368	4.89791	5.30978	4.80225
Gm7265	7.90332	8.17435	8.10606	7.44025	7.50161	7.06686
4933407I18Rik	9.03542	8.64595	9.13718	7.78752	8.06588	7.80481
Fabp5	5.92081	7.37019	7.10285	8.2733	8.30801	8.39826
LOC100861732	7.09058	6.77013	6.796	7.05999	7.16509	6.86725
Crxos1	5.28995	5.1029	5.23158	4.96147	5.30065	5.37192
LOC100861831	6.90853	6.96964	6.26687	6.99603	6.84519	7.21543
LOC100862235	3.80737	3.79282	3.4675	3.36852	3.74572	3.67955
Glce	4.91535	5.17747	4.62342	4.91558	5.20001	4.68873
A930006D01Rik	8.18373	8.17442	8.07602	8.60644	8.53201	8.58195
LOC100862285	5.80478	5.6726	5.46331	5.99698	5.57664	5.74119
Gm6625	9.60031	9.61129	9.17885	9.21107	9.19949	9.2537
Nme2	9.35551	9.84069	9.77273	10.7526	10.6175	10.7667
Gng5	7.49994	8.13627	7.99816	8.04989	8.09497	8.1472
Gm10690	5.33227	4.94249	5.11219	4.8002	5.0458	5.30602
LOC100503303	5.47993	5.09475	5.40651	5.0623	5.2454	5.28749
Irf8	5.75602	5.7592	5.72505	6.02674	5.97141	5.88344
Mela	5.49822	5.301	5.28184	5.14842	5.32542	5.60557
Nutf2	6.85376	6.86034	6.33013	6.97607	6.7948	6.93336
Rab8a	7.48066	7.79299	7.19858	8.05695	8.11433	8.03588
Gm19958	6.12279	5.91591	6.09122	6.46219	6.25069	6.4423
LOC100862152	2.93002	2.7138	2.67572	2.79279	2.92907	2.71567
Nod2	6.10706	6.07737	5.91694	5.9852	5.89423	6.45216
Prdx1	9.55939	10.1288	9.83137	10.9927	10.8133	11.1098
Atp6v1b2	7.14523	7.09947	6.64538	7.36952	7.14	7.25308
Rpl35	10.4696	10.3751	9.76249	10.6917	10.7624	10.7944
Gm20310	5.59888	5.41062	5.38013	4.8074	4.95454	5.29145
Gm10033	6.57572	6.05447	6.37498	5.72077	5.981	5.88276
4930412F12Rik	6.86356	6.6441	6.62591	6.76109	6.73752	6.60379
Gm19274	5.70849	5.39446	5.59008	5.03914	5.65885	5.1127
Tmem66	5.42114	5.83211	5.54555	5.69256	5.85205	5.51986
Gm3579	9.00053	8.38955	8.63256	9.96645	9.75123	10.1021
Gm19515	5.28997	5.59309	5.07753	4.97325	5.30648	5.01442
Gm20204	7.92874	7.78767	8.10649	7.76333	7.546	7.54894
Gm5606	5.62527	5.77846	5.54754	5.93476	5.48577	5.61748
Gm20100	6.09405	5.46342	6.02555	6.13038	5.93125	6.16647
LOC100862010	3.63132	4.14872	3.20827	3.58993	3.603	3.48962
Arl5a	7.93733	8.19751	8.12405	8.17584	8.10239	7.91425
Cln8	4.81223	4.94008	4.22226	4.37858	4.9689	4.75589
LOC100861938	4.50837	4.7151	4.454	4.35817	4.59539	4.5459
Gm10617	5.35554	4.93059	5.22311	4.73544	4.52391	5.51895
Fam58b	6.54075	7.62186	7.06318	6.55411	7.19279	6.5392
A430107J10Rik	4.86046	5.1866	5.38741	5.34726	5.38741	5.13662
Gm10579	7.77676	7.90555	7.36562	7.42345	7.63758	7.57356
Fam103a1	8.45899	8.8984	8.76941	8.94468	8.96138	9.15971
LOC100505026	6.0561	6.04403	6.15628	5.7787	5.91519	6.13035
Gm20004	5.42067	5.16483	5.61136	4.32358	4.50833	4.5508
Ndufs6	8.38647	8.9828	8.65215	9.14395	9.26805	9.06042
Dnajc19	7.69363	8.06168	8.1919	8.20131	8.22357	8.02136
Gm10584	7.07774	6.90544	6.75259	6.51267	6.28359	6.71237
Gm7562	5.33026	5.07415	5.28056	5.04498	5.13658	5.27343
Gm19514	5.36858	5.39755	5.42124	5.79709	5.54313	5.98732
E330027M22Rik	9.17942	9.88079	9.63772	9.89173	10.0881	10.0046
LOC100861900	5.18197	5.13079	5.00658	5.16669	5.24495	5.11113
Gm20115	7.02534	6.38489	6.51911	6.48979	6.45354	6.07563
Gm7710	6.51736	6.32518	6.25632	6.17953	6.03589	6.0768
3110009M11Rik	4.09907	4.32359	4.13037	3.85838	4.12745	4.26963
Twf1	9.02221	9.45117	9.57404	9.83199	9.95949	9.81069
Gm10624	5.11832	4.62941	4.96529	5.09962	4.49895	5.12127
Dedd2	6.92142	6.57718	6.5977	6.47449	6.28664	6.33767
3110003A17Rik	7.10444	7.44007	6.86083	7.78836	7.97443	7.71415
Gm5114	4.53587	4.62251	4.56353	4.66787	4.67883	4.26308
LOC100861750	4.56995	4.18764	3.92126	3.98229	4.21324	4.28404
Gm4884	4.4666	4.33087	4.07679	4.1481	4.72119	4.18767
Prr19	4.14106	4.27879	4.06085	4.18456	4.3282	4.64864
Gm19288	6.22082	6.00817	5.87714	5.95294	6.0364	6.17778
Gm7226	6.0607	5.97468	6.07646	6.34039	6.4637	6.58382
4931406P16Rik	7.88937	8.09598	6.98645	7.89875	7.81149	7.69034
Gm20333	4.7735	4.62131	4.50592	4.48817	4.25173	4.5071
Gm3257	4.961	5.04848	5.12154	4.91205	4.93445	5.15541
Gm10616	4.31458	3.98817	3.95368	4.24297	3.87275	4.52787
Hist4h4	7.06497	7.40098	6.79669	7.44266	7.6763	7.75586
Mrgprb13	4.37473	4.37852	4.3096	4.25731	4.01753	4.58445
Gm19613	7.0561	6.2643	6.49109	6.25557	5.60258	6.172
Gm10388	6.04372	5.79701	5.88168	5.96459	6.24625	6.02103
Zfp507	3.04069	3.27795	3.3591	3.28327	3.09345	3.37585
LOC100862361	3.89097	3.92979	3.61046	3.58016	3.9886	3.99752
Dcp1b	6.5294	6.38474	6.18696	6.34413	6.18071	6.17635
Gm19475	6.49217	6.3357	6.66274	6.38345	6.00476	6.1848
Cycs	6.80619	6.8801	7.04832	6.96135	7.46743	6.89635
Edem1	5.38928	5.33098	5.44227	5.66829	5.54263	5.72354
H3f3a	10.0261	10.2324	10.1481	10.4484	10.3213	10.5392
Emp1	3.14332	3.27135	2.88285	3.58553	4.00404	3.32025
2610209C05Rik	5.43443	5.63759	5.59776	5.69848	5.05504	5.81325
Hnrnpf	8.18412	8.48667	8.24829	8.61925	8.75356	8.42888
Tes	7.19638	6.50633	6.80102	6.40089	6.61849	6.51807
Gm7443	4.84455	4.5387	4.52124	4.50934	4.40718	4.66788
LOC674392	2.29437	2.30541	2.2307	2.24881	2.42403	2.32848
Eif4a3	8.05577	8.47256	8.44274	8.50689	8.46723	8.64221
Cpa2	5.19679	5.33058	5.34466	5.18618	5.17093	5.5137
Gm20176	5.01755	5.58303	4.32975	5.49251	5.33184	5.30248
Col1a2	5.18923	5.89948	4.96813	6.13209	6.36091	6.12577
Lrp6	5.79972	6.05805	5.83297	5.9126	5.96905	6.00999
LOC100862384	5.30342	5.73999	5.16185	5.17945	4.44555	5.533
Hmgb1	11.7473	11.3728	11.3057	11.4536	11.4428	11.3797
Gemin6	5.4852	5.64212	5.37752	5.66463	5.92427	5.52621
Gm19692	4.81479	4.44448	4.56171	4.34217	4.24661	4.7902
Gm19966	6.45697	6.6235	6.81602	6.56824	6.68141	6.75482
Gm15573	5.24286	4.91194	4.84499	5.1904	4.91983	5.39703
Gm8564	7.2389	6.92116	6.86669	6.39759	6.33431	6.62807
Suclg2	4.14805	4.03868	4.00234	4.16754	3.60746	3.80988
Gm20371	3.30577	3.7435	3.38489	3.26144	3.27371	3.67037
LOC100505136	3.27786	3.51889	2.76082	3.26425	3.58625	3.07756
D5Ertd683e	7.04531	6.64559	7.19681	6.50979	6.29841	6.46043
Gm6272	5.47801	5.51546	5.24477	5.36204	5.38109	5.39896
Ost4	11.6352	11.7938	11.941	11.8495	11.8752	11.8702
Gm8675	3.69958	3.69268	3.87638	4.05206	3.72153	3.63351
Rbpms2	7.52515	7.77627	7.97711	7.50814	7.85682	7.21493
Gm20382	5.40382	5.19435	4.95577	4.81605	4.76637	5.21092
Mrps17	5.74529	5.50935	4.94434	5.92771	6.01691	5.16235
LOC100046105	6.4639	6.8025	6.93324	6.22683	6.54887	6.17791
Vmn2r122	2.43892	2.26423	2.76915	2.09487	2.58749	2.58749
Gpn3	4.59842	4.85684	4.60078	4.56683	4.76652	4.88788
Gm19566	4.08723	4.30386	4.4656	4.34581	4.45513	4.31736
Tomm5	7.22088	7.77719	7.18094	8.01486	7.91263	7.84782
Ereg	5.83514	5.636	5.89381	6.09725	5.82306	6.58884
Ormdl2	8.61454	8.75493	8.73231	9.01151	8.98101	8.81949
Gm8069	6.54056	6.68156	6.92376	7.00616	7.14096	7.18855
Gm19620	4.70063	4.73333	4.49921	4.62435	4.58736	4.16557
D130050E23Rik	5.12517	5.07412	5.25467	5.4176	5.02484	5.41493
Imp3	8.46077	8.50998	8.47966	8.43515	8.42973	8.29828
Uqcrb	9.70719	10.226	9.85502	9.95997	9.98236	10.0121
LOC100505155	5.32151	5.56447	5.8844	6.08809	6.31934	6.22109
Gm6745	6.38744	6.40372	5.98235	6.13774	6.33095	6.09834
4930421P07Rik	5.10634	4.99261	5.09047	5.13333	4.85545	5.50399
Gm17739	6.70895	6.83964	6.67242	6.59329	6.66163	6.37337
Gm10091	6.89083	6.22678	6.53983	6.21309	6.09027	6.54156
Rpl31-ps21	5.2549	5.31742	5.21939	5.41674	5.33797	5.29036
Ywhag	7.08976	7.02108	6.54214	7.47409	7.29859	7.29251
Slc35a4	9.34754	9.37346	9.69042	9.37933	9.37089	9.55354
Speer4e	3.26961	3.26767	4.16578	4.10721	4.25333	4.00885
Myl12a	9.09747	8.92142	9.0874	9.16986	8.96183	8.47099
Ssh1	7.57322	7.30047	7.39131	7.3027	7.47487	7.56583
4932422M17Rik	6.09999	6.00485	5.97666	5.84005	5.77622	6.06768
Gm19344	7.28531	6.48342	7.00225	6.7452	6.61885	6.47717
Gm19359	4.7894	5.01076	4.72722	4.67446	5.10564	4.61623
Smok3a	4.16143	3.78259	3.86724	3.75703	3.75487	3.57437
Gm19648	6.02949	5.01507	5.85129	5.89857	5.48037	5.73076
Gm7467	5.76709	5.57914	5.39232	5.78831	5.73271	5.63875
Hpse	3.5388	3.50377	3.39471	3.58821	3.77023	3.5718
Gm5107	5.83215	6.1369	6.09535	6.16246	5.83113	6.13263
Sh3tc1	6.47202	6.18153	6.33055	6.27018	6.43133	6.48297
Gm2545	6.34025	6.33565	6.06756	6.42936	6.43228	6.57464
Gm19313	8.73823	8.04199	8.22212	7.88806	7.95879	7.86386
Gm19409	6.73222	6.61741	6.65204	6.42153	6.37102	6.35272
Gm19862	4.90255	5.29937	4.86292	4.79442	4.35516	4.80617
LOC100861912	4.71461	4.55735	4.34008	4.59725	4.09861	4.35886
Gm19932	3.9895	3.60942	3.59375	3.59078	4.00581	3.71382
LOC100862376	2.28935	2.33352	2.63385	2.1411	2.33217	2.39918
Rrs1	6.53958	6.12316	6.52698	6.42751	6.42044	6.47445
Gm13035	7.40033	7.49159	7.53613	7.56256	7.53108	7.70094
LOC100862461	6.86087	7.0656	6.92696	7.07154	7.18872	6.78465
Gm13149	7.15218	7.32411	7.01635	7.0465	7.19746	7.36876
Llph	9.02815	8.82598	8.74197	9.17663	9.28437	9.3055
Gm12739	8.5935	8.68233	8.33741	8.80633	8.76826	8.88858
Actg1	9.20699	9.40097	8.21991	9.83576	9.57566	9.80874
Padi2	7.16477	6.89439	6.95726	6.85989	6.86895	7.11187
1700010M22Rik	3.00719	2.95265	3.25594	3.15994	3.51886	3.75228
Sh3gl2	8.15209	8.28212	8.38667	8.55032	8.68576	8.74623
Mul1	5.48834	5.7145	5.20033	5.33826	5.28302	5.57751
Ptges3	9.43371	9.53153	9.63401	9.76056	9.71319	9.82623
Gm10572	5.38758	4.88409	5.13417	5.33268	4.96248	5.20177
Anp32b	10.0521	10.1865	10.2276	10.3156	10.2612	10.4962
Ube4b	8.56015	8.75905	8.05011	8.74222	8.43084	8.82692
Gm8273	6.94259	6.85443	6.73937	6.93768	6.91952	6.90758
Atp6v1g1	4.91079	5.01866	4.76983	5.13457	5.17126	4.84754
LOC100862132	7.03785	7.80553	7.48989	9.86082	9.74474	9.41551
LOC100505176	3.1984	3.25425	3.09535	3.20417	3.26124	3.87272
Tmem234	9.08424	9.00384	9.07036	9.13899	9.20763	9.35193
LOC100862248	6.48822	6.3795	5.88107	6.70585	6.48972	6.55467
LOC636187	4.16808	3.68267	3.55124	3.63724	3.80621	3.7222
LOC100862467	5.34974	5.35626	5.29904	5.01491	5.2758	5.32205
Alpl	6.34562	6.09394	6.05207	6.20357	5.77468	6.26297
Tmeff1	2.28785	2.633	2.36625	2.27474	2.57818	2.52303
Plekhm2	4.8257	4.60682	4.75363	4.70871	4.9521	5.04714
Oaz2	9.32973	9.33301	9.44309	9.14414	9.11314	9.19296
LOC100505143	5.37065	4.93237	5.2929	5.40032	4.73599	5.14095
Kpna6	5.30594	5.54835	5.18065	5.29161	5.34178	5.73229
Ube2l3	9.76943	10.1816	10.3842	10.6343	10.4847	10.735
LOC100504804	3.69029	3.3269	3.36689	3.32475	3.4418	3.36316
Tom1l1	5.28651	5.33083	5.24141	4.97672	5.24864	5.05493
Gm2401	4.85735	4.68533	4.49038	4.59889	4.52482	4.51211
Slc29a3	9.81322	9.50689	9.46025	9.35661	9.338	9.37596
Wbp5	8.0314	9.00219	8.49476	9.56401	9.57934	9.85558
LOC100503320	3.61712	3.63672	3.65131	3.67268	4.11065	3.77498
Mrps16	6.13755	6.15182	5.78234	6.48964	6.391	6.50052
Gm19382	6.5605	6.33404	6.55163	6.29885	6.18875	6.44878
Gm10667	4.40494	4.00916	3.64686	4.36703	3.84682	4.23141
LOC100504841	8.15906	7.83408	8.21653	7.70271	7.80553	7.6828
Nmd3	4.84301	4.60642	4.86331	4.8659	4.6088	5.09042
Gm19445	5.29774	5.27703	5.26447	5.34789	5.15159	5.56479
Mrpl47	4.18132	5.49117	4.25907	4.77024	5.08241	4.72657
Tiparp	3.53867	3.78812	3.60056	3.49659	3.59283	3.4842
Gm19816	8.24359	7.88609	8.18626	7.67642	7.50589	7.49337
Gm19343	6.36506	6.25276	6.44223	5.73813	5.63222	5.7512
Rwdd3	4.88322	4.95861	4.83076	4.94392	4.97607	4.98942
Gm9916	4.93874	4.61471	4.36693	4.71275	4.51363	5.02571
Sec61g	8.32538	9.1518	8.46253	9.22903	9.19463	9.02088
Gm2573	10.4019	10.4302	10.9996	10.4766	10.2178	10.6216
Gm10685	4.73017	4.44726	4.75506	4.42343	4.5388	4.76342
LOC100862291	2.94868	2.95917	2.47049	3.00415	3.05195	3.09228
Gm10723	5.09008	4.6622	4.84892	4.97109	4.43672	5.25998
Gm19817	4.77563	5.00082	5.45016	5.35073	5.49828	5.76711
Spcs2	7.96217	8.2622	8.31934	8.2806	8.14223	8.37084
Cisd3	6.72666	7.01708	6.87691	7.15868	7.03861	6.98578
Gm19544	5.45616	4.92424	5.31692	5.10093	5.27416	5.38692
Cog6	3.80163	3.99341	3.69674	3.93203	4.07628	3.83424
Gm10724	5.26775	5.17384	5.07393	5.06866	4.96998	5.26157
Srsf6	4.69902	4.78876	4.4136	4.3001	4.3031	4.39136
Gm13637	8.19781	8.27633	8.36898	8.04302	7.94139	8.31398
Gm10757	5.50806	5.06409	5.15788	4.94589	5.01586	5.47917
LOC552890	6.1333	6.29013	6.26174	6.07585	6.37588	6.14807
Gm4984	8.35807	8.0439	8.13222	7.89778	7.86788	8.0895
Gm13777	6.36629	6.6478	6.41009	6.62609	6.24938	6.59642
Sord	5.11703	5.02015	5.11483	5.11321	5.15272	4.64139
Vim	8.85232	9.38624	8.85532	9.7093	9.64965	9.29471
4930401B11Rik	5.22593	5.16619	4.80358	5.1938	5.1476	5.00658
Fbxw5	6.11747	5.81891	6.022	5.88346	5.65898	5.85274
Gm20093	5.88396	6.07551	5.75215	5.79558	5.57227	6.24989
Gm20099	5.30697	5.19238	5.10268	5.70767	5.20452	5.01618
Gm13351	5.77935	5.81743	5.19982	5.4804	5.30504	5.15357
LOC100862073	6.31452	6.02114	6.2363	5.72817	5.86986	6.02491
LOC100862601	6.62763	6.26985	6.42923	6.5402	6.44258	6.60335
Snrpd1	6.76112	7.37035	7.40161	7.04109	7.17014	7.39999
Pdk1	2.49345	2.57341	2.60608	2.59198	2.77204	2.71402
LOC100862033	5.57185	6.13713	5.31121	5.90476	6.36613	5.77792
Ythdf1	4.63896	4.77981	4.56944	4.44989	4.57041	4.43303
LOC100505243	4.87428	4.7826	4.65716	4.94748	4.85383	4.78397
Gm20325	7.62857	7.45428	7.35469	7.22225	7.1303	7.24278
Slc23a2	5.76171	5.34074	5.16595	5.46062	5.41689	5.34593
Acss1	5.04143	5.23695	4.70978	5.26565	5.09009	5.0728
LOC100861963	3.94177	3.9901	3.37974	3.81188	4.08932	3.33641
Gm19501	5.46419	5.49115	5.4306	5.23998	5.00765	5.18033
LOC100862111	8.06979	8.42339	7.72915	7.92648	7.91338	7.80452
Gm13545	8.89052	8.84482	8.76794	9.03314	8.93803	9.20342
2310047B19Rik	6.87837	7.15195	7.08487	7.09749	6.99811	6.83945
Gm13815	7.42389	7.5898	7.29463	7.5031	7.47463	7.71393
Gm10765	4.31023	4.42511	4.48701	4.17945	4.00404	4.75814
Bri3	8.41609	8.6945	8.57714	8.70836	8.7065	8.71377
Gm16488	5.33776	5.23907	5.1219	5.0517	4.47943	5.17359
C130023O10Rik	5.28805	5.33881	5.26515	5.11637	5.17322	5.03397
Gm13194	9.12883	9.02899	8.74457	8.7571	8.8874	9.31049
LOC100862491	2.49979	2.65581	2.15782	2.1307	2.31963	2.27227
Rhoa	5.25357	5.74408	4.62583	5.06927	5.3968	4.67531
2700078E11Rik	7.85582	8.26024	8.0776	8.30512	8.26506	8.47669
Gm20038	6.99014	6.76401	7.15019	6.57347	6.62357	6.63173
Gm10829	5.38811	5.01434	5.73117	5.16908	5.03961	5.88558
Morf4l2	9.48338	9.38722	9.36373	9.98586	10.0796	10.2092
Gm10846	4.1518	3.83389	3.81116	3.92771	4.13157	4.30464
4930481A15Rik	7.48629	7.40374	7.49265	7.5291	7.57994	7.54226
Ehd1	6.14612	6.39277	5.30602	7.05017	6.7652	6.6424
Gm16495	3.76242	3.79548	3.99991	3.68487	3.97471	3.7064
Gm10862	4.96733	4.37777	4.66373	4.43224	4.4923	4.69867
LOC100861931	7.29748	6.76109	6.89552	6.60206	6.78546	7.06121
Ppnr	7.80833	7.21255	7.69423	7.39132	7.26907	7.3608
A130015J22Rik	4.79058	4.51156	4.62194	4.35229	4.48813	5.08804
Gm10815	5.23606	4.93483	4.97409	4.97787	4.70014	4.80838
Hps1	6.65785	6.65888	6.3069	6.67744	6.62407	6.05599
Gnpnat1	6.48607	7.19605	6.92911	7.47682	7.76497	7.45419
5730409K12Rik	6.41334	6.29097	6.20473	6.1454	5.93142	6.2814
Gm19578	6.63653	6.56953	6.60568	6.5496	6.49401	6.21974
Chsy3	7.14052	7.14264	6.84409	7.08787	6.89804	7.50238
Sf3b2	4.94155	5.38358	4.44403	5.0704	5.0246	5.0962
Dpysl3	8.02929	7.98488	7.84302	7.87191	7.71888	8.12741
Gm19670	5.70705	5.40726	5.51349	6.17436	5.9608	6.46889
Pcdhga10	11.1499	11.4897	11.538	11.4471	11.4447	11.4878
Naa40	2.79006	2.90647	2.28132	2.77914	3.43167	2.51216
Gm19825	3.42476	3.6195	3.78311	3.75185	3.5949	3.95322
Gm19848	7.08201	7.23326	6.69773	6.91605	7.10927	7.03389
Gm5237	5.2587	5.39738	5.51637	5.61693	5.5449	5.68407
Seh1l	2.93475	3.28456	2.82959	3.26494	3.20025	3.13277
LOC100861812	2.9391	3.66347	3.68553	3.40779	3.70932	2.82142
LOC100861752	5.97319	6.47062	5.49153	6.26089	5.93111	6.08744
LOC100504825	5.51865	5.53221	5.1688	5.89744	5.6252	5.58015
AA667203	8.00865	7.36808	7.80328	7.18587	6.94791	6.86364
Fam53c	6.11752	5.95142	5.97667	5.66964	5.77891	5.83468
Galnt1	9.11548	8.90865	9.0171	9.31752	9.17692	9.334
Gm4841	5.18001	7.16247	6.92505	6.94003	7.18156	7.00892
Gm19489	5.0309	4.83131	4.80125	4.89127	4.51431	5.00592
Gm19939	5.18005	5.52028	5.09266	5.50597	5.47958	5.53467
Tpm4	9.88851	9.90005	9.99394	10.233	10.1705	10.4769
4930578L24Rik	4.39144	4.34246	3.84294	3.95939	3.99461	4.1217
Ddx39b	8.29564	8.2745	7.75022	8.59556	8.39885	8.55672
Gm10554	6.04852	6.35328	6.33963	6.10334	6.30893	6.25302
Gm9258	6.3948	6.46578	6.17021	6.50623	6.32115	6.84334
Zfp161	6.57202	6.14697	6.71268	5.75577	6.01235	5.40683
A730098P11Rik	3.54594	4.1744	3.32997	3.73956	3.75701	3.66981
Lnpep	8.15375	8.25806	7.95669	8.05307	8.27556	7.96784
4930564C03Rik	5.3479	5.39757	5.32661	5.03976	5.03032	5.37879
Syt4	3.47209	3.55712	3.44618	3.1	3.44339	3.12073
Gm19399	8.05036	8.05347	7.9501	8.14975	8.20816	8.27067
Cryaa	4.95687	4.85053	4.7688	5.08744	4.92103	5.0888
Gm4776	3.56798	3.92654	3.76438	3.71194	3.46614	3.73087
LOC100505091	6.35759	5.81111	6.47673	6.02319	5.34684	6.07905
Gm5978	7.34241	7.28215	7.32567	7.75155	7.55534	7.83458
Tubb5	7.64224	8.12948	7.49804	8.62504	8.64825	8.50794
Gm7805	4.38412	4.05681	4.20788	4.10054	4.07422	4.31868
Rab11b	8.09869	8.00729	7.51505	7.68906	7.76233	7.58317
LOC100862610	8.92956	7.99032	8.65172	7.6429	7.54498	7.79119
Gm19270	9.02924	8.40587	8.89194	8.38034	8.21579	8.27607
Gm4947	4.80631	4.4141	5.22457	5.10666	4.77087	5.32203
LOC100862171	5.75188	6.15634	5.41243	5.74008	5.72966	5.54605
Gm9753	4.39487	4.04518	4.16705	4.02752	3.69055	4.17047
4932414J04Rik	3.01054	3.70039	3.39021	3.46661	3.20775	3.14631
Gm20026	5.27506	5.1171	5.36338	5.35982	4.99398	5.45457
LOC100862021	6.14822	6.12969	5.77557	6.12933	6.54751	5.95828
1700063K16Rik	6.36209	6.3863	6.30157	5.72056	5.57972	6.08789
Cbr1	8.41977	8.45193	8.67408	8.58736	8.6334	8.59338
LOC100505355	7.80517	7.45675	7.35693	7.43672	7.1997	7.38774
Gm20328	6.4323	6.16685	6.27604	5.85298	5.86547	6.08651
Vps8	6.76451	6.68976	6.62025	6.55357	6.48759	6.51298
Olfr177	4.93069	4.64094	5.03231	4.97897	5.06933	5.08563
LOC100503146	7.15349	7.27048	7.39811	6.75875	6.76382	7.16308
1500003O03Rik	8.81729	9.19036	9.3004	9.57399	9.59263	9.74734
Gart	6.25812	5.65598	6.23882	6.54683	6.22262	6.58169
Gm4416	7.2003	7.47472	7.56762	7.81574	7.94847	7.76556
F830005K03Rik	4.66355	4.48158	4.56219	4.59533	4.27587	4.37188
Ndufa11	8.3415	8.18396	8.00091	8.46006	8.68241	7.96019
Gm6958	5.31329	5.21313	5.14069	5.40043	5.15255	5.30557
Bod1	8.28492	7.87778	8.58578	8.25287	8.19442	8.20361
Set	8.12208	8.62507	8.24864	8.72494	8.6223	8.79812
Gm10808	5.06384	5.47922	5.55384	5.40363	5.90179	5.6432
Etv5	5.90582	6.08848	5.91096	5.961	6.26917	6.06231
4930553J12Rik	3.17202	3.50148	3.55642	3.48326	3.14076	3.60018
2310042E22Rik	5.88651	5.67971	5.51403	5.45727	5.03794	5.82498
Gm20555	10.0666	10.2502	10.4826	9.85816	9.76845	9.95107
A930007A09Rik	6.30974	6.22216	6.27704	6.52332	6.48162	6.5398
LOC100862208	3.43463	4.19348	3.53083	3.4831	3.28392	3.2317
LOC100505027	8.19594	8.52057	7.96672	8.45264	8.70409	8.23064
AA066038	4.3862	4.38129	4.52229	4.30634	4.5109	4.58232
9130004J05Rik	7.72089	7.64968	7.73939	7.71783	7.59973	7.71376
Gm10866	6.14997	5.99381	5.92441	6.26364	5.90414	6.43729
Gm19551	7.62634	7.06305	7.54753	7.46122	7.37194	7.50159
Sec61b	3.95017	4.57513	3.77115	4.43006	4.40862	4.16269
Gm8702	3.50521	2.94205	2.86785	2.59959	2.88478	3.03295
Gm9948	6.66853	6.43132	6.30373	6.56181	6.38488	6.31695
4930529C04Rik	7.63438	7.53813	7.59244	7.57257	7.68211	7.67115
D130046C19Rik	6.06292	5.52135	5.99673	5.10636	4.97038	5.09029
Deptor	7.84029	7.90312	8.10006	7.67901	7.71691	7.74416
LOC100862317	4.00793	4.53841	3.87093	4.17717	4.70807	4.59792
BC056474	10.4762	10.4336	11.1062	10.6036	10.4177	10.767
Gm10864	5.44813	5.23383	5.06959	5.04791	4.71947	5.48924
LOC100861922	5.94359	5.50111	5.53648	5.45118	5.37269	5.8753
Ywhaz	7.85177	8.19546	7.56527	8.32486	8.18984	8.1296
Gm20184	5.76598	5.88245	5.77477	6.53005	6.10497	6.2315
Gm17756	2.52743	2.74566	2.31254	2.57038	2.56784	2.39166
LOC100862169	6.29383	6.30333	6.08721	6.36127	6.26138	6.51938
Ptk2	4.69239	4.82252	4.45321	4.67139	4.50393	4.75635
9930017N22Rik	6.77463	6.68164	6.60291	6.11144	6.66908	6.38277
Gm19760	5.03314	5.28421	5.20702	4.99277	4.89754	4.96077
LOC100861767	3.27155	3.15147	3.23256	3.32208	3.6372	3.45817
Zfp706	5.15115	4.98221	4.26691	4.79042	5.02331	4.79345
Gm20290	8.01196	7.83961	8.04462	7.83973	7.95885	7.87945
Tiaf2	6.04377	5.61653	5.71957	5.62778	5.64622	5.91875
LOC100503244	5.19809	4.74335	5.06527	5.10544	4.84812	5.19079
BC023969	4.13833	4.5944	4.57198	4.27803	4.12502	4.46214
Gm10002	7.08604	6.47412	6.92643	6.55218	6.88922	6.45052
Entpd4	6.98763	6.98096	6.68347	7.00236	7.22616	7.28989
Gm5958	5.16001	5.23964	5.19079	5.21273	5.26998	5.3987
Gm20236	7.36234	6.79368	7.12969	7.01155	7.06157	6.89926
Gm7686	4.90011	4.6157	4.27767	4.44012	4.2166	4.78568
Gm10325	7.13113	6.84144	6.66101	6.7552	6.94361	6.9703
Gm19351	3.99115	3.69498	4.01532	3.51637	3.65452	4.41427
Stmn4	6.97232	6.78114	6.82682	6.67589	6.38443	6.80579
Dleu2	7.69622	7.7461	7.68498	7.36704	7.46825	7.22089
Snrpn	6.42744	6.96614	6.77004	6.8526	7.14226	6.72183
Tceb2	8.77887	9.11573	8.80532	9.21876	9.34316	9.28652
Gm19703	7.2573	7.10776	6.95701	7.49778	7.59735	7.40712
5330427O13Rik	5.6999	5.58254	5.58687	5.53874	5.34523	5.4402
1110020C17Rik	5.17615	4.86808	4.92022	4.75134	5.21621	5.50448
Vdac3	10.6182	10.947	10.9126	11.2243	11.3097	11.2398
9430077A04Rik	5.43349	5.78508	5.46495	5.5813	5.58871	5.46657
2410022M11Rik	7.06569	6.70978	6.94796	7.10461	7.03769	7.21291
LOC100505020	6.02194	5.57702	5.71237	6.11989	5.57276	5.93264
1700054O19Rik	4.73375	4.47585	4.56104	4.75249	4.59129	5.24768
Gm19845	4.86869	5.15419	5.05538	4.85074	4.31207	5.08188
Nisch	6.81278	6.83654	6.52547	6.73408	6.80822	6.68007
LOC432842	5.89331	5.99673	5.6502	5.95662	5.86491	5.93621
LOC100861939	5.76631	5.98844	6.06283	6.35456	6.4104	6.39192
Gm20242	6.57364	6.55342	6.63927	6.66423	6.2364	6.52152
Rps24	9.07815	9.15099	8.83082	8.90054	8.96522	9.08014
Exoc5	4.2027	3.89621	4.02605	4.29839	4.03057	4.29654
4933434E20Rik	7.3429	7.64402	7.63555	7.71282	7.97052	6.85318
Gm20064	6.8924	6.48041	6.79879	5.46622	5.89947	5.64685
Fam107a	3.86244	3.88441	4.04709	3.86308	4.01827	4.08093
Gm19471	2.89686	2.95426	3.02593	2.94795	3.22895	2.87814
Tmed9	5.12706	5.28156	4.83222	5.38384	5.52078	5.20979
Gm10733	3.38032	3.38162	3.15567	3.13622	3.13022	3.81288
Rps18	6.52176	6.92244	6.37947	7.45828	7.18214	7.26958
Spin1	5.39191	6.17456	5.62742	5.78441	5.74684	5.6495
Gm19281	5.27832	5.1641	5.08942	5.36443	5.32023	5.60659
Eef1a1	12.5551	12.5243	12.6908	12.6178	12.5568	12.7739
Gm2386	5.93566	6.05716	6.24888	6.07587	6.19092	6.47662
Gm3785	7.82562	8.49167	8.29557	8.42873	8.40858	8.60744
Serpinb9b	4.49253	4.59888	4.40615	4.47827	4.64123	4.6739
Gm20311	4.18427	4.28924	4.19548	4.1806	4.33363	4.39852
AA414992	4.84666	4.76256	4.30624	4.43169	4.3287	4.26236
LOC100862130	4.67263	4.70529	4.70822	4.55525	4.79487	4.82547
LOC100862265	2.96167	2.77844	2.80477	3.01491	2.88514	2.95829
Gm270	6.14365	5.89589	5.7947	5.74354	5.53878	5.90042
Gm272	4.97716	5.37405	5.24025	5.49968	5.03898	5.46239
Gm19663	4.6911	4.74171	4.84892	4.74764	5.1139	4.80171
LOC100862013	2.65346	2.71858	2.68052	2.66676	3.02146	2.63839
Ssr1	5.12592	5.42895	4.32029	4.93726	5.64149	4.8257
Ahnak2	7.08882	7.63949	7.44494	8.09749	8.29444	8.29622
Exoc2	5.13986	5.31076	4.81867	5.36754	5.43666	4.67702
LOC100861903	2.56869	2.49152	2.64751	2.46959	2.65525	2.55753
Hecw1	5.92773	6.05199	5.94582	5.87213	5.8326	6.32144
Cox6c	9.03611	9.71789	9.54552	9.67146	9.59282	9.75876
Gm19327	7.41214	7.49877	7.52286	7.52213	7.59119	7.8766
2900097C17Rik	9.75605	10.1498	10.0819	9.84453	9.87679	9.92436
Gm19929	7.33037	6.90838	7.1634	6.22399	6.35971	6.51969
Gm8482	6.27063	6.22376	6.38237	6.38487	6.291	6.83219
Gm19576	6.20586	6.11811	5.79744	5.98084	5.98688	5.8117
Ppm1a	6.55088	6.67245	6.01428	6.64132	6.48468	6.59013
Polr2h	6.59142	6.40082	6.47987	6.5033	6.5921	6.59028
LOC100862386	7.74082	6.90081	7.30458	7.38749	7.06993	7.49183
Dnajc8	7.80725	7.89942	7.85216	7.58206	7.7918	7.81276
Gm20049	4.43289	4.29509	4.10569	4.11186	4.24396	4.06432
Tmx1	3.32222	3.66532	3.72586	3.68307	3.64664	3.67969
Sdc1	6.16086	6.01217	5.70613	6.50339	6.49898	6.62042
LOC100862592	6.57006	6.41313	6.31813	6.66743	6.53276	6.70756
Gm20245	3.65666	3.41418	3.80264	3.18574	3.43142	3.28615
BC106175	5.62981	5.48536	5.38112	5.10451	5.40281	5.67188
Gm5068	7.83642	7.93529	7.9041	7.97226	7.94248	8.20968
Rrm2	3.15405	3.07195	3.06764	2.96577	2.87129	2.98952
Tmed10	5.74714	5.61128	5.22525	6.03431	6.07554	5.91773
Gm5955	3.69441	3.28301	4.0354	4.24102	4.37198	3.91795
Gm20235	5.91566	5.60337	5.85991	6.41604	6.47003	6.03983
LOC100503141	5.89133	5.97773	5.83815	5.20738	5.42336	5.89826
Gm10933	5.98586	6.37365	6.2861	6.14579	6.03052	6.25948
Synj2bp	4.00512	3.89547	4.0457	4.07446	4.10542	4.13291
Kpnb1	9.02866	9.13202	9.1618	9.57586	9.46322	9.37695
Gm6993	5.84903	5.65318	6.23144	6.17074	5.76531	6.23985
Sgpp1	3.49663	4.20853	3.79407	3.97798	3.94305	3.82197
LOC100862018	5.50769	5.3844	5.03052	4.97875	5.05588	5.02191
Nol11	6.51461	6.34223	6.51507	5.99978	6.27885	6.04992
Gm10838	6.20295	5.96951	5.6815	5.46471	5.59648	5.55639
LOC100505199	5.06758	4.31346	4.92477	4.98271	5.06374	5.30889
Ftl1	8.68664	8.72598	8.2643	9.626	9.37505	9.5761
Gm19650	6.33583	5.85073	6.2403	5.39262	5.2773	5.71205
Gm19340	3.75689	3.24013	3.96521	3.36266	3.45197	3.73892
LOC674295	6.98969	6.57227	6.81234	6.96012	6.5877	7.17136
Gm9241	3.52403	2.78979	3.07471	3.80035	3.371	2.77004
Gm20332	5.48596	5.23398	5.66216	5.61632	5.46558	5.6169
Gm20157	7.37343	7.3365	7.18062	7.02703	6.95613	7.32807
Lgals3bp	7.88096	8.47785	7.70917	9.51313	9.30855	9.35811
LOC100861787	6.87973	6.94447	6.44356	7.01876	6.97909	6.85929
Gm12271	3.88877	2.98786	3.33	3.12078	2.99753	3.72813
Gm10278	6.08236	5.75599	6.02032	5.77296	5.76386	6.322
Zic5	3.42295	3.72111	3.45461	3.04626	3.25526	3.59439
Gm19984	3.29472	3.17246	3.19997	2.81766	3.04147	2.8081
Gm10099	6.74691	6.58372	6.61007	6.48739	6.41973	6.86362
Gm9734	5.62586	5.65783	5.56956	5.65593	5.69711	5.56948
Socs3	5.35156	5.61588	4.94261	6.21293	6.32294	6.446
LOC100862279	6.72314	6.52434	6.62032	6.64973	6.70073	6.77383
Kansl1	6.509	6.90576	6.10549	6.74221	6.55618	6.82897
Rpl7	9.44993	9.34983	9.18573	9.58084	9.61497	9.74207
Arhgap27	6.57198	6.28208	5.96529	6.29815	6.42074	6.19068
Dcakd	6.2588	6.30199	6.24056	6.70755	6.42433	6.44011
Gm20255	6.31328	6.351	6.5743	6.28553	6.20196	6.22906
Gm10743	8.74079	9.05536	9.26198	9.30538	9.34199	9.48206
D130012P04Rik	6.73582	6.67807	7.01501	6.59852	6.89022	6.73092
Gm10387	6.5737	6.1035	6.64452	6.03629	5.97464	6.42095
Gm11694	2.73197	2.92354	2.51988	2.90343	3.21003	3.2393
Ssbp1	6.8783	7.54452	7.24056	7.4798	7.49102	7.23179
Gm20169	6.97396	6.71358	6.78322	6.35907	6.79389	6.08298
LOC100862355	2.69982	2.83037	2.61499	2.7393	2.80109	2.84237
Derl2	5.49549	5.60959	5.09536	5.96572	5.61877	5.64899
LOC100504826	3.45983	3.82755	3.15801	3.60902	3.91457	3.70556
Gm20091	7.62338	7.55243	7.68889	7.89621	7.73898	8.15288
LOC100861956	4.6598	4.62658	4.32589	4.71351	4.32184	4.31792
Ndufa12	5.98865	5.95237	5.55675	6.07469	6.15739	6.18643
Gm10744	4.77084	4.42472	4.51012	4.24656	4.22406	4.83868
Gm16210	8.29191	8.47494	8.56307	8.28881	8.26693	8.37933
Dusp6	4.62225	4.63155	4.03018	5.01551	5.18604	4.56398
1110012L19Rik	5.17856	5.27567	5.42439	5.21714	5.58674	5.30387
Smpdl3a	6.20237	6.59666	6.1823	6.66891	6.37558	6.67517
Gm6653	4.66512	4.84544	4.49628	4.57768	4.64873	4.91734
Gm9919	4.98498	4.9807	4.92474	5.0565	5.00237	5.13309
Gm15197	6.01311	5.85568	5.77755	5.89378	5.65177	6.07921
Gm10826	5.65798	5.20867	5.15246	4.98232	5.16829	4.9588
Gm20276	4.5396	4.47116	4.7355	4.34433	4.5431	4.59802
Rap1b	5.39115	6.10076	5.25543	5.91513	6.4263	6.1255
Gm4801	5.38376	5.06448	5.52804	5.24031	4.98399	5.55925
Col6a1	7.9802	8.26843	7.7257	8.2729	8.28896	8.28229
Gm10752	5.16681	4.93328	4.75376	5.34656	5.12849	5.18442
Gm19629	5.93096	6.06432	5.6213	5.6783	5.82839	5.90745
LOC100862148	2.57635	2.21857	2.85421	2.26859	2.76423	2.36017
Gm19337	6.41437	6.09777	6.51515	6.16519	6.42164	5.99768
Gm19894	3.73668	3.37596	3.57682	3.67864	4.13159	3.78324
LOC100862633	3.46749	3.24891	3.20277	3.3099	3.23745	3.63701
Tbc1d15	2.34671	3.30901	2.72065	2.73344	2.69496	2.70525
Tex18	3.66663	3.72683	3.47003	3.48672	3.38826	3.76316
Gm3902	6.19409	6.28526	6.32717	6.32439	6.34696	5.89055
Adamts14	5.81841	5.24803	5.74498	5.32659	5.52567	5.51227
Gm19386	4.9573	4.86755	4.30934	4.84201	4.62955	5.05687
Gm1553	2.79415	2.91485	2.66778	2.90031	2.51223	2.38371
Gm20262	5.1493	4.59552	4.8976	4.83297	4.61936	4.71993
Gm17361	5.71771	5.65533	5.5575	5.73457	5.55146	5.81142
LOC100039675	6.5336	6.18392	6.20643	6.19482	6.20989	6.21934
LOC100862254	2.20759	2.71008	2.34766	2.17386	2.49423	2.17336
Sly	2.76659	2.7593	2.62552	2.67455	2.9392	2.54204
1700040F15Rik	3.62889	3.2412	3.21257	2.92511	2.95797	2.99099
LOC100041256	3.6344	3.59338	3.44204	3.55579	3.35626	3.35124
Ssty2	3.49144	3.36907	3.21779	3.35032	3.43845	3.36814
LOC100861873	4.77717	3.9236	4.25684	4.15555	3.74226	4.34759
MGC107098	3.50961	3.34986	3.43923	3.60165	3.18494	3.41043
LOC382133	3.58599	3.3845	3.32671	3.49509	3.36707	3.54004
LOC100039574	4.13575	3.84318	4.02003	4.12097	4.16441	3.94239
LOC100041223	6.43311	6.41061	6.12218	6.25917	6.41444	6.32285
LOC380994	2.47225	2.45361	2.53796	2.80248	2.6851	2.4853
LOC100862076	5.77218	5.69885	5.58103	5.69199	5.59873	5.89728
LOC100039810	4.62314	4.52163	4.38511	4.41668	4.39445	4.29877
LOC100040744	3.55288	3.46918	3.48789	3.54669	3.33129	3.45047
LOC100039614	4.74228	4.52935	4.43258	4.55704	4.3988	4.487
LOC100504515	5.25153	5.48046	5.32009	5.42401	5.29227	5.63869
LOC434960	3.04099	3.22423	3.08481	3.05386	3.17291	2.91033
Srsy	5.37478	5.51824	5.1688	4.96781	5.13907	5.25054
LOC100862046	6.4529	6.25067	6.13508	6.06354	5.96062	6.13535
LOC100041346	3.31972	3.15748	3.46492	3.14432	3.35999	3.50352
LOC100040022	7.12432	7.01463	7.04196	6.81305	7.07816	7.02088
LOC664924	5.8657	5.97468	6.16762	5.29767	5.8751	5.54943
Ssty1	3.76448	3.8337	3.86144	3.96253	3.90483	3.65261
Rmi1	3.54613	3.53506	3.55708	3.65741	3.63642	3.48834
LOC100039753	3.05091	2.8919	2.5395	2.65702	2.84836	3.24421
LOC100504792	5.3479	5.374	5.52917	5.16187	4.83086	5.75477
LOC100040196	4.40769	4.38691	4.45854	4.3668	4.46881	4.6128
LOC100040235	3.23718	3.75457	3.37227	3.28358	3.18283	3.26191
Gm7066	3.41698	2.86372	3.42675	3.25492	2.87761	2.71008
Rbmy1a1	4.06823	4.24901	4.05291	3.99085	3.97096	4.16435
Sry	6.5824	6.05319	5.8715	6.15699	6.27839	6.32493
Gm6026	5.35041	4.75168	5.13657	4.56001	4.71318	5.11729
Zfy2	4.00117	4.67027	4.06311	4.09554	4.67583	4.76013
Ddx3y	8.66131	8.76998	8.62248	8.7238	8.74378	8.42244
Usp9y	3.84201	3.87314	3.77363	3.716	3.74552	3.74083
Uty	7.27815	7.69861	7.7619	7.39336	7.76271	7.49285
Tspy-ps	3.91315	3.80319	3.48458	3.11463	3.60103	3.66921
Mid1	8.436	8.6437	8.6556	8.19896	8.42941	8.2334
Zfy1	4.40353	4.07603	4.34374	4.13015	4.12756	4.16369
Gapdh	7.45437	7.47997	7.71851	7.86613	7.62383	8.02857
LOC100042494	3.35791	2.98624	3.27096	3.11139	3.48801	2.93681
LOC100039659	6.95764	6.61922	6.49908	6.47151	6.67783	6.83745
LOC100862371	3.49488	3.51851	3.26179	3.65755	3.18757	3.32569
LOC100041550	5.23365	4.94822	5.16413	5.10007	4.87104	5.24234
Rbm31y	3.71955	3.58011	3.72775	3.49136	3.37995	3.8963
LOC100040054	5.23365	4.94822	5.16413	5.10007	4.87104	5.24234
Eif2s3y	8.44543	8.43791	8.11793	8.32664	8.40101	8.28545
Kdm5d	6.88048	7.17228	7.17489	7.38479	7.33168	6.99895
Ube1y1	5.14983	4.7721	4.85954	4.82378	4.72465	5.16647
Vamp7	6.5059	7.46637	7.08919	7.42289	7.52014	7.27902
LOC100862032	4.4124	4.45658	4.47422	4.38838	4.46405	3.52144
Spry3	4.31632	4.2186	4.79428	4.66142	4.34228	4.841
LOC100862038	2.33842	3.22218	2.83456	2.64368	3.52852	3.00175
Zf12	5.71352	5.90873	5.53445	5.06902	5.18601	5.74355
G530011O06Rik	4.6399	5.42295	5.22468	5.2651	5.29852	5.31982
Hccs	7.33662	7.62316	7.60361	7.70682	7.7585	7.78238
4933400A11Rik	2.76209	2.85686	2.49391	2.8011	2.81144	2.98919
Msl3	7.82461	8.2315	8.44566	8.57314	8.39075	8.59902
Amelx	3.9804	3.91389	3.73456	3.8458	3.70765	3.88728
Prps2	7.69797	8.40518	8.56959	8.05626	8.00552	8.09955
Frmpd4	4.42254	4.48812	4.34881	4.4523	4.12622	4.80484
Tmsb4x	9.21793	9.57378	9.14203	9.59879	9.59931	9.77966
Tlr7	5.39682	6.52809	6.48706	6.82969	7.35094	6.87136
Tlr8	5.67207	6.65193	6.70201	7.93858	7.96042	7.6037
Gm15232	4.72674	4.56945	4.53076	4.67159	4.57604	4.97395
Egfl6	8.46708	10.2797	10.5332	10.1552	10.2326	10.1736
Gm8817	4.00353	3.79717	3.892	3.96842	3.74944	3.82242
Rab9	7.55198	7.94887	7.91478	7.89933	8.02504	7.97874
Tceanc	6.57314	6.73076	6.50718	6.44681	6.67639	6.47742
Ofd1	6.31718	6.57384	6.55881	6.59384	6.69968	6.50736
Mospd2	7.25793	7.85375	7.78948	7.68011	7.49301	7.41349
Glra2	4.07545	3.98502	3.88919	3.78416	3.48936	3.79143
Bmx	6.51371	6.71465	6.58569	6.34325	6.57624	6.39924
Siah1b	5.6188	5.98862	5.63438	5.86672	5.97701	6.14961
Car5b	7.2161	7.38103	7.54029	7.49625	7.54166	7.1079
Zrsr2	7.75789	7.54104	7.57494	7.7308	7.61486	7.59286
1700045I19Rik	5.80199	5.65858	5.84644	5.72359	5.86514	5.82223
S100g	7.69874	9.03852	8.62171	8.51786	8.61475	8.50144
Grpr	4.83425	4.56624	4.55583	4.62188	4.6308	4.48375
Syap1	8.04777	8.59882	8.55584	8.59247	8.6852	8.71515
Mir3473	2.57891	2.92259	2.40983	2.3859	2.80055	2.70725
Txlng	7.32853	7.34289	7.55522	7.20387	7.00404	6.96653
Reps2	7.96169	8.47055	8.36187	7.83327	7.62112	7.76775
Nhs	5.90332	5.87797	6.01522	6.16258	6.21205	6.08213
Gja6	5.80166	5.98325	5.63394	5.74114	5.20874	5.38218
Cdkl5	7.53155	8.0498	8.23531	7.28627	7.25382	7.37515
Ppef1	4.57024	4.57525	4.45413	4.47771	4.3624	4.76918
Pdha1	8.06238	8.23812	8.32877	8.25461	8.29189	8.2837
Cnksr2	7.33404	7.05252	6.76949	6.30186	6.62708	6.52796
Yy2	6.41807	6.33558	6.26921	6.33383	6.40093	6.53366
Mbtps2	6.4893	7.02631	7.06088	7.06797	7.12615	6.81021
Sms	6.4908	6.57663	6.24207	6.63665	6.59431	6.57117
Phex	5.28453	5.58148	5.92927	4.83859	5.30358	5.2257
Ptchd1	6.11623	6.01337	6.16354	6.25575	6.08649	6.50157
Sat1	8.94696	8.98423	9.10017	9.75649	9.76348	9.70956
Prdx4	5.64428	5.90775	5.91006	6.256	6.52067	6.26152
1700042B14Rik	3.47596	4.09742	3.85616	3.7235	3.99537	3.84466
Magea1	3.46798	3.46548	4.04711	4.33906	4.59933	4.89071
Magea2	5.2351	5.02392	5.19426	5.16059	5.54258	5.876
Magea5	2.96941	3.15956	3.0399	2.9982	3.18071	2.91693
Magea8	4.41483	4.38699	4.46735	3.8645	4.07963	4.41267
Magea3	4.81326	4.18456	4.7433	4.67854	4.02398	5.33139
Gm16390	4.37929	4.59545	4.0659	4.39186	5.48295	4.11577
Magea6	1.92545	2.24823	2.90269	2.2112	2.31882	2.18791
Samt2	2.99422	2.70781	2.65801	2.77986	3.19647	3.64783
Gm16445	4.00644	3.8309	4.17082	4.04588	4.06769	4.21476
4930524N10Rik	3.56917	3.33008	2.72029	3.01334	2.54188	2.88203
Gm15140	2.83575	2.81106	2.84978	2.76849	2.96106	2.91968
Kctd12b	6.11854	6.91333	6.66168	6.14028	6.53912	6.36208
Gm10057	2.81704	2.81953	2.71473	2.7462	2.70752	2.86607
Mageh1	6.55751	6.71066	6.85093	6.49049	6.59745	6.70176
Samt1	2.82046	2.78287	2.65419	2.8801	2.78242	3.11799
Gm20264	7.23584	6.95519	6.93366	6.26646	6.72777	6.59114
Shroom2	7.13381	6.90339	7.04224	6.96856	6.91887	7.04077
Tspyl2	8.14667	8.164	8.17765	7.90319	7.87871	8.00919
Gpr173	5.23853	5.15764	4.77643	5.16412	4.86605	5.51873
2900056M20Rik	6.48629	6.36615	6.68223	5.98921	5.89552	5.76997
Ribc1	5.84712	5.93352	5.6905	5.58053	5.7544	6.0826
A230072E10Rik	6.36428	6.12538	6.12201	5.56947	6.0414	5.99168
Tsr2	7.20311	7.33949	7.36765	7.4943	7.59004	7.22818
Gnl3l	6.95773	7.472	7.56931	7.55978	7.47822	7.6597
Maged2	7.36564	7.57105	7.47709	7.79267	7.6604	7.81066
Tro	5.2588	4.93518	5.12507	5.35748	5.1808	5.65507
Apex2	6.7527	6.49809	6.6882	6.61606	6.59559	6.56346
Tmem29	6.41015	6.4387	6.27962	6.42047	6.55743	6.5219
Gm5946	6.259	5.68497	5.73229	5.75255	5.83633	6.24566
Lrch2	5.35873	5.7134	5.28705	5.01276	5.23139	5.23815
Il13ra2	3.30289	3.6765	3.29788	3.39676	3.61795	3.42034
Amot	6.28354	6.20204	6.43024	6.07974	5.96133	6.34503
Lhfpl1	5.19857	5.36449	5.371	5.11698	5.11096	5.37711
Mageb16-ps1	4.94876	4.96315	4.73781	5.21897	4.72807	5.04069
Trpc5	5.15081	4.87068	4.88411	4.80276	4.83544	5.356
Dcx	4.83309	4.46147	4.74237	4.40904	4.57797	5.1604
Capn6	5.49925	5.9427	6.18694	6.29624	6.14893	6.05135
Chrdl1	6.00487	7.25284	7.4755	5.86883	6.07192	5.98285
Ammecr1	6.53467	6.4458	6.36319	7.18354	7.31875	6.89266
Acsl4	8.67756	9.53876	9.33163	9.86774	9.77064	9.83944
Gm15032	4.99609	5.03781	4.74481	5.01068	4.7602	5.0626
Kcne1l	6.62729	6.18288	6.40745	5.99632	6.14119	6.42166
Gucy2f	4.99728	4.84908	5.00266	4.80644	5.10483	5.31799
Irs4	4.6428	4.62599	4.80189	4.69826	4.4699	4.68392
Col4a6	6.57423	6.42757	6.45513	6.13428	6.10382	6.50661
Psmd10	6.69606	7.11586	7.10024	7.52226	7.64675	7.71304
Tex13	5.23564	4.94653	5.0537	4.63867	5.35724	4.93369
Tsc22d3	7.93559	7.70416	7.73261	7.01032	7.06124	7.28385
Nup62cl	5.49942	5.61818	5.44603	5.69029	5.56478	5.54851
Rbm41	6.19735	6.54499	6.58714	6.43341	6.90182	5.96147
Morc4	5.83255	5.46343	5.95966	5.91113	5.63673	5.7519
Ripply1	4.38936	3.66594	3.64094	3.58821	3.86022	3.74615
C330013F16Rik	6.20345	6.19602	6.16026	5.64677	5.61074	5.56587
Serpina7	4.50329	4.6707	4.61906	4.49194	4.41456	4.52548
Tex13a	4.52049	4.78588	4.86792	4.95621	4.93277	5.04736
Esx1	5.58904	5.32023	5.87088	5.56624	5.40006	5.90787
Mcart6	5.72312	5.71034	5.87415	5.91701	5.65626	5.95105
Rab9b	6.29467	6.14414	5.7964	6.13484	6.09	6.32147
Tmsb15b1	4.0094	3.95924	4.2563	4.36053	3.9969	4.04555
Glra4	4.6089	4.76352	4.60724	4.7372	4.60015	4.7119
Tceal8	7.36796	7.30462	7.058	7.28357	7.31286	7.55654
Bex1	4.32529	4.77334	4.34612	4.46411	4.34212	4.42693
Kir3dl2	3.1511	3.64609	3.42036	3.8361	3.49346	3.0182
Tceal5	5.0253	4.85849	4.94297	4.64258	4.61919	4.68631
Bex2	6.36883	7.05367	6.39633	5.52244	5.72449	4.90848
Mir1970	7.01059	6.91115	5.96902	6.75668	6.29237	6.65776
Nxf3	3.69603	3.88064	3.4604	3.75822	3.81502	4.16202
Gprasp2	4.29158	4.30127	4.02849	4.21542	4.19553	4.0877
Tmsb15a	4.41736	4.30245	4.12415	4.3892	4.0204	4.67107
1700008I05Rik	4.35277	4.42989	4.25841	4.13617	4.03497	4.18299
Prame	3.29501	3.198	3.32839	3.3354	3.35288	3.74689
Nxf7	4.48681	4.09841	4.53947	4.28899	4.38743	4.71548
Tceal6	4.73625	5.35483	5.04457	5.1116	5.44223	5.40726
Gm15023	4.91105	4.69778	5.21084	5.09645	4.91553	5.29897
3632454L22Rik	4.42912	4.47228	4.0778	4.23114	4.65274	4.43314
Zmat1	6.35168	6.4361	6.48335	6.09964	6.24397	6.08383
Armcx2	7.32436	7.473	7.33107	7.22808	7.37778	7.3216
Nxf2	3.32172	3.44387	3.34632	3.47938	3.4129	3.42621
Armcx6	5.8985	5.37907	5.52124	5.38506	5.63688	5.86358
Gla	6.75101	7.08217	6.87187	7.93013	7.99863	8.0587
B230119M05Rik	3.2786	3.33574	2.72027	3.09244	2.95622	2.85607
Btk	7.0671	7.31133	7.14798	7.52369	7.56874	7.46115
Timm8a1	6.47862	6.50026	5.9568	6.95718	7.18872	6.75677
Trmt2b	7.27321	7.56605	7.61634	7.42599	7.45194	7.40098
Taf7l	3.43359	3.71292	3.79472	3.41276	3.36436	3.58403
Xkrx	5.21585	5.04031	5.45681	4.92609	5.28855	5.16478
Nox1	5.07828	5.00181	4.87554	4.81207	4.79721	4.90503
Sytl4	5.85337	6.29266	6.24075	6.21611	6.26996	6.37889
Tspan6	6.03175	7.02489	7.17043	7.0366	7.04579	6.7283
4930570D08Rik	3.72621	3.79583	3.43363	3.69899	3.78777	3.68845
Pcdh19	5.95718	5.83891	5.88192	5.91591	5.99195	6.22148
Rps12	10.4972	10.6385	10.289	10.7648	10.7645	10.8118
Gm4994	3.74531	3.89013	3.56097	3.59937	3.73646	3.78383
4930412D23Rik	3.85263	3.87617	3.21485	3.38088	3.56589	3.78131
4932411N23Rik	3.02229	2.90841	3.17212	2.82145	3.23398	2.8135
Vmn2r121	2.62084	2.57841	2.78626	2.62394	2.79982	2.65319
Astx	3.66116	3.68948	3.66469	3.72786	3.61121	3.61115
Srsx	4.7652	4.91914	4.35488	4.43425	4.03746	4.53217
Nap1l3	5.54185	5.5446	5.63616	5.58487	5.3187	5.30614
Mir361	5.57942	5.40369	5.26606	4.27734	4.59375	4.57761
Chm	7.5354	8.20435	8.14973	8.08302	8.18037	7.96814
Tgif2lx1	2.09767	2.21954	2.0858	2.36605	2.04335	2.42451
Pof1b	7.06408	8.00608	7.91988	7.29408	7.43758	7.34095
Hdx	5.84159	6.18282	6.15891	5.77352	6.16241	6.44334
Satl1	3.51044	3.31927	3.55352	3.20813	3.33163	3.3224
Rps6ka6	4.65253	5.2926	4.81885	4.46415	4.57545	4.67045
Hmgn5	5.47218	6.31622	6.17431	5.67464	6.02758	5.60434
Brwd3	6.83954	7.22602	7.1564	7.23716	7.4654	7.17049
2610002M06Rik	6.86131	7.48304	7.57748	7.31498	7.27602	7.48751
Gm732	4.10052	4.49635	4.17307	3.9796	4.383	3.9486
Itm2a	6.03871	6.70888	6.62017	7.23045	7.49036	7.17945
Cysltr1	5.81192	6.44659	6.20667	6.8962	7.12069	6.50996
Zcchc5	4.54835	4.25039	3.91189	4.70591	4.36274	4.25826
Fndc3c1	4.01938	4.3871	4.035	4.15749	4.4005	4.05423
Taf9b	7.61597	8.20521	8.35753	7.8733	7.92327	8.26015
Fnd3c2	4.12706	3.93832	3.72266	3.71456	3.67114	3.5824
Magt1	7.90079	8.23029	8.40831	8.44246	8.48512	8.54546
Atrx	8.7061	8.94812	9.03879	8.83737	8.89743	8.86545
Mir325	4.70513	4.25177	4.42299	4.71095	4.3117	4.55538
E530001F21Rik	5.62806	5.17602	5.13383	5.4524	5.30146	5.88999
5330434G04Rik	4.52563	4.15211	4.61817	4.46157	3.93578	4.65061
Mir384	2.1969	2.35364	2.39557	2.16311	2.36058	2.4148
5530601H04Rik	5.39317	5.57231	5.43709	5.45902	5.35722	5.30867
Magee2	4.8673	4.51605	4.66307	4.36285	4.5317	4.50329
Zdhhc15	5.78758	5.88357	6.01644	5.78769	5.78018	6.03854
Abcb7	7.00503	7.69564	7.59748	7.97042	7.73909	7.76267
Mir672	5.97637	5.74028	5.80454	5.13737	5.42628	5.60416
Rlim	8.13196	8.34577	8.49997	8.80682	8.76679	8.64332
C77370	5.41065	5.81477	5.94436	5.80428	5.97376	5.62881
Slc16a2	8.08655	8.57221	8.77004	8.39106	8.33474	8.63963
Gm6222	4.23929	4.21149	4.50382	3.93179	3.79385	3.81509
Mir374	3.68458	3.82567	3.91198	3.36979	3.59532	3.49705
B230206F22Rik	6.97213	6.82279	6.90105	6.56402	6.70455	6.91732
Mir421	2.92057	3.65727	3.27659	3.22757	3.09499	2.78825
Xist	4.43908	4.19709	4.80282	4.57632	4.5591	4.33845
Gm5126	6.31211	6.18068	6.21104	6.26328	6.21436	6.36477
Nap1l2	3.44357	3.552	3.51193	3.45096	3.45246	3.32711
Dmrtc1a	6.5653	6.38648	6.28466	6.2479	5.89582	6.70845
4930519F16Rik	4.16411	4.01108	3.71	3.94332	4.04176	4.038
1700031F05Rik	5.7758	4.99658	4.57891	4.54537	4.88046	5.01084
Dmrtc1c1	6.90972	6.45548	6.58797	6.69666	6.39062	7.32294
Gm9112	6.10584	5.49911	5.47514	5.00017	5.22621	5.01977
Phka1	7.70593	7.69573	7.69345	7.69082	7.70918	7.80997
Hdac8	7.1254	7.35985	7.45403	7.08243	6.94636	7.11931
Rps4x	9.96704	9.86608	9.8207	10.2023	10.1136	10.2114
Cited1	6.36529	6.24384	6.05945	6.13564	5.69609	6.35434
Ercc6l	4.84774	4.69278	4.70642	5.14924	4.96685	4.95293
Rgag4	5.93035	5.61846	5.81707	6.20037	5.66848	5.86453
Cxcr3	6.75207	6.32038	6.72731	6.49527	6.63304	6.89281
Il2rg	9.57224	9.77136	10.3359	10.2517	10.1629	10.2471
Zmym3	6.93612	6.71637	7.03834	6.8144	6.67871	6.59986
Gm614	6.96876	6.48175	6.53767	6.69269	6.44389	6.53789
Snx12	7.21574	7.44364	7.48876	7.22231	7.61045	7.5338
Slc7a3	4.73785	4.40428	5.33044	4.82235	5.10292	5.08362
Gm14866	6.69283	6.58362	6.35353	6.72553	6.43171	6.79167
Pdzd11	7.68001	8.10262	8.25095	8.19537	8.09166	8.12423
Tex11	4.23029	4.24448	4.09319	4.02097	3.97461	4.08054
P2ry4	5.53803	5.27819	5.33773	5.30687	5.15572	5.24856
Pja1	6.86749	6.78174	6.63215	6.64403	6.82541	6.807
Awat2	4.97014	4.91898	5.13684	5.23124	5.09434	5.25679
Gm14812	5.01134	4.82309	5.2484	4.84858	4.11598	5.26481
Ophn1	7.22223	7.45958	7.36143	7.72208	7.75711	7.80507
Eda2r	5.04163	5.45824	5.15405	6.44312	6.20351	6.25832
Gm9059	4.43307	4.69486	4.1265	3.7563	3.9375	4.01279
Hsf3	2.63589	3.26826	2.50156	2.82699	2.94312	2.73611
Vsig4	3.76989	3.80868	3.91049	4.37932	4.51579	4.02154
Gm19691	5.58588	5.70349	5.70932	5.47523	5.45521	5.34649
Msn	3.72338	3.10238	3.35335	2.9913	3.14796	3.53811
Las1l	7.05327	7.23449	7.26345	7.00764	6.87539	6.90001
Zc4h2	6.6813	6.95284	6.92846	6.93831	7.0829	6.83591
Fam123b	7.56349	7.47813	7.59931	7.51621	7.59358	7.80059
1700010D01Rik	3.13903	3.03046	3.07108	3.16925	2.9475	2.9646
Asb12	3.09282	3.13667	3.12417	3.02636	3.42946	3.23021
Arhgef9	5.1715	5.64534	5.70148	5.27666	5.55563	5.44256
Zxda	6.78454	6.84259	7.28984	6.13064	5.99461	5.66459
Spin4	5.60156	6.36301	6.13506	5.93754	5.90132	6.19164
Maged1	9.53587	9.6239	9.49352	9.57979	9.50001	9.67348
Gm7061	6.11031	5.95818	5.59548	5.64525	5.73997	5.32915
4932442L08Rik	4.97012	4.79912	4.9383	4.61842	4.82071	4.90238
Eif2s3x	7.08687	6.27856	6.68724	6.91166	6.63346	6.78838
Zfx	6.35465	6.59596	6.37042	6.09085	6.52448	6.46088
Pdk3	6.9126	7.39288	7.57642	7.7821	7.74583	7.85582
Pola1	6.36259	6.45181	6.5005	6.56759	6.59713	6.69098
Mageb18	3.18193	2.75705	3.07391	3.16925	2.99556	3.07056
Mageb1	2.42825	2.48785	2.47607	2.33767	3.15391	2.75804
4930415L06Rik	5.51274	5.21449	5.08196	5.22556	5.01306	5.48063
Mageb5	3.26163	3.03727	3.17726	3.86789	2.80682	2.88712
Meg3	6.02032	6.37174	6.1863	5.91787	6.0537	5.55355
1700084M14Rik	2.26021	2.15736	2.20293	2.16383	2.41742	2.26187
Pet2	5.51999	5.42668	5.5997	5.64532	5.41208	5.18209
Gm41	4.44737	4.90113	4.35628	4.51192	4.51071	4.67168
Il1rapl1	3.34992	3.2371	3.23632	3.45132	3.23018	3.7111
Mageb4	5.16475	5.00786	4.93633	5.36058	4.89307	5.14936
Gyk	6.07809	6.65264	6.5087	6.83928	7.22761	6.8126
Tsga8	4.86083	4.93889	4.62666	4.72745	4.8159	4.99797
4930595M18Rik	3.60827	4.08734	3.88692	3.4141	3.85525	4.08819
Tmem47	4.02857	4.35539	4.26019	4.0435	4.33157	4.41078
Mageb16	5.87379	6.03849	5.44252	5.82474	5.57589	5.78933
Gm7173	6.95289	6.86144	6.92339	6.59451	6.7515	6.5459
Gm3297	6.49266	6.72675	6.48297	6.63565	6.48415	6.55844
Gm8787	6.00328	6.12601	5.83557	5.90945	6.46341	6.07422
Prrg1	6.46246	7.06963	6.92701	6.29866	6.4647	6.40936
Gm14743	2.65483	2.60551	2.73384	2.92398	3.85349	3.25225
Obp1a	3.61874	3.16127	3.61955	2.96514	2.82751	2.96803
Prkx	8.38041	8.55343	8.48391	8.81759	8.70944	8.65121
5430402E10Rik	3.39315	2.91169	3.37242	3.45501	3.19234	3.5297
Pbsn	3.15816	3.327	2.97047	3.36781	3.30267	3.49305
Gm6927	3.25195	3.75717	3.87581	3.84737	3.75462	3.89027
4930468A15Rik	3.15509	3.47553	3.11506	3.55148	2.83491	3.08428
Pls3	8.57557	8.91852	9.0614	9.06167	9.0902	9.15556
4933407K13Rik	6.45413	6.30661	6.64244	6.40145	5.85842	6.37163
Rab39b	5.43903	5.47692	5.47862	5.30758	5.6144	5.38922
Mtcp1	6.26046	6.64965	6.38487	5.90266	6.13696	5.79546
F8	5.80644	5.76955	6.07346	5.77197	5.89314	5.9459
Mpp1	7.83402	8.37992	8.47901	8.66985	8.73167	8.57345
4930428E23Rik	2.66231	2.85262	2.87034	2.81007	3.03025	2.7811
Gab3	6.92787	6.88413	7.15694	6.795	6.94239	6.48942
DXBay18	6.61895	6.47417	6.46485	6.39149	6.3153	6.24784
LOC100503280	3.84339	4.00345	3.53145	3.7907	3.90048	3.64552
G6pdx	7.68089	7.74118	8.5764	8.46469	8.66598	8.50116
Gm15363	3.58693	3.39086	3.6627	3.65708	3.25733	4.52897
Fam3a	7.92333	7.79913	7.72903	7.60602	7.53787	7.50668
Slc10a3	6.52036	6.8707	6.93009	7.0095	7.09084	7.0019
Ubl4	7.20483	7.12656	7.54045	7.4305	7.33179	7.33109
Dnase1l1	7.82852	8.00532	8.07261	8.1502	8.1798	8.14705
Lage3	5.80937	5.45569	5.75183	5.62911	5.83241	6.10314
Flna	9.97782	10.0052	9.96428	10.4609	10.3869	10.302
Mecp2	7.60402	7.50931	7.70012	7.55623	7.47305	7.36904
Tex28	4.69572	4.20542	4.33852	4.78948	4.37524	4.64939
Irak1	8.14047	7.95012	8.23799	8.34116	8.52008	8.40647
Hcfc1	9.46135	9.5348	9.68054	9.36868	9.35679	9.45673
Renbp	6.91814	7.37034	7.28608	8.05324	7.99906	8.0074
Naa10	5.36296	5.0623	5.20364	5.55989	5.64179	5.173
Arhgap4	6.96887	6.47963	6.28343	6.80289	6.76306	6.87999
L1cam	6.81094	6.78291	6.75012	6.63727	6.79906	6.94752
Idh3g	10.0011	9.93335	10.2233	10.2141	10.1582	10.4005
Pdzd4	6.18165	6.15604	6.32126	6.11671	5.75681	6.22813
Bcap31	8.64005	8.99733	8.95768	9.09936	9.01218	9.06524
Bgn	8.72688	9.43017	8.94562	9.56859	9.55149	9.58779
Pnck	6.56905	6.26522	6.48145	6.46838	6.30336	6.58083
Haus7	5.37347	5.54605	5.4644	5.8583	6.07744	5.67967
Trex2	5.89041	5.55988	5.61289	5.4655	5.58693	5.97225
Xlr5c	3.85982	3.36124	3.98254	3.55391	3.53627	3.90706
Xlr4c	6.48356	6.60447	6.74554	6.90575	6.54139	6.70118
Xlr3c	4.00783	4.14874	4.50861	4.21803	4.06052	3.93285
Xlr5a	5.50083	5.16284	5.24127	5.34552	5.12834	5.09997
Xlr3a	6.20569	6.46601	5.97271	6.14414	6.09143	6.48785
Cetn2	6.50976	6.81467	6.83209	6.94003	6.78911	7.04412
Pnma5	3.95699	4.30173	4.13877	4.64111	4.56365	4.46423
Mir105	4.16055	4.22545	3.7692	4.00179	4.36667	4.14272
Gabra3	6.03515	6.64487	6.81366	6.73447	6.61503	6.38747
Mir767	2.85074	3.76606	3.11769	3.26343	2.97346	3.11536
Magea10	4.48715	4.3179	4.2691	4.17439	4.18221	4.46033
Mir224	4.37236	4.37322	5.38389	4.06876	4.52957	4.32946
Gabre	6.82081	6.43596	6.83711	6.04944	5.84132	6.04245
Mir452	2.74239	2.92818	2.93006	2.79908	2.74996	2.75264
Cd99l2	7.23448	7.53987	7.60236	7.23305	7.17314	7.05152
BC023829	7.45096	7.56625	7.93841	7.76987	7.773	7.60386
Ids	9.35063	9.58146	9.58508	9.35313	9.33659	9.27331
4930567H17Rik	2.8471	2.77448	2.56141	3.15726	2.53875	3.12811
1700111N16Rik	3.46004	3.71153	3.25854	4.08455	4.09716	3.9086
Gm6812	5.3909	5.21367	5.40915	5.51485	5.1288	5.83935
Gm10474	4.02884	3.8997	3.85426	3.90324	4.11504	4.27172
Mir547	2.69928	2.50963	2.50144	2.83025	2.67549	2.55439
Mir509	2.20394	2.22911	2.0946	2.51885	2.2741	2.12462
4933436I01Rik	3.38654	3.56319	3.88538	3.40132	3.5686	3.54531
Mir201	2.90044	2.6049	2.39009	2.20315	2.857	2.32715
Gm14692	3.89067	3.76936	3.85238	3.69092	3.67519	3.58067
Mir465b-1	3.48966	4.21008	3.4169	3.50394	3.62018	3.57134
Mir465	2.05504	2.30732	2.37699	2.53232	2.36467	2.19778
Mir465c-1	2.68222	2.97502	2.43151	2.52729	2.32255	2.61914
Mir871	2.6135	3.23819	3.41525	2.75542	3.11381	2.9511
Mir470	2.99996	2.59231	2.67414	2.73378	2.38081	2.69192
Mir878	3.06221	2.99475	2.95584	2.83226	2.91694	3.05054
Mir881	2.69878	2.57906	2.57323	2.32384	2.92496	2.50559
Mir880	2.82078	2.68516	2.67034	2.3411	2.56702	2.54711
Mir743b	4.6255	4.6454	4.65403	4.38251	4.68494	4.9161
Mir463	2.61568	2.48309	2.30833	2.27612	2.41555	2.32266
Mir883b	3.35652	3.29774	3.5041	3.56954	3.11521	3.0308
Mir741	2.18052	2.42027	2.66434	2.22632	2.11659	2.2638
Mir743	4.38091	3.73479	4.6661	3.94979	3.75271	4.46155
Mir471	2.38113	2.23343	2.35426	2.27078	2.42823	2.51252
Mir883a	2.32443	3.37118	2.59576	2.01591	3.00868	2.88427
Mir742	2.44016	2.92418	2.54056	2.70699	2.67128	2.18804
Slitrk4	5.43568	5.17222	5.3022	4.95595	4.79855	5.63068
4930447F04Rik	2.97435	3.23185	2.80084	2.52682	2.74942	2.79397
Mir505	8.43567	8.38034	8.27994	7.49012	7.50271	7.04621
Gm6760	4.24244	4.07596	4.55616	3.91425	4.23752	4.43177
Sox3	6.07876	6.04915	6.05213	6.22901	5.83465	5.92701
1700019B21Rik	3.24852	3.49065	3.74202	3.69828	3.27186	3.77279
Cdr1	3.8974	3.5737	3.61867	3.74018	4.03452	3.79909
Gm7073	3.10744	2.98381	2.99757	3.09305	3.01138	2.76939
Atp11c	8.16933	8.21248	8.23623	8.22771	8.32939	8.22287
Snord61	11.6299	11.7959	10.9169	10.8258	10.8303	11.0173
Mcf2	4.88636	4.47839	4.97137	4.53255	4.74359	4.87285
Mir504	3.142	3.6293	3.18553	3.36183	3.23303	3.37633
Fgf13	5.01269	5.07162	5.09139	5.32283	5.15576	5.22835
Gpr101	6.04616	5.93395	6.22733	6.1503	5.87075	6.50394
Rbmx	8.90658	8.596	8.5819	8.40747	8.46889	8.44644
Arhgef6	7.33004	7.55753	7.96006	7.7577	7.96325	7.52726
Mtap7d3	5.7493	5.69416	5.95221	5.85937	6.03899	5.83213
Mmgt1	6.9055	7.48194	7.35092	7.58626	7.46875	7.29674
Ddx26b	5.82761	5.3497	5.64124	5.59107	5.3573	5.53827
Gm648	5.01674	4.82746	4.89828	4.49589	4.78592	4.83477
Ncrna00086	5.82501	5.17814	5.815	5.26611	4.95028	5.87662
Gm773	2.6105	3.40838	2.47093	2.52075	2.73068	2.54866
Xlr	4.85844	4.35114	5.15522	4.72254	5.19227	5.1687
Zfp36l3	5.16713	5.07179	4.98214	5.22657	4.89718	5.29722
Cxx1b	8.88572	8.97187	8.75335	8.4178	8.82549	8.34863
1700013H16Rik	3.27949	3.35521	3.48749	3.19134	3.20086	3.37347
Mospd1	7.91619	8.53246	8.61012	8.6566	8.62435	8.62453
4933416I08Rik	4.91119	5.71659	4.82202	5.09471	5.48004	5.49505
Cxx1a	4.11022	3.85569	3.58963	4.35756	3.89744	3.90906
Fam122b	6.54332	6.68417	6.72567	6.78443	6.84133	6.53337
Plac1	5.15867	4.31936	4.82948	4.91622	4.55809	5.32314
C430049B03Rik	5.77394	5.89233	6.26899	5.56307	5.27967	5.52534
Mir542	5.97319	6.23721	5.80008	5.87709	6.1626	5.49055
Mir450-2	4.56808	4.7683	4.721	4.36223	4.16385	4.63822
Mir450-1	3.82012	4.33387	4.36672	3.81484	4.12618	3.09832
Gpc3	8.32847	9.59732	9.55494	8.93699	9.05884	9.00379
Kis2	4.78612	5.10233	5.12572	4.58161	4.95951	5.09982
Mir20b	4.9121	4.90791	4.9316	4.48515	4.59944	4.4115
Mir450b	2.07224	2.36221	2.43119	2.1013	2.24473	2.19699
Mir717	5.26459	5.92536	5.3637	5.13143	5.29891	5.46646
Mir92-2	5.00569	4.65375	4.32088	4.13736	4.49638	4.49851
Mir18b	2.81101	3.071	2.99641	2.79859	3.13898	2.75953
Mir363	3.92943	4.36412	3.64979	3.80249	4.20444	4.11296
Mir19b-2	2.42396	2.34589	2.21482	1.99386	2.36431	2.58668
Gpc4	7.04767	7.23369	7.43447	7.39039	7.41398	7.33837
Usp26	6.02167	5.89857	5.56673	5.92473	5.71043	6.21319
1700080O16Rik	3.7943	3.81673	3.93367	4.02371	3.72468	4.46542
Hs6st2	5.56068	5.34585	5.58519	5.59693	5.21732	5.67953
Mbnl3	6.59632	6.93799	6.79532	6.81661	7.02612	6.99696
Rap2c	6.94856	7.58398	7.69135	8.01584	7.93384	7.80054
Frmd7	4.69963	4.74862	4.78494	4.39154	4.00882	4.91887
6720401G13Rik	8.65981	8.43288	8.44053	7.88091	8.14279	8.07288
Olfr1322	4.30397	3.86472	3.8964	3.88282	3.86451	4.21313
Olfr1324	3.09197	3.43863	3.08219	3.07983	2.99088	3.06639
Olfr1323	3.37974	3.43254	3.49855	3.54512	3.46149	3.37912
Igsf1	5.06472	4.76333	4.5825	5.13925	4.53975	5.04782
Olfr1321	4.87839	4.10446	4.85395	4.5818	4.55432	4.49853
Enox2	7.63816	7.48972	7.60325	7.50195	7.36104	7.42556
Gpr119	4.84458	4.17162	4.90896	4.83204	4.55059	4.89137
Gm595	3.59162	3.68715	3.40091	3.44003	3.50822	3.38627
Zfp280c	7.38253	7.42126	7.46984	7.16612	7.27781	7.283
Aifm1	7.03829	7.1386	7.11775	7.22846	7.47668	7.40299
Elf4	8.6641	8.82484	9.00554	8.7094	8.7748	8.65334
Zdhhc9	7.94671	8.16394	8.34687	8.17414	8.22445	8.20403
9530027J09Rik	4.53928	4.54934	4.72509	4.55822	4.67275	5.11768
Apln	7.54833	7.7479	7.6012	6.78427	6.51801	6.79485
Smarca1	4.45891	5.1724	4.30861	4.19345	4.54851	4.50563
4930515L19Rik	4.02619	3.94423	3.8056	4.10395	3.69919	3.71858
Dcaf12l1	4.49999	4.54303	4.53974	4.83318	4.38094	4.85888
Dcaf12l2	5.2461	5.25924	4.36693	5.01141	4.93331	5.15504
Odz1	2.81442	2.87815	2.81326	2.85737	2.89775	2.92737
Thoc2	8.38746	8.69077	8.37675	8.37127	8.5146	8.51619
C1galt1c1	6.12483	6.42504	6.14883	6.50308	6.57578	6.54442
Cypt14	3.40684	3.33436	2.87155	3.51282	3.24563	3.41236
Cul4b	7.49071	8.19539	8.09083	8.26236	8.30627	8.27565
Lamp2	9.43905	9.81698	10.0521	10.2151	10.1892	10.3366
Fam70a	5.97672	5.88452	5.9357	5.89083	5.33382	5.8828
Rhox12	4.54677	4.4871	4.47233	4.6186	4.15755	4.64911
Rhox11	4.69282	5.29004	4.99255	4.94473	4.67956	5.34675
4930525M21Rik	6.26323	5.81708	6.03757	5.93282	5.93331	6.23704
4930430D24Rik	4.83465	4.67484	4.42728	4.13251	4.13373	5.1164
Rhox9	6.20465	5.93973	5.87412	5.93056	5.54668	5.9339
Rhox8	4.97614	4.8247	4.89604	4.78981	4.89361	4.40874
Gm6310	5.40683	4.767	4.7251	5.16404	4.52964	5.1476
Rhox2h	3.84129	4.03406	4.86986	4.42611	4.27148	4.13258
Rhox3h	4.68648	4.70554	4.17876	4.69105	3.89925	4.82084
Rhox4a	5.81936	5.36155	5.57654	5.58846	5.35369	5.84228
Rhox2g	4.31061	4.15244	4.28606	4.36672	3.71033	4.44452
Rhox3g-ps	4.1837	4.02464	4.63944	4.29867	5.30418	3.81331
Ndufa1	7.69476	8.04276	7.80084	8.27961	8.56227	8.50042
Rhox4f	4.88911	4.86665	4.74837	4.89553	4.396	4.85391
Rhox1	5.12437	4.59828	4.79104	4.7723	4.79322	4.97088
Akap14	6.40751	6.44434	6.62406	6.09704	6.18441	6.3851
Gm9	4.40922	4.14509	4.10256	4.0504	4.04837	4.22062
Snora69	6.9434	9.68332	6.54227	9.48107	9.49178	9.66346
Upf3b	6.91577	6.99196	7.02048	6.52838	6.76129	6.7535
2021-09-06	7.01452	6.93072	7.11018	6.83946	7.02748	7.12592
Nkrf	6.22644	6.62833	6.80866	6.53087	6.57916	6.7328
C330007P06Rik	7.24674	7.13675	7.11571	7.08034	7.08505	7.36688
Akap17b	5.46135	6.06953	6.06552	6.03609	5.90345	5.85465
Gm10058	3.22958	3.30849	3.59078	2.82465	3.34792	2.99638
LOC100862389	2.83132	3.00198	2.95819	3.23578	2.98781	3.01499
Gm2933	3.3857	3.50941	3.39654	3.44371	3.53304	3.37981
Gm2913	3.38255	3.46044	3.35175	3.36944	3.26454	3.1707
Gm10921	3.69464	3.96261	3.78879	3.84631	3.6096	3.59871
Gm4836	4.14871	4.51087	4.03664	3.8691	4.00868	3.93059
E330016L19Rik	4.1441	3.57635	3.79794	4.12318	3.90061	3.85144
Gm5169	3.75504	3.70641	3.59077	3.4739	3.96705	3.22289
Gm2012	4.43821	4.50637	4.41243	3.9129	3.90925	4.12022
Gm10486	4.43821	4.50637	4.41243	3.9129	3.90925	4.12022
Gm6121	4.50179	4.46766	4.31585	4.12233	4.11035	4.23199
Slx	4.40898	4.38346	4.29458	4.47841	4.03001	4.21466
E330010L02Rik	4.56712	4.87177	4.77066	5.07258	4.75838	5.25811
Gm5168	3.79727	3.26098	3.58914	3.44059	3.84715	4.04743
Gm4297	3.6571	3.33139	3.45577	3.76057	3.39636	4.13281
Gm5934	3.95902	4.43839	4.17061	4.18478	3.81696	3.92647
Klhl13	6.34504	6.4364	6.28525	6.1279	6.0297	5.84591
Gm5124	5.4568	5.08486	5.43048	5.39308	5.29684	5.60672
Gm6938	5.24233	4.98706	5.02657	5.01169	4.90938	5.38316
4930453H23Rik	4.02236	4.63467	4.31945	4.20896	4.49868	4.67815
Zfp300	5.01482	5.44627	5.61725	5.12244	5.17861	5.43226
Zfp182	6.37206	6.3828	6.3263	6.28844	5.82358	6.06516
Uxt	6.91192	7.10107	7.23532	7.16892	7.10771	7.35908
Elk1	7.56615	7.54127	7.57706	7.52507	7.55005	7.62767
Cfp	7.15127	7.80037	7.80916	8.61931	8.75566	8.43708
Syn1	6.22905	6.15879	6.33767	6.42904	6.16621	6.6435
Ndufb11	5.40323	5.74582	5.84562	6.00947	6.35486	5.35248
Slc9a7	6.81898	7.02757	7.01699	7.2262	7.32487	7.20362
Gm14636	6.2371	6.251	6.19216	6.43136	6.70716	6.8844
BC049702	5.67521	5.92965	5.59776	5.19545	5.52557	5.50612
Mir222	4.75665	5.25124	4.7513	4.48644	4.91855	4.56262
4930578C19Rik	7.25325	6.94548	7.11985	6.59973	6.75811	6.67967
Mir221	3.69896	4.48678	4.30655	3.89063	3.57464	3.99515
Fundc1	5.94831	6.63529	6.32079	6.30317	6.44772	5.90816
Gm5073	4.43561	3.74086	4.43703	4.16596	3.95441	4.35328
Efhc2	5.48405	5.67536	5.44523	5.75327	5.40838	5.31446
Ndp	5.63463	5.09252	5.3043	5.32784	5.19572	5.61745
Maob	7.54471	8.45571	8.46241	7.56483	7.65976	7.44588
Drr1	3.98642	3.83465	4.49164	4.1406	4.50493	4.47442
Ppp1r2-ps9	4.06849	4.24149	3.9884	3.66029	4.0474	4.02582
Cask	7.80867	8.13047	8.26099	8.33108	8.37312	8.38866
2010308F09Rik	4.44474	4.68113	4.59797	4.08086	3.96286	4.611
Med14	8.85346	8.94853	9.14915	9.26111	9.26988	9.14534
1810030O07Rik	7.32361	7.76102	7.8868	7.78558	7.61163	7.37218
Gm14635	5.71871	5.75021	5.80538	5.7486	5.77732	5.61851
Bcor	7.55287	7.4453	7.30093	7.30999	7.31614	7.48591
Mid1ip1	6.45921	7.14692	6.58344	7.03019	6.65446	6.88283
Gm10489	6.19212	5.85578	5.7991	5.62035	5.64509	5.50111
Rpgr	6.99599	7.20379	7.1615	6.7299	6.91259	6.70486
Dynlt3	7.92277	8.56498	8.32122	8.33097	8.37733	8.33008
Srpx	4.99318	5.54085	5.73772	5.44222	5.10191	4.98113
Cybb	8.14658	9.31587	9.48087	10.6761	10.7528	10.8791
Gm5132	5.01494	5.17088	4.82692	5.12822	4.86712	4.79821
Fthl17	5.4968	5.21071	5.47834	5.51351	5.26048	5.73026
Gm5635	5.3359	5.16983	5.55062	5.46365	5.17756	5.71404
Gm5634	5.67336	5.84277	5.8608	6.38274	6.05103	6.48072
Lancl3	3.80615	3.66332	3.74832	3.60978	3.28779	3.37204
Ssxb8	6.19518	6.5504	6.87084	6.17853	6.26891	6.9203
Ssxb3	3.72092	3.6758	3.58914	3.58659	3.2365	4.11187
Ssxb6	2.79012	3.21089	3.3504	3.14675	2.69593	2.81623
Ftsj1	8.16955	8.27189	8.39244	8.46334	8.51284	8.4399
Gm14459	3.76978	3.94623	4.7732	3.14543	3.84631	3.12522
Ssxb2	4.93574	4.79113	4.45087	4.0609	4.19931	4.43164
Porcn	9.15798	8.97303	9.2303	9.6685	9.62919	9.7812
Ebp	7.89692	8.64776	8.47725	8.60611	8.80998	8.792
Gm15453	9.64591	9.92978	9.80959	10.3737	10.4397	10.4459
Tbc1d25	7.2642	7.23517	7.35641	6.86141	7.01281	6.87539
Wdr13	8.05969	7.96136	7.93614	7.77372	7.63656	7.54014
Was	7.13527	7.18315	7.05415	7.89898	7.73159	7.98569
Suv39h1	6.63385	6.58539	6.69268	6.85418	6.77059	6.79113
Glod5	3.44903	2.85854	3.73661	3.95754	3.3767	3.65039
Gata1	5.02923	5.09951	4.8498	5.34797	5.02781	5.48973
Hdac6	7.0671	7.03559	7.04705	7.26972	7.28904	7.22937
Pqbp1	7.49627	7.86487	7.98978	7.92595	8.01842	7.91882
Eras	5.14709	5.09631	4.95612	5.03851	4.61083	5.25945
Ccdc120	6.925	6.7184	6.7615	6.53858	6.71267	6.60731
Plp2	8.44275	8.66523	8.75614	9.03527	8.90849	8.89054
Magix	6.86009	6.73619	6.84852	6.38462	6.51743	6.44486
Syp	5.05864	5.35705	5.09428	4.91812	4.91692	5.22597
Ccdc22	7.0822	7.01263	6.86286	7.02501	7.35734	7.23038
Ppp1r3f	5.51541	5.46737	5.15448	5.52061	5.50208	5.43939
Mir188	6.77306	6.7576	6.66747	7.00758	6.98633	6.57492
Usp27x	5.57128	5.29939	5.48723	5.35978	5.45228	5.38551
Mir532	5.60573	5.59561	5.01015	5.63444	5.01619	5.23447
2010204K13Rik	3.99025	4.20471	4.1979	4.24264	4.14391	4.15561
Mir500	5.78611	5.41202	5.86542	5.57069	5.52713	5.76188
Mir501	5.20966	4.44919	4.51448	4.91903	4.7385	4.84288
Mir362	4.08707	4.6171	4.21321	4.44947	4.69398	3.97794
Clcn5	6.30457	6.77101	6.77044	7.6327	7.59994	7.64497
5430428K19Rik	4.37292	4.73212	3.96409	3.94288	4.19342	4.79095
Ccnb3	3.65538	3.66508	3.47372	3.51549	3.64649	3.93894
Bmp15	4.96735	5.20338	4.7956	4.62605	4.61305	5.16543
AU022751	5.91244	5.80062	5.80497	5.89078	5.74935	6.46207
Nudt10	3.48083	4.0375	3.90596	3.42711	3.67723	3.77215
Gm14354	6.74995	6.88142	7.04194	6.93414	6.85025	6.84011
Mycs	4.81332	4.85809	4.88299	4.70125	4.78178	4.76128
Gm3701	3.99866	4.86521	3.63971	4.17103	3.98633	4.076
Asmt	6.95673	6.60102	6.3544	6.45535	6.44828	6.84937
Gmcl1l	3.38559	3.41345	3.244	3.23911	3.09018	3.06231
BC022960	4.3683	4.9478	4.90702	5.27013	5.38503	4.84573
Arhgap6	7.74023	8.19511	8.24664	8.014	7.93496	7.83827
Gm19528	7.47884	8.71259	7.52835	9.12328	8.97982	8.83843
Gm15228	4.8692	4.42551	4.63353	4.64524	4.61575	4.52198
Trappc2	5.95763	6.61239	6.33504	6.19357	6.35779	6.58575
Gpm6b	7.285	8.59506	8.52641	8.32961	8.33378	8.09778
Gm1720	3.42429	3.28756	3.57689	3.33036	3.56721	3.57766
Gemin8	5.43513	4.78483	4.77285	5.08501	5.03248	5.50641
Fancb	5.10801	5.12732	5.07548	4.9395	5.07145	5.04659
Asb9	5.15402	4.65721	4.86087	4.56888	4.6206	4.98812
Asb11	5.70658	5.51276	5.1731	5.36287	5.26375	5.70236
Figf	8.39722	9.22224	9.25725	8.80206	8.84708	8.88135
Piga	6.34108	6.09623	5.99731	6.02486	6.55171	6.55064
Pir	7.37645	7.37268	7.13533	7.01147	7.00638	7.34309
Ace2	7.23308	7.05109	7.02452	6.56942	6.60069	6.69816
Ap1s2	6.47526	7.07894	7.13646	7.41806	7.38474	7.51932
Tmem27	3.7767	3.74352	4.14675	4.03371	4.23803	4.18699
Ctps2	7.11175	7.1652	7.13672	7.20995	7.30733	7.44078
Rbbp7	8.91652	9.36959	9.1162	9.40152	9.41562	9.43364
Rai2	6.82248	6.40287	6.47439	6.49342	6.07596	6.77515
Scml2	4.16651	4.07078	4.00395	4.36916	3.90809	3.87166
Rs1	4.68838	4.74286	4.91347	4.4666	4.63405	4.79235
Phka2	6.82783	6.73477	7.09503	7.32723	7.16936	7.13372
Gpr64	5.90013	6.05822	6.32975	5.85667	6.30829	5.95364
Map3k15	5.31317	5.75792	5.54199	6.1601	6.00156	5.79152
Sh3kbp1	8.30092	8.68748	8.74037	9.02127	9.03954	9.05116
A830080D01Rik	6.33263	6.70278	6.73179	6.46033	6.67393	6.60916
Eif1ax	8.24666	8.56562	8.21723	8.55298	8.55074	8.73883
Mtap7d2	4.43359	4.36704	4.48549	4.38044	4.29947	4.31566
Rps6ka3	8.12982	8.76734	8.68678	9.11598	9.08724	9.08406
Klhl34	6.07329	5.79668	5.75342	5.78056	5.67226	6.05032
Smpx	6.00564	5.82388	5.6658	5.60282	5.43226	5.39869
Gm6568	5.45471	4.92851	5.08811	4.97093	4.84444	4.75897
4930503H13Rik	5.27115	4.85206	4.89323	5.0808	4.63871	4.77336
Acot9	6.72657	7.01588	7.02862	7.08045	6.86869	6.93489
2210013O21Rik	7.44296	7.60182	7.77645	7.61551	7.67233	7.85726
Gm8578	2.54627	2.92915	2.84495	2.75303	2.74749	3.37374
Ubqln2	7.86401	7.81136	7.67638	7.39549	7.511	7.47052
Spin2	5.15584	5.33139	5.05263	5.07731	5.10737	5.4707
Cypt3	5.99481	5.69932	5.84655	6.14955	5.91796	6.22649
Samt4	2.68892	3.04661	2.85924	2.37142	2.7304	2.96649
Klf8	6.04015	6.14967	6.15104	6.07158	5.94681	5.79409
Rragb	4.81156	4.84429	5.32107	4.72404	4.46017	4.80231
Foxr2	5.09303	5.11584	4.97108	5.22449	5.09232	5.18903
9530051G07Rik	6.09283	5.91402	6.1327	5.85629	5.50387	5.63322
Usp51	4.73607	5.12086	4.81369	4.87448	4.86038	5.19963
Gpr143	4.82141	4.73267	4.85944	4.49173	4.23189	4.7557
Gm7157	3.61857	4.32268	3.56522	3.86099	3.92719	3.18788
3010001F23Rik	5.57417	5.02203	5.52222	5.51551	5.23687	5.59379
Kdm5c	8.40929	8.26144	8.39425	8.62797	8.543	8.69164
Iqsec2	7.58404	7.39643	7.55322	7.19685	7.24403	7.32972
Smc1a	8.54752	8.69766	8.82103	8.62881	8.61303	8.68213
Hsd17b10	6.64559	7.2328	6.87432	7.06837	7.22921	7.07025
Mir98	4.59466	4.92416	4.73332	4.16328	4.73981	4.17224
Mirlet7f-2	2.55958	2.69595	2.38857	2.18883	2.77914	1.75787
Huwe1	9.79341	9.7015	9.83119	9.70643	9.70688	9.72323
Phf8	7.62212	7.36484	7.45096	7.41488	7.39972	7.3215
Fam120c	7.39624	7.19925	7.3257	6.90502	7.15875	6.75058
Wnk3-ps	4.44143	4.39441	4.20789	4.25921	4.54469	4.64001
Fgd1	7.18244	7.0895	7.25523	7.1442	6.91515	6.45499
Pfkfb1	5.46324	5.65854	5.82503	5.63652	5.6674	5.62407
Alas2	8.44096	7.98564	7.27726	7.30401	6.88114	7.07633
Gm15091	5.13005	5.54535	5.02217	5.36678	4.97466	5.03259
Gm15097	3.83239	4.29106	3.87055	3.88748	4.37587	3.99215
Ott	4.81593	4.4129	4.26496	4.34135	4.83046	4.598
Luzp4	6.14223	5.94934	5.5109	5.60192	5.54349	5.40084
Gm15127	3.94931	4.69758	4.81109	4.34375	3.95331	4.43549
Gm15114	3.06925	2.80088	3.00757	3.64277	2.88823	3.39666
Gm15107	3.70941	3.39276	3.35739	3.43217	3.94785	3.77647
Gm15080	3.85212	4.17752	4.16698	4.44127	3.90351	3.90788
Gm15128	4.98173	4.8741	4.93289	4.79985	4.57681	4.42478
Mir764	6.10526	6.13617	6.11976	5.70966	5.7329	6.03974
Mir1298	4.71749	4.48814	4.70524	5.16539	4.69567	5.52373
Mir448	4.03164	4.10176	3.91399	4.10452	4.24474	4.16786
Snora35	5.65211	5.89849	5.86109	5.82328	6.08467	5.81329
Mir1912	4.20488	4.67729	4.582	4.48524	4.64281	4.61166
Mir1264	3.43196	3.74902	2.3922	2.65096	2.41609	2.70753
Htr2c	5.13759	5.24021	5.4785	5.65264	5.59575	5.22794
Zcchc16	4.28391	4.18893	4.29995	3.96655	3.6102	3.91978
Gm15070	4.76876	4.84198	4.6385	4.63277	4.50869	5.06218
Mir680-2	9.32628	8.99068	9.07687	8.90802	8.86776	9.18602
Alg13	6.58909	6.7169	6.67712	6.50034	6.37824	6.54263
A730046J19Rik	4.96542	5.03947	5.24183	5.31724	5.17733	5.06067
Pak3	5.81153	5.95548	5.86784	5.8309	5.87559	5.9773
Tmem164	7.95212	8.07422	8.20379	7.83867	7.89634	7.98149
Mir652	4.78517	4.67419	4.63056	4.51512	4.83876	4.96874
Rgag1	3.30005	2.94378	3.18252	3.27334	3.12664	3.64279
Nxt2	6.96041	7.16924	6.9737	7.16043	7.2336	7.00665
Gm5643	2.89726	3.3164	3.17236	2.93746	3.16088	3.01087
Col4a5	7.50332	7.7006	7.71367	7.41119	7.36564	7.4535
Atg4a	7.4683	7.71289	7.86955	8.02886	7.98596	7.82362
Vsig1	4.76347	4.69255	4.97677	5.16763	5.279	5.47531
Mid2	8.72584	8.78971	8.92546	8.31052	8.29494	8.34434
Eif2c5	5.72351	5.84791	5.68069	5.7027	5.4914	5.70077
Prps1	6.35113	6.74098	6.97448	6.85502	6.74293	7.47248
Mir3475	5.72891	5.77455	5.68224	5.38072	5.78696	5.76456
Frmpd3	4.70333	4.39879	4.61084	4.54825	4.61824	4.94152
E230019M04Rik	5.69592	5.78241	5.80362	5.43351	5.23086	5.28331
Cldn2	5.02362	4.88217	4.92874	5.49837	5.65939	5.49613
Tbc1d8b	6.67723	7.10077	7.14645	7.0202	7.27262	6.86328
Rnf128	5.64124	5.3964	5.83291	6.24337	6.57966	6.46875
D330045A20Rik	3.22376	3.66132	3.63904	3.59788	3.75248	4.02816
Trap1a	4.37378	4.58678	4.6204	4.42982	4.41788	4.37022
Mum1l1	5.15758	5.38802	5.28549	5.1791	5.00347	5.24167
4930513O06Rik	3.08627	3.3378	2.76935	2.5874	2.78035	2.94875
Nrk	4.25568	4.28386	4.22845	4.56889	4.91316	5.12998
Fam199x	6.67035	6.8291	6.72579	6.64357	6.43617	7.03149
Il1rapl2	3.71727	4.342	3.88101	4.1794	3.98146	3.9875
Zcchc18	5.13963	5.05262	5.5059	5.36222	5.16582	5.54826
1700014N06Rik	4.84483	5.16133	4.5723	5.06584	4.89383	4.86033
Plp1	6.02667	5.63424	5.95439	5.79788	5.48295	5.79559
LOC100862124	3.67638	3.02216	3.53647	3.24298	3.07104	3.79959
BC065397	6.19608	6.15704	6.32184	6.16751	5.57557	6.14845
Tceal1	6.09087	6.87425	6.85505	6.0762	6.4195	5.99456
Tceal3	5.85267	5.95246	6.17602	6.07845	5.95338	6.03214
Ngfrap1	8.00794	8.74405	8.75261	9.61244	9.5965	9.82236
Kir3dl1	4.58449	3.492	4.33646	4.30618	4.4005	4.84113
Tceal7	3.77658	4.14948	3.66705	3.87759	3.57557	4.23264
5730412P04Rik	5.43303	5.12156	5.24025	4.97141	4.7883	5.52203
Arxes2	5.38748	6.46304	6.3116	5.47497	5.17747	5.52583
Bhlhb9	6.39007	6.38527	6.41651	6.20339	6.36072	6.56674
Arxes1	2.5579	2.81896	3.29637	3.00245	3.10925	2.49141
Gprasp1	6.94752	6.98255	7.21502	6.85048	6.79669	6.65637
Gm5128	4.7971	4.78573	5.0782	4.58869	4.76632	5.15306
AV320801	3.36663	3.82258	3.3799	3.58687	3.79045	3.71765
Armcx3	7.22306	7.26428	7.20646	7.34231	7.3321	7.32564
Pramel	4.33482	4.51745	4.3019	4.22247	4.12273	4.66513
Pramel3	2.58008	2.93031	2.83518	2.87101	2.76187	3.0544
Armcx1	6.52865	6.73485	6.75561	6.58754	6.64551	6.39796
Hnrnph2	7.91977	8.10592	8.24602	7.929	8.04431	8.10418
Armcx4	6.26226	5.90561	5.87641	6.25871	6.28195	6.42612
Rpl36a	6.43169	6.08531	5.54649	6.48855	6.61431	6.53605
Drp2	5.81774	5.57244	5.90615	5.68303	5.468	6.05227
Cenpi	5.2659	5.52193	5.37831	6.16627	6.12396	6.35679
Tmem35	5.92891	6.10995	6.0389	5.89751	5.62709	6.1973
Arl13a	5.53342	5.63135	5.45928	5.31718	5.65695	5.55672
Cstf2	5.60156	5.41765	5.80329	5.0902	5.61414	5.72038
Srpx2	6.33583	6.64622	7.42522	7.12418	7.27013	7.27618
Tnmd	4.18882	3.8753	3.90413	4.11811	4.00468	4.24994
Diap2	8.28533	8.70205	8.73064	8.73363	8.62832	8.75503
4930558G05Rik	4.48076	4.31925	3.60316	4.07214	3.99372	4.30401
4921511C20Rik	3.73143	3.95645	3.75635	4.00545	3.99755	3.69427
Gm382	3.93987	3.7588	4.00805	3.90794	3.50561	4.09969
Gm5945	3.61298	4.23514	4.13807	3.62601	3.82242	3.53225
3110007F17Rik	6.41055	6.32957	5.69796	5.86722	5.88633	6.21359
Pabpc5	4.82595	4.81489	4.33935	4.25056	4.49185	4.58086
Pcdh11x	3.54135	3.22935	3.59313	3.46949	3.50691	3.56157
Cpxcr1	3.47727	3.71395	3.44437	3.30373	3.21645	3.62446
4930555B12Rik	4.07565	4.23037	3.96495	3.86949	3.65826	3.87875
Ube2dnl2	3.46931	3.74004	3.9257	3.29977	3.36257	3.02196
Ube2dnl1	3.84483	3.90616	3.77989	4.3332	3.83147	3.43602
Klhl4	5.59999	5.74043	5.35884	5.4336	5.6364	5.65671
Dach2	4.39445	4.33396	4.02482	4.46221	4.48382	4.54465
Zfp711	4.52213	4.76619	4.87521	4.28069	4.45532	4.05296
Apool	6.7925	7.14099	7.32435	7.51687	7.58436	7.36681
2010106E10Rik	3.64908	3.9936	4.24931	4.01117	4.39022	3.99376
4933403O08Rik	4.45276	5.0632	4.70904	4.29054	4.91475	4.61877
Tex16	4.13527	3.67305	4.06836	3.63716	4.10275	4.31478
Sh3bgrl	9.64661	10.578	10.5905	10.6202	10.5816	10.5695
L1Md-Gf21	3.51848	4.07951	3.81893	3.26589	3.46272	3.81513
Gm7134	5.64308	5.16821	5.40601	5.60204	5.44169	5.39045
Pou3f4	4.26622	4.19974	4.41651	4.49124	4.34919	4.71694
Gm6377	4.82608	5.13075	4.67625	5.36893	5.56767	5.14194
Cylc1	2.46401	2.90049	2.50698	2.50426	2.63791	2.32612
5730416F02Rik	4.78542	5.03521	4.38779	5.25791	5.26667	4.75736
2810403D21Rik	5.12092	5.33396	5.43383	5.38356	4.91252	4.9283
Fam46d	2.81336	2.85052	2.9577	2.87681	2.77381	3.07142
Tbx22	4.86911	4.75286	4.79468	4.98748	4.67151	5.12522
Gpr174	5.9575	5.99864	6.12963	6.07501	5.92314	5.59593
4933401B06Rik	3.05479	2.84874	2.58639	3.46723	2.76989	2.9049
A630033H20Rik	4.67821	5.1957	4.79561	5.45922	5.53879	5.3896
P2ry10	5.59033	6.40383	6.09052	5.89254	6.23674	5.96677
Lpar4	6.19626	6.36147	6.40898	6.31553	6.3816	6.28439
Pgk1	8.71414	8.7693	8.59753	9.7898	9.85452	9.71555
Gm5127	4.987	5.11619	4.97225	4.81461	4.94542	5.33837
Tlr13	6.24314	6.71084	6.84971	8.71775	8.73479	8.70907
Atp7a	7.76784	8.16466	8.24544	8.42476	8.43253	8.61766
Fgf16	5.12274	5.40681	5.06941	5.26907	5.5339	5.33101
Magee1	5.77211	5.93507	5.95103	6.05056	5.98755	6.30185
2610029G23Rik	7.22423	7.40052	7.45019	7.68615	7.63804	7.56726
Cypt2	4.86093	3.91061	3.61485	4.2624	4.22233	4.16118
Uprt	7.83883	8.54754	8.81472	8.48962	8.51242	8.56877
1700121L16Rik	5.38379	5.15029	5.38201	5.15739	5.20349	5.26526
Zcchc13	5.12864	5.13446	5.1707	5.19058	5.16938	5.10649
Gm9159	5.04772	5.12212	5.16562	4.68104	5.06052	4.96936
Gm9670	5.80322	5.77066	5.91349	5.80054	5.7006	5.79248
Enox	5.08503	5.22819	5.21812	5.11679	4.96677	4.85921
Tsix	5.1223	5.0443	5.26001	4.54635	4.37949	4.63088
Tsx	6.05809	5.55171	5.8651	6.20076	5.8326	6.33749
Chic1	5.52573	5.4996	5.26728	5.11182	5.25188	4.90034
1700018G05Rik	5.95004	6.15838	6.25154	6.40116	6.02231	6.65098
1700011M02Rik	6.91565	7.20939	6.48146	7.22302	7.45933	6.9659
Cdx4	5.53592	5.39448	5.13827	5.29491	5.49314	5.40567
Gm5166	4.24644	3.87454	4.42389	4.55287	3.95616	4.23827
Gm14839	3.41422	3.0883	3.68685	2.87995	3.40704	3.24875
Pin4	6.90209	7.13385	7.32031	7.29674	7.30342	7.51134
LOC434825	5.23387	5.29558	5.31094	5.18692	5.22694	5.35443
Dmrtc1b	3.97317	3.62426	3.70638	3.7912	3.91242	4.19943
Nhsl2	6.61937	6.23043	6.63174	6.48431	6.40545	6.5879
Ogt	10.5118	10.278	10.5477	10.2799	10.2409	10.2853
8030474K03Rik	4.39077	4.339	4.52244	4.53711	4.16733	4.68029
Taf1	7.91864	8.12175	8.13372	8.06088	8.07669	7.97832
Nono	9.17277	9.28596	9.48286	9.48156	9.53994	9.39142
Itgb1bp2	6.52776	6.39127	6.38006	5.93927	5.77034	6.32367
Gjb1	5.95142	5.77869	5.97462	6.21464	5.9508	6.03348
Nlgn3	6.26294	5.9474	6.23141	5.89585	5.7477	6.14064
Med12	9.01886	8.70281	9.07633	8.60899	8.65795	8.72588
Gm19763	6.56802	7.14265	6.43887	7.34505	7.4754	7.26356
Foxo4	6.97788	6.87589	6.79494	6.53697	6.71741	6.79193
Dlg3	6.93402	7.17799	7.02174	6.97433	6.79798	6.95096
Gdpd2	7.8241	7.54324	7.70071	7.60393	7.77934	7.68796
Kif4	4.48215	4.87812	4.75514	5.25118	5.54895	5.37201
Arr3	3.91047	3.86199	3.59872	3.65357	3.64319	3.8484
Igbp1	8.32042	8.3774	8.41027	8.46655	8.68577	8.55562
Awat1	4.43983	4.64462	4.69223	5.37132	5.44851	5.02464
Otud6a	6.17708	5.86586	5.81964	6.11579	5.96172	6.37014
Dgat2l6	4.40556	3.92441	4.17105	3.8871	4.21746	4.09676
Efnb1	9.37827	9.56485	9.60151	8.86738	8.84504	8.8345
Tmem28	6.55296	6.58453	6.85129	6.51704	6.65759	6.63431
Mir676	3.62235	3.1138	3.40564	3.38401	3.37814	3.35421
Eda	5.11217	5.58762	5.89952	5.00139	4.90171	5.00599
Stard8	8.60708	8.39241	8.60997	7.73952	7.78251	7.86822
Yipf6	8.16627	8.50339	8.54709	8.46899	8.61414	8.80749
Ar	6.49097	7.15971	7.1967	6.45546	6.65247	6.24375
Pgr15l	5.06503	4.88581	5.09082	5.15674	5.15219	5.13705
Gpr165	3.92795	3.72434	3.80038	3.96265	3.89549	4.06835
Heph	6.51896	6.42198	6.60389	6.30284	6.39111	6.78037
F630028O10Rik	6.45891	6.40457	6.54227	6.63621	6.85879	6.46707
Gm14925	3.4042	3.22218	4.32429	3.93258	4.05846	3.67706
Zc3h12b	5.9189	5.98036	5.89996	5.96402	5.82748	5.85851
Zxdb	6.50328	6.78743	7.32271	6.33059	6.60697	6.21973
Gspt2	5.28916	5.05607	5.12445	5.19619	5.17308	5.87462
Gm14827	4.56293	5.27635	4.64588	4.78433	5.32269	5.39052
Apoo	6.31183	6.65961	6.56167	6.65384	6.07882	6.2993
Klhl15	6.39655	6.52247	6.51798	6.22892	6.17887	6.50526
Pcyt1b	5.58729	5.66253	5.93985	6.31405	6.04834	5.63057
AU015836	3.43415	3.1468	3.3028	3.03292	3.41005	3.24519
Arx	5.92809	6.11961	6.00859	6.29397	6.21139	6.48343
1700003E24Rik	5.50123	5.39828	5.48994	5.29978	5.18205	5.25277
Gm8954	5.02938	5.10382	5.15684	5.24315	5.52067	5.35367
Gm5941	4.43164	3.20879	4.06662	4.09176	4.16202	3.88723
Gm5072	5.70566	5.55143	5.53495	5.44413	5.36768	5.84784
Gm14781	2.83773	3.71941	2.54067	2.25281	3.65826	2.44721
Gm44	3.48601	3.40531	3.57227	3.81059	3.54578	4.0172
Mageb2	2.22423	2.40334	2.70396	2.23202	2.49706	2.01522
Nr0b1	4.5435	4.05054	4.41428	4.61149	4.56878	4.71848
4932429P05Rik	3.16339	3.24141	3.10237	2.97651	2.99236	3.03604
5430427O19Rik	4.34639	4.96562	4.7374	5.29515	5.40071	4.70249
Gm14762	4.91823	4.92317	4.71668	4.63884	4.88426	4.72947
Tab3	7.13192	7.32164	7.47563	7.31298	7.50743	7.26258
Samt3	2.93164	2.81888	2.81834	3.10492	3.42043	2.54709
1600014K23Rik	6.05417	6.12659	5.90867	5.90419	5.83567	6.15812
Dmd	6.73902	6.95341	7.00237	6.57505	6.55636	6.64062
Fam47c	4.987	4.3722	4.93963	4.63738	4.57848	4.61871
4930480E11Rik	4.07937	3.76517	3.77228	3.68283	3.66869	3.73673
Obp1b	4.263	3.83369	4.18399	4.03725	3.30837	4.80588
Gm5938	2.75053	2.84486	2.64579	3.46131	3.31595	3.54941
Gm14744	5.13072	4.83852	5.18198	4.97023	4.876	5.35358
Tbl1x	8.66093	8.83852	9.00503	8.82032	8.83625	8.64748
4930428D18Rik	3.18393	3.07686	3.27842	3.16312	3.29896	3.23322
Vbp1	6.40204	6.91301	6.80243	7.01956	7.06314	6.93378
Gm4937	2.28111	2.48647	2.35896	3.09801	2.98725	2.20304
Brcc3	7.84807	8.02901	7.68419	7.82819	8.00215	8.05438
Dkc1	6.35874	6.83862	6.96607	6.90457	7.09668	7.10807
Gm5936	8.01046	7.59824	7.68647	7.36198	7.00704	7.5831
Gm6890	3.40546	3.79549	3.79391	3.26763	3.26927	3.79234
Ikbkg	7.81235	7.79766	7.84094	7.73528	7.68728	7.76456
Olfr1325	3.49816	2.98207	3.29745	2.96722	3.43891	3.16773
Plxna3	6.11825	5.96739	6.1485	6.12812	5.98826	6.19546
Fam50a	8.28474	8.18893	8.16741	8.2454	8.11824	8.2674
Gdi1	10.2023	10.0132	10.1579	10.0278	10.0572	9.84041
Atp6ap1	9.43254	9.73321	10.1249	9.76729	9.85743	10.0103
Taz	8.13658	8.32572	8.32142	8.16755	8.23042	8.39527
Rpl10	6.43104	6.89831	6.98852	6.84138	6.83687	6.84251
Snora70	3.79748	5.34861	4.15942	5.06496	5.56749	5.32126
Emd	7.70917	7.73328	8.1051	7.62356	7.52264	7.45675
Tktl1	4.64527	4.06148	4.46725	4.61031	4.58848	4.79781
Opn1mw	4.83041	4.51508	5.2456	4.67028	4.60538	5.23234
Avpr2	6.16248	6.4659	6.10317	6.25293	6.24334	6.67816
Ssr4	8.27778	8.39969	8.46323	8.79232	8.86343	8.86359
Srpk3	6.17167	5.67471	6.17489	5.73643	5.63448	6.13
Abcd1	8.51877	8.7139	9.04047	8.59756	8.70456	8.77532
Plxnb3	5.06725	5.57708	5.71586	6.26211	5.41081	6.12693
Slc6a8	8.86698	9.27071	9.39311	9.63423	9.58279	9.66134
Dusp9	6.72195	6.4967	6.38779	6.46032	6.19467	6.45105
Atp2b3	4.46651	4.9806	5.39491	4.82084	4.53109	5.29813
Zfp275	7.56458	7.56546	7.48515	7.4515	7.36738	7.50732
Zfp92	4.28799	3.4404	3.89074	4.15088	3.74487	4.10754
F8a	5.71653	5.23141	5.59396	5.67739	5.39851	5.68394
Xlr4b	4.12965	4.88225	3.95764	4.25807	4.06158	4.75246
Xlr3b	3.15404	3.69088	3.35114	3.12223	3.46477	3.50845
Mir2137	8.50019	7.93183	8.29492	7.84898	7.82541	8.73952
Xlr5b	5.08149	4.99878	4.9939	4.86502	4.76494	4.91165
Pnma3	4.71273	4.33633	4.62314	4.45349	4.48751	4.79179
Zfp185	5.96536	6.39249	6.57397	6.48417	6.35563	6.12911
Nsdhl	7.36777	8.05045	8.17632	7.93025	8.1373	8.11291
Gabrq	4.34229	4.37851	4.8106	4.66536	4.637	5.45324
Prrg3	7.6519	8.16705	8.08924	8.14142	8.11046	8.1097
Cnga2	4.87777	5.32808	4.8438	5.35026	5.79104	5.58963
Magea4	3.35573	3.00321	3.58769	2.85962	2.96164	3.7949
Fate1	4.76049	4.99381	4.72307	4.38304	4.45258	4.76833
Gm1141	4.24123	4.361	4.26008	4.32822	4.40802	4.53846
Vma21	5.77522	5.71501	5.76041	5.94275	5.78789	5.36363
Hmgb3	7.52112	7.1924	7.56811	7.27407	7.04504	7.51109
Gpr50	5.61373	5.39628	5.82288	5.81988	5.25998	5.98568
Mtmr1	7.25321	7.25911	7.77667	7.6941	7.7728	7.60687
Mtm1	6.59351	6.82979	7.05239	7.18121	7.12853	6.76203
Mamld1	7.57729	7.65981	8.03075	7.70124	7.36167	7.47137
Gm14698	7.67767	7.64235	7.51535	7.28353	7.40572	7.36557
1700020N15Rik	2.46067	2.56425	3.05186	2.60485	3.67202	2.39597
Aff2	6.19551	6.85414	7.0148	6.08638	6.25513	5.94388
Fmr1nb	4.68566	4.29395	4.55918	4.39693	4.3905	4.4764
Fmr1	7.81862	8.29849	8.25541	8.19	8.27974	8.14655
1700036O09Rik	3.82493	3.34423	3.53146	3.38498	3.93777	3.92569
Slitrk2	5.20971	5.33653	5.0758	5.45229	5.10398	5.49039
Ctag2	4.46707	4.51342	4.21023	4.2223	4.13894	4.24613
3830417A13Rik	4.29973	3.95803	4.36811	4.11056	4.27257	3.92706
Ldoc1	5.67603	5.75561	5.89587	5.91528	5.59224	6.20313
4931400O07Rik	3.03084	3.21503	2.78141	2.93366	2.732	2.90506
4933402E13Rik	4.06896	3.96166	3.9875	3.79496	3.9337	4.08469
C030023E24Rik	3.93437	3.93053	4.20477	3.88473	3.90266	3.98189
Gm4988	3.53765	3.1708	3.12946	3.35013	3.63716	3.22047
C230004F18Rik	3.05672	3.14819	3.28202	3.13245	3.23376	3.57276
F9	4.32529	4.4059	4.44219	4.51904	4.56305	3.90137
Zic3	4.29604	4.00165	4.07905	4.08275	4.24961	4.49694
Cd40lg	4.21941	4.38374	4.2607	4.26838	4.27124	4.45365
Gm364	3.19949	3.18017	3.46323	3.5737	3.01695	3.285
Gm14718	3.05737	3.51533	3.35098	3.5938	3.65826	4.0933
Htatsf1	7.24947	7.43891	7.5404	7.09671	7.15866	7.40889
Vgll1	4.84996	4.44297	4.78127	4.4028	4.66465	5.18787
Brs3	5.35988	5.49795	5.07484	5.48375	5.16026	5.63135
Fhl1	8.7639	9.3103	9.45036	8.8776	8.82481	8.84406
Gpr112	4.43179	4.33466	4.35138	4.60556	4.00384	4.42189
Slc9a6	8.02927	8.57446	8.74622	8.55041	8.75018	8.75898
Zfp449	5.2741	5.32624	5.78582	5.67811	5.59649	5.37022
1600025M17Rik	4.27654	4.17773	3.8699	4.10563	4.05058	4.50547
3830403N18Rik	3.98613	4.14767	3.46438	3.33556	3.62533	2.87124
Gm14623	2.92145	3.12083	2.2465	2.4141	2.69164	2.18791
Gm16404	2.61377	3.0706	2.70815	2.54991	2.82264	2.74326
Gm14625	4.10844	4.06737	4.17727	3.77	3.87126	3.94906
Slxl1	2.73471	2.93903	2.96619	2.94571	2.50509	2.96136
Gm16405	2.50167	2.89585	2.62547	2.68012	2.73593	2.58407
Cxx1c	8.00558	7.85845	8.01044	7.29792	7.60935	7.22693
4930502E18Rik	4.36539	4.38354	4.24375	4.67658	4.27275	4.44056
Hprt	7.71847	8.55393	8.27145	8.93951	8.78269	9.00413
Etd	3.60607	4.0812	3.49718	3.27423	3.40555	3.51465
Phf6	7.49423	7.57127	7.61936	7.70874	7.79187	7.82568
Fam122c	3.24161	2.90923	2.94924	2.8106	2.88717	3.07437
Ccdc160	6.09004	5.85622	6.06302	6.16737	6.02065	6.17281
Arhgap36	9.39659	9.67659	9.95549	9.78539	9.5388	9.57968
A630012P03Rik	3.69408	3.73681	3.34113	3.92982	3.53921	3.61627
2610018G03Rik	5.37478	6.44228	6.10886	5.86962	5.94186	5.85858
Olfr1320	3.58451	3.05656	3.57446	3.49234	3.34006	3.74461
Rbmx2	5.88491	6.48202	6.1773	6.55363	6.66563	6.40847
Slc25a14	5.96416	5.93885	5.9081	6.19891	6.17237	6.19247
Rab33a	5.18535	5.1702	5.10731	5.05781	4.71298	5.16734
Bcorl1	7.75162	7.80161	7.73958	7.44014	7.56146	7.27964
Utp14a	6.78947	6.58819	6.72849	7.28904	6.94837	7.38214
Sash3	7.49093	7.44824	7.60156	7.93893	7.84472	7.5525
Xpnpep2	5.6869	6.31611	6.5185	5.23452	5.42236	5.55776
Ocrl	6.93315	7.36447	7.45104	7.62155	7.72762	7.67033
Actrt1	3.74808	3.72194	3.22649	3.89051	3.79897	3.98342
Gm362	4.97027	4.70487	4.70708	4.52554	4.98665	4.64507
1110059M19Rik	3.40585	3.37741	3.57053	3.46199	3.34717	3.5317
Sh2d1a	5.6881	5.7336	5.79716	5.83354	5.67215	5.80203
Gm2483	3.90535	4.21336	4.2	4.08636	3.78841	4.10477
Stag2	8.47321	9.07836	9.01846	8.7502	8.8373	8.65077
Xiap	8.44928	8.52684	8.66323	8.44203	8.47201	8.37913
Gria3	6.85818	7.61971	7.6168	7.36551	7.39235	7.2794
Mcts1	6.70575	6.82684	6.59178	6.65827	7.00043	6.55518
Cypt15	3.22399	2.55854	2.8534	3.05995	2.86967	2.56376
6030498E09Rik	3.34719	3.2703	3.68748	3.66848	3.2986	3.8058
Mir3110	7.89021	7.73245	7.55527	7.94289	7.86374	7.89829
Zbtb33	7.60131	7.60255	7.43249	7.55915	7.78957	7.11566
Atp1b4	5.28649	5.06507	5.0333	5.32333	4.68015	5.28447
Rhox13	4.34751	4.04802	4.46959	4.46229	4.1611	4.90344
Rhox7	7.16746	6.91064	6.75932	6.94818	7.43175	6.6935
Rhox10	3.89859	3.78351	3.9751	4.07534	3.42289	4.23837
Rhox6	6.57678	6.45317	6.36408	6.26469	6.1103	6.76006
Rhox5	5.92809	5.81799	5.70736	5.57049	6.20111	5.86982
Rhox4e	6.18671	6.02301	5.50895	5.76968	5.76725	6.04358
Rhox3f	2.89733	3.80827	2.77266	2.74196	3.21563	2.54337
Rhox2f	2.96105	3.75802	3.0896	3.83391	3.21031	3.63321
Rhox3a	4.69193	4.75892	4.70348	4.73887	4.91987	5.2384
Rhox2e	5.8095	5.55738	5.78524	5.48548	5.55874	5.71611
Rhox4c	5.57403	5.69238	5.98496	5.92866	5.39822	5.82185
Rhox2d	2.77708	2.31825	2.52695	2.47077	2.30185	2.83909
Rhox2c	6.12964	6.51909	5.90265	5.92521	6.66943	6.40876
Rhox3c	3.10237	2.95181	3.00949	2.93529	2.8352	2.92084
Rhox4g	5.78004	5.74398	5.33515	5.57129	5.3791	5.78196
Rhox2b	6.0609	5.58678	5.54327	5.6927	5.66927	5.97247
Rhox2a	6.13009	5.60576	5.81262	5.64982	5.68334	5.8081
Rnf113a1	6.17491	6.07842	5.621	5.9339	5.75833	6.00279
Nkap	6.55194	6.64019	6.86981	6.7705	6.8659	6.35868
Slc25a5	9.98603	10.3278	10.1468	10.4946	10.5731	10.4157
Sowahd	5.85859	5.72856	5.8023	5.78921	5.82879	6.0141
Gm19899	4.46915	4.67725	4.32463	5.06249	5.20529	4.63243
Ube2a	6.74119	7.37241	7.39595	7.30266	7.58067	7.5018
Pgrmc1	9.39551	9.59722	9.3653	9.16649	9.00531	9.17672
Gm15008	2.99981	2.90552	2.87932	3.57661	3.76494	2.89606
Slc25a43	5.92795	6.25681	6.48534	6.36385	6.04821	6.46198
Lonrf3	6.47956	6.34906	6.39614	6.73922	6.7194	6.68188
Gm6268	3.04321	3.17251	2.99599	3.03413	2.84927	3.02538
Il13ra1	8.45254	8.8887	8.93564	9.15704	9.26968	9.17763
Zcchc12	5.12914	4.61243	4.8233	4.95499	4.73039	4.86328
Dock11	7.26657	7.53796	7.53228	7.79186	7.73574	7.68246
Gm2863	6.10883	5.62109	5.8641	5.2722	5.85978	5.25844
Gm2799	7.74902	7.65673	7.53735	7.55388	7.61475	7.78933
Gm2837	5.35037	5.31425	4.81695	5.58314	5.28231	5.06857
Gm2825	5.51661	4.97122	5.11108	5.67613	5.23211	5.16714
Gm2790	5.33057	6.11149	4.90851	4.98182	5.36644	5.00604
Gm19971	7.81743	7.5964	7.59108	7.33057	7.43521	7.67857
LOC100504847	3.63509	3.91389	3.75288	3.96747	3.56364	3.23691
Gm4907	4.21771	4.73794	4.47122	5.05728	4.4119	4.80488
Wdr44	6.89093	7.52094	7.26871	7.10944	7.22552	6.93143
Slc6a14	8.1955	9.3255	9.1128	9.62326	9.47788	9.54401
Ppp1r2-ps7	3.84333	4.30233	3.74276	3.67175	3.75229	3.88904
Agtr2	5.07578	4.48347	4.82054	4.8811	4.52756	5.00537
Timp1	5.62439	6.71548	5.87555	8.94264	9.07329	8.8305
Ssxa1	3.29708	2.89537	3.03302	3.04379	2.69164	3.09934
Spaca5	3.69682	3.69903	3.49561	3.42702	3.72935	3.69264
A230072C01Rik	4.45051	4.96785	4.42741	4.58805	4.54112	4.60506
Araf	8.92746	8.85085	8.99076	8.77861	8.72516	8.87288
Usp11	7.33682	7.10374	7.67963	7.46065	7.38139	7.55554
Cdk16	8.70915	8.75839	8.89846	8.75717	8.72324	8.79344
Uba1	9.81788	9.99035	9.96495	10.2003	10.1113	10.0487
Rbm10	7.30123	7.22682	7.29658	7.0898	6.99862	7.08104
Phf16	7.49572	7.96635	7.97509	7.65503	7.81236	7.79287
Rgn	5.24562	5.32222	5.18808	5.19992	5.18468	4.99815
Rp2h	7.13608	7.44387	7.22679	7.61085	7.55447	7.63925
Chst7	5.17091	4.99272	4.83802	4.94801	5.37932	5.25417
Kdm6a	8.49639	8.80291	9.02116	8.52211	8.60293	8.64839
Maoa	7.9579	8.31594	8.0487	7.80992	8.00518	7.76543
Dusp21	3.83838	3.93753	3.81963	3.86425	3.9195	3.89973
Cypt1	5.71362	5.7954	5.02737	5.38553	4.71549	5.1271
Gpr82	4.19342	3.53045	3.7802	4.00621	3.92992	3.94848
Gpr34	5.09912	5.43442	5.43449	5.27337	4.97724	5.30901
Gm5382	2.123	2.46995	2.09998	2.3014	2.32255	2.25918
Ddx3x	9.48499	9.75844	9.7894	9.67691	9.62907	9.60287
Nyx	5.85123	5.62913	5.64589	5.4449	5.55068	5.49925
Rpl3	8.14125	8.2462	8.0572	8.67927	8.79709	9.10881
Usp9x	8.94652	9.3842	9.53674	9.41351	9.2391	9.42351
5730405O15Rik	6.65538	7.17	7.06995	6.42853	6.56795	6.3771
Atp6ap2	7.63562	8.40386	8.47118	8.76264	8.80739	8.71778
Gm14634	5.80235	6.00652	5.87199	5.7184	5.65412	6.07151
Gm14475	6.19446	6.25974	6.14611	6.28491	6.05325	6.54056
Gm4906	5.1322	4.98621	5.08094	4.73264	4.63807	4.65522
Gm14482	6.08466	6.30046	6.14932	6.23522	6.12014	6.42414
Gm14484	6.63628	6.64756	6.37808	6.32818	6.3274	6.60067
Tspan7	11.416	11.181	11.344	10.3882	10.3947	10.5479
Gm14474	6.78217	6.8291	6.53764	6.50858	6.66451	6.78841
Otc	4.1868	4.28803	4.01362	3.85697	4.44176	4.38227
Sytl5	5.43854	5.03962	4.91391	6.01858	5.81302	4.92869
LOC100862652	5.71491	6.53294	6.06842	7.92985	7.66825	7.92968
1700054O13Rik	5.78065	5.81729	5.62733	5.91078	5.65599	6.12705
Gm14501	6.42941	6.41584	6.22251	6.33675	6.11613	6.5923
4930557A04Rik	4.76047	4.37109	4.53532	4.34632	4.40469	4.55309
1700012L04Rik	6.04457	6.44161	6.67769	6.28832	6.21832	6.27294
Xk	5.93979	5.9679	5.93324	6.31094	6.4647	6.40724
4930402K13Rik	4.3444	4.57025	4.30829	4.13613	4.25906	4.33986
B630019K06Rik	5.70566	5.84206	5.73082	5.62631	5.69109	6.16379
Gm5751	4.05896	3.61152	3.40314	3.19222	3.48657	3.96777
Gm6592	2.86842	3.31374	2.83765	3.37256	3.27033	2.95297
Ssxb5	2.48861	2.99332	2.5839	2.57083	2.80814	2.59692
Ssx9	2.77755	2.92263	2.3262	2.45241	2.47635	2.27328
Ssxb7	3.60516	3.20815	3.48398	3.26019	3.39636	3.42415
Ssxb1	4.94876	4.77498	4.70504	4.82334	4.8876	5.04056
Ssxb9	3.76277	3.33975	3.95484	3.37577	2.59904	3.66178
Ssxb10	4.28578	4.29199	4.74367	4.0917	4.31952	4.31632
Slc38a5	6.74376	7.51482	7.63101	6.50622	6.51154	6.61417
2900002K06Rik	4.61078	5.091	4.76005	4.45634	5.21217	4.85587
Gm6787	5.40321	5.524	5.48423	5.20788	5.16416	5.28759
Pcsk1n	6.37223	6.3258	5.88071	6.15927	5.96904	6.55612
Timm17b	7.50742	7.43779	7.34503	7.73497	7.70169	7.83447
Slc35a2	6.8075	6.76396	6.80965	6.717	6.91298	6.78896
Pim2	7.64014	7.15928	7.36101	7.58106	7.55564	7.65887
Otud5	8.53842	8.34556	8.58399	8.51735	8.553	8.59969
Mir1198	7.79117	7.65019	7.74245	7.64604	7.41648	7.97599
Kcnd1	5.68471	5.23423	5.64199	5.56821	5.43188	5.96635
Gripap1	7.77194	7.35777	7.56607	7.35777	7.44913	7.51471
Tfe3	8.34594	8.20288	8.36194	8.56271	8.6437	8.64632
Praf2	7.36663	7.34551	7.63518	7.84352	7.64371	7.67148
Wdr45	8.37923	8.5905	8.67283	8.35802	8.43072	8.49312
Gpkow	7.91848	7.92412	7.84959	8.03069	7.99013	7.93035
Prickle3	6.96648	6.80532	6.92602	6.64714	6.73806	6.73633
Cacna1f	5.80223	5.51845	5.41656	5.60063	5.05215	5.9147
Foxp3	6.76163	6.69683	7.10695	7.41942	7.37146	7.337
4930524L23Rik	5.18453	4.97273	5.28938	5.16145	5.18601	5.45345
Gm14379	5.11734	5.03857	4.82847	5.23143	4.77466	4.7317
Akap4	4.90453	4.64452	4.61149	4.66281	4.79157	5.16523
Dgkk	4.92741	4.58789	4.78103	4.56795	4.52907	4.5906
Shroom4	7.02997	7.23876	7.23888	7.03577	7.1339	7.22399
Gm10922	5.44152	5.36176	4.91368	4.78466	5.05084	5.36723
Gm14374	1.95888	2.37337	2.04619	2.20549	2.70458	1.96737
Pisd-ps3	7.63187	7.28121	6.93999	7.96324	7.84757	7.98517
Gm3763	2.0148	2.59319	1.90297	2.03126	2.19428	2.20268
Gm5925	2.95714	3.20827	3.09008	3.23563	3.27979	2.71447
Gm14347	4.0175	3.71005	3.11112	3.38882	3.34512	3.86626
LOC100861738	6.08721	5.75488	6.13875	5.97257	5.22533	6.06668
CYTB	13.4327	13.3849	13.4174	13.308	13.3011	13.3626
ND6	10.8406	10.5634	10.4678	10.4565	10.3588	10.5418
ND5	13.3532	13.3539	13.4007	13.2668	13.3098	13.3357
ND4	13.6153	13.604	13.6868	13.5515	13.5915	13.6601
Sfi1	6.87786	6.19397	6.32268	6.59238	6.48241	6.30249
LOC100040974	7.59325	7.37462	7.49818	7.19721	7.37852	7.39362
ND3	12.7709	12.724	12.5799	12.4211	12.4421	12.401
COX3	12.686	12.6858	12.5812	12.492	12.5592	12.5999
COX2	12.9358	12.9034	12.994	12.8366	12.8576	12.9183
COX1	13.3531	13.363	13.4132	13.3609	13.3441	13.4195
ND2	13.1874	13.1613	13.1237	12.858	12.9707	13.0397
ND1	13.3324	13.3505	13.4074	13.1419	13.2079	13.2955
LOC671650	8.08594	7.6948	7.65873	7.75838	7.67807	7.51536
2010315B03Rik	6.10561	6.24848	6.35176	6.42051	6.06683	6.72596
Ccr1	5.34413	5.84536	5.60016	7.62495	7.64275	7.28689
Xcr1	6.12777	6.17548	6.66457	6.27738	6.6492	6.64631
Ccr1l1	4.159	4.17479	4.01447	3.96645	3.57411	4.38151
Fyco1	9.09195	9.18803	9.19577	8.81396	8.82944	8.79054
Hnrnpa1	11.248	11.216	11.156	11.2388	11.2738	11.2325
Lztfl1	7.01819	7.37244	7.35834	7.2123	7.29776	7.07552
Slc6a20a	7.60486	7.83627	8.08125	8.14717	8.32971	8.07247
Slc6a20b	6.1554	5.89881	5.77748	5.86383	6.10828	5.75238
Gm19491	5.56118	6.18177	6.14235	5.7551	5.97946	5.78844
Tmem158	6.03504	5.92336	5.52627	6.12737	5.74901	5.86098
Cdcp1	7.45893	7.56004	7.60309	7.75129	7.81048	7.74827
Zdhhc3	9.25282	9.4413	9.55345	9.12877	9.136	9.33201
1110059G10Rik	6.66403	6.71623	6.40765	6.47698	6.6427	6.3286
Zfp445	8.51665	8.5233	8.70402	8.34522	8.28564	8.52652
Zfp167	5.94336	5.75863	5.77823	5.79309	5.76902	5.84807
A730085K08Rik	5.48064	5.46068	5.0227	5.3399	5.33944	5.59402
Ano10	8.11809	8.56109	8.5552	8.62161	8.55998	8.60132
Gtdc2	5.81483	6.2245	6.02212	6.02786	5.99358	6.10322
Cyp8b1	5.9803	5.84468	5.79896	5.79415	5.56458	6.1862
Higd1a	6.74754	6.44334	6.61135	6.44817	6.84689	6.65886
Ccdc13	7.0789	6.8868	6.85987	6.77979	6.78109	7.05143
Hhatl	6.51545	6.25791	6.04904	6.00436	6.02211	6.33892
E530011L22Rik	6.23767	6.13594	6.15552	6.10898	6.02971	6.40903
Sec22c	6.79708	6.73413	6.73446	6.72329	6.6335	6.78843
Lyzl4	5.6599	5.33663	5.45964	5.18522	5.48295	5.88164
Cck	5.06308	5.44065	4.9304	5.5752	5.87601	5.68913
Ulk4	7.78159	7.41032	7.35726	7.1327	7.27493	7.12117
Cx3cr1	7.45022	7.69415	7.70789	8.03637	7.97366	8.30368
1700020M21Rik	5.81223	5.86585	5.62389	5.62423	5.39338	6.05758
Gm19385	5.89959	5.51846	5.705	5.6927	5.83787	5.96039
4930593C16Rik	4.84362	4.36355	4.30242	4.79239	4.49037	4.65133
Csrnp1	7.64255	7.37701	7.43234	7.25309	7.2532	7.10471
Xirp1	6.16201	5.8469	6.14314	5.74186	5.65085	5.75191
Gm5922	3.94336	4.26636	4.15698	3.90577	4.2826	4.33137
Gorasp1	7.09005	7.229	7.29548	6.95752	7.09769	6.84165
Gm2449	6.04241	6.14613	5.90346	5.91695	6.14649	6.11929
Scn11a	4.75104	4.63128	4.73275	4.53878	4.29254	4.74977
Scn10a	5.09822	4.706	4.6661	4.52965	4.5462	4.75635
Myd88	8.44405	8.9555	8.78537	9.40038	9.57559	9.40417
Scn5a	6.6152	6.5932	6.76097	6.59596	6.26508	6.68096
Oxsr1	7.18708	7.6618	7.61618	7.6647	7.83265	7.48307
Slc22a13	7.29014	6.93673	7.08855	6.81051	7.20062	7.1185
Slc22a13b	4.94524	4.94441	4.94894	4.75617	4.34553	4.9928
Slc22a14	4.73069	5.4436	5.11953	5.40158	4.80675	5.26238
Acaa1b	6.63021	6.68276	6.43064	6.13908	6.6919	6.25236
Plcd1	6.19264	6.43037	6.54416	6.42274	6.43851	6.66783
Cmc1	6.00618	6.35211	6.24165	6.44115	6.54692	6.45623
Rbms3	9.07465	9.20767	9.36582	8.98758	8.96363	8.77654
Zcwpw2	4.50168	4.33353	4.56185	4.18829	4.44656	4.29473
Tgfbr2	9.40832	9.38601	9.52474	9.88182	9.7573	9.76096
Rps27	10.6211	10.7945	10.417	10.692	10.6842	10.7091
Stt3b	9.29039	9.39733	9.55293	9.57253	9.5347	9.57121
Stmn1-rs1	5.18662	4.53582	4.37167	4.97071	4.47844	4.93994
Gpd1l	7.16511	7.23079	7.27879	7.04515	7.12819	7.20649
Cmtm8	8.20346	8.14631	8.15365	7.61808	7.45444	7.38674
Cmtm7	7.81132	7.9296	7.82925	8.15355	8.32777	8.01258
Cnot10	8.14611	7.9604	7.90134	7.81986	7.89779	7.82342
Trim71	6.66896	6.5465	6.28648	6.44637	6.23068	6.75769
Crtap	8.67268	9.01803	9.52307	9.26068	9.26244	8.97974
Ccr4	4.61151	4.64068	5.11137	5.00906	4.8214	4.78131
4930525D18Rik	4.92215	4.75586	5.10198	5.08088	4.58498	4.79942
4921528I07Rik	3.29547	3.47778	3.28691	3.01374	3.46902	3.3149
Pdcd6ip	10.5282	10.6921	10.9528	10.9179	10.8586	10.91
Fbxl2	6.28103	5.91901	6.24346	6.43257	6.51212	6.27751
AU023762	4.70982	4.92124	4.56647	4.86917	4.64832	4.85042
Gm4657	4.43661	4.45316	4.33214	4.57467	4.43815	4.46702
Mir128-2	4.75542	4.36529	4.37706	4.39628	5.34549	4.89859
Arpp21	5.08444	5.0056	5.09799	5.01791	4.79837	5.28702
Stac	4.90634	4.93004	4.74934	4.93059	5.09411	4.59064
Mlh1	7.1447	7.1662	7.21588	7.22635	7.39715	7.3564
Ccrl2	7.65803	8.09714	8.08735	7.45449	7.61849	7.45403
Rtp3	7.94033	7.82	7.97216	7.18173	7.17223	7.28413
Gm20317	4.53103	4.93501	4.59765	5.82895	4.91439	5.2017
Tdgf1	5.1652	5.20656	5.33354	5.28233	5.62743	5.04522
Gm590	5.52332	5.70115	5.4815	5.40479	5.31418	5.60242
Tmie	7.20046	7.09923	7.21214	6.89877	6.85268	7.25802
Pth1r	6.5201	6.6045	6.30434	6.46553	6.32252	6.22188
Nbeal2	8.24027	7.80613	7.88973	7.84003	7.76766	7.80987
Nradd	7.39007	7.18973	7.38325	7.34119	7.54483	7.38213
Klhl18	7.63062	7.62318	7.5275	7.41354	7.50858	7.44324
Ptpn23	7.73314	7.81399	7.88026	8.08114	7.80399	7.80331
Scap	5.5881	5.68805	5.37468	5.58211	5.40697	5.38093
Dhx30	7.26469	7.0565	7.11613	7.15712	7.10434	7.13522
3000002C10Rik	6.93916	6.9399	6.77189	7.10278	6.95253	7.48006
Camp	4.3885	4.82935	4.25359	4.01938	4.31343	4.16995
Fbxw27	3.26088	3.9652	3.73631	3.325	3.75069	3.93252
Fbxw26	4.19914	4.11954	3.4813	3.75709	3.77816	3.80199
Fbxw18	4.17089	4.02393	4.19137	4.29435	4.70014	4.95532
Fbxw25	2.60316	2.94525	2.58428	2.36122	2.63725	2.56956
Fbxw24	3.2773	3.31319	3.16742	3.47504	3.3141	3.18923
Fbxw15	4.8313	5.01869	5.09106	4.68102	5.18601	4.97304
Fbxw23	4.81914	5.42931	5.3217	4.81865	4.91751	5.0358
Fbxw19	3.01698	3.17279	3.84413	4.00442	3.59492	3.3962
Fbxw16	3.74647	3.71477	3.85953	4.28899	4.02617	3.57368
Fbxw22	3.85553	4.62012	3.61309	3.98597	3.81896	3.54818
Fbxw28	3.27296	2.63484	3.46439	2.81419	2.93781	3.40775
Fbxw14	3.33917	3.53698	3.59163	2.99175	3.59906	3.75054
Fbxw20	4.71327	4.7343	3.91151	4.70211	4.88464	4.45083
Ccdc72	7.43194	7.93006	8.31279	8.65175	8.66622	8.7487
Fbxw13	3.91952	3.67078	3.67607	3.7077	3.58265	3.99742
Plxnb1	6.16955	5.77673	5.83632	5.36817	5.18438	5.47637
Fbxw21	3.14682	2.71619	3.65335	3.03424	4.13618	3.24533
Atrip	7.0332	7.03041	6.81288	7.01693	6.93188	6.96028
Trex1	5.29986	5.37058	5.52168	5.36517	5.90889	5.77178
Arih2	8.14405	8.31422	8.06153	8.24805	8.30777	8.27031
P4htm	6.68358	6.55838	6.54909	6.59814	6.56342	6.70208
Wdr6	7.59349	7.6028	7.76998	7.47219	7.54103	7.31975
Mir191	6.58142	6.39105	6.39316	6.51208	6.24167	7.05587
Ndufaf3	7.58843	7.91556	7.70937	7.77769	7.88644	7.68727
Klhdc8b	7.09784	6.90531	7.143	6.79547	6.82616	6.85021
Dag1	9.81724	10.3702	10.6437	9.93362	9.79283	9.97738
Tcta	7.73142	7.65799	7.6196	7.31476	7.2509	7.46409
Ccdc36	5.79908	5.56571	5.55879	5.29513	5.46058	5.75381
Bsn	6.04366	5.7839	5.80985	5.87542	5.78858	5.98569
Apeh	7.25773	7.43203	7.34719	7.56173	7.70784	7.74284
Rnf123	7.76487	7.73293	7.836	7.89863	7.78409	7.69559
6230427J02Rik	5.78356	5.49398	5.38124	5.45125	5.37754	5.52472
Rbm6	8.21724	8.24348	8.14274	7.97376	8.08526	8.1514
Rbm5	9.29597	8.98588	9.10684	8.97349	8.91266	9.01025
Sema3f	9.83479	9.66901	9.6506	9.50455	9.4951	9.49423
Gnat1	6.03821	5.6686	5.72099	5.67594	5.37181	5.97226
Gnai2	10.8664	10.9925	11.085	11.0587	10.9429	11.1513
Slc38a3	5.5562	5.31118	5.42605	5.42811	5.33565	5.46997
Sema3b	7.55086	7.96083	7.92644	7.77566	7.78392	7.86889
Gm9917	8.15406	7.90021	7.9274	6.92388	7.35978	6.75849
Cyb561d2	5.99725	5.81281	6.1706	5.94882	6.21847	6.01289
Hemk1	6.41938	6.37987	6.26084	6.48225	6.30461	6.70684
Cish	6.88783	6.98314	6.63702	6.7692	6.91034	6.97044
Mapkapk3	7.98986	8.05149	8.16107	8.69086	8.76465	8.70049
Rbm15b	6.49212	6.25512	6.75031	6.31028	6.62337	6.25509
Dock3	4.7155	5.04894	4.93198	4.96058	5.07878	5.2052
Manf	6.31677	6.38555	6.40088	6.50246	6.8805	6.60462
Rad54l2	7.70227	7.56941	7.65279	7.77111	7.68328	7.70687
Tex264	8.04107	7.95237	7.8981	8.05107	8.05025	8.26551
Grm2	5.77831	5.39352	5.61937	5.92	5.72761	5.94939
Iqcf4	4.94961	5.05084	4.76875	5.14826	4.90868	5.51329
Iqcf3	5.80272	5.94377	5.40805	5.64143	5.73618	5.17084
Parp3	7.56523	7.73787	7.78143	8.1171	8.27596	8.23777
Gpr62	5.35521	5.14025	5.53322	5.55952	5.13494	5.57447
Abhd14a	6.15778	6.18096	6.25196	6.10655	6.13949	5.91022
Alas1	10.5791	10.0774	10.3427	10.3398	10.3467	10.2751
Acy1	6.21848	6.25867	6.48592	6.59417	6.67525	6.48046
Ppm1m	8.23285	7.86145	8.12703	8.33528	8.25872	8.4349
Glyctk	7.18571	7.0192	7.15242	6.81948	7.03769	6.9058
Col6a4	5.30947	5.24201	5.05817	5.33143	4.83888	5.74892
Col6a5	4.55703	5.05491	4.57985	4.79408	4.51609	5.23178
Col6a6	6.25084	6.06776	6.18242	6.05689	6.17596	6.46845
Gm19687	5.68503	5.81209	5.62784	5.83749	5.80177	6.07553
Atp2c1	8.47359	8.70623	8.79313	8.8089	8.85081	8.76092
Nek11	7.14243	6.69421	6.87427	6.88719	6.90005	7.3229
Nudt16	7.29554	7.38515	7.27544	7.24729	7.22846	7.35448
1700080E11Rik	5.76265	5.98869	5.57237	5.84929	5.96009	5.85069
Acpp	7.46848	7.14044	7.27584	7.60554	7.45712	7.3848
Dnajc13	8.32549	8.45012	8.49919	8.90255	8.84247	8.73612
Uba5	7.87995	8.12443	8.20576	8.32736	8.48775	8.20573
Ccrl1	4.97134	5.10901	5.64133	4.77243	5.08096	4.78719
Tmem108	6.0578	6.38831	6.23728	6.16927	6.27982	6.24253
Cdv3	7.67872	7.97753	7.71617	7.99635	7.97302	8.18433
Bfsp2	5.54932	5.45261	5.16764	5.25102	5.22006	5.7389
Trf	10.4663	10.6019	10.7304	11.4443	11.4169	11.4346
1300017J02Rik	5.61489	5.48576	5.67087	5.4367	5.22887	5.52201
Srprb	8.26131	8.56843	8.52373	8.51338	8.67324	8.88881
Rab6b	5.89063	6.23392	5.47312	5.6743	5.82159	5.74676
Cep63	7.85478	7.65878	7.79473	7.43317	7.3932	7.44364
Ephb1	5.5575	5.62154	5.7672	5.71854	5.85661	5.83471
Ppp2r3a	7.7277	7.54725	7.76998	6.85528	6.97761	7.20787
Pccb	7.87861	8.10792	8.13245	7.9989	7.85316	8.04525
Tmem22	6.1659	6.3461	6.37712	5.91385	6.43059	6.07754
Nck1	7.6599	7.77271	7.6383	7.65938	7.71144	7.5516
Cldn18	9.56986	10.5038	10.6781	10.2896	10.3162	10.2877
Il20rb	6.32427	6.39761	6.5352	6.84211	6.63455	6.79479
Sox14	7.21937	7.26124	6.88361	6.99978	6.60904	7.26189
Armc8	7.97954	8.25099	8.22958	8.17014	8.26507	7.88281
Mras	6.26467	6.69461	6.72529	6.6145	6.87172	6.09211
Esyt3	7.31834	7.47582	7.45722	7.20542	7.37456	7.17688
Pik3cb	8.22889	8.39097	8.45499	8.43674	8.43715	8.47616
Gm6432	2.72592	2.7463	2.36235	2.50666	3.21334	2.64864
Gm1123	6.24642	6.08832	6.11508	5.88847	5.73391	6.03181
E330023G01	5.68665	5.26668	5.50354	5.56	5.19305	5.68291
Foxl2os	4.74872	4.79818	4.82695	4.79158	4.16727	5.01202
Mrps22	6.22374	6.42567	6.24061	6.2519	6.30581	6.5034
4930579K19Rik	6.66215	6.52839	6.65166	6.13261	6.10278	6.59898
Rbp2	5.23908	5.10948	4.88891	5.25594	4.80702	5.47575
Clstn2	6.74363	7.08448	7.36388	6.44652	6.39329	6.56871
Slc25a36	8.17302	8.24873	8.54833	8.2183	8.37627	8.31994
Trim42	5.42258	5.26215	5.43847	5.38333	4.88758	5.50111
Gm19325	5.8278	5.50705	5.63714	5.45825	5.60361	5.12657
Spsb4	6.57795	6.00288	6.20699	6.62841	6.37523	6.7319
Acpl2	6.6836	6.55164	6.70267	6.34724	6.48584	6.68024
Zbtb38	6.606	6.88194	7.0728	6.98571	7.09514	6.86229
Rasa2	7.96177	8.08869	8.05124	7.90936	7.99792	7.95663
Rnf7	6.99536	7.57099	7.04363	6.97415	7.12249	7.09971
Atp1b3	8.68496	9.26506	9.30231	9.52791	9.38248	9.48559
Atr	5.62806	5.61092	5.30477	5.32364	5.9292	5.42279
1700065D16Rik	5.21118	4.44224	4.55557	5.01251	4.34722	4.52423
Pls1	7.28522	7.632	7.81265	8.11566	8.06313	7.89082
Trpc1	7.08951	7.2007	7.3973	6.84954	6.98047	6.80534
2610101N10Rik	8.59814	8.81939	8.75322	8.79666	8.85728	8.81313
Chst2	7.80448	7.87005	8.08398	7.04685	7.37862	7.39208
1190002N15Rik	8.67501	9.15657	9.27478	8.37206	8.32456	8.54371
B430319G15Rik	6.31852	6.15432	6.13214	5.94405	5.94009	5.83784
1700034K08Rik	3.97272	3.40343	3.56887	3.86268	3.50329	3.74083
Tbc1d2b	8.29477	8.81603	8.86981	8.73318	8.83102	8.62751
Zic1	5.22924	5.09126	4.96498	5.23898	5.16409	5.20208
Morf4l1	7.26599	7.22814	7.25563	7.39517	7.58813	7.5825
Tmed3	7.59172	7.95518	7.79878	8.32177	8.25188	8.35403
Mir184	4.56482	5.21594	3.93743	4.3828	4.67238	4.14136
Ankrd34c	3.97069	3.64654	4.25553	4.28587	3.25848	3.76353
AF529169	5.12549	5.03376	5.10403	5.10091	4.76867	5.39783
Trim43b	5.31665	5.16361	4.82904	5.0392	5.08511	5.37101
9330159M07Rik	7.35745	7.37359	6.78315	7.64758	7.37726	7.81729
Bcl2a1d	6.77452	7.03956	6.95601	8.00593	8.11753	8.14699
Gm2382	6.96516	7.9395	7.77159	8.03709	8.23048	7.73807
9430037G07Rik	4.99716	5.42122	5.41028	5.17945	5.50193	5.5347
Snhg5	6.06992	5.86024	5.58073	6.42664	6.64562	6.8302
Syncrip	7.9446	8.01863	7.99332	8.07993	8.07932	8.02269
Snx14	7.39772	7.68079	7.94884	7.6798	7.72103	7.85462
Tbx18	5.20354	5.29548	5.13494	5.27553	5.12183	5.70806
4922501C03Rik	7.37623	7.44822	7.51109	7.40419	7.70912	7.53761
Me1	8.54077	9.3283	8.98639	9.44073	9.47146	9.3549
Snap91	4.9191	4.44598	4.72169	4.58581	4.60604	4.72103
Pgm3	6.76699	7.21649	7.25611	7.42231	7.39145	6.98329
Ube2cbp	5.96024	5.62411	5.63623	5.69954	5.79411	5.77213
Ibtk	7.18079	7.646	7.55814	7.76389	7.78527	7.79114
Fam46a	7.05039	7.08438	7.0445	6.81512	6.96809	7.07981
Elovl4	5.48382	5.61339	5.36751	5.50021	5.52153	5.89571
Lca5	7.77461	7.49731	7.42816	7.26603	7.27901	7.4338
Hmgn3	7.03222	7.03229	6.62167	7.02465	6.89209	6.77213
Phip	8.96928	9.15902	9.25415	8.98867	8.91121	8.94029
Htr1b	6.46186	6.41978	6.09283	6.40699	6.6194	6.53957
Mei4	3.37165	3.60366	3.09339	3.48751	3.11313	3.28849
Tmem30a	9.76279	10.2261	10.2824	10.4579	10.3729	10.4795
Filip1	7.15955	6.90995	7.12368	6.89182	6.94587	6.86757
Impg1	4.0067	3.92557	3.64354	3.8103	3.55486	3.74083
Cox7a2	8.15102	8.51773	8.1705	8.50178	8.68523	8.6205
Col12a1	6.79237	7.56359	7.42042	8.05048	8.15866	7.95064
Slc17a5	7.87589	8.05469	8.75565	8.29282	8.54231	8.27933
Gm10635	4.72653	4.59746	4.83713	4.43561	4.67263	5.25529
Mto1	5.76964	5.90556	5.55309	5.7351	5.5041	5.79564
Rn7sk	13.5854	13.5876	13.5005	13.4233	13.4406	13.4955
E330016A19Rik	4.9586	4.99988	4.86274	5.39739	5.78545	5.41441
Ooep	6.76345	6.63285	6.79948	6.74427	6.60593	6.98677
Dppa5a	4.46319	4.846	4.67589	4.65875	4.17613	4.73461
Gsta2	3.07031	3.6149	3.26127	3.456	3.25757	3.3452
Fbxo9	7.73681	7.823	7.70443	7.43891	7.5589	7.59623
Omt2a	4.27234	4.11402	4.29896	3.92609	4.45139	4.12303
Lrrc1	6.91268	7.42991	7.53878	7.01611	7.16935	6.85969
5730403I07Rik	5.11768	4.63287	4.45285	4.82169	4.76572	4.72909
2310046A06Rik	5.8585	5.68477	5.78825	5.31031	5.04908	5.36824
Tinag	6.03616	6.97952	7.24516	6.0788	6.28591	5.8125
Fam83b	5.34492	5.67389	5.68616	5.52492	5.53839	5.6642
Hcrtr2	5.46279	5.2121	5.01777	4.99842	5.18481	5.29572
Gfral	3.62442	3.73427	3.56772	3.52743	3.66516	3.70406
Hmgcll1	4.00942	4.03701	4.05767	3.88048	3.9335	4.16202
Tmod2	7.96318	8.00337	7.78622	7.53193	7.71484	7.59829
Tmod3	9.52731	9.78899	9.6214	9.74744	9.68749	9.76196
Scg3	4.16787	4.04112	4.03396	4.06419	4.31949	3.759
Mapk6	8.57817	8.72599	8.64554	9.36601	9.17592	9.33127
Gm5918	9.59402	9.4806	9.41634	9.52996	9.46401	9.54187
Gm5745	4.72549	4.93378	4.90312	4.86564	4.84407	5.16686
Pigb	7.06706	7.34271	7.66541	7.44322	7.5463	7.34712
Unc13c	4.33162	4.37139	4.45415	4.42529	4.42866	4.44814
Ccpg1	7.06354	7.04129	7.21823	7.09948	7.15073	6.93343
LOC100861984	6.74091	7.46424	6.41536	7.23812	7.34164	7.02224
4930509E16Rik	6.48611	6.85633	6.5308	6.4022	6.28948	6.29796
Tex9	6.34262	6.25113	6.13608	6.10941	6.14618	6.06787
Zfp280d	5.52833	5.60488	5.39594	5.62811	5.74714	6.10169
Gm7866	3.86181	3.77414	4.20946	3.74368	4.33784	3.67837
Tcf12	8.24002	8.32814	8.57929	8.39335	8.31302	8.53142
Cgnl1	8.66707	8.63345	8.58843	8.5365	8.44008	8.30862
Myzap	9.1458	8.81581	8.83056	7.9182	7.87878	7.78178
Polr2m	9.0859	9.10341	9.01539	9.28939	9.23022	9.21098
Aqp9	6.10803	6.04771	6.0215	5.99849	6.09461	6.23474
Fam63b	7.80789	8.00772	8.13966	8.05963	8.08368	7.78549
Lipc	5.16213	5.0977	5.09565	4.96446	4.70838	5.17937
Rnf111	8.87794	8.85521	8.87167	8.80323	8.94854	8.74018
Ccnb2	6.00679	7.24923	6.80338	8.1152	8.28633	7.97074
Fam81a	6.42422	6.34782	6.08946	6.63762	6.67234	6.79658
Gcnt3	4.87227	5.0378	5.19175	5.16737	4.94325	5.46602
Foxb1	5.46773	5.87215	5.7289	5.11386	5.47732	5.5583
Gm16144	6.25201	5.81523	5.7959	5.88755	5.65482	5.9167
Gm19304	6.02743	5.59649	5.55918	6.00235	5.5632	6.1001
4930502A04Rik	5.85294	5.87622	5.96506	6.05871	5.82405	6.35267
C2cd4a	6.44168	6.14824	6.08321	6.01734	5.9364	6.08196
LOC434412	4.96973	4.7431	5.02157	5.03884	4.50971	4.88645
C2cd4b	5.61858	5.61661	5.41057	5.73873	5.34105	5.58688
Tln2	6.8251	6.83436	6.96505	6.4747	6.50148	6.52659
Tpm1	9.06909	8.90615	8.9185	9.23145	9.0935	9.16284
Lactb	6.40599	6.40936	6.52547	6.7847	6.72515	7.0957
Rab8b	7.72615	8.27949	8.3012	8.73083	8.62831	8.84657
Aph1c	8.21688	8.0474	8.14999	8.28507	8.18789	8.29333
Aph1b	6.85315	7.03358	6.94875	6.81413	7.0965	6.88628
Usp3	7.6042	7.86906	7.91039	7.95879	8.00745	7.91465
Fbxl22	6.63282	6.98677	6.63466	6.54891	6.79766	7.06132
Snx1	8.28189	8.65559	8.42401	8.96569	9.1452	9.1895
[truncated: 22,646 more rows]

## Sheet: Mouse_DEGs
geneName	logFC	AveExpr	t	P.Value	adj.P.Val	B
Saa3	3.56978	8.3082	10.3476	2.44e-06	0.000706717	5.40721
Mmp12	3.28381	8.41224	14.2718	1.53e-07	0.000171108	7.9789
Tnc	3.27598	7.96211	24.6893	1.17e-09	9.59e-06	11.7228
Gpnmb	3.11605	9.30919	19.4411	9.92e-09	4.18e-05	10.2275
Spp1	3.10529	9.88723	25.73	8.05e-10	9.59e-06	11.9554
Cd177	3.07723	8.51272	24.8552	1.1e-09	9.59e-06	11.7611
Sprr1a	3.03547	6.96758	20.2629	6.86e-09	4.18e-05	10.5037
Timp1	2.877	7.51031	11.6765	8.72e-07	0.000450762	6.39024
C3ar1	2.86375	8.43166	18.2303	1.76e-08	4.34e-05	9.78549
Chl1	2.72046	5.80663	16.5959	4.05e-08	6.84e-05	9.11372
Arg1	2.66617	7.6901	18.2956	1.7e-08	4.34e-05	9.81049
Clec4n	2.63498	8.2045	17.2322	2.9e-08	5.96e-05	9.38631
Ms4a7	2.59576	7.72234	11.7988	7.97e-07	0.000450762	6.47432
Ccl9	2.57138	9.75457	9.8108	3.83e-06	0.000796321	4.97062
C1qb	2.53877	9.92773	8.17942	1.72e-05	0.00185058	3.4798
Clec7a	2.43244	9.21523	8.03934	1.98e-05	0.00197375	3.33898
Ccl2	2.42293	7.35686	12.4466	5.03e-07	0.000364399	6.90331
Retnla	2.3966	10.7495	4.17998	0.00231277	0.0349394	-1.55071
Fcgr1	2.36785	7.87844	9.83679	3.74e-06	0.000796321	4.99232
Msr1	2.36075	7.30924	15.894	5.93e-08	8.12e-05	8.79515
Ccr5	2.31382	6.26454	13.1233	3.18e-07	0.000289924	7.32373
Ifi204	2.29843	5.32205	7.31384	4.21e-05	0.0029337	2.57325
LOC100862132	2.22927	8.55906	11.0958	1.35e-06	0.000595205	5.97682
Trem2	2.22303	8.04958	18.8123	1.33e-08	4.28e-05	10.0034
C1qa	2.1975	8.52587	13.1457	3.13e-07	0.000289924	7.33722
Ch25h	2.18542	7.7855	11.7132	8.49e-07	0.000450762	6.41562
Ccl3	2.17651	7.14601	14.6973	1.18e-07	0.000145479	8.20464
Ms4a14	2.13579	6.45133	9.54172	4.83e-06	0.000916278	4.74236
Mmp13	2.13202	5.41311	12.0962	6.43e-07	0.000406568	6.67461
Tlr13	2.1193	7.66089	13.2525	2.92e-07	0.000287537	7.40098
Tnip3	2.07568	7.17003	9.14329	6.89e-06	0.00113294	4.39215
Marco	2.05655	7.89827	18.7194	1.39e-08	4.28e-05	9.96932
Ms4a6d	2.03841	6.31539	6.0453	0.000182207	0.00715045	1.07341
Gp49a	2.03793	7.97874	19.3849	1.02e-08	4.18e-05	10.2079
Tgfbi	2.02789	10.186	10.8263	1.66e-06	0.000626897	5.77663
Ctsk	2.01506	8.05911	16.623	3.99e-08	6.84e-05	9.12561
Ccl12	1.98352	6.0417	5.47451	0.000376358	0.0112665	0.324985
Oas1g	1.98054	6.47859	5.17789	0.000558518	0.0143532	-0.0829951
Clec5a	1.97966	6.68592	16.4235	4.44e-08	6.84e-05	9.03724
Cxcl13	1.96639	9.18044	5.15279	0.000577816	0.0146354	-0.118113
Ms4a4a	1.9517	6.96318	7.25087	4.51e-05	0.00302458	2.50379
Mmp8	1.93795	6.8591	17.2851	2.82e-08	5.96e-05	9.40836
Itgam	1.93601	8.62383	12.0578	6.61e-07	0.000407423	6.64907
Cd68	1.92501	10.1852	8.2645	1.58e-05	0.0017875	3.56428
Ccr1	1.92165	6.55737	11.953	7.13e-07	0.000428541	6.5789
C1qc	1.89085	8.21811	8.39751	1.39e-05	0.00165286	3.69475
Slc26a4	1.88477	7.29578	7.29845	4.28e-05	0.00295342	2.55632
Lilrb4	1.87782	11.2156	10.2146	2.73e-06	0.000738191	5.3013
Lgmn	1.86043	9.89048	8.29801	1.53e-05	0.00175649	3.59733
Cxcl10	1.85148	7.07253	6.62927	9.07e-05	0.00461619	1.79079
9930013L23Rik	1.85092	6.60675	9.91104	3.51e-06	0.00077624	5.05402
Emr1	1.83284	8.18077	9.91137	3.51e-06	0.00077624	5.05428
Slc7a8	1.83261	8.20168	6.86459	6.92e-05	0.00388728	2.06665
Snora69	1.82245	8.63422	2.74762	0.0223157	0.141709	-3.85455
Cybb	1.78822	9.87522	5.96947	0.000200137	0.0075766	0.976706
Cfb	1.78492	8.31202	6.78785	7.55e-05	0.00410112	1.9775
Cldn4	1.78392	7.46715	14.5534	1.29e-07	0.000151048	8.12924
Ifi205	1.7773	8.73644	6.58627	9.53e-05	0.00478344	1.73958
Apobec1	1.77317	8.56475	10.7408	1.78e-06	0.000626972	5.71194
Hmox1	1.77219	8.22302	9.6787	4.29e-06	0.000857385	4.85937
Stfa2l1	1.76881	6.45866	14.9074	1.04e-07	0.000135196	8.3129
AA467197	1.76123	6.27618	7.53002	3.34e-05	0.00265042	2.80798
Grem1	1.74455	6.57215	8.86883	8.87e-06	0.00129616	4.14205
Ltf	1.73951	7.96568	11.2434	1.21e-06	0.000559574	6.08419
LOC100862652	1.73717	6.97401	8.82633	9.23e-06	0.00129616	4.10265
Tnfrsf23	1.73521	7.28537	9.81867	3.8e-06	0.000796321	4.97719
Gm11428	1.73072	7.6526	7.37959	3.93e-05	0.00288781	2.64526
Serpine1	1.72141	8.32204	16.2332	4.92e-08	7.13e-05	8.95152
Serpina3n	1.69661	11.0433	4.81696	0.000918342	0.0196293	-0.597138
Ctss	1.69285	11.1121	9.42162	5.37e-06	0.000932155	4.63836
Ect2	1.68794	7.40118	7.13853	5.1e-05	0.00324865	2.37863
Irf7	1.68295	8.78923	12.2504	5.77e-07	0.000394817	6.77623
Siglec1	1.67544	7.95461	8.83474	9.16e-06	0.00129616	4.11046
Ccna2	1.67047	7.2645	10.5698	2.04e-06	0.000637539	5.58095
Clec12a	1.66394	7.52036	7.29445	4.3e-05	0.00295342	2.55192
Atp6v0d2	1.65728	8.61893	11.0863	1.36e-06	0.000595205	5.96986
Ccl6	1.64507	9.75025	9.45972	5.19e-06	0.000932155	4.6715
Snora36b	1.6389	8.72932	5.03073	0.000682503	0.0162515	-0.290274
Clec4e	1.63441	6.14775	12.2859	5.62e-07	0.000394817	6.7994
Pla2g7	1.62219	7.13536	9.92263	3.48e-06	0.00077624	5.0636
Retnlg	1.6145	6.61417	7.98739	2.08e-05	0.00206318	3.2862
Cdhr1	1.61181	6.03547	10.9441	1.52e-06	0.000610578	5.86482
Tfec	1.60187	6.60996	9.20894	6.49e-06	0.00109635	4.45089
Hexb	1.60123	8.74368	9.06297	7.42e-06	0.00118786	4.31973
Fgg	1.59972	5.56322	8.87973	8.78e-06	0.00129616	4.15212
Mir3096b	1.59925	6.36905	4.1826	0.0023037	0.0349394	-1.54667
Tm4sf19	1.59469	6.36838	10.6562	1.9e-06	0.000637539	5.64746
Mpeg1	1.59263	9.72511	6.92881	6.44e-05	0.00375255	2.14067
Olr1	1.59196	8.01601	10.0795	3.05e-06	0.00077624	5.19218
Fn1	1.58648	11.3842	7.22885	4.62e-05	0.00306916	2.47939
Slc7a11	1.58645	5.50216	9.74924	4.04e-06	0.000821957	4.91897
Clec4d	1.5788	6.80788	12.9659	3.53e-07	0.000299757	7.22838
Lcn2	1.57641	10.5031	4.80339	0.000936008	0.0198178	-0.616835
Ptafr	1.57174	7.80779	8.19507	1.69e-05	0.00183845	3.49541
Lrp12	1.56638	7.41249	10.9289	1.54e-06	0.000610578	5.85351
Fcgr3	1.56403	8.18774	13.958	1.86e-07	0.000191594	7.80673
Mafb	1.54846	7.82324	8.10001	1.86e-05	0.00191384	3.40024
Ckap2	1.54424	5.87895	9.45228	5.23e-06	0.000932155	4.66503
Ms4a6c	1.53814	7.23789	2.89838	0.0174219	0.121503	-3.60767
Ccng1	1.52987	10.1368	9.90161	3.54e-06	0.00077624	5.0462
Fabp5	1.52858	7.56224	4.87214	0.000850075	0.0187389	-0.51728
Orm1	1.52581	6.71026	8.22536	1.64e-05	0.00181185	3.52551
Gda	1.52416	8.18128	9.62525	4.49e-06	0.000878683	4.81391
Igsf6	1.52152	9.03731	6.65216	8.83e-05	0.00451411	1.81795
Mnda	1.51957	8.68213	10.2861	2.57e-06	0.000714669	5.35843
Naip2	1.51779	6.57942	11.0662	1.38e-06	0.000595205	5.95509
Fcgr4	1.51577	6.58168	7.59686	3.12e-05	0.00254377	2.87942
Nuf2	1.50564	6.54943	8.12631	1.81e-05	0.00190148	3.42668
Hpgds	1.50016	6.54202	9.95764	3.38e-06	0.00077624	5.09248
Lox	1.49935	8.64228	4.17761	0.00232098	0.0349432	-1.55436
Anln	1.49684	6.98501	8.04821	1.96e-05	0.00196419	3.34796
Tlr8	1.49223	7.08812	5.8099	0.000244442	0.00860325	0.770523
Slfn9	1.47819	6.46489	10.2673	2.61e-06	0.000714669	5.3434
Ccl7	1.47689	6.81529	10.6281	1.95e-06	0.000637539	5.62584
Ifit1	1.47546	8.53061	6.51682	0.000103357	0.00505402	1.65633
Lgals1	1.47229	10.0452	7.81586	2.48e-05	0.00223359	3.10972
Sectm1b	1.47091	5.81617	11.5141	9.83e-07	0.000494575	6.27704
Cd72	1.47032	8.12223	12.5454	4.69e-07	0.000356809	6.96641
Lipa	1.45584	9.92067	4.39542	0.00168119	0.0285982	-1.22181
Gm10415	1.45145	6.21172	7.67481	2.87e-05	0.00245001	2.96204
Bst1	1.45073	7.25751	8.66363	1.08e-05	0.00139483	3.95014
Slc11a1	1.44897	7.64559	12.52	4.78e-07	0.000356809	6.95026
AF251705	1.44273	6.22846	7.27065	4.42e-05	0.00298969	2.52567
Tmc5	1.43974	6.86951	10.7923	1.71e-06	0.000626897	5.75098
Zbp1	1.43862	7.89721	6.37033	0.000122894	0.00558927	1.47856
Ccnb2	1.43763	7.40528	5.34311	0.000447591	0.012578	0.145872
Ctsb	1.43682	11.8345	7.1289	5.16e-05	0.00327174	2.36783
AI607873	1.43224	7.15052	5.26508	0.000496686	0.013422	0.0382963
Hist1h2ab	1.4321	7.55274	4.97141	0.0007406	0.017071	-0.374741
Ly86	1.42434	9.24668	6.08744	0.000173005	0.00686586	1.12678
Aoah	1.42429	6.33603	8.692	1.05e-05	0.00137232	3.97693
Cd84	1.42095	8.49853	8.92605	8.41e-06	0.00128785	4.19481
Hist2h2bb	1.42078	6.45676	5.66184	0.00029518	0.00969962	0.575892
Lrp2bp	1.41795	6.92379	10.1255	2.93e-06	0.000769462	5.22955
Lgals3	1.41585	7.85657	10.9004	1.57e-06	0.000614406	5.83224
Thbs1	1.41352	10.1075	7.1068	5.28e-05	0.00330885	2.34299
Fcer1g	1.41322	10.5708	5.86979	0.000226676	0.00821533	0.848344
Csf2rb2	1.41281	8.03051	10.538	2.09e-06	0.000644987	5.55632
Hist1h1a	1.4074	4.57509	6.05413	0.000180235	0.00709568	1.08461
Gm8842	1.40728	10.2333	2.81367	0.0200195	0.132388	-3.74648
B4galt6	1.40603	7.1804	9.4294	5.33e-06	0.000932155	4.64513
Fhl5	1.40198	5.64044	6.45989	0.000110515	0.00531962	1.5876
Gm7609	1.4001	5.92837	7.22654	4.63e-05	0.00306916	2.47682
Mt2	1.39824	10.1025	8.85758	8.96e-06	0.00129616	4.13164
Glrx	1.38299	8.643	6.00747	0.000190923	0.00739827	1.02527
Mmp19	1.38259	7.98545	8.89747	8.64e-06	0.00129616	4.1685
Plau	1.38223	7.54304	8.36774	1.43e-05	0.00169326	3.66572
S100a8	1.37903	7.22294	6.28691	0.00013579	0.00586396	1.376
Gm5431	1.37612	6.2316	7.36248	4e-05	0.00290418	2.62657
Slamf9	1.37369	7.51484	8.83183	9.18e-06	0.00129616	4.10777
Lgals3bp	1.3706	8.70796	7.19812	4.78e-05	0.0031322	2.44522
Cd200r1	1.36549	6.29956	9.96665	3.35e-06	0.00077624	5.0999
Cdkn1a	1.36247	10.2079	6.00062	0.00019255	0.00743792	1.01653
Areg	1.35993	7.87224	8.30917	1.51e-05	0.00175649	3.60831
Gadd45g	1.35656	8.30076	10.3363	2.47e-06	0.000706717	5.39825
Acp5	1.35629	7.7397	7.9009	2.28e-05	0.00214892	3.19764
LOC100861753	1.35591	8.7076	9.13799	6.93e-06	0.00113294	4.3874
Cstb	1.35283	8.36634	8.24346	1.61e-05	0.00180284	3.54346
Mmp14	1.35185	9.83002	7.51374	3.4e-05	0.00266223	2.79051
Ctps	1.34638	8.00663	11.03	1.42e-06	0.000595205	5.92845
Cd300lf	1.34569	6.77748	11.2597	1.19e-06	0.000559574	6.09594
Tarm1	1.34383	6.94667	9.54452	4.82e-06	0.000916278	4.74477
Adam8	1.34372	7.95906	10.0483	3.13e-06	0.00077624	5.16682
Tgm1	1.34303	6.84091	9.14075	6.91e-06	0.00113294	4.38988
P4ha3	1.33865	6.25354	10.2677	2.61e-06	0.000714669	5.34378
Tyrobp	1.33785	8.50608	10.6047	1.98e-06	0.000637539	5.60783
Has2	1.33374	6.45729	10.0105	3.23e-06	0.00077624	5.13594
Prc1	1.33317	6.91593	5.65622	0.000297319	0.00972116	0.568439
Ctsl	1.33251	9.65204	9.90916	3.52e-06	0.00077624	5.05246
F7	1.32635	8.88431	10.7215	1.81e-06	0.000627623	5.69733
Gpr65	1.32587	7.45232	7.57061	3.2e-05	0.00258924	2.85143
Rn5s20	1.32584	12.141	3.6885	0.00490417	0.0560331	-2.32284
Il1rn	1.32541	6.53813	11.4774	1.01e-06	0.000498144	6.25119
Cdk1	1.32401	6.50517	6.20694	0.000149546	0.00627863	1.27676
Adamts4	1.32307	5.96555	7.94989	2.17e-05	0.00210718	3.2479
Tnfsf18	1.32293	4.37679	9.13545	6.94e-06	0.00113294	4.38512
Rgs4	1.32021	6.94143	9.66269	4.35e-06	0.000857385	4.84578
Lrg1	1.31861	8.46673	4.42654	0.00160637	0.0277291	-1.17483
Ifi30	1.30755	10.2914	8.09646	1.87e-05	0.00191384	3.39667
Mki67	1.30382	8.19211	7.37539	3.94e-05	0.00288781	2.64067
Cd80	1.30166	7.17904	7.66593	2.9e-05	0.00246428	2.95266
Orm2	1.29959	5.92457	7.88476	2.31e-05	0.00215164	3.18101
Lair1	1.29613	7.42693	8.21874	1.65e-05	0.00181185	3.51894
Col1a1	1.29462	10.2892	9.38379	5.55e-06	0.000957208	4.60532
P2ry6	1.29409	8.81329	6.87164	6.87e-05	0.00388728	2.07481
Birc5	1.29322	5.42826	9.49717	5.02e-06	0.000922691	4.70394
Ctsd	1.28985	11.9271	11.6672	8.78e-07	0.000450762	6.38382
LOC100038947	1.2892	6.90701	5.43949	0.000394058	0.0115903	0.277504
Gusb	1.28623	8.94983	10.3537	2.43e-06	0.000706717	5.41206
Diap3	1.28089	7.08999	11.3419	1.12e-06	0.000540693	6.15496
F13a1	1.27979	7.63112	6.89296	6.71e-05	0.00383457	2.09942
Gatm	1.2754	6.38347	9.0548	7.47e-06	0.00118786	4.31233
Olfr111	1.27155	4.84455	5.46365	0.000381755	0.0113627	0.310276
Mx1	1.26783	5.55505	8.6177	1.12e-05	0.00142811	3.90659
4632434I11Rik	1.26629	5.67135	10.3186	2.5e-06	0.000708765	5.38426
Gm3579	1.26571	9.30707	7.4073	3.81e-05	0.00288781	2.67544
Akr1b8	1.26251	6.18225	5.26088	0.000499486	0.0134681	0.032485
Tpx2	1.25886	6.86868	6.95734	6.24e-05	0.0036778	2.17337
Ccr2	1.25802	7.82963	7.32725	4.15e-05	0.0029337	2.58798
Pdgfc	1.25663	6.91751	9.42914	5.34e-06	0.000932155	4.64491
Myo5a	1.25423	7.62926	8.28475	1.55e-05	0.00176848	3.58426
Selp	1.25101	7.2456	8.48506	1.28e-05	0.00155616	3.7796
Tlr2	1.24752	7.68062	7.10394	5.3e-05	0.00330885	2.33978
Cd63	1.24636	9.22662	9.49855	5.02e-06	0.000922691	4.70513
Itgb2	1.24633	9.91317	10.7706	1.74e-06	0.000626897	5.73456
Cdkn3	1.24395	6.08209	8.81414	9.33e-06	0.00129616	4.09132
Ptprn	1.23512	6.54916	10.7591	1.76e-06	0.000626897	5.72585
Cd14	1.23434	7.99151	8.16997	1.74e-05	0.00185058	3.47038
Cxcl17	1.22994	9.96213	9.89623	3.56e-06	0.00077624	5.04175
Lama1	1.22762	6.3716	9.95936	3.37e-06	0.00077624	5.0939
Fam150a	1.22565	5.38787	6.21645	0.000147833	0.00623861	1.28861
Vcan	1.22552	6.72633	8.08304	1.89e-05	0.00192016	3.38315
Sh3pxd2b	1.22508	7.52428	7.93083	2.21e-05	0.00211342	3.22838
Il33	1.22501	9.31251	3.38735	0.00789175	0.0747185	-2.80829
Plek	1.2242	9.27146	7.94984	2.17e-05	0.00210718	3.24785
Fcgr2b	1.22365	9.0342	8.09637	1.87e-05	0.00191384	3.39658
Csprs	1.22328	6.20637	7.04193	5.68e-05	0.00346257	2.26973
Anxa1	1.22172	10.4012	6.36687	0.000123401	0.00559048	1.47433
Tmem173	1.22072	8.38362	5.84566	0.000233659	0.00839814	0.817053
Col8a1	1.21795	7.12856	10.4911	2.17e-06	0.00066158	5.51986
Il6	1.21682	4.18178	6.9523	6.27e-05	0.00368977	2.16761
Gas2l3	1.20983	6.7372	6.75607	7.83e-05	0.00418811	1.94036
Abcb1b	1.20908	6.25806	8.77475	9.68e-06	0.00131851	4.0546
Bcl2a1b	1.20738	7.28042	7.86852	2.35e-05	0.00216863	3.16426
Lipf	1.20202	5.05775	8.24196	1.62e-05	0.00180284	3.54197
Cyth4	1.20168	9.72371	10.0768	3.06e-06	0.00077624	5.19005
Oas2	1.19936	8.98198	10.0714	3.07e-06	0.00077624	5.18562
Hist1h2af	1.19468	8.96263	6.17597	0.000155274	0.00640994	1.23808
Snord42b	1.18948	9.11604	2.90093	0.0173492	0.121228	-3.60349
Tmem106a	1.18813	8.0679	7.49776	3.46e-05	0.0026906	2.77333
1810033B17Rik	1.18718	8.26309	8.93994	8.3e-06	0.00128785	4.20756
5430435G22Rik	1.1864	7.48379	6.46003	0.000110497	0.00531962	1.58777
Slfn4	1.17824	7.23143	7.73558	2.7e-05	0.00235719	3.02595
Ngfrap1	1.17556	9.08932	5.8899	0.000221029	0.00807	0.874357
Adm	1.17288	6.54479	7.2213	4.66e-05	0.00307846	2.47101
9030625A04Rik	1.17014	7.26574	6.21399	0.000148274	0.00624653	1.28554
Amd1	1.16878	9.12046	7.3552	4.03e-05	0.00290418	2.61861
Clca1	1.1686	4.87077	5.74822	0.000264326	0.00901012	0.689837
Bcl2a1d	1.16679	7.50676	9.76843	3.97e-06	0.000815251	4.93511
Sirpb1b	1.16679	7.75988	7.29211	4.31e-05	0.00295342	2.54933
Lrp2	1.16592	8.31913	3.84879	0.00382439	0.0480912	-2.06795
Shcbp1	1.16469	4.79006	6.70669	8.29e-05	0.0043383	1.88237
Apoc2	1.16241	7.01265	9.52202	4.92e-06	0.000917866	4.72539
Cyp7b1	1.16081	6.78922	5.27244	0.000491815	0.0133342	0.048484
Lpcat2	1.15987	7.08667	6.52643	0.000102199	0.00500735	1.66789
Cd180	1.15971	8.25245	7.33489	4.12e-05	0.0029337	2.59636
Wbp5	1.15686	9.08788	5.21496	0.000531271	0.0138846	-0.0312887
Bhlhe40	1.15297	9.41642	6.62522	9.11e-05	0.00462023	1.78597
Nckap1l	1.14693	8.92396	10.7	1.84e-06	0.000629598	5.68089
Inhba	1.14645	5.71185	7.60541	3.09e-05	0.00252941	2.88852
Ms4a8a	1.14529	7.21299	8.09459	1.87e-05	0.00191384	3.39479
Cotl1	1.14353	9.10412	9.66335	4.35e-06	0.000857385	4.84634
Mt1	1.14347	9.86393	7.73072	2.71e-05	0.00236073	3.02085
C330027C09Rik	1.14278	5.80913	4.62079	0.00121289	0.0232579	-0.884655
Fam20c	1.14199	6.87825	6.9916	6e-05	0.00356018	2.21251
Hist1h2bb	1.1388	7.02899	10.1698	2.83e-06	0.000749656	5.26526
Prr11	1.13879	6.68215	5.91828	0.000213318	0.00787009	0.910964
Il7r	1.13824	8.59656	8.02508	2.01e-05	0.0019942	3.32453
Ube2c	1.13811	6.40449	7.37643	3.94e-05	0.00288781	2.64181
H2-M2	1.13788	6.97172	3.84138	0.00386834	0.0485414	-2.07968
Prdx1	1.13208	10.4059	7.03403	5.73e-05	0.00346737	2.26077
Ear11	1.13171	4.75647	3.70779	0.00475875	0.0547522	-2.29202
Ifi27l2a	1.12963	7.29153	5.51161	0.00035854	0.0109879	0.37509
Nusap1	1.12674	6.39123	5.99458	0.000193995	0.00747034	1.00882
Ccl17	1.12056	7.65212	5.77427	0.000255722	0.00878979	0.72398
Dhrs9	1.12008	6.15806	7.82585	2.46e-05	0.00223359	3.12009
Kng2	1.11769	5.18043	7.58344	3.16e-05	0.00257138	2.86512
Slc37a2	1.11761	7.04472	8.82239	9.26e-06	0.00129616	4.09899
Dab2	1.11286	9.11583	5.23456	0.000517449	0.0137419	-0.00403743
Hexa	1.11195	9.78509	8.42356	1.35e-05	0.00163528	3.72009
Snora73b	1.11104	8.2749	2.73374	0.0228312	0.143597	-3.87723
Isg15	1.10435	7.3543	4.28708	0.00197201	0.0317441	-1.38642
Cxcl16	1.10341	9.51077	6.44418	0.000112586	0.00537727	1.56854
Rgs16	1.10211	6.53975	6.29847	0.000133918	0.00583514	1.39027
Fcrls	1.10134	7.06637	7.7575	2.64e-05	0.00232165	3.0489
Nrcam	1.09895	6.37127	5.29452	0.000477512	0.0131196	0.0789898
Kif20a	1.09856	6.18664	8.6554	1.08e-05	0.00139839	3.94236
Itgax	1.09728	8.65907	7.49062	3.49e-05	0.00270254	2.76564
Col5a2	1.09695	7.70989	10.0122	3.23e-06	0.00077624	5.13732
Cfi	1.09511	5.49468	6.89016	6.73e-05	0.00383778	2.09619
Gla	1.09414	7.44875	8.79258	9.52e-06	0.00131114	4.07124
Mmp3	1.09388	6.76786	4.04983	0.00281312	0.0397987	-1.75236
Pgk1	1.09297	9.24014	9.73578	4.08e-06	0.000824718	4.90763
Pla1a	1.09283	5.78647	8.10186	1.86e-05	0.00191384	3.4021
Rgs1	1.09108	5.97984	6.70622	8.3e-05	0.0043383	1.88181
Ncapg2	1.09093	6.27945	6.37597	0.000122072	0.00558157	1.48545
Pbk	1.08966	5.9993	7.97436	2.11e-05	0.00208219	3.27291
Cyba	1.08944	9.36915	7.46115	3.6e-05	0.00276247	2.73383
Snx7	1.08834	8.29031	4.99107	0.000720784	0.016774	-0.346699
Sh3bp2	1.08517	7.6433	9.05849	7.45e-06	0.00118786	4.31567
Rsad2	1.08427	7.4231	6.48146	0.000107742	0.00522698	1.61368
Eda2r	1.08368	5.75981	7.68688	2.84e-05	0.00244447	2.97477
Rnu1b1	1.08044	9.84856	2.50257	0.0334213	0.179097	-4.25324
Plin2	1.07865	9.61257	6.68177	8.53e-05	0.00441739	1.85298
Zfp385a	1.0778	7.38848	8.69618	1.04e-05	0.00137232	3.98087
Igf1	1.07763	7.8179	7.63787	2.99e-05	0.0025052	2.92298
Klk13	1.0765	7.14855	4.33019	0.00185033	0.0304212	-1.32073
Gm4902	1.07549	9.0756	8.76759	9.75e-06	0.00132012	4.0479
Gm19528	1.07392	8.44355	3.68082	0.00496333	0.056189	-2.33511
Psca	1.07355	5.38953	7.90954	2.26e-05	0.00214656	3.20652
Racgap1	1.06694	7.02408	8.97166	8.06e-06	0.00126575	4.23663
Ly9	1.05783	7.59488	9.49047	5.05e-06	0.000922691	4.69814
Nme2	1.05598	10.1843	7.14189	5.08e-05	0.00324865	2.3824
Cd109	1.0548	5.61689	6.75979	7.8e-05	0.00418811	1.94471
Gabarap	1.05326	9.07707	4.74751	0.00101275	0.0208223	-0.698284
Chi3l3	1.05261	11.7151	4.45201	0.0015478	0.0270535	-1.13648
Gtse1	1.05196	6.64954	8.51949	1.23e-05	0.0015205	3.81274
Myo1f	1.05172	8.6265	9.44095	5.28e-06	0.000932155	4.65518
LOC100041057	1.05171	6.64439	5.19737	0.000544018	0.0140833	-0.0558007
Nop56	1.05165	9.91653	2.9923	0.0149414	0.110414	-3.45369
Cep55	1.0516	5.56637	4.8394	0.000889892	0.0192017	-0.564604
Pld4	1.04922	8.88822	5.4426	0.000392455	0.0115833	0.281717
Ctsz	1.04775	10.3283	7.68582	2.84e-05	0.00244447	2.97365
Kif23	1.04311	6.47979	7.40039	3.84e-05	0.00288781	2.66792
Tnf	1.04127	6.82313	7.68321	2.85e-05	0.00244447	2.9709
A430084P05Rik	1.03857	6.64213	7.17473	4.9e-05	0.00318799	2.41913
Rab3il1	1.03277	6.85638	8.29892	1.53e-05	0.00175649	3.59823
Ccnb1	1.0327	5.69104	4.15978	0.00238377	0.0356264	-1.58186
Casc5	1.03104	6.09512	6.58155	9.58e-05	0.00478441	1.73393
Tbxas1	1.03046	7.23373	7.16446	4.96e-05	0.00320714	2.40767
Gm885	1.02942	6.38964	6.09822	0.000170732	0.00682194	1.14039
Slc15a3	1.02788	7.6846	7.95706	2.15e-05	0.00210718	3.25524
Myc	1.02657	7.8486	8.92567	8.41e-06	0.00128785	4.19446
Fst	1.02521	7.21912	9.52433	4.91e-06	0.000917866	4.72738
Socs3	1.02394	5.81532	5.95178	0.000204587	0.00770956	0.95404
Sepx1	1.02356	9.02417	6.82685	7.23e-05	0.00398453	2.02291
Pilra	1.02261	7.06133	6.82828	7.22e-05	0.00398453	2.02457
Pld3	1.02234	9.53812	6.12844	0.000164534	0.00666931	1.17846
Muc4	1.01987	7.87287	8.8232	9.25e-06	0.00129616	4.09975
Hist1h2be	1.01971	10.0889	6.57458	9.66e-05	0.0048002	1.7256
S100a6	1.01968	9.44991	6.46816	0.000109443	0.00528869	1.5976
P2ry13	1.01793	6.78579	5.51103	0.000358811	0.0109879	0.374309
Scn1b	1.01757	7.97111	8.81085	9.36e-06	0.00129616	4.08826
Cfp	1.01708	8.09547	5.41015	0.000409586	0.0118756	0.237571
Mal	1.01699	8.37208	4.61342	0.00122576	0.0233996	-0.895562
Melk	1.01621	5.8888	7.00254	5.93e-05	0.00353037	2.22498
Gjb4	1.01488	6.83094	6.3686	0.000123148	0.00558927	1.47644
Mrc1	1.01241	9.1289	5.65562	0.000297551	0.00972116	0.567631
Gnpda1	1.01197	6.95748	5.4759	0.000375674	0.0112665	0.326865
Clcn5	1.01053	7.1206	6.89998	6.65e-05	0.00382207	2.10751
Tnfrsf1b	1.0104	8.71378	6.29167	0.000135017	0.00585825	1.38187
Nek6	1.00752	8.09276	7.06909	5.51e-05	0.00339343	2.30047
Cndp2	1.00679	8.38712	7.06028	5.56e-05	0.00340966	2.29051
Galns	1.0047	7.23013	7.87207	2.34e-05	0.00216863	3.16793
Ctsh	1.00355	10.0558	5.07075	0.000646092	0.0156329	-0.233588
Clu	1.00235	9.70169	7.09458	5.35e-05	0.00333239	2.32924
Snora74a	0.999446	7.19995	2.81017	0.0201347	0.132857	-3.7522
Lrrc25	0.997211	6.54867	6.39635	0.000119149	0.00552812	1.51035
Mis18bp1	0.997194	5.57884	4.66691	0.00113553	0.0221052	-0.816555
Mapk13	0.995889	7.81821	8.72931	1.01e-05	0.00135064	4.01203
Ndc80	0.995716	6.38397	6.33182	0.000128673	0.00571379	1.43134
Stil	0.994706	5.69788	5.48479	0.00037133	0.0112564	0.33888
Hbegf	0.993364	8.33308	8.8757	8.81e-06	0.00129616	4.1484
Eef1e1	0.993223	8.50997	4.73771	0.00102688	0.0208979	-0.712609
Car13	0.992051	7.24217	7.24991	4.52e-05	0.00302458	2.50273
Malt1	0.989289	8.68735	7.53753	3.32e-05	0.00263795	2.81604
H2afx	0.988686	9.46531	4.92065	0.000794546	0.0179277	-0.447436
Lilrb3	0.988545	7.13858	7.30983	4.23e-05	0.00293813	2.56885
Kif11	0.988015	6.88343	6.47441	0.00010864	0.00526019	1.60516
Lap3	0.986853	8.62393	5.35501	0.000440574	0.0124233	0.162203
Pole2	0.985672	5.94207	7.02463	5.79e-05	0.00347616	2.2501
Tmem86a	0.98228	8.12807	6.58237	9.57e-05	0.00478441	1.73491
Ppa1	0.982191	7.25733	6.2537	0.000141327	0.00603642	1.3349
Serpina3f	0.982082	7.60651	4.13804	0.0024628	0.0363447	-1.61546
Egr2	0.977727	7.1004	8.89412	8.66e-06	0.00129616	4.16541
Il4ra	0.977718	9.27697	8.16932	1.74e-05	0.00185058	3.46973
Hist1h1c	0.977157	7.21165	5.92992	0.000210239	0.00784585	0.925952
2610524H06Rik	0.975474	5.90847	4.6003	0.00124905	0.0236942	-0.915003
Pf4	0.974907	6.88648	5.65495	0.000297808	0.00972116	0.566742
Rnf149	0.97247	8.13033	6.66913	8.66e-05	0.00447289	1.83804
Mir133a-2	0.972464	4.35684	8.1331	1.8e-05	0.00189674	3.43348
Mx2	0.970855	5.96338	5.98144	0.000197183	0.00750925	0.992026
E2f8	0.969544	6.55948	5.51741	0.000355837	0.0109434	0.382906
Ftl1	0.966743	9.04235	6.38298	0.000121057	0.00554544	1.49403
Itga7	0.966517	7.73361	7.03927	5.69e-05	0.00346426	2.26671
Tfpi2	0.966329	6.08987	5.3184	0.000462547	0.0128282	0.111901
Sgpl1	0.965579	8.39149	5.83653	0.000236363	0.00843004	0.805189
Il1a	0.964457	6.4843	7.34399	4.08e-05	0.00292238	2.60633
Tnfrsf12a	0.964047	7.87718	8.07176	1.91e-05	0.00192614	3.37177
Sirpb1a	0.963957	7.80296	5.92218	0.000212279	0.00787009	0.915997
Lipn	0.961991	4.44816	4.8256	0.000907266	0.0194431	-0.584593
Nlrp1c	0.959347	6.74781	6.11095	0.000168091	0.00678004	1.15644
Fkbp11	0.959273	6.51805	4.27441	0.0020094	0.0320528	-1.40578
Rrm1	0.959121	7.74249	4.99835	0.000713585	0.0166695	-0.336321
F10	0.959084	7.3392	6.78238	7.6e-05	0.00410868	1.97112
Gm7429	0.959027	9.13624	2.32912	0.0444789	0.209675	-4.53165
LOC100862216	0.958449	8.56331	4.52749	0.00138719	0.0251934	-1.02336
Sfrp1	0.958201	7.71086	3.19609	0.0107305	0.0901955	-3.11997
P2ry12	0.955751	6.69397	7.23887	4.57e-05	0.00305285	2.4905
Cd300ld	0.952674	7.34952	4.23294	0.00213704	0.0333397	-1.46928
Slamf7	0.949808	8.74166	5.12447	0.000600465	0.0150238	-0.157866
Magea1	0.94951	4.13495	4.84891	0.000878117	0.0190763	-0.550834
Insl6	0.94885	3.88292	5.98073	0.000197356	0.00750925	0.991123
Serpina3i	0.94807	5.27539	4.5641	0.0013158	0.0243169	-0.968789
Tubb6	0.945314	7.91948	6.09542	0.000171319	0.00682194	1.13686
Sirpa	0.944319	9.36607	7.25137	4.51e-05	0.00302458	2.50434
Cd52	0.944067	9.17696	8.86631	8.89e-06	0.00129616	4.13972
Havcr2	0.944012	7.84553	3.36909	0.00812535	0.0763894	-2.83795
Il2ra	0.943345	7.20268	7.55803	3.25e-05	0.00261523	2.83798
Psap	0.943023	11.5491	7.18425	4.85e-05	0.00316326	2.42976
Irg1	0.942624	5.90189	6.18823	0.000152979	0.0063782	1.2534
Aurkb	0.941972	6.88344	7.61062	3.07e-05	0.00252401	2.89406
Gen1	0.941718	5.71481	7.38107	3.92e-05	0.00288781	2.64687
Junb	0.9407	8.57908	6.31656	0.000131045	0.00576762	1.41256
Fbn1	0.940651	9.21121	4.096	0.00262357	0.0379004	-1.68057
Ctsc	0.940166	10.2912	3.34542	0.00843904	0.0779781	-2.87644
Uck2	0.93942	8.33321	7.76472	2.62e-05	0.00232165	3.05645
Epsti1	0.939197	8.11859	7.47073	3.56e-05	0.00274544	2.74418
Slfn2	0.93764	9.19042	6.34039	0.000127362	0.00569002	1.44186
Serpina1d	0.93689	3.21411	4.03563	0.00287428	0.0403167	-1.77449
Dck	0.936228	7.23684	6.02988	0.000185706	0.00724167	1.05381
B430306N03Rik	0.935733	6.58491	7.0294	5.76e-05	0.00346899	2.25552
Snhg6	0.934102	7.79836	6.07691	0.000175256	0.00694402	1.11346
Chi3l4	0.933072	6.50408	2.69459	0.0243515	0.149438	-3.94118
Erh	0.932595	5.94547	6.42808	0.000114749	0.00543591	1.54899
Atad2	0.929922	7.44799	7.12741	5.16e-05	0.00327174	2.36616
Cd53	0.929816	9.48001	4.11099	0.00256501	0.0373609	-1.65733
Man2b1	0.929115	8.90956	5.45049	0.000388407	0.0115052	0.292429
Plk1	0.926441	7.09993	5.91516	0.000214151	0.00788901	0.906947
Ncf1	0.925214	8.28833	8.73615	1e-05	0.00135064	4.01845
Psmd8	0.922738	9.30848	6.09717	0.000170952	0.00682194	1.13907
Id2	0.920902	9.30969	4.66744	0.00113467	0.0221052	-0.81577
Ppic	0.915585	9.61695	6.65813	8.77e-05	0.00449728	1.82502
Cd48	0.915233	7.6451	8.20345	1.68e-05	0.00183132	3.50375
Rragd	0.914892	7.14611	5.5446	0.000343464	0.0107012	0.419461
Mboat1	0.914602	7.72242	7.62414	3.03e-05	0.0025052	2.90841
Fermt3	0.913153	8.03389	7.94091	2.19e-05	0.00211178	3.23871
Krr1	0.913086	8.52557	6.8063	7.4e-05	0.00405152	1.99901
Aif1	0.912531	6.60488	5.5625	0.000335568	0.0105351	0.443479
Tmc3	0.911584	5.49423	5.41087	0.000409194	0.0118756	0.238559
Arrb2	0.910224	8.44418	7.6331	3e-05	0.0025052	2.91792
Ncapg	0.907975	5.23815	5.58588	0.000325553	0.010274	0.474771
Ppp1r14b	0.907828	7.6014	7.57847	3.18e-05	0.00257637	2.85982
Lass6	0.907048	8.61724	4.00878	0.00299385	0.0412428	-1.81641
Serf2	0.906873	8.05839	5.83827	0.000235845	0.00842378	0.807449
Pgf	0.90673	6.36326	5.54855	0.000341704	0.0106599	0.424767
Mad2l1	0.906612	6.64109	6.8661	6.91e-05	0.00388728	2.0684
Kif15	0.905767	5.13643	6.33389	0.000128355	0.00570996	1.43388
Fscn1	0.905615	7.62431	7.32205	4.18e-05	0.0029337	2.58228
Cenpe	0.903261	6.51219	7.26403	4.45e-05	0.00300299	2.51836
Arhgap11a	0.902472	6.54047	5.3387	0.000450222	0.012597	0.139816
Osmr	0.900844	9.76021	5.10059	0.000620299	0.0152748	-0.191465
Tubb3	0.900688	5.97288	5.48876	0.000369407	0.0112257	0.344245
Col3a1	0.899866	9.46337	6.45715	0.000110874	0.00532647	1.58428
Smc2	0.899104	6.88615	5.27733	0.000488607	0.013286	0.0552488
Atf3	0.898703	8.38754	6.32653	0.000129491	0.00573356	1.42483
Ncf2	0.897247	8.31267	7.64413	2.97e-05	0.00250376	2.9296
Ptger4	0.897011	7.32783	6.80915	7.37e-05	0.00404738	2.00233
Hcls1	0.895793	8.26362	7.53955	3.31e-05	0.00263795	2.81821
Pappa	0.893938	6.38449	7.81212	2.49e-05	0.00223359	3.10583
Hist1h2an	0.893352	9.77926	5.92671	0.000211084	0.00785752	0.921819
Adssl1	0.892765	7.35426	7.03527	5.72e-05	0.00346737	2.26217
Enc1	0.89074	7.92423	5.97433	0.00019893	0.00755412	0.982939
Psat1	0.888466	6.24943	7.93618	2.2e-05	0.00211342	3.23387
Rab32	0.887117	7.21295	5.32779	0.000456797	0.0127206	0.124831
Il23r	0.885864	4.95324	7.41652	3.77e-05	0.00288781	2.68546
Obfc2a	0.885627	7.95718	7.04489	5.66e-05	0.00345978	2.27308
Slc19a2	0.884964	7.01693	7.5187	3.38e-05	0.00266223	2.79584
Spcs3	0.884582	8.30004	5.92925	0.000210416	0.00784585	0.925086
Snora70	0.882735	4.87654	2.58763	0.0290467	0.165722	-4.1154
Tlr7	0.880009	6.57733	3.04926	0.0136165	0.105164	-3.36033
Kynu	0.8789	6.08118	6.57913	9.61e-05	0.00478441	1.73105
Slc16a6	0.877753	6.92422	7.3898	3.88e-05	0.00288781	2.65638
Gpx1	0.877225	10.1395	5.1943	0.00054627	0.0140972	-0.0600716
S100a4	0.876611	7.23005	5.80903	0.00024471	0.00860325	0.769391
Cxcr2	0.876091	7.45011	7.90155	2.27e-05	0.00214892	3.19831
Mir409	0.875649	4.47742	7.64673	2.96e-05	0.00250376	2.93236
S100a9	0.875025	6.88617	5.16511	0.000568253	0.0144929	-0.10086
Depdc1a	0.872491	4.89954	4.25359	0.00207244	0.0325752	-1.43763
Csf1r	0.871753	9.24225	4.17971	0.00231371	0.0349394	-1.55113
Ehd1	0.870953	6.38378	3.42477	0.00743449	0.0724767	-2.74756
Serpinb2	0.870837	4.54618	4.55976	0.00132405	0.0243699	-0.975247
Slc7a5	0.870684	7.79764	4.82741	0.000904976	0.019411	-0.581981
Prg4	0.868711	5.37838	4.89814	0.00081981	0.0182378	-0.4798
Htr2b	0.86807	6.13958	5.03291	0.000680461	0.0162185	-0.287175
Dmbt1	0.86732	3.90588	4.61983	0.00121456	0.0232579	-0.886078
Bbox1	0.866916	6.06129	6.84069	7.11e-05	0.00395788	2.03897
C430002N11Rik	0.865969	4.7724	6.85405	7.01e-05	0.00390895	2.05446
Krt18	0.865745	6.8724	5.02501	0.000687884	0.0163323	-0.298394
Glipr2	0.864055	7.4402	7.75549	2.64e-05	0.00232165	3.0468
Oas3	0.86399	6.96443	6.26479	0.000139451	0.00598742	1.34864
Alg8	0.860849	8.20087	7.50331	3.44e-05	0.00268328	2.7793
Fbln2	0.860697	7.54826	8.22302	1.65e-05	0.00181185	3.52319
Ptgs1	0.85998	8.85586	5.02114	0.000691555	0.0163564	-0.303897
Itgae	0.859592	6.879	6.50613	0.000104662	0.00509782	1.64345
Shisa4	0.859024	6.84317	5.99109	0.000194838	0.0074814	1.00436
Plxnc1	0.858971	8.06786	6.12413	0.000165402	0.0066935	1.17304
Atp1a3	0.858601	6.55158	6.13109	0.000164002	0.00665869	1.1818
Asf1b	0.858395	6.94507	5.10374	0.000617644	0.0152523	-0.18703
9530077C05Rik	0.857767	6.15114	5.80469	0.000246056	0.00861054	0.763733
Pik3r5	0.85652	8.42607	7.28191	4.36e-05	0.00297244	2.5381
Litaf	0.856288	7.83986	7.33336	4.13e-05	0.0029337	2.59469
Tnfrsf9	0.855935	6.82101	7.32152	4.18e-05	0.0029337	2.58169
Col1a2	0.853975	5.77927	3.89595	0.0035568	0.045798	-1.99349
LOC100862198	0.853749	5.67792	5.13505	0.000591893	0.0148849	-0.142999
B4galt5	0.853568	9.35014	7.12477	5.18e-05	0.00327286	2.36319
Sbno2	0.85328	8.22252	6.8228	7.26e-05	0.00399398	2.0182
Mgat4a	0.853147	7.09604	5.83962	0.000235444	0.00842167	0.809203
Cd8a	0.852775	7.34347	6.34426	0.000126776	0.00569002	1.44661
Psrc1	0.850629	6.56093	6.86721	6.9e-05	0.00388728	2.06968
Kif2c	0.848507	6.11939	6.62033	9.16e-05	0.00463557	1.78016
Daglb	0.847517	7.62595	5.64002	0.000303579	0.0098162	0.546926
Procr	0.847044	6.85383	4.78566	0.000959652	0.0201111	-0.642623
Eln	0.84648	9.41262	4.31627	0.00188874	0.0308807	-1.34192
Arl11	0.846421	7.3286	7.14751	5.05e-05	0.00324865	2.3887
Cks2	0.846356	6.47219	3.98439	0.00310697	0.0422113	-1.85455
Grn	0.846188	11.1332	4.46255	0.00152422	0.0267744	-1.12064
Sla	0.846058	8.21094	6.27519	0.000137718	0.0059233	1.3615
Gp2	0.844978	5.83607	5.79148	0.000250203	0.00869147	0.746492
Rtp4	0.844971	8.68034	4.51295	0.00141668	0.0255593	-1.04508
Agr2	0.844911	6.00323	3.82992	0.00393731	0.0489334	-2.09781
Itm2a	0.844171	6.878	4.56274	0.00131836	0.0243379	-0.970798
Abcd2	0.843591	8.00678	4.21018	0.00221077	0.0341809	-1.50423
Fam49b	0.843047	8.79518	5.89686	0.00021911	0.00802372	0.883346
Ostc	0.842678	8.85365	4.18125	0.00230836	0.0349394	-1.54874
Npc2	0.842385	11.4359	6.99069	6.01e-05	0.00356018	2.21147
Wisp1	0.840958	6.36376	7.81336	2.49e-05	0.00223359	3.10713
Mir1907	0.839078	6.23524	4.0339	0.00288184	0.040354	-1.77719
Prelid1	0.838928	10.3474	6.91753	6.52e-05	0.00377755	2.1277
Gba	0.83877	8.72923	6.79964	7.45e-05	0.00407328	1.99126
Ahnak2	0.838302	7.81023	5.40102	0.000414547	0.0119724	0.22513
Tubb5	0.837158	8.17517	5.03736	0.000676321	0.0161587	-0.280866
Nfil3	0.836027	7.58255	4.92839	0.000786059	0.0177892	-0.436333
I830077J02Rik	0.835656	7.24243	5.5858	0.000325584	0.010274	0.474671
Bcl2a1a	0.835584	7.2115	4.46286	0.00152352	0.0267744	-1.12016
Atp8b1	0.832763	8.53809	6.38875	0.00012023	0.00553629	1.50108
Ms4a6b	0.83249	7.88884	6.92661	6.46e-05	0.00375296	2.13814
Trf	0.832438	11.0157	7.20453	4.75e-05	0.00311861	2.45236
Klk1	0.830639	4.65924	2.70921	0.0237723	0.147056	-3.91732
Serpine2	0.829625	8.63334	4.66927	0.00113172	0.0221008	-0.813077
Renbp	0.82838	7.60571	5.95408	0.000204004	0.00769937	0.95698
Dclk1	0.827662	6.90236	5.84284	0.000234491	0.00839976	0.813387
Ctsa	0.827252	9.81396	5.39305	0.000418937	0.0120475	0.214243
Cenpi	0.826963	5.8022	6.65719	8.78e-05	0.00449728	1.82391
Hspa8	0.82611	9.02687	3.26621	0.00958331	0.0844407	-3.00548
Ptplad2	0.823687	7.01194	5.5168	0.00035612	0.0109434	0.382084
Pkm	0.822111	10.5633	7.71586	2.75e-05	0.00238894	3.00526
Tacstd2	0.821185	8.48488	4.8467	0.000880847	0.0191096	-0.554043
Esco2	0.820379	5.14538	3.22858	0.0101823	0.0874973	-3.0669
Acp2	0.82018	8.72066	4.19976	0.00224539	0.03444	-1.52025
Tcf19	0.819714	7.27394	7.08456	5.41e-05	0.00336103	2.31793
Tacc3	0.819709	6.74117	6.757	7.83e-05	0.00418811	1.94144
Il1b	0.819213	8.1587	6.41898	0.000115993	0.00544504	1.53792
Spc25	0.815097	5.4531	5.06337	0.000652648	0.0157537	-0.244027
Mctp1	0.814481	8.81757	7.28107	4.37e-05	0.00297244	2.53716
Dtl	0.812357	5.58579	6.41334	0.00011677	0.00546072	1.53107
Iqgap3	0.81008	6.09345	5.22849	0.000521687	0.0137961	-0.012469
Il1r2	0.809975	6.16278	5.49585	0.000365996	0.0111358	0.353826
Hsd17b7	0.809924	6.86238	4.08733	0.00265814	0.0381536	-1.69404
Hebp1	0.809668	7.31307	5.75694	0.000261413	0.00893553	0.701272
Clic1	0.808766	9.10147	6.61166	9.25e-05	0.00467287	1.76984
Axl	0.808319	9.66178	7.31858	4.19e-05	0.0029337	2.57846
Rhoc	0.807526	9.40391	6.65887	8.76e-05	0.00449728	1.8259
Rnf128	0.807077	6.02706	5.43244	0.000397731	0.0116553	0.26792
Cd200r4	0.806217	5.74837	6.21773	0.000147605	0.00623861	1.29019
F3	0.805174	8.59722	6.86937	6.89e-05	0.00388728	2.07219
Prim2	0.802609	7.24614	5.59201	0.000322979	0.0102443	0.482967
Fxyd5	0.802258	9.21575	7.54631	3.29e-05	0.00263518	2.82545
Emp3	0.801776	10.0609	4.43581	0.00158478	0.0274304	-1.16086
Lilra6	0.799592	5.88067	3.45511	0.00708415	0.0703803	-2.69841
Gm5086	0.799579	5.5148	6.38778	0.000120369	0.00553629	1.49989
Oasl1	0.79911	6.34952	5.93416	0.00020913	0.00783769	0.931402
Plat	0.798782	8.49192	5.11236	0.000610436	0.0151825	-0.174893
Ulbp1	0.798654	6.64768	5.0944	0.000625559	0.0153097	-0.200196
Gm6139	0.797554	5.871	3.75216	0.00444115	0.052745	-2.22127
Actg1	0.797427	9.34134	2.96233	0.015691	0.113736	-3.50283
Ccdc72	0.797296	8.29024	4.00065	0.00303105	0.0415231	-1.82911
Snhg5	0.797189	6.23556	4.98666	0.000725178	0.0168165	-0.352983
Lpxn	0.796946	7.22807	7.62453	3.03e-05	0.0025052	2.90883
Snora52	0.796925	9.43851	2.67839	0.0250103	0.151877	-3.96763
Clip4	0.796634	9.18468	6.36468	0.000123723	0.00559479	1.47165
Col12a1	0.794464	7.65603	4.13133	0.00248775	0.0366033	-1.62584
Dbc1	0.794061	6.59897	6.72556	8.11e-05	0.00428996	1.90457
Vav1	0.793992	7.93703	5.61752	0.000312511	0.0100415	0.516989
Mcm3	0.793905	6.99768	5.73065	0.00027031	0.00911365	0.666738
Cd33	0.793577	8.56385	3.96932	0.00317918	0.042885	-1.87817
Tcirg1	0.79226	8.25465	7.0292	5.76e-05	0.00346899	2.25529
Capg	0.792148	7.04605	6.28767	0.000135667	0.00586396	1.37693
4930562C15Rik	0.79213	7.75851	5.4513	0.00038799	0.0115052	0.293537
Serpind1	0.79143	6.68016	5.09753	0.000622892	0.0152748	-0.195778
Irgm1	0.790139	7.36279	6.03804	0.000183846	0.00718049	1.06418
Rpl32	0.789117	10.5422	5.91911	0.000213095	0.00787009	0.912045
Snx5	0.788774	8.03903	6.18134	0.000154263	0.00639069	1.2448
Scamp5	0.788693	7.41245	4.38945	0.00169595	0.0287995	-1.23084
Slc39a14	0.787583	7.83204	6.85366	7.01e-05	0.00390895	2.054
Churc1	0.787559	6.9926	5.80337	0.000246467	0.00861054	0.762011
Mfsd2a	0.787331	7.64263	4.33707	0.00183167	0.0302071	-1.31027
Arpc1b	0.787315	10.2782	4.14506	0.00243696	0.0361366	-1.6046
Gm410	0.785688	5.64612	6.13791	0.000162643	0.00662534	1.19036
Zranb3	0.785489	6.48311	6.73064	8.07e-05	0.00428403	1.91053
Cdc25c	0.784314	4.56066	4.90358	0.000813625	0.0181705	-0.47197
Ttc39c	0.781418	7.09826	6.91662	6.53e-05	0.00377755	2.12666
BC013712	0.779629	8.11625	6.4232	0.000115414	0.00544504	1.54306
Scarna17	0.779028	10.6002	3.66127	0.00511746	0.0572751	-2.3664
Fdps	0.778495	7.70429	5.30127	0.000473229	0.013031	0.0883034
Hes6	0.778019	7.14305	6.5478	9.97e-05	0.00491297	1.69355
Sema6b	0.778017	7.28464	5.3306	0.000455095	0.0126876	0.128689
Tfdp1	0.777842	8.21477	6.62496	9.11e-05	0.00462023	1.78567
Cacnb3	0.776926	7.43669	5.16208	0.000570594	0.0144972	-0.10511
Slc5a1	0.776356	5.59891	4.74511	0.00101618	0.0208223	-0.70179
Gdf3	0.77595	6.261	4.69988	0.00108348	0.0216388	-0.768059
Shc4	0.775096	5.93216	5.04404	0.00067015	0.0160786	-0.271389
Steap2	0.773739	7.19764	4.2821	0.00198663	0.0318753	-1.39403
Bst2	0.772993	9.71179	6.07168	0.000176387	0.00697762	1.10684
Gm13251	0.772922	8.2639	6.1527	0.000159735	0.00655019	1.20893
Gja1	0.771934	8.15895	4.77533	0.000973735	0.0203198	-0.657682
Apoe	0.770536	7.98683	5.20585	0.000537828	0.0139966	-0.0439698
Ell2	0.770516	9.80075	4.48606	0.00147301	0.0261733	-1.08535
Gm15448	0.770407	4.87673	2.47195	0.0351525	0.183854	-4.30267
Serpinb5	0.769831	4.04804	4.3368	0.0018324	0.0302071	-1.31068
Cpxm1	0.767962	7.12118	5.19546	0.000545421	0.01409	-0.0584625
Vmn2r101	0.767347	3.05484	4.46436	0.0015202	0.0267609	-1.11791
Fga	0.765763	4.75416	5.77458	0.000255623	0.00878979	0.724382
Fetub	0.764853	7.13645	5.76139	0.000259937	0.00890981	0.707113
Folr2	0.764435	7.25587	4.53811	0.00136606	0.0249197	-1.00751
Ubash3b	0.763799	6.86609	6.44007	0.000113134	0.00538259	1.56356
Gm4951	0.76239	8.45433	3.00505	0.0146337	0.109128	-3.43278
Steap4	0.761264	7.19122	3.28349	0.00932062	0.0828967	-2.9773
St3gal4	0.76062	8.00597	6.14096	0.000162037	0.00661159	1.1942
8430408G22Rik	0.760409	8.91093	6.34817	0.000126184	0.00567485	1.45141
Mrpl54	0.760172	7.75855	5.78063	0.000253668	0.00874357	0.732301
Klhdc8a	0.759855	6.98464	5.17426	0.000561264	0.0143886	-0.088065
Usp18	0.755656	8.27791	5.02626	0.00068671	0.0163201	-0.296627
Phlda3	0.755329	8.14322	6.30075	0.000133553	0.00583514	1.39307
Akr1c13	0.754955	4.94216	5.8246	0.000239945	0.00853205	0.789673
Ggh	0.754726	6.67926	3.46006	0.00702865	0.0701016	-2.6904
Ldha	0.753406	7.23807	5.28015	0.00048677	0.0132851	0.0591427
Ccne2	0.752911	5.62296	5.61102	0.000315144	0.0100757	0.508326
Kif1a	0.752707	6.9142	5.10979	0.00061258	0.0151882	-0.178519
Nrg1	0.752104	7.8198	5.11096	0.000611603	0.0151825	-0.176867
Hist1h2bh	0.750941	3.96842	3.00117	0.0147268	0.109451	-3.43916
Aspm	0.750418	5.62969	6.2354	0.000144484	0.00612877	1.31218
Ddhd1	0.748821	9.14529	6.18698	0.000153211	0.0063782	1.25184
Ncf4	0.748607	7.76087	6.1884	0.000152947	0.0063782	1.25362
Was	0.747898	7.49814	6.35882	0.000124592	0.00562374	1.46446
Sdcbp	0.746897	8.76201	5.23787	0.000515151	0.0137384	0.000562688
1500012F01Rik	0.746796	7.24683	3.31628	0.0088425	0.0801251	-2.92387
Ckmt1	0.74604	7.10472	5.79277	0.000249797	0.00869147	0.748165
A930038C07Rik	0.745409	9.99696	2.94989	0.0160134	0.115125	-3.52323
Mastl	0.745185	4.78099	4.35009	0.0017969	0.0298885	-1.2905
Ccl8	0.744974	7.05481	2.60492	0.0282301	0.163082	-4.08729
Pik3cg	0.744326	7.6333	7.01997	5.82e-05	0.00347929	2.2448
Sncg	0.744168	6.90515	5.6589	0.000296298	0.00972116	0.57199
Nlrp3	0.742889	5.90802	5.38401	0.000423973	0.0120956	0.201896
Fos	0.742588	7.37455	4.96081	0.000751535	0.0172407	-0.389896
Chodl	0.74204	5.07128	5.87113	0.000226293	0.00821533	0.850085
Sfpi1	0.741659	7.96044	4.93209	0.000782032	0.0177306	-0.431024
Galc	0.741098	7.1766	4.44198	0.00157058	0.027316	-1.15157
Irak4	0.740407	8.28157	6.14174	0.000161883	0.00661159	1.19518
Kif20b	0.738943	6.19346	5.44337	0.000392055	0.0115833	0.28277
Aebp1	0.738773	8.6779	4.68429	0.00110777	0.0218909	-0.790972
Evi2a	0.738378	7.57635	5.68253	0.000287451	0.00954749	0.60328
Coro2a	0.738192	8.3827	5.92557	0.000211383	0.00785752	0.920357
Ckap2l	0.737419	5.55055	6.00584	0.00019131	0.00740162	1.02318
Plekho2	0.736485	8.48357	6.02632	0.000186526	0.00726212	1.04928
Psg22	0.736319	3.77992	3.2795	0.00938061	0.0832351	-2.9838
Plk4	0.736211	6.06099	4.66111	0.00114495	0.0222359	-0.825093
Gclc	0.735888	10.0939	6.39505	0.000119333	0.00552812	1.50877
Cenpn	0.735712	6.2183	5.03332	0.000680079	0.0162185	-0.286595
4930547N16Rik	0.734631	5.97001	4.03127	0.00289336	0.0404668	-1.7813
Arpc4	0.733465	9.243	4.27835	0.0019977	0.0319075	-1.39976
Sat1	0.732725	9.37681	6.73672	8.01e-05	0.00426344	1.91767
Gm13139	0.732249	6.41595	5.11495	0.000608291	0.0151581	-0.171254
Kdelr3	0.732153	7.13688	5.43127	0.000398343	0.0116593	0.26633
Clec4a1	0.732143	7.33741	2.74985	0.0222338	0.141468	-3.8509
Myd88	0.731744	9.09418	4.91534	0.000800439	0.0180285	-0.455077
Hk3	0.731713	6.331	6.3875	0.000120408	0.00553629	1.49955
LOC100862607	0.731679	5.52932	2.73489	0.0227883	0.143489	-3.87537
Apol9b	0.730676	6.21651	3.42304	0.00745499	0.0724767	-2.75037
Lcp2	0.730643	9.28721	6.42685	0.000114916	0.00543591	1.5475
Atox1	0.729594	8.10094	5.58833	0.00032452	0.0102667	0.478052
Tm4sf5	0.727652	6.50736	4.58596	0.00127505	0.0239092	-0.936285
Hprt	0.727492	8.54503	3.67934	0.00497484	0.0562408	-2.33748
Aurka	0.727063	6.51444	5.89036	0.000220902	0.00807	0.87495
Cenpf	0.726649	6.29058	5.1174	0.000606267	0.0151229	-0.167808
Lgals9	0.726585	10.7871	2.68572	0.0247099	0.150998	-3.95566
Slc16a1	0.726517	7.87938	3.4101	0.00761033	0.073151	-2.77135
Lamc2	0.726163	8.98233	5.27288	0.000491528	0.0133342	0.0490866
Mlkl	0.725712	7.64297	4.74084	0.00102234	0.0208564	-0.708029
Naglu	0.725118	7.61078	6.6435	8.92e-05	0.00455012	1.80769
Clec4a3	0.724998	7.82796	3.5387	0.00620524	0.0646631	-2.56335
Bcl3	0.724647	8.27696	5.09886	0.000621763	0.0152748	-0.193902
Fam96a	0.724553	8.14027	3.97665	0.00314382	0.0425399	-1.86667
Cxcl5	0.723647	5.78154	5.12955	0.000596329	0.0149659	-0.15072
Hist1h2bl	0.723481	10.727	5.20167	0.000540869	0.0140394	-0.0497988
Csf2rb	0.723054	7.33898	3.30307	0.00903192	0.0811194	-2.94538
Mif	0.722405	8.71206	4.39069	0.00169288	0.0287731	-1.22897
Tmem202	0.722352	6.08743	3.74379	0.00449934	0.0531061	-2.23461
Clec10a	0.721775	4.94156	3.43818	0.00727744	0.0713983	-2.72583
Slc39a1	0.720931	8.71688	6.22853	0.000145689	0.00616924	1.30364
Dpp7	0.720519	6.33688	5.28019	0.000486747	0.0132851	0.0591913
Il1r1	0.720454	8.68215	5.73473	0.000268907	0.00910331	0.672107
Rps27l	0.720444	7.6553	5.2415	0.000512646	0.0137017	0.00560286
Esd	0.720159	6.44958	3.40051	0.0077277	0.073836	-2.78693
Sdf2l1	0.719858	7.81207	4.86277	0.000861268	0.0188675	-0.530804
Itga5	0.719846	8.28201	5.69538	0.000282761	0.00941709	0.62026
Ubtd1	0.71854	7.63585	5.52924	0.000350395	0.0108367	0.398824
Olfr766	0.717364	3.47328	3.35934	0.0082531	0.0770154	-2.85381
Hmmr	0.717216	5.39425	5.82699	0.000239223	0.00851972	0.792784
Tm6sf1	0.716919	9.37527	4.74027	0.00102317	0.0208564	-0.708869
Gpr137b	0.716713	7.97983	3.76757	0.00433617	0.0521038	-2.19676
Myof	0.716058	9.93815	6.1812	0.000154289	0.00639069	1.24463
Tagln	0.715719	8.63547	4.2087	0.00221564	0.0342064	-1.5065
Clec4a2	0.714826	5.30558	3.81149	0.00405103	0.0498939	-2.12702
Lgi2	0.714784	6.53926	5.0809	0.000637188	0.0154714	-0.21924
Casp3	0.714611	6.36943	6.29581	0.000134347	0.00583947	1.38698
Snord52	0.71459	5.90902	2.53921	0.0314615	0.172958	-4.19395
Nus1	0.713594	8.69237	6.2979	0.000134011	0.00583514	1.38956
Rpl3	0.713502	8.50497	5.13718	0.000590185	0.0148571	-0.140011
Rpl29	0.712188	8.61765	5.41226	0.000408445	0.0118704	0.240453
Cd276	0.709367	7.47949	5.46925	0.000378962	0.0113069	0.317863
Aprt	0.708877	8.14719	5.50477	0.000361757	0.011034	0.365863
Timm23	0.708517	9.32753	5.1108	0.000611736	0.0151825	-0.177093
Ints2	0.708209	6.67118	3.73854	0.00453619	0.0532593	-2.24297
Scarna10	0.707333	10.5693	3.3635	0.00819825	0.0766778	-2.84703
Casp1	0.707068	6.98008	4.18201	0.00230575	0.0349394	-1.54758
Gm19765	0.706742	6.37116	4.61766	0.00121834	0.023312	-0.889282
Fgr	0.705788	7.38963	6.38366	0.000120959	0.00554544	1.49486
Ptpla	0.705632	7.01767	4.47971	0.00148665	0.0263775	-1.09486
Gnptab	0.705585	8.47132	6.41676	0.000116298	0.00544899	1.53523
Kntc1	0.705495	5.45307	5.81704	0.000242245	0.0085532	0.779833
Ext1	0.705433	8.69336	4.67365	0.00112467	0.0220681	-0.806626
Lass3	0.704158	5.78752	4.67093	0.00112904	0.0220906	-0.810635
Il21r	0.70379	7.01202	4.50718	0.00142856	0.025729	-1.05371
Atp10b	0.703397	5.93363	6.45079	0.00011171	0.00535621	1.57656
Gna15	0.703114	7.14288	3.912	0.00347031	0.0451008	-1.9682
F630043A04Rik	0.701362	4.35151	3.83378	0.00391394	0.0487906	-2.0917
Piwil4	0.701259	5.87779	4.01002	0.00298821	0.0412112	-1.81447
P2ry14	0.700987	6.99635	3.8889	0.0035955	0.0461325	-2.0046
Krt17	0.699872	5.29515	2.57171	0.0298193	0.168207	-4.14124
Hist1h2bk	0.699081	5.27426	4.20528	0.00222698	0.0342304	-1.51176
Ccdc122	0.697993	5.93627	3.09174	0.0127073	0.100634	-3.29072
Msln	0.69799	7.39614	2.76495	0.0216887	0.139197	-3.82622
Atp8b4	0.697641	6.69629	5.87219	0.000225993	0.00821533	0.851456
Gm4871	0.69672	4.93337	3.59922	0.00564069	0.0609529	-2.46594
Sesn2	0.696526	7.47334	4.4393	0.00157674	0.0274014	-1.15561
Sccpdh	0.696146	7.60373	5.35807	0.000438793	0.012408	0.16639
Hist1h2bn	0.695909	5.79523	4.23199	0.00214007	0.03336	-1.47074
Rps18	0.695442	6.95561	4.37359	0.00173588	0.0291421	-1.25485
Gm5938	0.695165	3.09464	5.82241	0.000240608	0.00853205	0.786829
Gnpnat1	0.694916	7.21787	3.76972	0.00432177	0.0520068	-2.19335
Oasl2	0.69464	9.10573	3.6526	0.00518737	0.0577429	-2.38028
Cox5a	0.694362	8.7443	4.72498	0.00104556	0.0211801	-0.731239
Emilin2	0.694241	7.66654	6.33991	0.000127436	0.00569002	1.44127
Sulf2	0.693124	8.56736	5.39076	0.000420206	0.0120558	0.211119
Rcan1	0.691976	8.99871	5.10015	0.00062067	0.0152748	-0.192084
Sh2b2	0.691707	7.30696	5.67075	0.000291827	0.00965379	0.587686
Rgs10	0.690976	7.03676	4.5265	0.00138918	0.0252108	-1.02484
Krt8	0.690975	8.88638	6.20074	0.000150673	0.00631522	1.26903
3110003A17Rik	0.690531	7.48038	4.30085	0.00193224	0.0313084	-1.3654
Mir344e	0.690477	3.48175	3.24141	0.00997373	0.0863981	-3.04594
Zmat3	0.689357	8.0418	4.95079	0.000762027	0.0174375	-0.404231
Kif22	0.689337	6.122	6.28647	0.000135862	0.00586396	1.37545
Awat1	0.689262	4.93686	4.77228	0.000977926	0.0203534	-0.662122
Twf2	0.688407	9.09482	5.68857	0.000285237	0.00948674	0.61126
Cd300lb	0.688238	6.39918	5.80236	0.000246783	0.00861054	0.760688
Parm1	0.687981	8.09007	5.21984	0.000527791	0.013882	-0.0244955
Gpr35	0.687676	6.72106	6.42714	0.000114877	0.00543591	1.54785
Cysltr1	0.687222	6.49867	3.44637	0.00718331	0.0708131	-2.71257
Prdx3	0.68686	8.34404	5.08191	0.000636309	0.0154653	-0.217812
Hist2h2aa1	0.686581	11.1662	5.02416	0.000688691	0.0163357	-0.299606
Tmem48	0.686223	6.79181	4.42011	0.00162155	0.0279461	-1.18453
Nup205	0.685885	7.49817	4.72706	0.00104248	0.0211457	-0.728197
Arhgap19	0.685772	5.64508	5.5835	0.000326555	0.0102783	0.471597
Kif4	0.685576	5.04793	4.84024	0.00088885	0.0192017	-0.563394
Basp1	0.685566	8.17494	6.0953	0.000171344	0.00682194	1.13671
Gm5566	0.68541	7.63557	4.23823	0.0021203	0.0331566	-1.46117
Olfr912	0.68413	4.78194	3.58132	0.0058018	0.0620452	-2.49471
Ammecr1	0.683767	6.78977	4.98907	0.000722771	0.0168044	-0.349546
Prnp	0.683602	7.92237	3.23982	0.00999941	0.0865293	-3.04854
Ran	0.683139	7.10661	5.32575	0.000458041	0.0127409	0.122019
Atp6v1c1	0.682975	8.34629	5.60177	0.000318932	0.010129	0.495989
Trem1	0.682918	6.5238	4.63981	0.00118032	0.022797	-0.856528
Arhgdib	0.682599	7.73334	5.53493	0.000347809	0.0107821	0.406475
Casp4	0.682422	8.06283	4.4036	0.00166117	0.0284499	-1.20945
Abca1	0.682408	8.98805	6.24873	0.000142178	0.00605178	1.32872
Npl	0.681446	6.55334	6.40721	0.000117623	0.00548069	1.52359
C5ar1	0.681197	6.24404	4.34818	0.00180195	0.029905	-1.29339
Gm8203	0.680744	5.67595	3.92787	0.00338698	0.0444237	-1.94324
Morf4l2	0.680127	9.75151	5.92002	0.000212854	0.00787009	0.91321
1100001G20Rik	0.679919	6.40339	5.73977	0.000267184	0.00906836	0.67874
Atp5k	0.679698	9.03579	4.64778	0.00116695	0.022592	-0.84476
Fnip2	0.679525	7.93204	5.91383	0.000214507	0.00789032	0.905236
Arg2	0.679491	7.07107	5.04347	0.000670676	0.0160786	-0.272199
Uqcrq	0.679317	7.19017	5.02935	0.000683796	0.0162666	-0.292231
Gm14743	0.678514	3.00398	3.23841	0.0100221	0.0866341	-3.05084
Slfn1	0.678391	7.87607	4.68423	0.00110785	0.0218909	-0.791052
Rhou	0.677751	7.49093	3.34234	0.00848065	0.0781037	-2.88144
Arl4c	0.677019	8.20846	5.85898	0.000229777	0.00829114	0.834333
Ppp2ca	0.676145	6.39173	4.65264	0.00115889	0.0224712	-0.837596
Slamf8	0.676104	6.70422	5.16601	0.000567564	0.0144929	-0.0996051
Rasd1	0.676089	6.15267	3.75297	0.00443557	0.052745	-2.21999
Rpl10a	0.675881	8.37577	4.74825	0.00101168	0.0208223	-0.697195
Plbd1	0.675707	9.58044	3.11584	0.0122198	0.0983849	-3.25126
2900053A13Rik	0.67569	6.96734	3.79296	0.00416883	0.0507613	-2.15641
Rilpl2	0.675581	6.83791	4.23991	0.00211499	0.0330946	-1.45859
Ces1c	0.674079	3.71446	3.31134	0.00891288	0.0803645	-2.93191
Gm8995	0.674053	8.27126	5.03702	0.000676641	0.0161587	-0.281354
Gars	0.673804	9.12563	3.954	0.00325437	0.0434709	-1.90219
Hmgb2	0.673674	7.92783	5.23107	0.000519879	0.0137916	-0.0088814
Gm10914	0.673673	7.1206	4.26143	0.00204846	0.0324037	-1.42564
Tpi1	0.67363	9.08879	4.82104	0.000913096	0.019551	-0.591215
Gm2a	0.673499	10.0887	4.19181	0.00227223	0.0346958	-1.53249
Gyg	0.673075	10.0542	2.60889	0.0280457	0.162365	-4.08083
Il1rl2	0.672724	7.55251	4.69304	0.00109405	0.0217619	-0.7781
Gm19420	0.672703	6.08836	4.59745	0.00125417	0.0237127	-0.919236
Gm14005	0.672431	6.65038	4.69844	0.0010857	0.0216656	-0.770176
Atp6v1d	0.671119	8.23256	5.08526	0.000633407	0.01541	-0.213086
Slc6a14	0.670451	9.21316	2.64375	0.0264793	0.157197	-4.02409
Lst1	0.670201	6.62145	4.05957	0.00277195	0.0393971	-1.73719
Tmem14c	0.670064	8.8254	5.47368	0.000376767	0.0112665	0.323864
Avpi1	0.669924	7.73652	5.47291	0.000377148	0.0112665	0.322819
AV051173	0.669814	4.81802	2.70788	0.0238245	0.147267	-3.91949
Mitf	0.669216	7.59018	5.64536	0.0003015	0.0097898	0.554023
Ecm1	0.66903	9.37895	4.50161	0.00144015	0.0258691	-1.06205
E2f7	0.669011	6.18334	5.22683	0.000522848	0.0137961	-0.0147687
Chek2	0.668924	6.35184	4.41616	0.00163093	0.0280687	-1.19049
Lif	0.668838	6.57722	4.5586	0.00132626	0.0243923	-0.976966
Pign	0.668284	8.12167	4.83953	0.000889731	0.0192017	-0.564417
Dlgap5	0.667996	6.43864	5.65547	0.000297608	0.00972116	0.567435
Sectm1a	0.667507	5.51593	4.63066	0.00119587	0.02298	-0.870056
Mcm5	0.667404	6.98379	5.38847	0.000421478	0.0120783	0.207996
Atp6v1a	0.667348	8.97764	4.59986	0.00124985	0.0236942	-0.915666
AU022793	0.666776	5.97631	5.10621	0.000615572	0.0152317	-0.183556
Tnfaip2	0.666075	7.99875	5.71302	0.000276457	0.00926976	0.643532
Hmga2-ps1	0.665266	6.33961	3.56764	0.0059282	0.062866	-2.51672
Igkv4-91	0.665196	7.64015	2.83874	0.019212	0.129328	-3.70542
Arl8b	0.663394	5.02855	3.65129	0.00519801	0.057783	-2.38238
Ttc9	0.661023	7.17246	5.5411	0.000345029	0.0107364	0.414764
Sepw1	0.660985	9.90736	4.53202	0.00137813	0.0251027	-1.01659
Tnfsf8	0.660912	5.3926	5.21307	0.000532625	0.0138909	-0.0339207
Txndc17	0.660095	9.48735	4.1809	0.00230958	0.0349394	-1.54929
Cxcl1	0.659436	6.07248	5.07043	0.000646375	0.0156329	-0.23404
Ppp2r2c	0.659139	5.62263	5.23533	0.000516911	0.0137419	-0.00296181
Gm19670	0.658755	5.87197	4.28134	0.00198885	0.0318809	-1.39518
Vwf	0.658698	9.61086	5.40397	0.000412937	0.0119447	0.229149
Gsr	0.658552	8.80678	5.26096	0.000499435	0.0134681	0.032591
LOC100862223	0.65842	6.75585	3.92483	0.00340282	0.044584	-1.94803
Lmnb1	0.657518	7.57459	4.88851	0.000830881	0.0184644	-0.493669
Ccnd1	0.657183	9.89198	5.36984	0.000431995	0.0122656	0.182524
S100b	0.656784	5.58776	4.1257	0.00250889	0.0368264	-1.63455
Psmd10	0.65663	7.29904	4.59381	0.00126075	0.0237728	-0.924636
1700019M22Rik	0.656377	3.24514	3.07549	0.0130474	0.102359	-3.31734
Rpf2	0.655832	6.65458	3.80859	0.00406923	0.050093	-2.13162
Timm8a1	0.655667	6.63972	3.69644	0.00484375	0.0554712	-2.31015
1810046J19Rik	0.655293	8.04926	4.96875	0.000743327	0.0170889	-0.378541
Srxn1	0.655241	7.81262	4.71255	0.00106416	0.0213394	-0.749465
Atg5	0.655138	7.6767	4.77176	0.000978649	0.0203534	-0.662885
Mir1905	0.654626	6.43274	2.45426	0.036193	0.187154	-4.33118
Tbc1d9	0.654143	7.96525	5.8063	0.000245555	0.00861054	0.765835
Cln5	0.654109	8.4162	3.32234	0.00875695	0.0795778	-2.914
Htr2a	0.653811	6.33444	5.30147	0.000473101	0.013031	0.0885816
Orai2	0.653698	6.47886	4.90694	0.000809832	0.018111	-0.46714
Chac2	0.653551	6.00578	4.9326	0.000781483	0.0177306	-0.430298
Pi15	0.652096	6.66274	3.46202	0.00700679	0.0700253	-2.68722
Sfmbt1	0.651856	7.89266	4.75517	0.00100183	0.0206784	-0.687082
Rpph1	0.651814	12.5708	2.48855	0.0342031	0.180888	-4.27588
Aim2	0.651238	6.36703	3.30456	0.00901041	0.0809852	-2.94296
Mapkapk3	0.651196	8.39307	5.91855	0.000213244	0.00787009	0.91132
Unc93b1	0.651082	9.45307	4.83629	0.000893778	0.0192545	-0.569109
Gm20024	0.6503	7.367	3.80754	0.00407583	0.0501492	-2.13328
LOC100862482	0.650135	6.48703	3.94633	0.00329271	0.0437932	-1.91423
Snord67	0.649792	7.50704	2.65327	0.0260671	0.15552	-4.00858
E2f3	0.649574	6.10397	5.2768	0.000488958	0.013286	0.0545053
Pcbd1	0.649473	7.02678	3.67728	0.00499084	0.0563183	-2.34077
Mefv	0.649101	5.42081	3.47802	0.00683102	0.0687987	-2.66134
Pcna	0.648393	8.70462	4.35186	0.00179222	0.0298538	-1.28781
Mgmt	0.648027	6.61346	5.2436	0.000511204	0.0136793	0.00851476
Bub1	0.647854	5.79353	3.09327	0.0126757	0.100458	-3.28821
Ndufa4	0.647827	10.0062	4.21797	0.00218522	0.0339992	-1.49226
Pisd-ps3	0.647637	7.60818	3.79763	0.00413879	0.0504953	-2.149
Gsto1	0.646961	9.86883	4.47559	0.00149558	0.026517	-1.10105
Akr1a1	0.646863	10.1773	5.90081	0.000218029	0.00799601	0.888446
Mtch2	0.646701	9.26289	3.93725	0.00333873	0.0440923	-1.92849
Fam101b	0.646666	7.42705	4.86824	0.000854708	0.0188012	-0.522899
Trim30d	0.646647	6.67705	2.61862	0.0275995	0.160901	-4.06501
Snx1	0.646304	8.77698	4.81299	0.000923467	0.0196699	-0.602891
Tlr9	0.646269	7.50863	5.22719	0.000522599	0.0137961	-0.0142754
Gm19763	0.644824	7.03893	3.55069	0.00608885	0.0640029	-2.54402
Picalm	0.644364	5.99209	4.21152	0.00220633	0.0341652	-1.50216
Mthfd1l	0.643669	6.76337	4.42539	0.00160908	0.0277507	-1.17657
Darc	0.64353	5.49284	5.19626	0.000544829	0.0140895	-0.0573398
Acsl4	0.64329	9.50429	3.18853	0.0108624	0.0910864	-3.13232
S100a10	0.643044	9.63787	5.60233	0.0003187	0.010129	0.496741
Ccdc109b	0.642644	7.19568	4.78409	0.000961784	0.020137	-0.644917
Atp6v0d1	0.642182	9.51706	4.74193	0.00102076	0.0208564	-0.706435
Ccrn4l	0.641962	6.51193	5.08662	0.000632236	0.01541	-0.211173
Pde1b	0.641818	6.95767	3.62472	0.00541915	0.059543	-2.42498
Eif5a2	0.641625	7.28907	5.47931	0.000373999	0.0112665	0.33148
Nlrp1b	0.641574	5.81109	3.61136	0.00553402	0.0602325	-2.44643
Slc2a12	0.641411	6.64491	4.92016	0.000795089	0.0179277	-0.448143
Mapk6	0.641162	8.97048	5.60812	0.000316326	0.0100866	0.504461
Prnd	0.639621	5.70737	3.23994	0.00999747	0.0865293	-3.04835
Cops6	0.639533	8.38687	4.68987	0.001099	0.0218074	-0.782762
Ogfrl1	0.639218	7.28097	4.25755	0.00206027	0.0325066	-1.43156
Batf3	0.638781	5.65231	5.01163	0.000700653	0.0164767	-0.317411
Cbfb	0.638254	8.02807	4.70239	0.00107962	0.0215967	-0.764372
Fen1	0.638044	5.47149	4.43888	0.00157771	0.0274014	-1.15624
Selplg	0.637963	9.79021	5.22365	0.000525095	0.0138258	-0.0192013
Nars	0.63788	9.11166	5.43469	0.000396555	0.0116346	0.270978
Hvcn1	0.637441	7.80413	5.00748	0.000704673	0.0164935	-0.323326
Mreg	0.63721	6.59606	4.85937	0.000865376	0.0189028	-0.535724
Mcm6	0.637143	7.43919	4.76051	0.000994313	0.0205578	-0.679299
Exosc8	0.636378	7.55419	4.30454	0.00192175	0.0311971	-1.35979
Ifngr2	0.63604	9.59027	4.66992	0.00113066	0.0220977	-0.812114
Sgol1	0.633748	4.91522	3.54931	0.0061022	0.0640497	-2.54626
Dse	0.633719	7.89954	3.72136	0.00465914	0.0540097	-2.27036
Gm7732	0.633449	3.98186	3.19969	0.0106682	0.0897947	-3.11408
Slc36a1	0.632999	8.27348	5.47661	0.000375324	0.0112665	0.327828
Rab8b	0.63296	8.41876	3.7787	0.00426194	0.0514628	-2.17906
Csf2ra	0.632841	9.34689	4.77963	0.000967851	0.0202142	-0.651417
Nme1	0.63157	7.37089	5.27766	0.000488397	0.013286	0.0556936
Pgam1	0.631471	8.03681	4.54068	0.00136099	0.0248641	-1.00367
Plekhb2	0.631262	8.69224	4.34476	0.00181104	0.0299431	-1.29858
Hist1h2ao	0.630833	9.50651	4.75058	0.00100836	0.0207958	-0.693796
Lig1	0.630728	7.29426	5.21643	0.000530219	0.0138846	-0.0292395
Ckb	0.630323	9.4495	5.38632	0.00042268	0.0120849	0.205052
Cd86	0.630051	6.37214	3.03053	0.0140382	0.107046	-3.39102
Cxcr7	0.62953	7.41932	5.01558	0.000696862	0.0164189	-0.311801
Tlr1	0.628681	7.35774	3.26445	0.00961037	0.0845582	-3.00833
F5	0.628578	6.52062	3.65981	0.00512913	0.0573797	-2.36873
Fjx1	0.627989	6.67889	5.78492	0.000252291	0.00870829	0.737917
Incenp	0.627592	6.67103	4.46307	0.00152307	0.0267744	-1.11986
Gm13102	0.627591	3.14955	5.73073	0.00027028	0.00911365	0.66685
Rps15a-ps5	0.627542	7.021	3.96623	0.00319421	0.0430171	-1.88302
Gm20317	0.627117	5.00145	2.81466	0.0199869	0.132271	-3.74486
Tnfrsf11a	0.625846	7.4209	5.22859	0.000521615	0.0137961	-0.0123263
Liph	0.625427	7.99629	5.43525	0.000396263	0.0116346	0.271739
Rpl4	0.625396	6.56386	2.99039	0.014988	0.110625	-3.45682
Disp2	0.625141	6.80949	5.66326	0.000294645	0.00969962	0.577766
Mgl2	0.624819	6.58127	3.75297	0.00443556	0.052745	-2.21998
Gm15453	0.624659	10.1074	5.28402	0.000484259	0.0132754	0.0644883
Laptm5	0.624372	8.59474	4.90137	0.000816141	0.0181969	-0.475163
Nt5e	0.624326	8.9398	2.97379	0.0153999	0.11242	-3.48404
Kpna3	0.624236	8.80135	3.45593	0.00707497	0.0703803	-2.69709
Tspan31	0.624004	9.73979	3.44719	0.00717396	0.0707946	-2.71124
Klra6	0.623823	3.98534	2.61909	0.0275779	0.160901	-4.06423
Calml4	0.623748	7.98711	3.73324	0.00457375	0.0533208	-2.25142
Fam110c	0.623673	5.63997	4.33086	0.00184852	0.0304117	-1.31972
Snord35b	0.623267	9.03907	2.66337	0.0256368	0.153886	-3.99211
Lcp1	0.622902	10.3056	4.96202	0.000750274	0.0172325	-0.388159
Tmem38b	0.62282	7.07278	4.55988	0.00132382	0.0243699	-0.975068
Ptges	0.622655	7.67453	5.35341	0.00044151	0.0124354	0.16001
Gm12669	0.622642	5.2743	2.46293	0.0356793	0.18547	-4.31721
Wdr36	0.622635	7.64331	5.21305	0.000532638	0.0138909	-0.0339457
4930579G24Rik	0.622293	6.55399	4.85865	0.000866244	0.0189028	-0.53676
Trav7-4	0.622233	2.92167	3.34293	0.00847272	0.0780599	-2.88049
Tnfrsf10b	0.621664	7.45163	4.44956	0.00155333	0.027131	-1.14017
Dhrs4	0.620961	7.92046	4.587	0.00127314	0.0238969	-0.934744
Muc16	0.620363	5.88316	2.48164	0.034595	0.181978	-4.28703
Azin1	0.620022	9.06525	4.24178	0.00210913	0.0330239	-1.45573
Psma1	0.619615	7.91515	4.0413	0.00284971	0.0400862	-1.76566
LOC100505155	0.619382	5.89982	3.9648	0.00320116	0.0430636	-1.88525
Fbxl5	0.618728	8.55744	4.40028	0.00166926	0.0284896	-1.21447
Gns	0.618065	10.6051	4.19967	0.00224569	0.03444	-1.52039
Vmn2r61	0.617558	3.53128	3.03617	0.0139098	0.106429	-3.38178
Nsf	0.616962	8.01332	4.58229	0.00128179	0.0239861	-0.941734
Rnf19b	0.616952	8.42077	5.00083	0.000711147	0.0166283	-0.332782
Bex6	0.616893	4.48783	2.54334	0.0312479	0.17263	-4.18726
Pla2g4a	0.616464	7.77827	4.09374	0.00263255	0.0379633	-1.68409
Gm19933	0.61574	10.6465	4.46897	0.00151005	0.0266584	-1.11099
Psmb6	0.615153	8.12727	5.52388	0.000352851	0.0108972	0.391611
Nrk	0.614682	4.56334	4.08902	0.00265137	0.0381231	-1.69142
Dhx58	0.614526	6.96308	3.68018	0.00496833	0.0562188	-2.33614
Ttk	0.613511	5.56173	5.80461	0.000246082	0.00861054	0.763622
Saa4	0.612777	4.32769	2.72281	0.0232458	0.144999	-3.8951
Pip4k2a	0.611757	8.52887	5.42682	0.000400683	0.0117007	0.260277
Glt25d1	0.610748	9.09327	5.2543	0.000503918	0.0135284	0.0233544
Lpl	0.610728	6.27377	3.94463	0.00330128	0.0438362	-1.9169
Uhrf1	0.610479	6.66038	4.48935	0.00146598	0.0261049	-1.08041
Zwilch	0.610279	5.37079	3.4125	0.00758129	0.0730586	-2.76746
Olfr338	0.61017	3.93333	2.60651	0.028156	0.162855	-4.0847
Abhd12	0.609947	8.40944	4.34947	0.00179853	0.0298885	-1.29143
Eid3	0.609926	6.6134	4.7034	0.00107807	0.0215834	-0.762895
4930506M07Rik	0.609735	8.76307	4.67864	0.00111671	0.022017	-0.799281
Bub1b	0.60949	6.27478	5.06453	0.000651612	0.0157441	-0.242383
Plcl2	0.60925	6.87541	5.21604	0.000530497	0.0138846	-0.0297813
Slc30a6	0.609192	8.0789	3.94344	0.00330732	0.0438731	-1.91878
Ola1	0.608987	7.1622	4.03045	0.00289694	0.0404734	-1.78257
Mfsd1	0.608845	9.64574	3.8768	0.00366299	0.0467258	-2.02369
D17H6S56E-5	0.608656	8.76068	5.24905	0.000507478	0.0136059	0.016077
Entpd7	0.608592	7.26153	4.7305	0.00103742	0.0210777	-0.723166
Gm1564	0.608577	3.67817	3.65223	0.00519041	0.0577506	-2.38088
Snrpg	0.608448	8.2947	4.12044	0.00252878	0.0370522	-1.64268
Cd44	0.608295	8.96661	5.26983	0.000493535	0.0133514	0.0448749
Mms22l	0.608016	5.9884	3.62089	0.00545178	0.0597683	-2.43112
Eif2s1	0.607958	7.77769	3.56772	0.00592746	0.062866	-2.51659
Polr2g	0.607868	7.72728	4.57986	0.00128628	0.0240317	-0.945346
Metrnl	0.607803	7.00666	4.11482	0.00255025	0.0372655	-1.65139
Bax	0.607094	8.40489	4.8124	0.000924235	0.0196699	-0.60375
Fuca1	0.606791	8.52491	5.31808	0.000462742	0.0128282	0.111465
Tgoln1	0.606591	10.3819	4.21617	0.00219108	0.0340573	-1.49502
Cldn2	0.606455	5.24807	5.35766	0.000439026	0.012408	0.165839
Gm2695	0.606189	7.81679	3.49435	0.00665644	0.0675094	-2.63494
Cdc20	0.605766	6.74051	5.17323	0.000562046	0.0143886	-0.0895041
Hist1h4i	0.605743	5.59091	3.78804	0.0042007	0.0510204	-2.16422
5730590G19Rik	0.60572	5.55673	5.42144	0.000403533	0.0117554	0.252954
Ndrg1	0.604815	8.26811	4.49815	0.00144739	0.0259424	-1.06723
Mad2l2	0.603862	7.11704	5.65108	0.00029929	0.00975662	0.561617
Ntpcr	0.603265	6.76681	4.79483	0.000947351	0.0199881	-0.629286
Hdc	0.603174	8.16494	2.34561	0.0432882	0.206471	-4.50537
Gbp8	0.602747	7.26007	4.14238	0.0024468	0.0361736	-1.60874
Lhfpl2	0.602318	6.42833	4.0506	0.00280986	0.0397754	-1.75117
Gnl3	0.601731	7.21179	4.14676	0.00243076	0.0361316	-1.60197
Gm19935	0.601358	6.29342	3.99745	0.00304586	0.0416336	-1.83412
Ndufa1	0.601316	8.14678	4.40238	0.00166414	0.0284687	-1.21129
Pdcd1lg2	0.601276	6.27336	4.11257	0.0025589	0.037294	-1.65487
Slc30a4	0.601074	7.50694	3.56785	0.00592627	0.062866	-2.51639
Nmral1	0.601062	6.23059	4.57939	0.00128715	0.0240317	-0.946048
Pnp	0.600908	6.35965	3.84886	0.00382399	0.0480912	-2.06785
Ube2s	0.59997	7.89409	4.72359	0.00104762	0.0211801	-0.733274
BC147527	0.59978	4.9856	2.87987	0.0179586	0.123925	-3.63802
AB124611	0.59958	7.78699	3.93696	0.00334024	0.0440923	-1.92896
1600014C10Rik	0.599366	7.36019	4.92063	0.000794573	0.0179277	-0.447472
Mcm2	0.599311	6.98636	4.7241	0.00104687	0.0211801	-0.73254
9230110C19Rik	0.598974	6.09201	4.31562	0.00189056	0.0308807	-1.34291
Ptpn22	0.598662	7.73575	4.44284	0.0015686	0.027316	-1.15027
Hcn1	0.598237	5.17299	3.22674	0.0102125	0.087665	-3.06989
Gpr160	0.597723	5.99777	4.51479	0.0014129	0.0255099	-1.04233
Pgd	0.597664	9.70907	4.52759	0.00138697	0.0251934	-1.0232
Vmp1	0.597649	7.85373	4.18165	0.00230699	0.0349394	-1.54813
Bola2	0.597091	6.77902	3.85492	0.00378844	0.0479244	-2.05826
Krt19	0.596975	8.30192	5.58368	0.00032648	0.0102783	0.471835
Krt7	0.596884	8.44291	4.85459	0.000871171	0.0189664	-0.542623
Hck	0.596718	8.37294	3.62918	0.00538137	0.059313	-2.41783
Pno1	0.596572	7.12676	3.83836	0.00388636	0.0486437	-2.08445
Atp5h	0.596536	10.5519	3.61755	0.00548053	0.0599449	-2.4365
Gch1	0.596487	6.82972	4.95274	0.000759971	0.0174066	-0.401437
Snhg1	0.596417	7.40305	4.59988	0.00124981	0.0236942	-0.915632
Pak1	0.595853	7.70607	4.25589	0.00206536	0.0325547	-1.4341
Mpzl3	0.595707	6.48532	3.75228	0.00444035	0.052745	-2.22109
Lbp	0.595433	9.31275	3.24625	0.0098962	0.0860744	-3.03803
Myo7a	0.595405	7.52069	5.32254	0.000460004	0.0127811	0.117598
Prss22	0.595311	6.3883	3.83548	0.00390369	0.0487862	-2.08901
Hspa13	0.594683	6.85354	2.26626	0.0493216	0.222706	-4.63142
2610027L16Rik	0.594311	6.45682	2.95488	0.0158831	0.114475	-3.51504
Slc36a3	0.593919	5.10312	2.86889	0.0182848	0.125279	-3.65601
Olfr218	0.593766	4.24212	2.59442	0.028723	0.164765	-4.10436
Sgk1	0.593694	8.07631	4.71898	0.00105449	0.0212633	-0.740032
Ap2s1	0.593275	8.61571	5.39116	0.000419983	0.0120558	0.211666
2010107E04Rik	0.592898	7.4127	3.85002	0.00381716	0.0480768	-2.06601
Rasl11a	0.59272	7.80717	2.80112	0.0204364	0.134094	-3.76702
Atp6ap2	0.592386	8.46641	2.87026	0.0182436	0.125136	-3.65376
Vwa5a	0.592374	8.47988	2.6739	0.0251959	0.152456	-3.97495
Mrto4	0.592271	6.8904	3.58509	0.00576748	0.0618883	-2.48865
Mybpc2	0.592152	5.10637	3.8115	0.00405094	0.0498939	-2.127
E330016A19Rik	0.592009	5.23641	4.34879	0.00180033	0.0298983	-1.29246
Apitd1	0.591934	5.76267	3.43454	0.00731976	0.0716424	-2.73173
Prcp	0.591784	9.15402	3.00182	0.014711	0.109418	-3.43808
Pik3ap1	0.591563	9.07454	5.15032	0.000579752	0.0146543	-0.121572
Osm	0.591327	6.10937	4.597	0.00125497	0.0237127	-0.919894
Slco4a1	0.590876	6.45926	4.3035	0.00192469	0.0312065	-1.36137
Clcn7	0.590599	7.4778	4.38425	0.00170894	0.0289065	-1.23871
Ddx60	0.590064	6.47662	3.13758	0.0117963	0.0961377	-3.21567
Idh1	0.589942	8.85739	4.17128	0.00234306	0.0351938	-1.56412
Adam12	0.58989	6.49019	3.81575	0.00402444	0.049747	-2.12026
Psma8	0.58965	5.36339	3.31016	0.00892979	0.080446	-2.93384
Sdhaf2	0.589292	7.83885	4.23483	0.00213105	0.0333018	-1.46638
Ptpn6	0.587682	9.23033	5.60801	0.000316369	0.0100866	0.504319
Rassf4	0.587252	8.29206	4.83887	0.000890548	0.0192017	-0.565366
Elf3	0.58614	7.38733	4.93579	0.000778029	0.017705	-0.425717
Nrp2	0.586095	8.62557	4.50586	0.0014313	0.025729	-1.05569
Ccnf	0.585877	6.3353	4.81361	0.000922674	0.0196699	-0.602002
Adap2	0.585762	8.12424	4.40132	0.00166672	0.0284687	-1.2129
Saa1	0.585468	3.5148	2.42796	0.037797	0.191353	-4.3735
Gpr15	0.585325	5.1982	4.02	0.00294324	0.0407965	-1.79888
2900010M23Rik	0.585296	6.67553	4.04201	0.00284664	0.0400659	-1.76455
Pcdh18	-0.585331	7.84287	-3.56699	0.00593433	0.0628768	-2.51777
Tppp	-0.585334	6.57926	-4.37544	0.00173118	0.029103	-1.25205
Adra1d	-0.585849	5.68692	-4.07312	0.00271575	0.0387325	-1.71611
Tmtc1	-0.586136	9.1278	-4.7927	0.000950195	0.0199979	-0.632385
Tas2r121	-0.586199	4.24234	-4.04562	0.00283111	0.0399614	-1.75892
Pde3a	-0.586535	8.50187	-5.47316	0.000377028	0.0112665	0.323149
Dusp8	-0.586781	7.79515	-5.11139	0.000611242	0.0151825	-0.176257
Gm20300	-0.587213	6.9673	-3.08487	0.01285	0.101276	-3.30197
BC067074	-0.587312	5.43523	-2.61605	0.0277167	0.161275	-4.06919
Mapk10	-0.587563	5.97296	-3.40113	0.00772008	0.0738306	-2.78592
Mll5	-0.588479	9.96677	-5.11813	0.000605664	0.0151229	-0.166779
Gm10417	-0.588635	6.16927	-3.36518	0.00817637	0.0766018	-2.84431
3830403N18Rik	-0.588682	3.57172	-2.61684	0.0276807	0.161184	-4.0679
Bcas3	-0.589121	6.92426	-4.25856	0.00205719	0.0324788	-1.43002
Prkg1	-0.589584	7.6623	-4.56386	0.00131624	0.0243169	-0.969134
Zfp663	-0.590087	5.63437	-3.4139	0.00756447	0.0729984	-2.7652
Tspan15	-0.590169	9.02661	-4.1424	0.00244672	0.0361736	-1.60871
Olfr681	-0.590455	5.08312	-5.09809	0.000622421	0.0152748	-0.194996
Apol11b	-0.591856	5.09676	-2.82517	0.0196449	0.131312	-3.72764
Aff2	-0.593016	6.39164	-2.89701	0.0174611	0.121597	-3.60992
Cmya5	-0.593224	6.22636	-4.16072	0.00238039	0.0356192	-1.5804
Frmd6	-0.593305	8.28919	-5.41374	0.00040765	0.0118613	0.242467
Gm19613	-0.59378	6.30694	-2.56526	0.0301384	0.169542	-4.15172
Mylk	-0.593787	8.94996	-5.51895	0.000355124	0.01094	0.384978
9030224M15Rik	-0.594223	6.77639	-5.63918	0.000303906	0.0098162	0.545816
Clstn2	-0.594496	6.76675	-3.6817	0.00495651	0.056189	-2.3337
Zfp931	-0.595331	6.68408	-4.20672	0.0022222	0.0342288	-1.50955
Adamts17	-0.595581	6.82766	-3.60515	0.00558834	0.0606183	-2.45641
Clec2d	-0.595589	10.5198	-5.42275	0.00040284	0.0117491	0.25473
Gm19846	-0.595969	3.51176	-4.19549	0.00225976	0.0345912	-1.52682
Aldh1a1	-0.596622	11.7059	-5.10735	0.000614618	0.0152234	-0.181953
Maob	-0.597452	7.85555	-2.58951	0.0289568	0.165495	-4.11234
Gsta3	-0.597613	7.98724	-4.85468	0.000871058	0.0189664	-0.542489
Prdx6	-0.597816	8.84941	-3.87779	0.00365744	0.0466793	-2.02214
Vmn1r208	-0.597923	4.19791	-4.67646	0.00112018	0.0220502	-0.802491
Kcnk3	-0.598118	7.61814	-4.72374	0.0010474	0.0211801	-0.733063
Mir199b	-0.59823	3.28945	-2.93839	0.0163174	0.116698	-3.54209
Fgf18	-0.59852	7.51191	-3.63186	0.00535873	0.0591164	-2.41352
Ccdc46	-0.599656	5.9707	-5.47348	0.000376869	0.0112665	0.323583
Cadm1	-0.60009	8.6887	-4.60965	0.00123241	0.0234869	-0.901145
Por	-0.6008	9.38955	-4.85826	0.000866716	0.0189028	-0.537323
Clk1	-0.600904	8.97325	-5.64559	0.000301411	0.0097898	0.554327
Exosc7	-0.600972	8.08798	-5.20124	0.00054118	0.0140394	-0.0503936
Krtap31-2	-0.601021	4.83611	-3.09728	0.0125935	0.100086	-3.28165
BC048594	-0.601254	5.9019	-4.9865	0.000725339	0.0168165	-0.353213
4930587A21Rik	-0.601536	5.36727	-4.69484	0.00109127	0.021724	-0.775466
Clstn1	-0.601967	9.30187	-4.69054	0.00109796	0.0218043	-0.781781
Gm6213	-0.601985	4.87292	-3.06367	0.0133008	0.10357	-3.33671
Casz1	-0.602435	7.39985	-3.73475	0.00456301	0.0532799	-2.24901
Thap2	-0.602864	6.42836	-4.59201	0.00126401	0.0238037	-0.927309
D730003I15Rik	-0.603778	6.1646	-5.12873	0.000596995	0.0149674	-0.151874
Dennd3	-0.604031	9.01927	-4.60921	0.00123319	0.0234869	-0.901804
Prss8	-0.604095	8.88459	-5.3863	0.000422688	0.0120849	0.205032
Acsf2	-0.604188	7.88764	-5.50559	0.000361368	0.011034	0.366974
Atp6v1b1	-0.604459	6.51731	-4.17266	0.00233821	0.0351587	-1.56198
Lipg	-0.605509	8.00587	-3.10245	0.0124881	0.0996664	-3.27317
Eng	-0.610272	10.9407	-4.97239	0.000739607	0.017067	-0.373354
Mir15b	-0.610512	2.77933	-5.18864	0.000550461	0.0141905	-0.0679731
Mmp15	-0.610805	9.19228	-5.33855	0.000450311	0.012597	0.13961
Fzd4	-0.611235	9.25915	-5.39749	0.000416485	0.012005	0.22031
Gm9112	-0.611315	5.38771	-3.43033	0.00736897	0.0720189	-2.73855
LOC100861803	-0.611479	7.0064	-3.65833	0.00514099	0.0574342	-2.3711
Per3	-0.611637	7.25779	-2.9139	0.0169846	0.119664	-3.58223
Wfdc8	-0.611727	5.7499	-4.20451	0.00222953	0.0342347	-1.51294
Dgkh	-0.611778	8.52507	-5.45281	0.000387224	0.0114978	0.295579
Gm15998	-0.611783	6.29633	-4.05332	0.00279829	0.03968	-1.74692
2210418O10Rik	-0.611885	7.55999	-2.30569	0.0462272	0.214673	-4.56893
Sh3rf2	-0.612041	7.48803	-4.46128	0.00152704	0.0267858	-1.12255
Lnx2	-0.61206	8.07741	-4.33226	0.00184469	0.0303689	-1.31757
Beta-s	-0.612273	4.69055	-2.79409	0.0206739	0.134901	-3.77853
Npr1	-0.612296	8.20383	-4.26646	0.00203322	0.0323491	-1.41794
Syde2	-0.612328	7.0349	-4.66373	0.00114068	0.0221704	-0.821231
Pank1	-0.612863	5.98749	-4.40657	0.00165397	0.0283976	-1.20497
Foxa1	-0.613713	8.6696	-5.60683	0.000316852	0.0100889	0.502746
1700012I11Rik	-0.613929	5.44427	-2.68172	0.0248735	0.151509	-3.9622
Fmo2	-0.613994	11.2308	-4.38694	0.00170221	0.0288323	-1.23464
Emr4	-0.614412	6.574	-2.31974	0.0451706	0.2116	-4.54658
Maml2	-0.614682	8.71966	-4.879	0.000841969	0.0186439	-0.507374
Mir301b	-0.614858	6.3949	-4.8274	0.000904979	0.019411	-0.581984
Trim34a	-0.614991	3.82413	-3.13199	0.0119037	0.0965019	-3.22481
Zfp455	-0.615217	4.46218	-2.56457	0.0301726	0.169587	-4.15283
Tnrc6b	-0.616273	8.86979	-4.7397	0.00102399	0.0208564	-0.709699
Cdh13	-0.616834	7.13919	-3.93434	0.00335364	0.0441761	-1.93307
Snrk	-0.617765	8.59434	-5.16382	0.000569248	0.0144929	-0.102669
Zfp960	-0.618901	8.36948	-3.82938	0.00394058	0.0489494	-2.09866
Akap5	-0.619231	10.6053	-4.43765	0.00158053	0.0274119	-1.15809
Cd79b	-0.619267	7.81355	-4.45655	0.0015376	0.0269325	-1.12966
Jup	-0.619351	9.23278	-4.98831	0.000723529	0.0168062	-0.350629
5330417C22Rik	-0.620749	9.67195	-5.09979	0.000620975	0.0152748	-0.192592
Slc25a42	-0.621159	7.43382	-5.00906	0.000703142	0.0164881	-0.321078
Mir344c	-0.621367	4.00646	-3.81725	0.00401512	0.049675	-2.11789
Snord1c	-0.62171	7.66457	-2.95504	0.015879	0.114475	-3.51478
Mmp28	-0.6219	6.81487	-4.47388	0.0014993	0.0265446	-1.10361
1190002N15Rik	-0.622009	8.72445	-3.75192	0.00444283	0.052745	-2.22166
Snord37	-0.622148	5.83814	-2.8108	0.0201139	0.132791	-3.75117
LOC100862168	-0.622867	6.79274	-5.70546	0.000279139	0.00932166	0.633566
Tsix	-0.623297	4.83055	-5.10447	0.00061703	0.0152523	-0.186002
Mir107	-0.623534	6.78954	-2.95916	0.0157726	0.114093	-3.50803
Btg2	-0.625201	9.1287	-5.63591	0.000305191	0.00983193	0.541461
Scn3a	-0.625459	7.40232	-3.68302	0.00494633	0.0561762	-2.3316
Gm13308	-0.62588	7.52687	-4.44484	0.00156404	0.0272601	-1.14726
Mir32	-0.62608	5.4334	-2.74935	0.0222523	0.141468	-3.85172
Stxbp6	-0.62614	8.0571	-5.25544	0.000503148	0.0135284	0.0249343
2900056M20Rik	-0.626653	6.19823	-4.91349	0.000802495	0.0180285	-0.45773
Daf2	-0.628603	5.291	-4.15667	0.00239492	0.0357497	-1.58667
Egflam	-0.629305	8.08338	-4.37372	0.00173554	0.0291421	-1.25465
Rgs6	-0.629952	6.67207	-5.64974	0.000299807	0.00976055	0.559836
Tox3	-0.631069	7.57761	-5.63687	0.000304813	0.00983193	0.54274
Arl5b	-0.63129	8.56109	-5.33652	0.000451528	0.0126167	0.136822
Casc4	-0.63148	9.01166	-5.63967	0.000303714	0.0098162	0.546467
Olfr724	-0.631877	5.88677	-5.58944	0.000324056	0.0102653	0.479529
Lmod2	-0.633599	6.88127	-2.88151	0.0179104	0.123677	-3.63533
Boc	-0.633604	7.67775	-3.83899	0.00388258	0.048621	-2.08345
Pgm5	-0.633793	7.36667	-2.51896	0.0325298	0.176236	-4.22673
Cdkl5	-0.633807	7.62198	-3.6105	0.00554153	0.0602325	-2.44781
Ankrd44	-0.634427	9.20451	-5.9647	0.000201326	0.00760995	0.970599
Vmn1r48	-0.634772	4.23836	-3.73929	0.00453095	0.0532593	-2.24179
N28178	-0.634828	6.91497	-4.2109	0.00220837	0.0341652	-1.50312
Sema3g	-0.635121	8.20339	-4.81136	0.000925592	0.0196818	-0.605266
Scgb3a1	-0.635584	10.2215	-4.91029	0.000806068	0.0180596	-0.462322
Ces1g	-0.635693	6.28399	-5.74577	0.000265151	0.00901331	0.686621
Fzd8	-0.636311	6.7438	-4.72861	0.0010402	0.0211168	-0.725933
Kcnj13	-0.637061	8.00083	-4.5528	0.00133739	0.0245421	-0.9856
Mir1192	-0.637121	6.74192	-3.20672	0.0105478	0.0891772	-3.1026
Lims2	-0.637125	8.89394	-5.31231	0.000466314	0.0128838	0.103517
1110012J17Rik	-0.638121	7.84737	-4.89803	0.000819942	0.0182378	-0.479966
Gm5069	-0.638285	6.38586	-4.55798	0.00132744	0.0243958	-0.977886
Ptprm	-0.63854	9.79408	-5.84747	0.000233127	0.00839814	0.819406
Gstm2	-0.638589	9.19042	-5.78705	0.000251613	0.00869705	0.740695
Sult1d1	-0.639407	7.26071	-5.78866	0.000251099	0.00869147	0.742805
Abca8b	-0.639658	6.56192	-3.71283	0.00472145	0.0545749	-2.28397
Gprin3	-0.639896	7.55468	-5.36617	0.000434102	0.0123112	0.177497
Kcnq5	-0.640774	6.8646	-4.85144	0.000875015	0.0190333	-0.547175
Scgb3a2	-0.641326	11.2481	-4.64547	0.0011708	0.0226487	-0.848165
Snord1b	-0.64215	9.17357	-3.22506	0.0102402	0.0877126	-3.07264
AU020206	-0.642258	10.2403	-4.28588	0.00197554	0.031748	-1.38826
Phactr2	-0.642368	8.34388	-5.17298	0.000562234	0.0143886	-0.0898511
Mir669a-3	-0.642737	5.33361	-2.70464	0.0239516	0.147748	-3.92477
Peg13	-0.644384	7.96127	-4.40636	0.00165448	0.0283976	-1.20528
D630029K05Rik	-0.645074	5.26989	-3.20187	0.0106308	0.0896324	-3.11052
Pydc4	-0.645542	5.99607	-3.87783	0.00365718	0.0466793	-2.02206
Gm19343	-0.646166	6.03027	-5.72901	0.000270875	0.00911984	0.664581
Chst2	-0.646988	7.59601	-4.63412	0.00118996	0.0228935	-0.864935
Kitl	-0.647133	8.91646	-5.81966	0.000241447	0.00854951	0.783238
Olfr550	-0.647273	4.64597	-3.4372	0.00728884	0.0714817	-2.72742
Snord14e	-0.648095	9.68536	-3.01229	0.0144618	0.10853	-3.42091
Olfr401	-0.649202	4.86923	-3.5227	0.00636422	0.0658188	-2.58916
Osbpl6	-0.649679	8.87356	-4.73152	0.00103592	0.0210647	-0.721675
Dusp1	-0.649764	9.98557	-5.14732	0.000582123	0.0146992	-0.125791
Tbx20	-0.649916	5.53333	-4.40125	0.00166688	0.0284687	-1.213
Ascl1	-0.650097	5.90328	-5.07611	0.00064137	0.0155423	-0.226004
Myct1	-0.650562	8.46636	-5.73061	0.000270322	0.00911365	0.666692
Gpr155	-0.6509	7.94902	-5.51083	0.000358906	0.0109879	0.374036
Adamts10	-0.650941	8.30661	-5.63945	0.000303802	0.0098162	0.546168
Cd79a	-0.651228	9.18363	-4.91475	0.000801087	0.0180285	-0.455914
Bace1	-0.651248	8.11197	-4.0246	0.00292278	0.0406224	-1.7917
G0s2	-0.651646	7.72899	-4.72066	0.00105199	0.021251	-0.737577
Dock9	-0.651649	9.62827	-5.17941	0.000557368	0.0143386	-0.0808647
Purg	-0.652448	6.24649	-3.6516	0.00519546	0.0577808	-2.38188
Egfl7	-0.652532	9.50459	-3.81566	0.00402497	0.049747	-2.1204
Atf7	-0.653314	9.44521	-5.198	0.000543554	0.0140833	-0.0549184
Ptch1	-0.653733	8.66495	-5.61139	0.00031499	0.0100757	0.508831
Gnrh1	-0.653957	6.37442	-5.76325	0.000259324	0.00890117	0.70955
Cav1	-0.654023	9.60892	-3.94777	0.00328549	0.0437321	-1.91198
Stard9	-0.654907	8.00752	-3.78062	0.00424931	0.0514615	-2.17602
Ube2v1	-0.655404	6.97387	-5.15093	0.000579276	0.0146543	-0.120723
Ushbp1	-0.655895	7.82872	-4.51865	0.00140503	0.0254237	-1.03656
Nfix	-0.656168	8.44822	-5.84414	0.000234105	0.00839814	0.815086
Hba-a2	-0.656669	12.4197	-4.46683	0.00151476	0.0267091	-1.11421
Grb14	-0.657933	7.27404	-4.29938	0.00193645	0.031356	-1.36765
Tek	-0.65897	9.77859	-6.18236	0.000154072	0.00639069	1.24608
Vmn1r46	-0.659064	4.63463	-3.44268	0.00722554	0.0710872	-2.71854
Snord47	-0.65911	11.2738	-2.9328	0.0164673	0.11747	-3.55125
Mir1839	-0.659748	4.72886	-2.3187	0.0452481	0.211883	-4.54824
Pclo	-0.660057	5.6411	-3.79898	0.0041302	0.0504446	-2.14687
Snord82	-0.66039	12.0948	-4.50597	0.00143108	0.025729	-1.05553
Sned1	-0.66041	7.59149	-4.35534	0.00178307	0.0297319	-1.28253
Fgfr3	-0.660944	7.67277	-5.23465	0.000517384	0.0137419	-0.00390874
Arxes2	-0.661288	5.7234	-2.58282	0.0292777	0.16637	-4.1232
Radil	-0.661517	6.77104	-6.04947	0.000181275	0.00712522	1.07869
5930403L14Rik	-0.661771	6.73184	-6.01636	0.000188836	0.00732893	1.03659
Cdh5	-0.661789	11.5224	-6.04087	0.000183206	0.00716686	1.06777
Pdk2	-0.661926	8.47603	-6.30996	0.000132085	0.00580257	1.40444
Fbxl12	-0.662369	7.31039	-3.64241	0.00527083	0.0584081	-2.39661
Specc1l	-0.662989	9.44101	-5.36322	0.000435805	0.0123453	0.173451
Lepr	-0.663228	7.83837	-4.24846	0.00208828	0.0327597	-1.44548
Taf1d	-0.663333	11.3898	-4.4264	0.0016067	0.0277291	-1.17504
Rps15a-ps6	-0.663651	7.37804	-4.76765	0.000984339	0.0204029	-0.668878
Agphd1	-0.664244	7.39573	-4.914	0.000801929	0.0180285	-0.456999
Olfr484	-0.664542	6.58758	-4.70055	0.00108244	0.0216357	-0.767075
Gipc3	-0.664619	6.82496	-5.53537	0.000347611	0.0107821	0.407062
Notch4	-0.664989	8.54388	-4.31078	0.00190411	0.0310313	-1.35028
4933439F18Rik	-0.665175	7.44056	-3.84784	0.00382996	0.0481333	-2.06945
Mir290	-0.665867	4.18683	-3.13397	0.0118656	0.0964155	-3.22158
Efnb1	-0.665903	9.18193	-5.86104	0.000229183	0.00828182	0.837003
Thbd	-0.667477	10.1016	-5.56072	0.000336345	0.0105461	0.441091
Ppp2r3a	-0.668057	7.34761	-5.04892	0.000665684	0.0160056	-0.264474
Pitpnc1	-0.668542	9.86233	-5.17407	0.000561408	0.0143886	-0.0883312
Npr2	-0.669313	8.3623	-4.46573	0.00151717	0.0267268	-1.11585
Gm17388	-0.669943	6.79506	-5.37796	0.000427379	0.0121625	0.193627
Trim34b	-0.670262	7.76796	-4.12395	0.0025155	0.0369015	-1.63726
Olfr733	-0.670748	5.92007	-4.88091	0.000839735	0.0186276	-0.504628
Ces1d	-0.672244	8.61439	-5.27721	0.000488685	0.013286	0.0550828
Tsc22d3	-0.672316	7.45463	-5.28268	0.000485127	0.0132844	0.0626375
Mir1930	-0.67259	5.89007	-3.55074	0.00608839	0.0640029	-2.54394
Aoc3	-0.673869	6.6173	-3.8047	0.00409376	0.0502734	-2.13778
Mir99a	-0.674324	5.94386	-3.76877	0.00432813	0.0520326	-2.19486
Spry1	-0.67861	8.76874	-4.8777	0.000843497	0.0186439	-0.509249
Leng8	-0.678818	10.0079	-4.41162	0.0016418	0.0282359	-1.19734
T2	-0.679467	6.44081	-5.47782	0.000374729	0.0112665	0.329466
Zbtb4	-0.679471	8.95504	-5.52912	0.00035045	0.0108367	0.398663
Aldh3a1	-0.680801	6.97699	-4.86784	0.000855188	0.0188012	-0.52348
Gimap5	-0.680808	7.34282	-4.9937	0.00071817	0.016729	-0.342943
Cmtm8	-0.681386	7.82711	-5.98038	0.000197443	0.00750925	0.990668
Gm19650	-0.681635	5.80147	-4.08412	0.00267104	0.038272	-1.69903
Lpar3	-0.681725	7.0075	-4.19353	0.00226637	0.0346709	-1.52983
Phactr1	-0.68243	7.06889	-4.79112	0.000952316	0.0200254	-0.63469
Fam162b	-0.683207	6.61017	-3.68777	0.00490973	0.0560446	-2.324
Mir194-2	-0.683231	6.14218	-2.373	0.0413798	0.201702	-4.46163
Olfr171	-0.683721	2.60057	-2.51174	0.0329198	0.177723	-4.23841
Itga1	-0.683872	10.0836	-5.2283	0.000521816	0.0137961	-0.0127252
Ralgps2	-0.684605	7.31042	-6.19585	0.000151571	0.00634203	1.26292
2900055J20Rik	-0.68503	4.30573	-4.59721	0.00125461	0.0237127	-0.919595
Gm5148	-0.685444	6.09931	-4.48785	0.00146917	0.0261239	-1.08266
9430065F17Rik	-0.687047	4.42688	-4.50091	0.00144161	0.0258766	-1.0631
Palmd	-0.687114	8.65499	-6.14725	0.000160799	0.00658286	1.2021
4933402N22Rik	-0.689001	3.51743	-4.00832	0.00299594	0.0412486	-1.81713
Fam19a1	-0.689073	5.63857	-4.18928	0.00228084	0.0347319	-1.53639
E030019B13Rik	-0.689091	10.1082	-5.33075	0.000455004	0.0126876	0.128895
Ttc28	-0.690373	7.56184	-5.28148	0.000485902	0.0132851	0.0609855
Ets2	-0.691814	9.57332	-5.61294	0.000314361	0.0100757	0.510894
Fgf10	-0.6926	6.33764	-4.16277	0.00237312	0.0355535	-1.57725
Cd97	-0.694264	11.3063	-5.39509	0.000417807	0.012029	0.217034
AW549542	-0.694354	6.8005	-4.01214	0.00297859	0.0411457	-1.81116
Tinag	-0.694544	6.40634	-2.48551	0.0343749	0.181396	-4.28079
Ehd4	-0.695022	8.95498	-6.33893	0.000127585	0.00569002	1.44006
Prickle2	-0.695422	8.5939	-4.74098	0.00102213	0.0208564	-0.707823
Sod3	-0.698007	9.57194	-3.02925	0.0140676	0.107071	-3.39312
Rtp3	-0.698136	7.56176	-6.30106	0.000133503	0.00583514	1.39346
Wscd1	-0.698452	6.98218	-4.58945	0.00126866	0.023849	-0.931098
Cntfr	-0.698543	6.50728	-5.80162	0.000247014	0.00861054	0.759726
Car4	-0.698713	9.43588	-5.46732	0.000379922	0.0113219	0.315249
Cry2	-0.698861	7.43207	-4.76798	0.000983873	0.0204029	-0.668389
Prickle1	-0.699864	8.16496	-5.67702	0.000289489	0.00960221	0.59599
Runx1t1	-0.701114	7.39083	-5.86846	0.000227055	0.00821698	0.846622
Mat2a	-0.701322	9.92038	-4.96033	0.000752031	0.0172407	-0.390577
Gm5176	-0.70175	4.97964	-3.04673	0.0136725	0.105432	-3.36446
5830428M24Rik	-0.702176	6.68417	-6.10836	0.000168624	0.00679043	1.15318
Gimap1	-0.702619	7.02485	-6.09531	0.000171343	0.00682194	1.13671
Prex2	-0.702942	9.9034	-5.08568	0.00063305	0.01541	-0.212503
Dll4	-0.704352	7.83246	-5.6226	0.00031047	0.00998894	0.523754
Sik1	-0.704958	9.80075	-4.90094	0.000816626	0.0181969	-0.475776
Nav2	-0.705448	8.51064	-5.73883	0.000267507	0.00906836	0.677495
Olfr237-ps1	-0.706712	3.57985	-6.42073	0.000115753	0.00544504	1.54005
Gm16340	-0.706772	8.59078	-5.72731	0.000271463	0.00912716	0.662344
Flt3l	-0.706922	8.51071	-5.26992	0.000493478	0.0133514	0.0449943
Hepacam2	-0.708557	5.82792	-5.66248	0.00029494	0.00969962	0.576731
AI503316	-0.709196	8.8392	-5.5561	0.000338366	0.0105894	0.434903
Ppap2a	-0.709375	8.92026	-4.3966	0.00167829	0.0285982	-1.22004
Gm8994	-0.709829	7.98733	-4.83265	0.000898344	0.0193023	-0.574377
Mir218-2	-0.710563	5.33743	-3.1689	0.0112128	0.093106	-3.16442
Tmcc2	-0.710931	7.56925	-5.79035	0.000250561	0.00869147	0.745015
Tns1	-0.711197	11.2743	-6.55086	9.93e-05	0.00490528	1.69721
Sorbs3	-0.712112	10.102	-5.70191	0.000280409	0.0093514	0.628881
Adcy4	-0.712166	8.91703	-4.678	0.00111773	0.0220196	-0.800228
Pnkd	-0.713782	7.78273	-6.17779	0.000154931	0.00640651	1.24035
Vsig2	-0.714737	8.22813	-5.53931	0.000345833	0.0107479	0.412359
Zfp943	-0.715941	6.46948	-3.8786	0.00365287	0.0466793	-2.02085
Rasgrp2	-0.715974	8.06953	-4.30415	0.00192284	0.0311971	-1.36037
Cyyr1	-0.716073	10.6317	-6.31649	0.000131056	0.00576762	1.41248
Cox8b	-0.717663	5.5063	-6.70441	8.31e-05	0.0043383	1.87969
Limch1	-0.718329	10.2833	-6.73681	8.01e-05	0.00426344	1.91777
Tnni3	-0.718529	7.86504	-3.6735	0.00502044	0.0564971	-2.34682
Ramp2	-0.719342	8.3854	-5.67409	0.000290579	0.00962544	0.592108
Prelp	-0.719969	11.3856	-4.61432	0.00122418	0.0233969	-0.894228
Gabre	-0.720223	6.33785	-5.04786	0.000666654	0.0160134	-0.265981
Tubb4a	-0.721036	7.25122	-3.92416	0.00340628	0.0446056	-1.94907
Pcdh12	-0.721567	7.23725	-4.96919	0.000742884	0.0170889	-0.377924
Tbx2	-0.721743	8.6885	-5.94564	0.000206159	0.00775692	0.946153
Cat	-0.723003	11.637	-6.11478	0.000167304	0.00675937	1.16127
Cyp4f15	-0.72324	5.87953	-3.10993	0.0123375	0.0988807	-3.26094
Slc9a3r2	-0.723469	10.0753	-5.70558	0.000279097	0.00932166	0.633723
Gm7265	-0.725	7.69874	-4.91262	0.000803467	0.0180285	-0.458981
Gm20554	-0.726367	6.5723	-4.04833	0.00281953	0.0398208	-1.75471
Chst1	-0.727365	7.25229	-6.24404	0.000142985	0.00607561	1.32291
Mir103-2	-0.727447	5.92041	-4.54813	0.00134643	0.024653	-0.992561
AA667203	-0.727528	7.36291	-4.16499	0.00236523	0.035476	-1.57382
Vipr2	-0.727565	7.68641	-2.78172	0.0210987	0.136513	-3.79878
Syde1	-0.728087	8.31487	-5.90319	0.00021738	0.0079841	0.891519
D630045J12Rik	-0.730188	7.33413	-4.79426	0.000948108	0.0199881	-0.630113
Cyp2f2	-0.730821	7.7177	-3.41533	0.00754714	0.0729984	-2.76287
Ica1	-0.731354	7.64229	-5.55479	0.000338944	0.0105894	0.433142
Irx2	-0.733165	8.22691	-5.82313	0.00024039	0.00853205	0.787761
A630077J23Rik	-0.733246	6.19109	-6.09777	0.000170828	0.00682194	1.13982
Prkg2	-0.734186	6.21826	-3.85039	0.00381498	0.0480768	-2.06542
Mettl7a3	-0.73434	7.75793	-3.7517	0.00444434	0.052745	-2.22201
Hnrnpa3	-0.73441	8.41691	-3.75714	0.00440693	0.0526205	-2.21335
Mir29b-2	-0.734533	6.62691	-4.6838	0.00110854	0.0218909	-0.79169
Olfr908	-0.735138	3.13154	-4.84857	0.000878539	0.0190763	-0.55133
Mir365-2	-0.736337	5.05802	-2.86559	0.0183838	0.125713	-3.66141
Tmem182	-0.736589	6.74764	-3.59659	0.00566408	0.061117	-2.47016
Maml3	-0.736739	7.85688	-4.67102	0.00112889	0.0220906	-0.810496
Map4k2	-0.736801	8.57449	-4.59386	0.00126066	0.0237728	-0.924566
Bmpr2	-0.738302	10.0239	-6.79626	7.48e-05	0.00407998	1.98731
Smad6	-0.738463	8.73718	-6.71878	8.18e-05	0.00430563	1.89659
Snord12	-0.738642	9.68309	-3.84874	0.00382466	0.0480912	-2.06802
Snai2	-0.73876	8.23925	-4.59039	0.00126695	0.0238352	-0.92971
Stard8	-0.73974	8.16662	-6.32539	0.000129668	0.00573356	1.42342
Prkd2	-0.741673	8.78791	-5.98815	0.000195548	0.00749078	1.00061
Vamp2	-0.741978	9.31642	-5.48118	0.000373087	0.0112665	0.334002
2810055G20Rik	-0.742495	6.51203	-3.03637	0.0139053	0.106429	-3.38145
Ifltd1	-0.742557	5.84146	-4.79273	0.000950155	0.0199979	-0.632342
Reep6	-0.744553	9.70525	-5.94158	0.000207205	0.00778441	0.940934
Lama3	-0.745173	8.83553	-4.77432	0.000975113	0.0203314	-0.659144
Uchl3	-0.746013	4.30517	-2.39909	0.0396387	0.196777	-4.41984
Tas2r143	-0.746854	5.63203	-5.04034	0.00067356	0.0161176	-0.276636
Sec14l4	-0.747215	8.04311	-6.40707	0.000117642	0.00548069	1.52343
Bmp3	-0.750357	7.99676	-4.57574	0.00129392	0.0240915	-0.951464
Zbtb20	-0.751104	9.24261	-5.40441	0.000412696	0.0119447	0.229754
Nostrin	-0.751262	8.29138	-6.53958	0.000100637	0.00495052	1.68369
Gm1614	-0.752091	7.73261	-5.31057	0.000467395	0.0128992	0.101125
Zfp161	-0.752239	6.1011	-3.9117	0.00347192	0.0451008	-1.96868
Slc38a5	-0.752555	6.92025	-3.53424	0.00624913	0.0649831	-2.57054
Zfp352	-0.752621	4.08293	-5.20774	0.000536463	0.0139758	-0.0413422
2610528B01Rik	-0.752773	7.02233	-6.33833	0.000127676	0.00569002	1.43933
Myo6	-0.755879	8.78338	-6.2092	0.000149137	0.00627215	1.27957
Jun	-0.756571	9.74384	-7.07128	5.49e-05	0.00339343	2.30294
Zrsr1	-0.757057	7.5562	-6.16065	0.000158195	0.00651961	1.2189
Sorbs1	-0.757475	7.81398	-6.2633	0.000139702	0.00598774	1.34679
Mir30c-1	-0.757686	4.97897	-4.52884	0.00138447	0.0251811	-1.02134
0610043K17Rik	-0.758064	6.49208	-6.32443	0.000129817	0.00573356	1.42224
Tbx6	-0.758197	6.53111	-3.62363	0.00542846	0.0595825	-2.42674
Tecrl	-0.76081	5.50154	-3.7968	0.00414412	0.0505353	-2.15032
Icam2	-0.762004	8.30595	-5.99582	0.000193697	0.00747034	1.0104
Slc38a4	-0.762072	6.90583	-4.78849	0.000955846	0.0200619	-0.638515
Mir1957	-0.763085	7.5466	-3.85605	0.00378184	0.0478703	-2.05647
Calcoco1	-0.765219	9.23302	-5.48739	0.000370069	0.0112319	0.342395
Tie1	-0.765702	9.16372	-5.0092	0.000703002	0.0164881	-0.320871
Fbxo30	-0.76605	7.7779	-6.36956	0.000123006	0.00558927	1.47762
Gm19929	-0.766254	6.75092	-5.34073	0.00044901	0.0125934	0.142601
Abca6	-0.766256	5.9017	-4.62272	0.00120954	0.0232159	-0.881799
Gm19980	-0.766324	6.8786	-5.99087	0.00019489	0.0074814	1.00408
Mir26a-1	-0.768508	5.63269	-3.00395	0.01466	0.109235	-3.43459
Xpnpep2	-0.768955	5.78936	-3.7456	0.00448671	0.0529827	-2.23173
Ppp1r14a	-0.769629	8.5442	-6.25201	0.000141615	0.00603826	1.3328
Plscr4	-0.769688	7.64353	-6.35565	0.000125062	0.00563467	1.46059
Gm15118	-0.771691	6.71571	-6.15469	0.000159348	0.00654676	1.21143
Acrbp	-0.77193	7.17463	-5.21497	0.000531259	0.0138846	-0.031266
Gprc6a	-0.775692	6.44075	-6.2768	0.000137451	0.00592215	1.3635
Olfr1351	-0.776374	4.36433	-3.33053	0.00864271	0.0790644	-2.90066
C1qtnf3	-0.777858	5.71888	-2.91188	0.017041	0.119959	-3.58555
D830005E20Rik	-0.778212	5.25184	-5.97172	0.000199576	0.00756702	0.979595
Casq2	-0.779197	5.96607	-5.18646	0.000552084	0.0142175	-0.0710172
Mir23a	-0.779323	7.05524	-2.76014	0.0218608	0.140018	-3.83408
Thbs3	-0.779347	7.57834	-6.60932	9.28e-05	0.00467599	1.76706
Omd	-0.783775	4.07742	-2.74615	0.0223698	0.141869	-3.85696
Thra	-0.78461	7.77137	-6.86978	6.88e-05	0.00388728	2.07266
Fgfr2	-0.785711	9.1775	-6.15449	0.000159386	0.00654676	1.21118
Gm6712	-0.787396	8.14855	-4.33926	0.00182578	0.0301583	-1.30694
Pllp	-0.787561	8.63546	-7.02296	5.8e-05	0.00347616	2.2482
Sox18	-0.787943	8.66747	-6.88413	6.77e-05	0.00385505	2.08924
Tmtc2	-0.78798	8.48485	-6.82783	7.22e-05	0.00398453	2.02404
AB041803	-0.788351	9.25158	-5.44876	0.000389289	0.0115174	0.290085
Arhgef38	-0.788945	7.39644	-5.56343	0.000335161	0.0105351	0.444732
LOC100503186	-0.789488	7.83894	-4.26374	0.00204143	0.0323905	-1.42209
4921506M07Rik	-0.789753	5.84511	-6.68397	8.51e-05	0.0044155	1.85557
Gm14459	-0.790748	3.76769	-2.84163	0.0191212	0.129072	-3.70068
Igfbp6	-0.791006	8.49772	-4.17407	0.00233329	0.0351063	-1.55982
Crispld2	-0.791293	8.12416	-6.02367	0.000187136	0.00727441	1.04591
4933409K07Rik	-0.793623	7.17091	-6.04358	0.000182594	0.00715426	1.07122
Cldn5	-0.794478	8.87627	-5.31492	0.000464695	0.0128679	0.107113
Npnt	-0.794504	10.4036	-3.20613	0.0105579	0.0892313	-3.10356
Hyal1	-0.795268	8.00705	-7.40181	3.83e-05	0.00288781	2.66946
Chst3	-0.797658	6.4635	-7.29936	4.28e-05	0.00295342	2.55732
Gucy1b3	-0.799702	9.35748	-7.36121	4e-05	0.00290418	2.62518
Nckap5	-0.801345	8.34041	-6.94672	6.31e-05	0.0036953	2.16122
Grem2	-0.801919	7.90128	-5.09509	0.000624967	0.0153097	-0.199216
D130046C19Rik	-0.804659	5.458	-5.15664	0.00057481	0.0145743	-0.112721
Sgip1	-0.804718	7.17197	-5.37151	0.000431044	0.0122527	0.184803
Tmem132d	-0.806322	6.47683	-5.76011	0.000260362	0.00891196	0.70543
Per1	-0.808521	9.74359	-5.66473	0.000294088	0.00969962	0.579717
Olfr820	-0.809483	4.4307	-3.93066	0.00337258	0.0442877	-1.93886
Tgtp2	-0.809917	7.04119	-3.08818	0.0127812	0.101024	-3.29656
Csrp3	-0.811415	6.8383	-4.2557	0.00206596	0.0325547	-1.4344
Myl4	-0.812604	7.38988	-5.05014	0.000664573	0.0159945	-0.262748
Hist3h2a	-0.812784	5.79734	-4.14736	0.00242858	0.0361209	-1.60105
E330033B04Rik	-0.813241	7.51744	-5.61085	0.00031521	0.0100757	0.508109
Alas2	-0.814128	7.49422	-3.13018	0.0119386	0.0967217	-3.22777
Blk	-0.815883	7.01848	-5.72366	0.000272728	0.00915719	0.657546
Pygm	-0.817923	7.41856	-6.09837	0.000170701	0.00682194	1.14058
Cox7a1	-0.818829	6.59316	-4.86393	0.000859871	0.0188537	-0.529126
Ces1e	-0.818868	6.12547	-4.11916	0.00253366	0.0371017	-1.64467
Mybphl	-0.819175	6.09885	-4.60246	0.00124519	0.0236707	-0.911807
Cyth3	-0.820444	9.34673	-7.40544	3.82e-05	0.00288781	2.67341
Hspb7	-0.820989	7.6517	-4.36389	0.00176079	0.02942	-1.26955
Acvrl1	-0.822156	9.76745	-7.32098	4.18e-05	0.0029337	2.5811
Gm4956	-0.82433	8.19513	-3.66396	0.0050959	0.0571605	-2.36208
Reck	-0.824804	7.9493	-3.69788	0.00483287	0.0553724	-2.30785
Gm9766	-0.824821	7.29109	-7.16891	4.93e-05	0.00319994	2.41264
BE692007	-0.827175	6.60896	-4.61998	0.0012143	0.0232579	-0.885856
Lrat	-0.828375	7.58527	-2.28393	0.0479099	0.218972	-4.60344
Mir30d	-0.828479	5.92538	-4.71538	0.00105988	0.0212884	-0.745306
LOC621549	-0.829508	5.5523	-3.45133	0.00712688	0.0706608	-2.70454
Emcn	-0.831794	9.39988	-5.87021	0.000226557	0.00821533	0.848884
Bank1	-0.831914	8.0317	-6.06809	0.000177166	0.00699719	1.1023
Acoxl	-0.832971	7.87985	-4.05715	0.00278211	0.0395188	-1.74096
Pydc3	-0.833111	5.91698	-6.09311	0.000171807	0.00682931	1.13393
Mir23b	-0.833849	7.30008	-4.21587	0.00219207	0.0340573	-1.49548
Ccl27a	-0.838437	6.72929	-7.12017	5.21e-05	0.00328107	2.35802
Mirlet7c-1	-0.838601	4.42124	-3.17108	0.0111733	0.0929251	-3.16085
Abca8a	-0.839323	7.46553	-4.26347	0.00204226	0.0323905	-1.42251
Prdm6	-0.839887	6.9544	-5.21743	0.000529502	0.0138846	-0.0278415
Mir701	-0.840388	5.85317	-6.40102	0.00011849	0.0055098	1.51604
Hbb-b1	-0.841824	7.14816	-2.40278	0.0393982	0.196156	-4.41392
Ccdc85a	-0.841846	6.61483	-5.30024	0.00047388	0.0130343	0.0868826
Ttn	-0.843706	6.73904	-5.35578	0.000440125	0.0124233	0.163257
Bex4	-0.843901	6.13732	-5.98735	0.000195742	0.00749078	0.999586
Mtss1l	-0.845527	8.23246	-6.71161	8.24e-05	0.00433198	1.88815
Adrb1	-0.84639	8.33893	-7.10329	5.3e-05	0.00330885	2.33905
Afap1l1	-0.848608	9.67893	-5.74681	0.000264802	0.00901331	0.68798
Faim3	-0.850134	7.70298	-5.48012	0.000373607	0.0112665	0.332565
Mir669m-1	-0.85219	5.9789	-5.09339	0.000626423	0.0153157	-0.201623
Smarca2	-0.852672	10.0201	-7.88683	2.31e-05	0.00215164	3.18315
Cml3	-0.854746	7.21587	-5.45886	0.000384162	0.0114206	0.303782
Scube2	-0.854778	8.19905	-3.05358	0.013521	0.104715	-3.35324
Prkce	-0.859126	8.5277	-7.21175	4.71e-05	0.00310241	2.46039
Pla2g1b	-0.859312	7.66238	-2.72006	0.0233512	0.14537	-3.89959
BC020535	-0.862541	8.69815	-4.77072	0.000980081	0.020366	-0.664397
Klrc2	-0.863304	4.04881	-2.7821	0.0210855	0.136463	-3.79815
LOC100862610	-0.864172	8.09178	-3.98252	0.00311583	0.0422926	-1.85748
Mir148b	-0.865243	5.26131	-3.7651	0.00435284	0.0522023	-2.20069
Grtp1	-0.865247	6.99364	-7.62884	3.01e-05	0.0025052	2.9134
Tbc1d30	-0.866225	7.90572	-5.70975	0.000277614	0.00929593	0.63922
Mill2	-0.866387	8.03171	-4.02528	0.00291975	0.0406224	-1.79064
Ppap2b	-0.866482	10.0323	-5.55463	0.000339016	0.0105894	0.432922
1700056N10Rik	-0.867447	6.20157	-5.22507	0.000524088	0.0138141	-0.0172165
Tmod1	-0.867558	7.80821	-5.81748	0.000242112	0.0085532	0.780402
Tspan7	-0.870042	10.8786	-7.33038	4.14e-05	0.0029337	2.59142
5031426D15Rik	-0.874631	6.61914	-7.14116	5.09e-05	0.00324865	2.38158
Scgb1c1	-0.880297	8.2944	-5.789	0.00025099	0.00869147	0.74325
Syne1	-0.881116	10.0178	-6.56047	9.82e-05	0.00486025	1.70872
Prx	-0.881192	7.32849	-7.39581	3.86e-05	0.00288781	2.66293
Tenc1	-0.882639	9.38187	-5.84515	0.00023381	0.00839814	0.816387
Atp2a3	-0.883423	8.87636	-7.35705	4.02e-05	0.00290418	2.62063
Gm20342	-0.883518	6.87727	-4.18515	0.00229493	0.0348696	-1.54273
Sox11	-0.884383	6.21284	-6.13638	0.000162947	0.00662677	1.18844
Gria1	-0.887879	6.38131	-7.37416	3.95e-05	0.00288781	2.63933
LOC100859962	-0.893587	6.03636	-5.4394	0.000394105	0.0115903	0.277382
Meis1	-0.894791	8.22804	-7.8624	2.37e-05	0.00216863	3.15794
Fhdc1	-0.895376	8.95265	-5.40043	0.000414868	0.0119724	0.224329
C87198	-0.896411	6.81999	-6.25939	0.000140361	0.00600556	1.34195
Tgfbr3	-0.898416	8.12841	-6.83453	7.16e-05	0.00397666	2.03182
Fam38b	-0.902049	8.06277	-7.4699	3.56e-05	0.00274544	2.74328
Tspan13	-0.902501	9.9666	-8.54192	1.21e-05	0.00149578	3.83426
Dpep1	-0.902501	9.10696	-3.69222	0.00487572	0.0557338	-2.31688
Itga8	-0.90279	9.31934	-3.8942	0.0035664	0.0458582	-1.99626
Gm10589	-0.902991	6.16062	-4.86707	0.000856105	0.0188045	-0.524587
Hpgd	-0.903184	10.1302	-6.79287	7.51e-05	0.00408672	1.98336
Mir669c	-0.904429	3.66116	-5.37904	0.000426767	0.0121592	0.195107
Zfp97	-0.905078	4.95603	-4.16936	0.00234981	0.0352686	-1.56708
Cox6a2	-0.907218	7.69419	-5.48021	0.000373563	0.0112665	0.332688
Ppil6	-0.907319	8.04845	-5.1578	0.000573912	0.0145665	-0.111104
Pcdh17	-0.908698	7.84435	-7.76364	2.62e-05	0.00232165	3.05532
Sdpr	-0.908948	10.0561	-7.78828	2.55e-05	0.00228079	3.08103
Atp6v1c2	-0.909436	8.50207	-8.18193	1.72e-05	0.00185058	3.48231
Fabp1	-0.914614	4.77145	-3.71003	0.00474212	0.0545966	-2.28844
Gm606	-0.918567	6.63328	-7.14962	5.04e-05	0.00324865	2.39106
Slc4a5	-0.921831	8.47339	-7.27565	4.39e-05	0.00298171	2.53119
Arap3	-0.923504	9.28103	-5.75104	0.00026338	0.0089903	0.693538
Dock6	-0.92475	8.59636	-6.30732	0.000132504	0.00581062	1.40118
Tbx3	-0.926872	9.13418	-7.92863	2.21e-05	0.00211342	3.22612
Irs1	-0.93049	7.36632	-7.6184	3.05e-05	0.00251187	2.90232
Mcc	-0.931992	8.98819	-8.6093	1.13e-05	0.00143108	3.8986
Pon1	-0.932223	8.46724	-8.41378	1.37e-05	0.00164157	3.71058
Bpifb1	-0.932841	10.6273	-7.31579	4.21e-05	0.0029337	2.57539
Klf4	-0.932846	9.25748	-7.86498	2.36e-05	0.00216863	3.1606
Apln	-0.933436	7.16576	-7.39444	3.86e-05	0.00288781	2.66144
Mir361	-0.933493	4.94964	-6.76753	7.73e-05	0.0041607	1.95376
Chrdl1	-0.936537	6.4428	-2.90093	0.0173492	0.121228	-3.60349
Gm19910	-0.937063	4.27738	-7.23181	4.61e-05	0.00306808	2.48267
Gm20004	-0.938051	4.92993	-6.59169	9.47e-05	0.00476307	1.74605
Mapt	-0.938745	7.98861	-7.89293	2.29e-05	0.00215164	3.18943
Lpin2	-0.938767	7.53166	-5.00743	0.000704714	0.0164935	-0.323386
Pde5a	-0.942297	9.63449	-7.75369	2.65e-05	0.00232165	3.04491
Rnf144a	-0.949532	9.12383	-8.93196	8.36e-06	0.00128785	4.20024
Pcdh1	-0.950317	7.8947	-8.07873	1.9e-05	0.00192056	3.3788
Lgals12	-0.961536	6.74479	-5.50614	0.000361111	0.011034	0.367708
Fxyd1	-0.961554	8.21979	-6.66346	8.71e-05	0.00449284	1.83133
Ebf1	-0.961858	7.89908	-8.30162	1.52e-05	0.00175649	3.60088
Hecw2	-0.962301	7.73473	-8.72591	1.01e-05	0.00135064	4.00884
Ckmt2	-0.965186	5.94021	-8.23567	1.63e-05	0.00180589	3.53574
E030003E18Rik	-0.970453	6.62256	-3.71086	0.00473602	0.0545927	-2.28712
Mir29b-1	-0.971189	3.00651	-4.54957	0.00134364	0.0246384	-0.990415
9230104L09Rik	-0.971227	7.29293	-5.66249	0.000294934	0.00969962	0.576753
Fgfr4	-0.972081	7.2244	-7.38909	3.89e-05	0.00288781	2.65561
Gata2	-0.974541	9.15676	-9.35588	5.69e-06	0.00097444	4.58087
9330159F19Rik	-0.975086	6.17488	-7.0616	5.55e-05	0.00340966	2.292
Zfp932	-0.975169	4.55403	-4.31903	0.00188105	0.0308031	-1.33771
Mir5099	-0.97649	11.3725	-4.66801	0.00113374	0.0221052	-0.814924
Gm9917	-0.979841	7.50397	-5.88395	0.000222682	0.00811833	0.866675
Kdr	-0.981058	10.1578	-9.12048	7.04e-06	0.00114089	4.37165
Dach1	-0.984614	7.44742	-6.96151	6.21e-05	0.00366941	2.17815
Hspa1a	-0.984656	7.34345	-2.99936	0.0147703	0.109642	-3.44212
Ogn	-0.984961	10.3398	-3.26295	0.00963368	0.0846708	-3.01079
Clec14a	-0.985566	9.33388	-9.42903	5.34e-06	0.000932155	4.64482
Adam4	-0.986059	5.08966	-4.10475	0.00258921	0.0376023	-1.667
Vsnl1	-0.98691	7.02231	-3.29505	0.00914906	0.0818434	-2.95845
Mir27a	-0.987022	7.22297	-5.34047	0.000449161	0.0125934	0.142254
Mettl7a1	-0.987355	10.7258	-7.39401	3.87e-05	0.00288781	2.66097
Cd19	-0.989459	7.52368	-8.0878	1.88e-05	0.00191892	3.38795
Zbtb16	-0.990007	8.19061	-3.4783	0.00682796	0.068796	-2.66088
LOC100505262	-0.993391	6.20432	-6.50575	0.000104708	0.00509782	1.643
Cyp4b1	-0.993451	10.5791	-7.82121	2.47e-05	0.00223359	3.11528
Prdm8	-0.998281	6.20412	-8.67717	1.06e-05	0.00138434	3.96294
Mamdc2	-1.00328	8.61476	-3.45099	0.00713071	0.0706608	-2.70508
Actn2	-1.00492	6.15286	-5.25822	0.000501273	0.0135015	0.0287932
Ppp1r16b	-1.00624	9.14164	-9.24228	6.3e-06	0.00107126	4.48056
Nr4a2	-1.01152	7.75152	-5.25509	0.000503379	0.0135284	0.024459
Mirlet7b	-1.01334	4.26383	-5.05452	0.0006606	0.0159145	-0.256549
Mir505	-1.01897	7.85583	-6.93732	6.38e-05	0.00372567	2.15043
Arhgef15	-1.02228	8.7235	-8.29641	1.53e-05	0.00175649	3.59575
Cidec	-1.0225	6.58007	-6.57067	9.7e-05	0.00481243	1.72093
Ncr1	-1.02705	6.13676	-6.58039	9.6e-05	0.00478441	1.73255
B430010I23Rik	-1.02732	7.18451	-6.91275	6.56e-05	0.00378512	2.12221
Ces1f	-1.0285	5.97327	-6.89428	6.7e-05	0.00383457	2.10094
Car3	-1.03037	5.09911	-4.03462	0.00287867	0.040354	-1.77606
Gm12814	-1.03155	3.9291	-5.42678	0.000400704	0.0117007	0.260223
Cfd	-1.03607	7.31574	-7.634	3e-05	0.0025052	2.91887
Colq	-1.03867	7.00464	-8.87776	8.8e-06	0.00129616	4.15031
Gsn	-1.04029	10.9992	-8.40955	1.37e-05	0.00164157	3.70647
Tff2	-1.04162	6.70728	-6.85611	6.99e-05	0.00390895	2.05685
Zxda	-1.04238	6.45113	-5.98217	0.000197004	0.00750925	0.992966
9130020K20Rik	-1.04605	6.65051	-4.69088	0.00109742	0.0218043	-0.781276
Igkv15-103	-1.04792	10.3628	-2.46195	0.0357369	0.185731	-4.31879
Bmp6	-1.04851	8.70122	-8.91786	8.47e-06	0.00128918	4.18728
Clec12b	-1.0501	6.08849	-6.4413	0.000112969	0.00538259	1.56505
Npr3	-1.05215	8.39726	-8.85183	9.01e-06	0.00129616	4.12631
Gm20064	-1.05302	6.19736	-6.72396	8.13e-05	0.00428996	1.90268
4933407I18Rik	-1.05345	8.41279	-6.77651	7.65e-05	0.00412723	1.96427
Gm13298	-1.05366	6.91096	-8.32765	1.49e-05	0.00175244	3.62646
Aff3	-1.05509	7.98796	-7.07819	5.45e-05	0.00337631	2.31074
Cyp2d22	-1.05599	7.64216	-7.10509	5.29e-05	0.00330885	2.34107
Pcolce2	-1.05939	9.63603	-4.77993	0.00096744	0.0202142	-0.650978
Faim2	-1.06005	6.62371	-4.18682	0.00228924	0.0348261	-1.54018
Adra1a	-1.0609	6.08947	-6.50441	0.000104873	0.00509782	1.64139
Tnxb	-1.06096	7.58993	-6.44853	0.000112008	0.00536007	1.57382
Nppa	-1.06122	8.77053	-3.94808	0.00328392	0.0437321	-1.91149
Mb	-1.0617	7.38322	-7.13984	5.09e-05	0.00324865	2.3801
Tmem204	-1.06249	9.15115	-8.10892	1.84e-05	0.00191384	3.4092
Mir568	-1.06406	8.54124	-6.05474	0.0001801	0.00709568	1.08538
Myzap	-1.07113	8.39516	-8.31965	1.5e-05	0.00175649	3.61861
Gnao1	-1.07117	7.7639	-7.82885	2.45e-05	0.00223359	3.1232
Efnb2	-1.07396	9.31152	-9.8056	3.85e-06	0.000796321	4.96627
Mir29a	-1.07789	3.56245	-6.72382	8.13e-05	0.00428996	1.90251
Klf15	-1.0789	7.15434	-8.25366	1.6e-05	0.00179844	3.55356
Hmgcs2	-1.08525	7.82858	-6.91003	6.58e-05	0.00378789	2.11908
Txlnb	-1.09441	6.5697	-7.52446	3.36e-05	0.00265749	2.80203
Ces2g	-1.10296	7.84918	-6.94844	6.3e-05	0.0036953	2.16318
Gm20257	-1.10872	6.04279	-5.31355	0.000465545	0.0128769	0.105225
Gucy1a3	-1.11076	9.7692	-9.97322	3.33e-06	0.00077624	5.10531
Foxf1	-1.11287	10.225	-10.033	3.17e-06	0.00077624	5.15432
Edil3	-1.12037	6.09957	-8.78287	9.61e-06	0.00131578	4.06218
Pde8b	-1.12624	7.70251	-8.50203	1.25e-05	0.00153855	3.79595
Mir200b	-1.12697	6.19615	-6.37267	0.000122552	0.00558927	1.48142
Gm3364	-1.12828	7.25228	-7.35567	4.03e-05	0.00290418	2.61913
Fmo3	-1.13418	9.40431	-6.70295	8.33e-05	0.0043383	1.87796
Slc7a10	-1.13425	7.23998	-10.3883	2.36e-06	0.000701835	5.43929
Tspan18	-1.13645	9.37543	-8.55399	1.19e-05	0.00149341	3.84582
Cytl1	-1.14175	7.72445	-7.54465	3.29e-05	0.00263518	2.82367
Gm12474	-1.14292	7.2383	-6.53639	0.000101015	0.00495918	1.67985
Igk-V28	-1.14552	7.30461	-2.79922	0.0205003	0.134299	-3.77013
Gm3893	-1.15326	7.01774	-6.69663	8.39e-05	0.00436077	1.87051
Aplnr	-1.15726	7.28912	-7.88882	2.3e-05	0.00215164	3.1852
Inmt	-1.15774	10.9058	-9.60277	4.58e-06	0.000888982	4.79472
Scn7a	-1.16113	10.4073	-10.1897	2.78e-06	0.000745407	5.28127
Muc5b	-1.16458	8.87318	-8.60091	1.14e-05	0.00143521	3.89062
Tmem100	-1.16763	10.2554	-10.995	1.46e-06	0.000599309	5.90261
Hmcn1	-1.17744	8.32357	-9.0048	7.82e-06	0.00123561	4.26688
Phxr4	-1.18048	8.38663	-7.68031	2.86e-05	0.00244447	2.96784
Atp1a2	-1.18937	8.32151	-7.00795	5.89e-05	0.00351764	2.23113
Snord70	-1.19152	8.19275	-4.21299	0.00220151	0.034145	-1.49991
Dbp	-1.19539	8.36113	-5.92918	0.000210432	0.00784585	0.925004
Ighg	-1.20113	5.25169	-5.93366	0.000209259	0.00783769	0.930766
Klf12	-1.20252	7.24584	-11.0256	1.42e-06	0.000595205	5.9252
Nrxn2	-1.20736	8.31351	-10.5681	2.04e-06	0.000637539	5.57962
Pln	-1.21162	6.98975	-7.29707	4.29e-05	0.00295342	2.5548
Bex2	-1.22114	5.99571	-5.0191	0.000693494	0.0163865	-0.306791
Glt25d2	-1.22234	6.5383	-9.54142	4.83e-06	0.000916278	4.7421
Ccdc129	-1.24879	6.61816	-9.1858	6.63e-06	0.00111188	4.43024
Sema6a	-1.25243	9.23439	-10.4004	2.34e-06	0.000701835	5.44886
Mir126	-1.25268	5.20856	-4.84473	0.000883274	0.0191285	-0.556887
Cyp2e1	-1.25855	6.35492	-8.43854	1.33e-05	0.00161966	3.73462
Pdzd2	-1.27331	9.20021	-9.85531	3.69e-06	0.000796321	5.00775
Tnnt2	-1.27352	9.31945	-6.42043	0.000115793	0.00544504	1.53969
Clec1a	-1.27631	8.54288	-11.719	8.45e-07	0.000450762	6.41957
Ltbp4	-1.29268	10.0845	-7.3797	3.93e-05	0.00288781	2.64537
Ear1	-1.314	7.85077	-5.14468	0.000584209	0.0147368	-0.12949
Slc5a12	-1.31411	5.86269	-7.18809	4.83e-05	0.00315833	2.43405
Gm10400	-1.32825	7.27768	-10.6413	1.93e-06	0.000637539	5.63603
8430431K14Rik	-1.33435	6.07763	-7.94693	2.17e-05	0.00210718	3.24487
Aox3	-1.34172	9.19216	-11.7397	8.32e-07	0.000450762	6.43386
Hhip	-1.35731	7.69736	-4.63552	0.00118758	0.0228835	-0.862869
D530008I23	-1.4069	6.56916	-9.90075	3.55e-06	0.00077624	5.0455
1110050K14Rik	-1.40836	9.59548	-8.16648	1.74e-05	0.00185058	3.46689
Klra9	-1.42316	4.4713	-6.78303	7.6e-05	0.00410868	1.97188
Adcy8	-1.4243	7.17517	-9.81417	3.82e-06	0.000796321	4.97343
9530026P05Rik	-1.43118	5.56261	-10.8288	1.66e-06	0.000626897	5.77852
Myoz2	-1.43893	5.85175	-7.34679	4.07e-05	0.00292206	2.6094
Mirlet7c-2	-1.45338	6.4208	-7.51442	3.4e-05	0.00266223	2.79124
Fmo1	-1.47266	9.36735	-12.1612	6.14e-07	0.000398908	6.71765
Fam82a1	-1.49764	5.5096	-6.39227	0.000119728	0.00553602	1.50537
Lypd2	-1.50589	8.4344	-12.9767	3.5e-07	0.000299757	7.23495
Actc1	-1.5116	8.78426	-8.54179	1.21e-05	0.00149578	3.83414
Cnn1	-1.51749	8.43708	-12.1594	6.15e-07	0.000398908	6.71646
Myl7	-1.5235	7.1253	-5.81029	0.00024432	0.00860325	0.771036
Fibin	-1.53235	7.25814	-12.877	3.74e-07	0.00030761	7.17384
Nr4a1	-1.56873	9.076	-8.71454	1.02e-05	0.00135785	3.99816
Myh6	-1.56995	7.74228	-5.02254	0.000690223	0.0163406	-0.301904
Abi3bp	-1.58564	8.63469	-10.7693	1.74e-06	0.000626897	5.73357
Ecm2	-1.59515	6.81419	-5.01609	0.000696368	0.0164189	-0.311068
Igfbp3	-1.6003	7.45191	-8.62796	1.11e-05	0.00142785	3.91634
Klf2	-1.62367	9.60329	-11.2213	1.23e-06	0.000559574	6.0682
Mir181b-1	-1.6344	5.01695	-12.6506	4.37e-07	0.000347186	7.03293
Igkv4-70	-1.64209	8.90703	-2.76536	0.0216737	0.139138	-3.82553
Nr1d1	-1.6626	9.33425	-8.61688	1.12e-05	0.00142811	3.90581
Ednrb	-1.72404	8.22571	-11.7655	8.17e-07	0.000450762	6.45153
Gzma	-1.73005	5.91055	-8.1555	1.76e-05	0.00186287	3.45591
Cyp1a1	-1.8077	6.67032	-13.9491	1.87e-07	0.000191594	7.80178
Mirlet7f-1	-1.81813	3.69621	-5.24841	0.00050791	0.0136059	0.0151966
Sln	-1.8543	7.06763	-8.27687	1.56e-05	0.00177403	3.57649
Glp1r	-1.85918	10.232	-10.5817	2.02e-06	0.000637539	5.59013
Chad	-2.09751	8.76435	-16.4911	4.28e-08	6.84e-05	9.06738
Igkj1	-2.10882	8.92266	-3.67224	0.00503039	0.0565833	-2.34885
Ighv1-54	-2.76452	4.08817	-2.35517	0.0426124	0.204634	-4.49011
Hamp	-3.93039	7.36906	-10.0525	3.12e-06	0.00077624	5.17022

## Sheet: Mouse_GO
Category	ID	Term	GeneRatio	Genes	adj_pval
BP	GO:0097529	myeloid leukocyte migration	63/1397	Spp1, Cd177, C3ar1, Ccl9, Ccl2, Trem2, Ccl3, Ccl12, Cxcl13, Itgam, Ccr1, Lgmn, Cxcl10, Grem1, Serpine1, Ccl6, Pla2g7, Retnlg, Fcgr3, Ccl7, Bst1, Lgals3, Thbs1, Fcer1g, S100a8, Cd200r1, Mmp14, Adam8, Il1rn, Tnfsf18, Ccr2, Itgb2, Cxcl17, Anxa1, Nckap1l, Ccl17, Pf4, Il1a, P2ry12, Sirpa, Aif1, Pgf, Ptger4, Cxcr2, S100a9, Il1b, Vav1, Ccl8, Irak4, Myd88, Cxcl5, Mif, Il1r1, Gpr35, Trem1, C5ar1, Slamf8, …	4.4e-24
BP	GO:0050900	leukocyte migration	80/1397	Spp1, Cd177, C3ar1, Ccl9, Ccl2, Trem2, Ch25h, Ccl3, Ccl12, Cxcl13, Itgam, Ccr1, Lgmn, Cxcl10, Grem1, Serpine1, Ccl6, Pla2g7, Retnlg, Ptafr, Fcgr3, Ccl7, Bst1, Lgals3, Thbs1, Fcer1g, S100a8, Cd200r1, Mmp14, Adam8, F7, Il1rn, Tnfsf18, Ccr2, Selp, Tlr2, Itgb2, Cxcl17, Il33, Anxa1, Cyp7b1, Nckap1l, Ccl17, Cxcl16, Tnf, Pf4, Il1a, P2ry12, Sirpa, Aif1, Pgf, Ptger4, Cxcr2, S100a9, Il1b, Vav1, Ccl8, Irak4…	3.76e-23
BP	GO:0050727	regulation of inflammatory response	78/1397	Fcgr1, Ccr5, Trem2, Ccl3, Mmp8, Serpine1, Ctss, Fcgr3, Bst1, Aoah, Fcer1g, S100a8, Cd200r1, Acp5, Tarm1, Adam8, Tnfsf18, Ccr2, Tlr2, Cxcl17, Il33, Fcgr2b, Anxa1, Tmem173, Il6, Pbk, Igf1, Tnf, Socs3, Tnfrsf1b, Sirpa, Il2ra, Ctsc, Ptger4, Gpx1, S100a9, Sbno2, Grn, Abcd2, Il1b, Il1r2, Cd200r4, Apoe, Usp18, Pik3cg, Nlrp3, Myd88, Lgals9, Mif, Il1r1, Cd276, Casp1, Slamf8, Il1rl2, Mefv, Tlr9, Tnfrsf11a,…	7.7e-21
BP	GO:0060326	cell chemotaxis	71/1397	Saa3, Spp1, C3ar1, Ccl9, Ccl2, Ccr5, Ch25h, Ccl3, Ccl12, Cxcl13, Itgam, Ccr1, Lgmn, Cxcl10, Grem1, Serpine1, Ccl6, Pla2g7, Retnlg, Fcgr3, Lox, Ccl7, Bst1, Lgals3, Thbs1, Fcer1g, S100a8, Adam8, F7, Il1rn, Tnfsf18, Ccr2, Itgb2, Cxcl17, Anxa1, Cyp7b1, Nckap1l, Ccl17, Cxcl16, Hbegf, Pf4, Aif1, Arrb2, Pgf, Cxcr2, S100a9, Il1b, Vav1, Ccl8, Cxcl5, Mif, Gpr35, Trem1, C5ar1, Slamf8, Hmgb2, Cxcl1, Saa4, Lb…	7.7e-21
BP	GO:0002274	myeloid leukocyte activation	59/1397	Cd177, Trem2, C1qa, Mmp8, Itgam, Hmox1, Clec4d, Ptafr, Fcgr3, Fcgr4, Tlr8, Slc11a1, Cd84, Thbs1, Fcer1g, Cd300lf, Tyrobp, Ccr2, Tlr2, Itgb2, Il33, Tmem106a, Myo1f, Tnf, Clu, Il4ra, Havcr2, Ctsc, Cd48, Aif1, Tlr7, Cxcr2, Sbno2, Grn, Ulbp1, Lcp2, Lgals9, Cxcl5, Casp1, Fgr, Cd300lb, C5ar1, Tlr9, Batf3, Ifngr2, Tlr1, Ndrg1, Lbp, Flt3l, Vamp2, Jun, Prkce, Gata2, Tff2, Nppa, Foxf1, Muc5b, Nr1d1, Hamp	1.64e-20
BP	GO:0002237	response to molecule of bacterial origin	79/1397	Ccl2, Trem2, Tnip3, Ccl12, Cxcl13, Cd68, Cxcl10, Ltf, Serpine1, Ptafr, Fcgr4, Slc11a1, Ly86, Cd84, Acp5, Il1rn, Cd80, Tlr2, Cd14, Fcgr2b, Il6, Adm, Cd180, Cxcl16, Tnf, Mrc1, Tnfrsf1b, Malt1, Pf4, Sirpa, Havcr2, Junb, Ncf2, Ptger4, Il23r, Mir409, Litaf, Sbno2, Il1b, Axl, Nlrp3, Myd88, Lgals9, Cxcl5, Mif, Casp1, Cd300lb, Prdx3, Abca1, C5ar1, Hmgb2, Cxcl1, Mapkapk3, Tlr9, Cd86, Tlr1, Tnfrsf11a, Pdcd…	7.23e-20
BP	GO:0001819	positive regulation of cytokine production	87/1397	Mmp12, C3ar1, Clec4n, Ccl2, Ccr5, Ifi204, Trem2, Ccl3, Clec5a, Mmp8, Cybb, Ifi205, Serpine1, Irf7, Clec4e, Ptafr, Fcgr3, Tlr8, Slc11a1, Cd84, Thbs1, Fcer1g, Tarm1, Adam8, Tyrobp, Il1rn, Ccr2, Tlr2, Cd14, Cxcl17, Il33, Anxa1, Tmem173, Il6, Cyba, Rsad2, Ly9, Tnf, Clu, Mapk13, Malt1, Il4ra, Pf4, Il1a, Havcr2, Aif1, Ptger4, Il23r, Tlr7, Csf1r, Htr2b, Fam49b, Il1b, Ulbp1, Scamp5, Nlrp3, Psg22, Myd88, …	1.08e-19
BP	GO:0030595	leukocyte chemotaxis	57/1397	Spp1, C3ar1, Ccl9, Ccl2, Ch25h, Ccl3, Ccl12, Cxcl13, Itgam, Ccr1, Lgmn, Cxcl10, Grem1, Serpine1, Ccl6, Pla2g7, Retnlg, Fcgr3, Ccl7, Bst1, Lgals3, Thbs1, Fcer1g, S100a8, Adam8, F7, Il1rn, Tnfsf18, Ccr2, Itgb2, Cxcl17, Anxa1, Cyp7b1, Nckap1l, Ccl17, Cxcl16, Pf4, Aif1, Pgf, Cxcr2, S100a9, Il1b, Vav1, Ccl8, Cxcl5, Mif, Gpr35, Trem1, C5ar1, Slamf8, Cxcl1, Lbp, Mmp28, Dusp1, Itga1, Ccl27a, Ednrb	1.37e-19
BP	GO:0032103	positive regulation of response to external stimulus	70/1397	C3ar1, Arg1, Ccl2, Fcgr1, Ccr5, Trem2, Ccl3, Cxcl13, Mmp8, Ccr1, Lgmn, Cxcl10, Serpine1, Ctss, Pla2g7, Fn1, Fcgr3, Ly86, Thbs1, Fcer1g, S100a8, Tarm1, Adam8, F7, Tnfsf18, Ccr2, Tlr2, Cxcl17, Il33, Il6, Cd180, Nckap1l, Cyba, Tnf, P2ry12, Havcr2, Ctsc, Aif1, Pgf, Ptger4, Cxcr2, S100a9, Grn, Il1b, Pik3cg, Myd88, Lgals9, Mif, C5ar1, Cxcl1, Tlr9, Tnfrsf11a, Pla2g4a, Dhx58, Lpl, Lbp, Osm, Ddx60, Fgf18,…	2.37e-19
BP	GO:0031349	positive regulation of defense response	76/1397	Mmp12, Arg1, Fcgr1, Ccr5, Ifi204, Trem2, Ccl3, Tlr13, Tnip3, Mmp8, Ifi205, Ltf, Serpine1, Ctss, Irf7, Clec4e, Fcgr3, Tlr8, Zbp1, Fcer1g, S100a8, Cd300lf, Tarm1, Adam8, Tnfsf18, Ccr2, Tlr2, Cd14, Il33, Tmem173, Il6, Cyba, Rsad2, Tnf, Havcr2, Ctsc, Arrb2, Ptger4, Tlr7, S100a9, Grn, Il1b, Ulbp1, Vav1, Irgm1, Gja1, Pik3cg, Myd88, Lgals9, Mif, Hmgb2, Cxcl1, Aim2, Mapkapk3, Unc93b1, Tlr9, Cd86, Tlr1, T…	1.03e-18
BP	GO:0032496	response to lipopolysaccharide	74/1397	Ccl2, Trem2, Tnip3, Ccl12, Cxcl13, Cd68, Cxcl10, Ltf, Serpine1, Ptafr, Fcgr4, Slc11a1, Ly86, Cd84, Acp5, Il1rn, Cd80, Cd14, Il6, Adm, Cd180, Cxcl16, Tnf, Mrc1, Tnfrsf1b, Malt1, Pf4, Sirpa, Havcr2, Junb, Ncf2, Ptger4, Il23r, Mir409, Litaf, Sbno2, Il1b, Axl, Nlrp3, Myd88, Lgals9, Cxcl5, Mif, Casp1, Cd300lb, Prdx3, Abca1, Hmgb2, Cxcl1, Mapkapk3, Cd86, Tnfrsf11a, Pdcd1lg2, Ptpn22, Gch1, Lbp, Mir107, …	2.58e-18
BP	GO:0097530	granulocyte migration	45/1397	Spp1, Cd177, C3ar1, Ccl9, Ccl2, Ccl3, Ccl12, Cxcl13, Itgam, Cxcl10, Ccl6, Fcgr3, Ccl7, Bst1, Lgals3, Thbs1, Fcer1g, S100a8, Adam8, Il1rn, Tnfsf18, Itgb2, Cxcl17, Anxa1, Nckap1l, Ccl17, Pf4, Il1a, Sirpa, Ptger4, Cxcr2, S100a9, Il1b, Vav1, Ccl8, Irak4, Myd88, Cxcl5, Il1r1, Trem1, C5ar1, Slamf8, Cxcl1, Lbp, Itga1	7.79e-18
BP	GO:0050678	regulation of epithelial cell proliferation	73/1397	Mmp12, Arg1, Ccl2, Ccl12, Hmox1, Thbs1, Plau, Tgm1, Has2, Ctsl, Lrg1, Birc5, Ptprn, Il6, Cyp7b1, Dab2, Cyba, Igf1, Nme2, Cd109, Tnf, Myc, Sfrp1, Pgf, Gpx1, Htr2b, Grn, Tacstd2, Iqgap3, F3, Gja1, Apoe, Serpinb5, Sulf2, C5ar1, Hmgb2, Ecm1, Ccnd1, Nme1, Muc16, Uhrf1, Bax, Eng, Cdh13, Lims2, Ptprm, Egfl7, Ptch1, Cav1, Tek, Fgfr3, Fgf10, Dll4, Bmpr2, Snai2, Prkd2, Jun, Fgfr2, Hyal1, Acvrl1, Sox11, Tgf…	7.79e-18
BP	GO:0050673	epithelial cell proliferation	80/1397	Mmp12, Arg1, Ccl2, Ccl12, Hmox1, Thbs1, Plau, Areg, Tgm1, Has2, Ctsl, Lrg1, Mki67, Birc5, Ptprn, Col8a1, Il6, Cyp7b1, Dab2, Cyba, Igf1, Nme2, Cd109, Tnf, Myc, Fst, Sfrp1, Id2, Pgf, Gpx1, Htr2b, Grn, Tacstd2, Tcf19, Iqgap3, F3, Gja1, Apoe, Serpinb5, Sulf2, C5ar1, Hmgb2, Ecm1, Ccnd1, Nme1, Muc16, Uhrf1, Bax, Eng, Cdh13, Lims2, Ptprm, Egfl7, Ptch1, Cav1, Tek, Fgfr3, Fgf10, Dll4, Bmpr2, Snai2, Prkd2,…	1.85e-17
BP	GO:1990266	neutrophil migration	40/1397	Spp1, Cd177, C3ar1, Ccl9, Ccl2, Ccl3, Ccl12, Cxcl13, Itgam, Cxcl10, Ccl6, Fcgr3, Ccl7, Bst1, Lgals3, Fcer1g, S100a8, Adam8, Il1rn, Itgb2, Nckap1l, Ccl17, Pf4, Il1a, Ptger4, Cxcr2, S100a9, Il1b, Vav1, Ccl8, Irak4, Myd88, Cxcl5, Il1r1, Trem1, C5ar1, Slamf8, Cxcl1, Lbp, Itga1	2.36e-17
BP	GO:0002683	negative regulation of immune system process	85/1397	Mmp12, Gpnmb, Arg1, Ccl12, Cd68, Ccr1, C1qc, Hmox1, Grem1, Mafb, Cd84, Lgals3, Thbs1, Fcer1g, Cd200r1, Cd300lf, Tarm1, Tyrobp, Tnfsf18, Cd80, Ccr2, Il33, Fcgr2b, Anxa1, Il7r, Ncapg2, Igf1, Nme2, Tnf, Myc, Muc4, Il4ra, Pf4, Sfrp1, Havcr2, Il2ra, Fbn1, Id2, Arrb2, Col3a1, Ptger4, Gpx1, Cxcr2, Grn, Axl, Lpxn, Ubash3b, Lgals9, Mif, Casp3, Cd276, Prnp, Arg2, Slfn1, Slamf8, Tlr9, Cbfb, Nme1, Cd86, Psma…	2.36e-17
BP	GO:0050663	cytokine secretion	58/1397	Mmp12, Clec4n, Ccr5, Ccl3, Clec5a, Mmp8, Clec4e, Fn1, Tlr8, Cd84, Cd200r1, Tlr2, Cd14, Il33, Anxa1, Il6, Tmem106a, Isg15, Tnf, Tnfrsf1b, Il4ra, Il1a, Havcr2, Aif1, Ptger4, Csf1r, Htr2b, Tnfrsf9, Il1b, Il1r2, Tcirg1, Scamp5, Nlrp3, Psg22, Lcp2, Lgals9, Mif, Cd276, Casp1, Fgr, Trem1, Casp4, Abca1, Arg2, Atg5, Aim2, Unc93b1, Tlr9, Nlrp1b, Tlr1, Rnf19b, Lpl, Ptpn22, Osm, Cadm1, Tek, C1qtnf3, Bank1	2.49e-17
BP	GO:0042116	macrophage activation	34/1397	Trem2, C1qa, Mmp8, Tlr8, Slc11a1, Cd84, Thbs1, Tyrobp, Tlr2, Il33, Tmem106a, Tnf, Clu, Il4ra, Havcr2, Ctsc, Aif1, Tlr7, Sbno2, Grn, Ulbp1, Lgals9, Casp1, C5ar1, Tlr9, Ifngr2, Tlr1, Lbp, Jun, Prkce, Tff2, Muc5b, Nr1d1, Hamp	6e-16
BP	GO:0050707	regulation of cytokine secretion	51/1397	Mmp12, Clec4n, Ccr5, Ccl3, Clec5a, Mmp8, Clec4e, Fn1, Tlr8, Cd84, Cd200r1, Tlr2, Cd14, Il33, Anxa1, Il6, Tnf, Tnfrsf1b, Il4ra, Il1a, Havcr2, Aif1, Ptger4, Csf1r, Htr2b, Tnfrsf9, Il1b, Il1r2, Scamp5, Nlrp3, Psg22, Lgals9, Mif, Cd276, Casp1, Fgr, Casp4, Arg2, Atg5, Aim2, Unc93b1, Tlr9, Nlrp1b, Tlr1, Lpl, Ptpn22, Osm, Cadm1, Tek, C1qtnf3, Bank1	2.74e-15
BP	GO:0071219	cellular response to molecule of bacterial origin	60/1397	Ccl2, Trem2, Tnip3, Ccl12, Cxcl13, Cd68, Cxcl10, Ltf, Serpine1, Fcgr4, Ly86, Cd84, Il1rn, Cd80, Tlr2, Cd14, Fcgr2b, Il6, Cd180, Cxcl16, Tnf, Mrc1, Tnfrsf1b, Malt1, Pf4, Sirpa, Havcr2, Mir409, Litaf, Sbno2, Il1b, Axl, Nlrp3, Myd88, Cxcl5, Mif, Casp1, Cd300lb, Abca1, Cxcl1, Cd86, Tlr1, Pdcd1lg2, Ptpn22, Gch1, Lbp, Mir107, Mir194-2, Mir29b-2, Mir30c-1, Mir26a-1, Plscr4, Mir30d, Mir23b, Prkce, Mir29b…	6.43e-15
BP	GO:0032675	regulation of interleukin-6 production	42/1397	Ccr5, Trem2, Mmp8, Ptafr, Tlr8, Cd84, Fcer1g, Cd200r1, Tyrobp, Il1rn, Tlr2, Il33, Il6, Nckap1l, Cyba, Tnf, Mapk13, Il1a, Cd300ld, Sirpa, Havcr2, Aif1, Arrb2, Tlr7, Prg4, Gba, Il1b, Myd88, Lgals9, Il1rl2, Unc93b1, Tlr9, Tlr1, Muc16, Lpl, Ptpn22, Lbp, Ptpn6, Zbtb20, C1qtnf3, Bank1, Klf2	9.69e-15
BP	GO:0009611	response to wounding	82/1397	Mmp12, Tnc, Timp1, Ccl2, Hmox1, Serpine1, Fgg, Fn1, Slc7a11, Lox, Slc11a1, Thbs1, Fcer1g, Plau, Cdkn1a, Tyrobp, F7, Col1a1, F13a1, Ccr2, Selp, Plek, Anxa1, Il6, Adm, Kng2, Igf1, Cd109, Hbegf, Pf4, Tfpi2, Il1a, Tnfrsf12a, F10, P2ry12, Fermt3, Col3a1, Ptger4, Gpx1, S100a9, Serpinb2, Procr, Grn, Serpine2, Pkm, Axl, F3, Serpind1, Gja1, Apoe, Fga, Ubash3b, Aurka, Mif, Clec10a, Myof, Casp3, Sulf2, Vwf,…	1.23e-14
BP	GO:0032635	interleukin-6 production	43/1397	Ccr5, Trem2, Mmp8, Ptafr, Tlr8, Cd84, Fcer1g, Cd200r1, Tyrobp, Il1rn, Tlr2, Il33, Il6, Tmem106a, Nckap1l, Cyba, Tnf, Mapk13, Il1a, Cd300ld, Sirpa, Havcr2, Aif1, Arrb2, Tlr7, Prg4, Gba, Il1b, Myd88, Lgals9, Il1rl2, Unc93b1, Tlr9, Tlr1, Muc16, Lpl, Ptpn22, Lbp, Ptpn6, Zbtb20, C1qtnf3, Bank1, Klf2	1.46e-14
BP	GO:0070371	ERK1 and ERK2 cascade	63/1397	Gpnmb, Ccl9, Ccl2, Trem2, Ccl3, Marco, Ccl12, Ccr1, Ccl6, Fgg, Fn1, Ccl7, P2ry6, Pdgfc, Tlr2, Il6, Ccl17, Dab2, Igf1, Psca, Myc, Ctsh, Il1a, Sirpa, Havcr2, Arrb2, Atf3, Ptger4, Csf1r, Htr2b, Glipr2, Trf, Il1b, Iqgap3, Apoe, Fga, Ccl8, Mif, C5ar1, Lif, Htr2a, Tnfrsf11a, Cd44, Ptpn22, Ptpn6, Fgf18, Dusp1, Cav1, Tek, Fgfr3, Spry1, Fgf10, Prkd2, Jun, C1qtnf3, Fgfr2, Npnt, Klf4, Fgfr4, Kdr, Tff2, Adra…	1.79e-14
BP	GO:0002685	regulation of leukocyte migration	48/1397	C3ar1, Ccl2, Trem2, Ccl12, Cxcl13, Ccr1, Lgmn, Cxcl10, Grem1, Serpine1, Pla2g7, Ptafr, Bst1, Lgals3, Thbs1, Cd200r1, Mmp14, Adam8, F7, Tnfsf18, Ccr2, Selp, Tlr2, Cxcl17, Il33, Anxa1, Nckap1l, Il1a, P2ry12, Aif1, Pgf, Ptger4, Cxcr2, Il1b, Myd88, Lgals9, Mif, Il1r1, C5ar1, Slamf8, Ecm1, Ptpn22, Lbp, Mmp28, Kitl, Dusp1, Aoc3, Ccl27a	2.15e-14
BP	GO:0032102	negative regulation of response to external stimulus	64/1397	Ccl12, Cxcl13, Grem1, Ltf, Serpine1, Fgg, Aoah, Thbs1, Plau, Cd200r1, Cdkn1a, Acp5, Cxcl17, Fcgr2b, Kng2, Pbk, Igf1, Cd109, Socs3, Tnfrsf1b, Sirpa, Havcr2, Il2ra, Aif1, Ptger4, Gpx1, Grn, Abcd2, Serpine2, Il1r2, Sema6b, Cacnb3, Gja1, Apoe, Fga, Ubash3b, Nlrp3, Lgals9, Mif, Cd276, Arg2, Slamf8, Mefv, Nt5e, Muc16, Psma1, Dhx58, Cd44, Metrnl, Prkg1, Mmp28, Sema3g, Dusp1, Bace1, Cdh5, Thbd, Snai2, C1…	3.17e-14
BP	GO:0045785	positive regulation of cell adhesion	72/1397	Spp1, Ccl2, Ccr5, Cxcl13, Fgg, Fn1, Ptafr, Lgals1, Thbs1, Adam8, Has2, Tnfsf18, Cd80, Ccr2, Selp, Cd63, Itgb2, Anxa1, Col8a1, Il6, Nckap1l, Il7r, Dab2, Igf1, Tnf, Malt1, Il4ra, P2ry12, Sirpa, Havcr2, Il2ra, Aif1, Ptger4, Fbln2, Agr2, Fam49b, Il1b, Vav1, Fga, Nlrp3, Lgals9, Itga5, Cd276, Emilin2, Il1rl2, S100a10, Cbfb, Cd86, Cd44, Pdcd1lg2, Pnp, Ptpn22, Ptpn6, Cdh13, Jup, Egflam, Lims2, Cav1, Tek,…	4.16e-14
BP	GO:0070661	leukocyte proliferation	63/1397	Gpnmb, Arg1, Trem2, Ccl12, Itgam, Grem1, Bst1, Slc11a1, Lgals3, Cdkn1a, Ctps, Tarm1, Tyrobp, Tnfsf18, Cd80, Ccr2, Itgb2, Il33, Fcgr2b, Anxa1, Il6, Cd180, Nckap1l, Il7r, Igf1, Tnfrsf1b, Clu, Malt1, Havcr2, Il2ra, Aif1, Csf1r, Il1b, Tcirg1, Gja1, Myd88, Hprt, Lgals9, Mif, Casp3, Cd276, Prnp, Arg2, Slfn1, Tlr9, Cd86, Plcl2, Cd44, Bax, Pdcd1lg2, Pnp, Ptpn22, Ptpn6, Kitl, Cd79a, Gnrh1, Efnb1, Fgf10, F…	5.29e-14
BP	GO:0042060	wound healing	66/1397	Mmp12, Timp1, Ccl2, Hmox1, Serpine1, Fgg, Fn1, Slc7a11, Lox, Slc11a1, Thbs1, Fcer1g, Plau, Cdkn1a, F7, Col1a1, F13a1, Ccr2, Selp, Plek, Anxa1, Kng2, Igf1, Cd109, Hbegf, Pf4, Tfpi2, Il1a, Tnfrsf12a, F10, P2ry12, Fermt3, Col3a1, Ptger4, Gpx1, S100a9, Serpinb2, Procr, Serpine2, Pkm, Axl, F3, Serpind1, Gja1, Apoe, Fga, Ubash3b, Clec10a, Myof, Vwf, F5, Muc16, Cd44, Pak1, Prcp, Ptpn6, Prkg1, Mylk, Eng,…	6.97e-14
BP	GO:0071706	tumor necrosis factor superfamily cytokine production	43/1397	Gpnmb, Ccl2, Ccr5, Trem2, Ccl3, Mmp8, Cybb, Ltf, Ptafr, Fcgr3, Cd84, Thbs1, Fcer1g, Acp5, Adam8, Tyrobp, Ccr2, Tlr2, Cd14, Tmem106a, Cyba, Igf1, Clu, Pf4, Cd300ld, Sirpa, Havcr2, Arrb2, Ptger4, Axl, Myd88, Lgals9, Bcl3, Mif, Clec4a2, Arg2, Tlr9, Tlr1, Lpl, Ptpn22, Lbp, Ptpn6, Zbtb20	7.53e-14
BP	GO:0045766	positive regulation of angiogenesis	45/1397	C3ar1, Cybb, Hmox1, Grem1, Serpine1, Lgals3, Thbs1, Lrg1, Itgb2, Anxa1, Adm, Itgax, Ctsh, Il1a, Pgf, Cxcr2, Grn, Pkm, Il1b, F3, Psg22, Itga5, Cysltr1, C5ar1, Ecm1, Adam12, Fgf18, Eng, Jup, Tek, Cdh5, Notch4, Ramp2, Prkd2, Tie1, Mir23a, Hyal1, Acvrl1, Mir23b, Klf4, Gata2, Kdr, Mir27a, Ppp1r16b, Aplnr	7.53e-14
BP	GO:0071222	cellular response to lipopolysaccharide	57/1397	Ccl2, Trem2, Tnip3, Ccl12, Cxcl13, Cd68, Cxcl10, Ltf, Serpine1, Fcgr4, Ly86, Cd84, Il1rn, Cd80, Cd14, Il6, Cd180, Cxcl16, Tnf, Mrc1, Tnfrsf1b, Malt1, Pf4, Sirpa, Havcr2, Mir409, Litaf, Sbno2, Il1b, Axl, Nlrp3, Myd88, Cxcl5, Mif, Casp1, Cd300lb, Abca1, Cxcl1, Cd86, Pdcd1lg2, Ptpn22, Gch1, Lbp, Mir107, Mir194-2, Mir29b-2, Mir30c-1, Mir26a-1, Plscr4, Mir30d, Mir23b, Prkce, Mir29b-1, Mir27a, Bmp6, Mi…	7.67e-14
BP	GO:0050715	positive regulation of cytokine secretion	40/1397	Mmp12, Clec4n, Ccr5, Ccl3, Clec5a, Mmp8, Clec4e, Tlr8, Cd84, Tlr2, Cd14, Il33, Tnf, Il4ra, Il1a, Havcr2, Aif1, Ptger4, Csf1r, Htr2b, Il1b, Scamp5, Nlrp3, Psg22, Lgals9, Mif, Cd276, Casp1, Fgr, Casp4, Aim2, Unc93b1, Nlrp1b, Tlr1, Lpl, Ptpn22, Osm, Cadm1, Tek, C1qtnf3	1.04e-13
BP	GO:0071621	granulocyte chemotaxis	36/1397	Spp1, C3ar1, Ccl9, Ccl2, Ccl3, Ccl12, Cxcl13, Itgam, Cxcl10, Ccl6, Fcgr3, Ccl7, Bst1, Lgals3, Thbs1, Fcer1g, S100a8, Il1rn, Tnfsf18, Itgb2, Cxcl17, Anxa1, Nckap1l, Ccl17, Pf4, Cxcr2, S100a9, Il1b, Vav1, Ccl8, Cxcl5, Trem1, C5ar1, Cxcl1, Lbp, Itga1	1.16e-13
BP	GO:1903555	regulation of tumor necrosis factor superfamily cytokine production	42/1397	Gpnmb, Ccl2, Ccr5, Trem2, Ccl3, Mmp8, Cybb, Ltf, Ptafr, Fcgr3, Cd84, Thbs1, Fcer1g, Acp5, Adam8, Tyrobp, Ccr2, Tlr2, Cd14, Cyba, Igf1, Clu, Pf4, Cd300ld, Sirpa, Havcr2, Arrb2, Ptger4, Axl, Myd88, Lgals9, Bcl3, Mif, Clec4a2, Arg2, Tlr9, Tlr1, Lpl, Ptpn22, Lbp, Ptpn6, Zbtb20	1.39e-13
BP	GO:1904018	positive regulation of vasculature development	47/1397	C3ar1, Cybb, Hmox1, Grem1, Serpine1, Lgals3, Thbs1, Lrg1, Itgb2, Anxa1, Adm, Itgax, Ctsh, Il1a, Pgf, Cxcr2, Grn, Pkm, Il1b, F3, Psg22, Itga5, Cysltr1, C5ar1, Ecm1, Adam12, Fgf18, Eng, Jup, Tek, Cdh5, Notch4, Ramp2, Prkd2, Tie1, Mir23a, Hyal1, Acvrl1, Mir23b, Klf4, Gata2, Kdr, Mir27a, Ppp1r16b, Efnb2, Aplnr, Tmem100	1.39e-13
BP	GO:0071216	cellular response to biotic stimulus	60/1397	Ccl2, Trem2, Tnip3, Ccl12, Cxcl13, Cd68, Cxcl10, Ltf, Serpine1, Fcgr4, Ly86, Cd84, Il1rn, Cd80, Tlr2, Cd14, Fcgr2b, Il6, Cd180, Cxcl16, Tnf, Mrc1, Tnfrsf1b, Malt1, Pf4, Sirpa, Havcr2, Mir409, Litaf, Sbno2, Il1b, Axl, Nlrp3, Myd88, Cxcl5, Mif, Casp1, Cd300lb, Abca1, Cxcl1, Cd86, Tlr1, Pdcd1lg2, Ptpn22, Gch1, Lbp, Mir107, Mir194-2, Mir29b-2, Mir30c-1, Mir26a-1, Plscr4, Mir30d, Mir23b, Prkce, Mir29b…	1.47e-13
BP	GO:0002793	positive regulation of peptide secretion	62/1397	Mmp12, Clec4n, Ccr5, Trem2, Ccl3, Mmp13, Clec5a, Mmp8, Clec4e, Fgg, Tlr8, Cd84, Glrx, S100a8, Tlr2, Cd14, Il33, Il6, Igf1, Tnf, Il4ra, Il1a, Havcr2, Aif1, Ptger4, S100a9, Csf1r, Htr2b, Il1b, Scamp5, Gja1, Fga, Nlrp3, Psg22, Lgals9, Mif, Cd276, Casp1, Fgr, Casp4, Lif, Aim2, Unc93b1, Nlrp1b, Rab8b, Tlr1, Lpl, Ptpn22, Osm, Cadm1, Tek, Lepr, C1qtnf3, Blk, Ttn, Adrb1, Prkce, Irs1, Apln, Vsnl1, Adcy8, …	1.48e-13
BP	GO:0032640	tumor necrosis factor production	42/1397	Gpnmb, Ccl2, Ccr5, Trem2, Ccl3, Mmp8, Cybb, Ltf, Ptafr, Fcgr3, Cd84, Thbs1, Fcer1g, Acp5, Tyrobp, Ccr2, Tlr2, Cd14, Tmem106a, Cyba, Igf1, Clu, Pf4, Cd300ld, Sirpa, Havcr2, Arrb2, Ptger4, Axl, Myd88, Lgals9, Bcl3, Mif, Clec4a2, Arg2, Tlr9, Tlr1, Lpl, Ptpn22, Lbp, Ptpn6, Zbtb20	1.61e-13
BP	GO:0150076	neuroinflammatory response	26/1397	Trem2, C1qa, Mmp8, Tlr8, Cd200r1, Tyrobp, Tlr2, Il33, Igf1, Tnf, Tnfrsf1b, Clu, Ctsc, Aif1, Tlr7, Grn, Il1b, Cd200r4, Casp1, C5ar1, Tlr9, Ifngr2, Tlr1, Jun, Adcy8, Nr1d1	2.14e-13
BP	GO:0030593	neutrophil chemotaxis	32/1397	Spp1, C3ar1, Ccl9, Ccl2, Ccl3, Ccl12, Cxcl13, Itgam, Cxcl10, Ccl6, Fcgr3, Ccl7, Bst1, Lgals3, Fcer1g, S100a8, Il1rn, Itgb2, Nckap1l, Ccl17, Pf4, Cxcr2, S100a9, Il1b, Vav1, Ccl8, Cxcl5, Trem1, C5ar1, Cxcl1, Lbp, Itga1	2.27e-13
BP	GO:0001818	negative regulation of cytokine production	53/1397	Gpnmb, Arg1, Trem2, Mmp8, Hmox1, Fn1, Tlr8, Slc11a1, Cd84, Thbs1, Cd200r1, Acp5, Tyrobp, Tlr2, Il33, Fcgr2b, Anxa1, Il6, Nckap1l, Igf1, Tnf, Sirpa, Havcr2, Arrb2, Ptger4, Il23r, Prg4, Tnfrsf9, Abcd2, Gba, Il1r2, Axl, Rnf128, Nlrp3, Lgals9, Bcl3, Clec4a2, Cd276, Prnp, Arg2, Mefv, Tlr9, Muc16, Dhx58, Pdcd1lg2, Ptpn22, Lbp, Ptpn6, C1qtnf3, Bank1, Klf4, Fgfr4, Klf2	3.68e-13
BP	GO:0032680	regulation of tumor necrosis factor production	41/1397	Gpnmb, Ccl2, Ccr5, Trem2, Ccl3, Mmp8, Cybb, Ltf, Ptafr, Fcgr3, Cd84, Thbs1, Fcer1g, Acp5, Tyrobp, Ccr2, Tlr2, Cd14, Cyba, Igf1, Clu, Pf4, Cd300ld, Sirpa, Havcr2, Arrb2, Ptger4, Axl, Myd88, Lgals9, Bcl3, Mif, Clec4a2, Arg2, Tlr9, Tlr1, Lpl, Ptpn22, Lbp, Ptpn6, Zbtb20	3.99e-13
BP	GO:0019221	cytokine-mediated signaling pathway	62/1397	Mmp12, Arg1, Ccl9, Ccl2, Trem2, Ccl3, Ccl12, Cxcl13, Ccr1, Cxcl10, Irf7, Ccl6, Ccl7, Zbp1, Fcer1g, Csf2rb2, Cd300lf, Il1rn, Tnfsf18, Ccr2, Ptprn, Cxcl17, Il6, Oas2, Ccl17, Tnf, Pf4, Il1a, Osmr, Il23r, Cxcr2, Csf1r, Krt18, Il1b, Il1r2, Axl, F3, Irgm1, Ccl8, Irak4, Myd88, Cxcl5, Csf2rb, Il1r1, Casp1, Sh2b2, Krt8, Gpr35, Casp4, Ecm1, Txndc17, Cxcl1, Aim2, Ifngr2, Tnfrsf11a, Osm, Ptpn6, Cav1, Lepr, C…	5.46e-13
BP	GO:0070372	regulation of ERK1 and ERK2 cascade	58/1397	Gpnmb, Ccl9, Ccl2, Trem2, Ccl3, Marco, Ccl12, Ccr1, Ccl6, Fgg, Fn1, Ccl7, P2ry6, Pdgfc, Tlr2, Il6, Ccl17, Dab2, Igf1, Psca, Il1a, Sirpa, Havcr2, Arrb2, Atf3, Csf1r, Htr2b, Glipr2, Il1b, Apoe, Fga, Ccl8, Mif, C5ar1, Lif, Htr2a, Tnfrsf11a, Cd44, Ptpn22, Ptpn6, Fgf18, Dusp1, Cav1, Tek, Fgfr3, Spry1, Fgf10, Prkd2, Jun, C1qtnf3, Fgfr2, Npnt, Klf4, Fgfr4, Kdr, Tff2, Adra1a, Sema6a	6.17e-13
BP	GO:0045765	regulation of angiogenesis	58/1397	C3ar1, Ccl2, Cxcl10, Cybb, Hmox1, Grem1, Serpine1, Lgals3, Thbs1, Lrg1, Ccr2, Itgb2, Anxa1, Adm, Itgax, Pgk1, Ctsh, Pf4, Il1a, Tnfrsf12a, Pgf, Cxcr2, Grn, Pkm, Il1b, F3, Psg22, Itga5, Cysltr1, C5ar1, Ecm1, Lif, Adam12, Fgf18, Eng, Jup, Ptprm, Tek, Cdh5, Notch4, Dll4, Ramp2, Prkd2, Tie1, Mir23a, Hyal1, Acvrl1, Reck, Mir23b, Klf4, Gata2, Kdr, Mir27a, Ppp1r16b, Aplnr, Sema6a, Hhip, Klf2	7.01e-13
BP	GO:0050708	regulation of protein secretion	77/1397	Mmp12, Clec4n, Ccr5, Trem2, Ccl3, Mmp13, Clec5a, Mmp8, Clec4e, Fgg, Fn1, Tlr8, Cd84, Glrx, Cd200r1, Birc5, Tlr2, Cd14, Il33, Anxa1, Il6, Rsad2, Igf1, Tnf, Tnfrsf1b, Il4ra, Il1a, Sfrp1, Havcr2, Aif1, Ptger4, Csf1r, Htr2b, Tnfrsf9, Il1b, Il1r2, Tcirg1, Scamp5, Gja1, Apoe, Fga, Nlrp3, Psg22, Lgals9, Slc16a1, Mif, Cd276, Casp1, Fgr, Piwil4, Casp4, Arg2, Atg5, Aim2, Unc93b1, Tlr9, Nlrp1b, Tlr1, Lpl, P…	1.02e-12
BP	GO:0007159	leukocyte cell-cell adhesion	59/1397	Gpnmb, Cd177, Arg1, Ccl2, Itgam, Olr1, Ptafr, Lgals1, Lgals3, S100a8, Tarm1, Adam8, Has2, Tnfsf18, Cd80, Ccr2, Selp, Itgb2, Anxa1, Il6, Nckap1l, Il7r, Igf1, Tnf, Malt1, Il4ra, Sirpa, Havcr2, Il2ra, Fermt3, Aif1, S100a9, Fam49b, Il1b, Nlrp3, Lgals9, Itga5, Casp3, Cd276, Prnp, Arg2, Slfn1, Il1rl2, Cbfb, Selplg, Cd86, Nt5e, Cd44, Pdcd1lg2, Pnp, Ptpn22, Ptpn6, Gnrh1, Cav1, Efnb1, Klf4, Pde5a, Zbtb16,…	1.05e-12
BP	GO:0042110	T cell activation	77/1397	Gpnmb, Arg1, Ccl2, Itgam, Clec4e, Clec4d, Mafb, Lgals1, Slc11a1, Lgals3, Fcer1g, Gadd45g, Ctps, Tarm1, Adam8, Tnfsf18, Cd80, Ccr2, Itgb2, Anxa1, Il6, Bcl2a1d, Nckap1l, Il7r, Rsad2, Igf1, Ly9, Tnfrsf1b, Malt1, Il4ra, Sirpa, Havcr2, Il2ra, Cd48, Aif1, Ptger4, Cd8a, Fam49b, Prelid1, Il1b, Vav1, Tcirg1, Gja1, Was, Nlrp3, Lgals9, Bcl3, Clec4a2, Casp3, Cd276, Prnp, Arg2, Slfn1, Il1rl2, Tnfsf8, Atg5, Cb…	1.09e-12
BP	GO:0048771	tissue remodeling	44/1397	Gpnmb, Spp1, Timp1, Ctsk, Grem1, Ctss, Fcgr4, Lipa, Acp5, Mmp14, Adam8, Ccr2, Anxa1, Il6, Abcb1b, Igf1, Il1a, Sfrp1, Ptger4, Csf1r, Trf, Axl, Tcirg1, Gja1, Ubash3b, Clec10a, Mitf, Lif, Atg5, Tnfrsf11a, Bax, Elf3, Cav1, Fgfr3, Lepr, Fgf10, Dll4, Mir29b-2, Bmpr2, Acvrl1, Tgfbr3, Mir29b-1, Mir29a, Hamp	1.24e-12
BP	GO:0031589	cell-substrate adhesion	61/1397	Mmp12, Spp1, Grem1, Serpine1, Fgg, Fn1, Lgals1, Bst1, Thbs1, Plau, Mmp14, Adam8, Has2, Col1a1, Cd63, Itgb2, Col8a1, Dab2, Muc4, Tnfrsf12a, Sfrp1, Sirpa, Fermt3, Col3a1, Fbln2, Agr2, Tacstd2, Axl, Fga, Lamc2, Itga5, Rpl29, Msln, Emilin2, Vwf, S100a10, Bcas3, Fzd4, Cdh13, Jup, Egflam, Lims2, Tek, Sned1, Radil, Itga1, Sorbs3, Limch1, Smad6, Sorbs1, Npnt, Acvrl1, Prkce, Itga8, Kdr, Actn2, Tnxb, Foxf1…	1.28e-12
BP	GO:0008015	blood circulation	76/1397	C3ar1, Hmox1, Fgg, Ptafr, Rgs4, Adm, Cyba, Tnf, Tbxas1, Scn1b, Hbegf, Id2, Ncf2, Gpx1, Cxcr2, Htr2b, Ptgs1, Atp1a3, Col1a2, Klk1, Gja1, Apoe, Fga, Gclc, Mif, Cysltr1, Atg5, Htr2a, F5, Tmem38b, Gch1, Atp6ap2, Prcp, Adra1d, Pde3a, Prkg1, Eng, Npr1, Jup, Ptprm, Tbx20, Cav1, Cdh5, Aoc3, Itga1, Nav2, Tnni3, Ramp2, Bmpr2, Smad6, Casq2, Thra, Csrp3, Myl4, Acvrl1, Ttn, Adrb1, Tgfbr3, Slc4a5, Pon1, Apln, …	1.44e-12
BP	GO:1901342	regulation of vasculature development	61/1397	C3ar1, Ccl2, Cxcl10, Cybb, Hmox1, Grem1, Serpine1, Lgals3, Thbs1, Lrg1, Ccr2, Itgb2, Anxa1, Adm, Itgax, Pgk1, Ctsh, Pf4, Il1a, Tnfrsf12a, Pgf, Ptger4, Cxcr2, Grn, Pkm, Il1b, F3, Psg22, Itga5, Cysltr1, C5ar1, Ecm1, Lif, Adam12, Fgf18, Eng, Jup, Ptprm, Tek, Cdh5, Notch4, Dll4, Ramp2, Prkd2, Tie1, Mir23a, Hyal1, Acvrl1, Reck, Mir23b, Klf4, Gata2, Kdr, Mir27a, Ppp1r16b, Efnb2, Aplnr, Tmem100, Sema6a,…	1.63e-12
BP	GO:0050866	negative regulation of cell activation	45/1397	Gpnmb, Arg1, Hmox1, Fgg, Cd84, Lgals3, Cd300lf, Tarm1, Tyrobp, Tnfsf18, Cd80, Ccr2, Fcgr2b, Anxa1, Il4ra, Sfrp1, Havcr2, Il2ra, Id2, Grn, Serpine2, Axl, Apoe, Ubash3b, Gclc, Lgals9, Casp3, Cd276, Prnp, Arg2, Slfn1, Cbfb, Cd86, Cd44, Pdcd1lg2, Ptpn22, Ptpn6, Prkg1, Gnrh1, Bank1, Sox11, Pde5a, Tff2, Foxf1, Nr1d1	1.72e-12
BP	GO:0045088	regulation of innate immune response	55/1397	Mmp12, Arg1, Ifi204, Trem2, Tlr13, Tnip3, Ccr1, Ifi205, Ltf, Irf7, Clec4e, Tlr8, Zbp1, Cd300lf, Adam8, Tlr2, Cd14, Tmem173, Cyba, Rsad2, Myo1f, Tnf, Havcr2, B430306N03Rik, Arrb2, Tlr7, Grn, Ulbp1, Vav1, Irgm1, Apoe, Myd88, Lgals9, Fgr, Slamf8, Hmgb2, Aim2, Mapkapk3, Unc93b1, Tlr9, Cd86, Tlr1, Dhx58, Ptpn22, Lbp, Pik3ap1, Ddx60, Clec2d, Cadm1, Cav1, Prkce, Mill2, Bpifb1, Clec12b, Nr1d1	2.16e-12
BP	GO:0001936	regulation of endothelial cell proliferation	35/1397	Arg1, Ccl2, Ccl12, Hmox1, Thbs1, Lrg1, Cyba, Igf1, Tnf, Pgf, Htr2b, F3, Gja1, Apoe, Hmgb2, Ecm1, Eng, Cdh13, Ptprm, Egfl7, Cav1, Tek, Fgfr3, Dll4, Bmpr2, Prkd2, Jun, Acvrl1, Apln, Gata2, Kdr, Ppp1r16b, Bmp6, Aplnr, Nr4a1	2.27e-12
BP	GO:1903532	positive regulation of secretion by cell	74/1397	Mmp12, Spp1, Cd177, Clec4n, Ccr5, Trem2, Ccl3, Mmp13, Clec5a, Mmp8, Itgam, Clec4e, Fgg, Ptafr, Tlr8, Cd84, Lgals3, Fcer1g, Glrx, Tlr2, Itgb2, Cd14, Il33, Il6, Dab2, Igf1, Tnf, Il4ra, Il1a, Havcr2, Aif1, Ptger4, Csf1r, Htr2b, Il1b, Scamp5, Gja1, Fga, Sdcbp, Nlrp3, Psg22, Lgals9, Mif, Cd276, Casp1, Fgr, Casp4, Lif, Aim2, Unc93b1, Nlrp1b, Rab8b, Tlr1, Lpl, Ptpn22, Osm, Cadm1, Tek, Lepr, C1qtnf3, Blk…	3.19e-12
BP	GO:0050679	positive regulation of epithelial cell proliferation	44/1397	Mmp12, Arg1, Ccl2, Hmox1, Tgm1, Has2, Lrg1, Ptprn, Il6, Cyp7b1, Cyba, Igf1, Nme2, Myc, Sfrp1, Pgf, Htr2b, Grn, Iqgap3, F3, C5ar1, Hmgb2, Ecm1, Ccnd1, Nme1, Cdh13, Egfl7, Cav1, Fgfr3, Fgf10, Bmpr2, Prkd2, Jun, Fgfr2, Hyal1, Acvrl1, Sox11, Apln, Gata2, Kdr, Ppp1r16b, Bmp6, Aplnr, Nr4a1	3.45e-12
BP	GO:0050714	positive regulation of protein secretion	56/1397	Mmp12, Clec4n, Ccr5, Trem2, Ccl3, Mmp13, Clec5a, Mmp8, Clec4e, Fgg, Tlr8, Cd84, Glrx, Tlr2, Cd14, Il33, Il6, Igf1, Tnf, Il4ra, Il1a, Havcr2, Aif1, Ptger4, Csf1r, Htr2b, Il1b, Scamp5, Gja1, Fga, Nlrp3, Psg22, Lgals9, Mif, Cd276, Casp1, Fgr, Casp4, Aim2, Unc93b1, Nlrp1b, Tlr1, Lpl, Ptpn22, Osm, Cadm1, Tek, Lepr, C1qtnf3, Blk, Ttn, Adrb1, Prkce, Vsnl1, Adcy8, Glp1r	3.69e-12
BP	GO:0003013	circulatory system process	76/1397	C3ar1, Hmox1, Fgg, Ptafr, Rgs4, Adm, Cyba, Tnf, Tbxas1, Scn1b, Hbegf, Id2, Ncf2, Gpx1, Cxcr2, Htr2b, Ptgs1, Atp1a3, Col1a2, Klk1, Gja1, Apoe, Fga, Gclc, Mif, Cysltr1, Atg5, Htr2a, F5, Tmem38b, Gch1, Atp6ap2, Prcp, Adra1d, Pde3a, Prkg1, Eng, Npr1, Jup, Ptprm, Tbx20, Cav1, Cdh5, Aoc3, Itga1, Nav2, Tnni3, Ramp2, Bmpr2, Smad6, Casq2, Thra, Csrp3, Myl4, Acvrl1, Ttn, Adrb1, Tgfbr3, Slc4a5, Pon1, Apln, …	4.16e-12
BP	GO:0043062	extracellular structure organization	57/1397	Mmp12, Mmp13, Tgfbi, Mmp8, Grem1, Ctss, Pla2g7, Fn1, Lox, Lgals3, Mmp19, Mmp14, Has2, Col1a1, Sh3pxd2b, Col8a1, Il6, Col5a2, Mmp3, Tnf, Tnfrsf1b, Fscn1, Col3a1, Fbln2, Col1a2, Eln, Apoe, Serpinb5, Sdcbp, Aebp1, Bcl3, Sulf2, Abca1, Lcp1, Tmem38b, Lpl, Mpzl3, Elf3, Lipg, Eng, Mmp15, Mmp28, Egflam, Ces1g, Ces1d, Ramp2, Crispld2, Npnt, Hyal1, Reck, Itga8, Fgfr4, Colq, Tnxb, Foxf1, Abi3bp, Ecm2	6.26e-12
BP	GO:0051222	positive regulation of protein transport	69/1397	Mmp12, Clec4n, Ccl2, Ccr5, Trem2, Ccl3, Mmp13, Clec5a, Mmp8, Ect2, Clec4e, Fgg, Tlr8, Cd84, Glrx, Tlr2, Cd14, Il33, Il6, Lrp2, Igf1, Tnf, Il4ra, Il1a, Havcr2, Aif1, Ptger4, Hcls1, Csf1r, Htr2b, Il1b, Scamp5, Cacnb3, Gja1, Fga, Nlrp3, Kif20b, Psg22, Lgals9, Mif, Cd276, Casp1, Fgr, Prnp, Ran, Casp4, Aim2, Unc93b1, Nlrp1b, Tlr1, Lpl, Ptpn22, Pak1, Osm, Bcas3, Cadm1, Akap5, Jup, Tek, Lepr, Vamp2, C1q…	1.23e-11
BP	GO:0002687	positive regulation of leukocyte migration	36/1397	C3ar1, Ccl2, Trem2, Ccl12, Cxcl13, Ccr1, Lgmn, Cxcl10, Serpine1, Pla2g7, Ptafr, Lgals3, Thbs1, Mmp14, Adam8, F7, Tnfsf18, Ccr2, Selp, Tlr2, Cxcl17, Nckap1l, Il1a, P2ry12, Aif1, Pgf, Ptger4, Cxcr2, Il1b, Lgals9, Il1r1, C5ar1, Lbp, Kitl, Aoc3, Ccl27a	1.32e-11
BP	GO:0071674	mononuclear cell migration	27/1397	C3ar1, Ccl9, Ccl2, Ccl3, Ccl12, Ccr1, Lgmn, Cxcl10, Grem1, Serpine1, Ccl6, Pla2g7, Ccl7, Lgals3, Thbs1, Tnfsf18, Ccr2, Cxcl17, Anxa1, Ccl17, Sirpa, Aif1, Ccl8, C5ar1, Slamf8, Dusp1, Ccl27a	1.48e-11
BP	GO:0002548	monocyte chemotaxis	22/1397	Ccl9, Ccl2, Ccl3, Ccl12, Ccr1, Lgmn, Cxcl10, Grem1, Serpine1, Ccl6, Pla2g7, Ccl7, Lgals3, Tnfsf18, Ccr2, Cxcl17, Anxa1, Ccl17, Aif1, Ccl8, Slamf8, Dusp1	1.99e-11
BP	GO:0002697	regulation of immune effector process	67/1397	Mmp12, Cd177, Arg1, Ccl2, Fcgr1, Itgam, Hmox1, Ptafr, Fcgr3, Cd84, Lgals3, Fcer1g, Tnfsf18, Ccr2, Tlr2, Itgb2, Il33, Fcgr2b, Anxa1, Tmem173, Il6, Il7r, H2-M2, Rsad2, Tnf, Muc4, Tnfrsf1b, Malt1, Il4ra, Havcr2, Il2ra, Arrb2, Il23r, Grn, Fam49b, Hspa8, Il1b, Ulbp1, Vav1, Was, Nlrp3, Lgals9, Cxcl5, Mif, Il1r1, Fgr, Slamf8, Cxcl1, Atg5, Aim2, Tlr9, Dhx58, Mad2l2, Pnp, Ptpn22, Lbp, Ddx60, Ptpn6, Clec2d…	2e-11
BP	GO:0070374	positive regulation of ERK1 and ERK2 cascade	45/1397	Gpnmb, Ccl9, Ccl2, Trem2, Ccl3, Marco, Ccl12, Ccr1, Ccl6, Fgg, Ccl7, P2ry6, Pdgfc, Tlr2, Il6, Ccl17, Il1a, Havcr2, Arrb2, Csf1r, Htr2b, Glipr2, Il1b, Apoe, Fga, Ccl8, Mif, C5ar1, Htr2a, Tnfrsf11a, Cd44, Ptpn22, Fgf18, Tek, Fgfr3, Fgf10, Prkd2, Jun, C1qtnf3, Fgfr2, Npnt, Fgfr4, Kdr, Tff2, Adra1a	2.07e-11
BP	GO:0001774	microglial cell activation	20/1397	Trem2, C1qa, Mmp8, Tlr8, Tyrobp, Tlr2, Il33, Tnf, Clu, Ctsc, Aif1, Tlr7, Grn, Casp1, C5ar1, Tlr9, Ifngr2, Tlr1, Jun, Nr1d1	2.07e-11
BP	GO:0002269	leukocyte activation involved in inflammatory response	20/1397	Trem2, C1qa, Mmp8, Tlr8, Tyrobp, Tlr2, Il33, Tnf, Clu, Ctsc, Aif1, Tlr7, Grn, Casp1, C5ar1, Tlr9, Ifngr2, Tlr1, Jun, Nr1d1	2.07e-11
BP	GO:0050729	positive regulation of inflammatory response	35/1397	Fcgr1, Ccr5, Trem2, Ccl3, Mmp8, Serpine1, Ctss, Fcgr3, Fcer1g, S100a8, Tarm1, Adam8, Tnfsf18, Ccr2, Tlr2, Il33, Il6, Tnf, Ctsc, Ptger4, S100a9, Grn, Il1b, Pik3cg, Myd88, Mif, Tlr9, Tnfrsf11a, Pla2g4a, Lpl, Lbp, Osm, Aoc3, Pde5a, Nppa	4.06e-11
BP	GO:0007162	negative regulation of cell adhesion	52/1397	Mmp12, Tnc, Gpnmb, Arg1, Serpine1, Fgg, Lgals1, Lgals3, Thbs1, Mmp14, Tarm1, Adam8, Il1rn, Tnfsf18, Cd80, Col1a1, Anxa1, Myo1f, Muc4, Il4ra, Havcr2, Il2ra, Plxnc1, Serpine2, Tacstd2, Lpxn, Ubash3b, Lgals9, Casp3, Cd276, Prnp, Arg2, Slfn1, Cbfb, Cd86, Cd44, Mad2l2, Pdcd1lg2, Ptpn22, Ptpn6, Bcas3, Prkg1, Fzd4, Cdh13, Dusp1, Gnrh1, Snai2, Acvrl1, Klf4, Pde5a, Bmp6, Sema6a	4.19e-11
BP	GO:0001935	endothelial cell proliferation	35/1397	Arg1, Ccl2, Ccl12, Hmox1, Thbs1, Lrg1, Cyba, Igf1, Tnf, Pgf, Htr2b, F3, Gja1, Apoe, Hmgb2, Ecm1, Eng, Cdh13, Ptprm, Egfl7, Cav1, Tek, Fgfr3, Dll4, Bmpr2, Prkd2, Jun, Acvrl1, Apln, Gata2, Kdr, Ppp1r16b, Bmp6, Aplnr, Nr4a1	4.93e-11
BP	GO:0002703	regulation of leukocyte mediated immunity	48/1397	Cd177, Arg1, Fcgr1, Itgam, Hmox1, Ptafr, Fcgr3, Cd84, Fcer1g, Ccr2, Tlr2, Itgb2, Fcgr2b, Il6, Il7r, H2-M2, Rsad2, Tnf, Muc4, Tnfrsf1b, Malt1, Il4ra, Havcr2, Arrb2, Fam49b, Hspa8, Il1b, Ulbp1, Vav1, Was, Nlrp3, Lgals9, Cxcl5, Il1r1, Fgr, Cxcl1, Tlr9, Mad2l2, Pnp, Ptpn6, Clec2d, Cadm1, Mill2, Gata2, Clec12b, Nppa, Foxf1, Mir181b-1	5.26e-11
BP	GO:0061900	glial cell activation	21/1397	Trem2, C1qa, Mmp8, Tlr8, Tyrobp, Tlr2, Il33, Tnf, Clu, Ctsc, Aif1, Tlr7, Grn, Il1b, Casp1, C5ar1, Tlr9, Ifngr2, Tlr1, Jun, Nr1d1	7.64e-11
BP	GO:1904951	positive regulation of establishment of protein localization	69/1397	Mmp12, Clec4n, Ccl2, Ccr5, Trem2, Ccl3, Mmp13, Clec5a, Mmp8, Ect2, Clec4e, Fgg, Tlr8, Cd84, Glrx, Tlr2, Cd14, Il33, Il6, Lrp2, Igf1, Tnf, Il4ra, Il1a, Havcr2, Aif1, Ptger4, Hcls1, Csf1r, Htr2b, Il1b, Scamp5, Cacnb3, Gja1, Fga, Nlrp3, Kif20b, Psg22, Lgals9, Mif, Cd276, Casp1, Fgr, Prnp, Ran, Casp4, Aim2, Unc93b1, Nlrp1b, Tlr1, Lpl, Ptpn22, Pak1, Osm, Bcas3, Cadm1, Akap5, Jup, Tek, Lepr, Vamp2, C1q…	8.21e-11
BP	GO:0032612	interleukin-1 production	29/1397	Ccr5, Ifi204, Trem2, Ccl3, Ifi205, Tlr8, Acp5, Tyrobp, Tlr2, Anxa1, Tmem106a, Igf1, Malt1, Sirpa, Havcr2, Arrb2, Ptger4, Il1b, Il1r2, Nlrp3, Lgals9, Casp1, Casp4, Abca1, Arg2, Aim2, Mefv, Nlrp1b, Lpl	1.31e-10
BP	GO:0001503	ossification	61/1397	Spp1, Ifi204, Mmp13, Clec5a, Ccr1, Grem1, Ltf, Lox, Areg, Acp5, Mmp14, Col1a1, Sh3pxd2b, Il6, Fam20c, Isg15, Rsad2, Igf1, Tnf, Egr2, Mir133a-2, Sfrp1, Junb, Id2, Ptger4, Col1a2, Sbno2, Clic1, Tcirg1, Gja1, Cd276, Fgr, Ext1, Ecm1, Cbfb, Tnfrsf11a, Tmem38b, Fgf18, Atp6v1b1, Ptch1, Fgfr3, Npr2, Bmpr2, Smad6, Snai2, Bmp3, Mir30c-1, Mir23a, Thbs3, Omd, Thra, Fgfr2, Npnt, Scube2, Sox11, Tgfbr3, Chrdl1,…	1.75e-10
BP	GO:0002695	negative regulation of leukocyte activation	39/1397	Gpnmb, Arg1, Hmox1, Cd84, Lgals3, Cd300lf, Tarm1, Tyrobp, Tnfsf18, Cd80, Ccr2, Fcgr2b, Anxa1, Il4ra, Sfrp1, Havcr2, Il2ra, Id2, Grn, Axl, Lgals9, Casp3, Cd276, Prnp, Arg2, Slfn1, Cbfb, Cd86, Cd44, Pdcd1lg2, Ptpn22, Ptpn6, Gnrh1, Bank1, Sox11, Pde5a, Tff2, Foxf1, Nr1d1	2.06e-10
BP	GO:0009615	response to virus	49/1397	Mmp12, Tlr13, Oas1g, Cxcl10, Apobec1, Irf7, Lcn2, Tlr8, Slfn9, Ifit1, Zbp1, Mx1, Il33, Tmem173, Il6, Oas2, Ifi27l2a, Isg15, Itgax, Rsad2, Tnf, Mx2, Il2ra, Il23r, Tlr7, Oas3, Cd8a, Rtp4, Il1b, Oasl1, Bst2, Nlrp3, Myd88, Lgals9, Bcl3, Oasl2, Aim2, Unc93b1, Tlr9, Batf3, Ifngr2, Cd86, Dhx58, Ptpn22, Ddx60, Trim34a, Hyal1, Mill2, Ncr1	2.47e-10
BP	GO:0022407	regulation of cell-cell adhesion	62/1397	Gpnmb, Arg1, Ccl2, Ccr5, Cxcl13, Fgg, Ptafr, Lgals1, Lgals3, Tarm1, Adam8, Has2, Il1rn, Tnfsf18, Cd80, Ccr2, Itgb2, Anxa1, Il6, Nckap1l, Il7r, Igf1, Tnf, Muc4, Malt1, Il4ra, Sirpa, Havcr2, Il2ra, Fermt3, Aif1, Fam49b, Serpine2, Il1b, Fga, Ubash3b, Nlrp3, Lgals9, Casp3, Cd276, Prnp, Arg2, Slfn1, Il1rl2, Cbfb, Cd86, Cd44, Mad2l2, Pdcd1lg2, Pnp, Ptpn22, Ptpn6, Prkg1, Gnrh1, Cav1, Efnb1, Snai2, Klf4,…	2.68e-10
BP	GO:0046651	lymphocyte proliferation	53/1397	Gpnmb, Arg1, Itgam, Bst1, Slc11a1, Lgals3, Cdkn1a, Ctps, Tarm1, Tyrobp, Tnfsf18, Cd80, Ccr2, Itgb2, Fcgr2b, Anxa1, Il6, Cd180, Nckap1l, Il7r, Igf1, Tnfrsf1b, Malt1, Havcr2, Il2ra, Aif1, Il1b, Gja1, Myd88, Hprt, Lgals9, Mif, Casp3, Cd276, Prnp, Arg2, Slfn1, Tlr9, Cd86, Plcl2, Cd44, Bax, Pdcd1lg2, Pnp, Ptpn22, Ptpn6, Cd79a, Gnrh1, Efnb1, Fgf10, Sox11, Pde5a, Cd19	2.74e-10
BP	GO:0001667	ameboidal-type cell migration	63/1397	Mmp12, Timp1, Cxcl13, Lgmn, Hmox1, Grem1, Serpine1, Fn1, Anln, Thbs1, Adam8, Has2, Cd63, Itgb2, Anxa1, Igf1, Ctsh, Hbegf, Sgpl1, P2ry12, Gpx1, Htr2b, Glipr2, Grn, Tacstd2, Sema6b, Apoe, Nus1, Arhgdib, Pak1, Prcp, Nrp2, Bcas3, Fgf18, Cdh13, Jup, Sema3g, Ptprm, Kitl, Tek, Efnb1, Fgf10, Dll4, Mir218-2, Tns1, Syde1, Bmpr2, Snai2, Prkd2, Jun, Hyal1, Acvrl1, Prkce, Tgfbr3, Mcc, Klf4, Gata2, Kdr, Clec14…	2.92e-10
BP	GO:0032943	mononuclear cell proliferation	53/1397	Gpnmb, Arg1, Itgam, Bst1, Slc11a1, Lgals3, Cdkn1a, Ctps, Tarm1, Tyrobp, Tnfsf18, Cd80, Ccr2, Itgb2, Fcgr2b, Anxa1, Il6, Cd180, Nckap1l, Il7r, Igf1, Tnfrsf1b, Malt1, Havcr2, Il2ra, Aif1, Il1b, Gja1, Myd88, Hprt, Lgals9, Mif, Casp3, Cd276, Prnp, Arg2, Slfn1, Tlr9, Cd86, Plcl2, Cd44, Bax, Pdcd1lg2, Pnp, Ptpn22, Ptpn6, Cd79a, Gnrh1, Efnb1, Fgf10, Sox11, Pde5a, Cd19	3.46e-10
BP	GO:0032642	regulation of chemokine production	26/1397	Trem2, Cd84, Tlr2, Il33, Il6, Tnf, Il4ra, Il1a, Sirpa, Havcr2, Aif1, Tlr7, Csf1r, Il1b, Myd88, Lgals9, Cxcl5, Mif, Arg2, Mefv, Tlr9, Lpl, Lbp, Snai2, C1qtnf3, Klf4	3.86e-10
BP	GO:0030099	myeloid cell differentiation	62/1397	Trem2, Ccl3, Clec5a, Itgam, Ccr1, C1qc, Mafb, Lox, Fcer1g, Cd300lf, Adam8, Tyrobp, Tlr2, Nckap1l, Inhba, Fam20c, Dab2, Isg15, Ncapg2, Zfp385a, Nme2, Cd109, Tnf, Myc, Pf4, Sfrp1, Junb, Fbn1, Id2, Hcls1, Csf1r, Sbno2, Trf, Tcirg1, Ubash3b, Fos, Casp3, Prdx3, Hmgb2, Tmem14c, Mitf, Lif, Batf3, Cbfb, Nme1, Tnfrsf11a, Pip4k2a, Ptpn6, Clec2d, Kitl, Hba-a2, Fgfr3, Jun, Thra, Alas2, Hbb-b1, Meis1, Tgfbr3,…	4.88e-10
BP	GO:0050920	regulation of chemotaxis	42/1397	C3ar1, Ccl2, Trem2, Ccl12, Cxcl13, Ccr1, Lgmn, Cxcl10, Grem1, Serpine1, Pla2g7, Fn1, Bst1, Thbs1, F7, Tnfsf18, Ccr2, Cxcl17, Nckap1l, P2ry12, Aif1, Pgf, Cxcr2, Il1b, Sema6b, Mif, C5ar1, Slamf8, Lbp, Fgf18, Cdh13, Mmp28, Sema3g, Dusp1, Fgf10, Bmpr2, Snai2, Prkd2, Ccl27a, Kdr, Efnb2, Sema6a	4.95e-10
BP	GO:0002224	toll-like receptor signaling pathway	28/1397	Tlr13, Tnip3, Ltf, Irf7, Tlr8, Cd300lf, Tlr2, Cd14, Cyba, Rsad2, Tnf, Havcr2, Arrb2, Tlr7, Myd88, Lgals9, Mapkapk3, Unc93b1, Tlr9, Cd86, Tlr1, Ptpn22, Lbp, Pik3ap1, Cav1, Prkce, Bpifb1, Nr1d1	5.42e-10
BP	GO:0045089	positive regulation of innate immune response	44/1397	Mmp12, Ifi204, Tlr13, Tnip3, Ifi205, Ltf, Irf7, Clec4e, Tlr8, Zbp1, Cd300lf, Adam8, Tlr2, Cd14, Tmem173, Cyba, Rsad2, Tnf, Havcr2, Arrb2, Tlr7, Ulbp1, Vav1, Irgm1, Myd88, Lgals9, Hmgb2, Aim2, Mapkapk3, Unc93b1, Tlr9, Cd86, Tlr1, Dhx58, Ptpn22, Lbp, Pik3ap1, Ddx60, Cadm1, Cav1, Prkce, Mill2, Bpifb1, Nr1d1	6.1e-10
BP	GO:0009636	response to toxic substance	56/1397	Apobec1, Hmox1, Ect2, Slc7a11, Lcn2, Ccl7, Mt2, Glrx, Cdk1, Akr1b8, Anxa1, Il6, Mt1, Prdx1, Igf1, Tnf, Scn1b, Mapk13, Sirpa, Psap, Gpx1, Axl, Ggh, Hk3, Hprt, Esd, Casp3, Prdx3, Slc6a14, Akr1a1, Pde1b, Lig1, Bax, Slc30a4, Gch1, Aldh1a1, Gsta3, Prdx6, Scn3a, Gstm2, Gnrh1, Ces1d, Sod3, Cat, Cyp2f2, Prkce, Gria1, Hpgd, Fabp1, Pon1, Kdr, Nr4a2, Mb, Inmt, Atp1a2, Cyp1a1	6.13e-10
BP	GO:0001938	positive regulation of endothelial cell proliferation	26/1397	Arg1, Ccl2, Hmox1, Lrg1, Cyba, Igf1, Pgf, Htr2b, F3, Hmgb2, Ecm1, Cdh13, Egfl7, Cav1, Fgfr3, Bmpr2, Prkd2, Jun, Acvrl1, Apln, Gata2, Kdr, Ppp1r16b, Bmp6, Aplnr, Nr4a1	8.33e-10
BP	GO:0032652	regulation of interleukin-1 production	26/1397	Ccr5, Ifi204, Trem2, Ccl3, Ifi205, Tlr8, Acp5, Tyrobp, Tlr2, Anxa1, Igf1, Malt1, Sirpa, Havcr2, Arrb2, Ptger4, Il1r2, Nlrp3, Lgals9, Casp1, Casp4, Arg2, Aim2, Mefv, Nlrp1b, Lpl	8.33e-10
BP	GO:0030198	extracellular matrix organization	48/1397	Mmp12, Mmp13, Tgfbi, Mmp8, Grem1, Ctss, Fn1, Lox, Lgals3, Mmp19, Mmp14, Has2, Col1a1, Sh3pxd2b, Col8a1, Il6, Col5a2, Mmp3, Tnf, Tnfrsf1b, Fscn1, Col3a1, Fbln2, Col1a2, Eln, Serpinb5, Aebp1, Bcl3, Sulf2, Lcp1, Tmem38b, Mpzl3, Elf3, Eng, Mmp15, Mmp28, Egflam, Ramp2, Crispld2, Npnt, Reck, Itga8, Fgfr4, Colq, Tnxb, Foxf1, Abi3bp, Ecm2	8.68e-10
BP	GO:0032602	chemokine production	26/1397	Trem2, Cd84, Tlr2, Il33, Il6, Tnf, Il4ra, Il1a, Sirpa, Havcr2, Aif1, Tlr7, Csf1r, Il1b, Myd88, Lgals9, Cxcl5, Mif, Arg2, Mefv, Tlr9, Lpl, Lbp, Snai2, C1qtnf3, Klf4	1.07e-09
BP	GO:1903557	positive regulation of tumor necrosis factor superfamily cytokine production	27/1397	Ccl2, Ccr5, Ccl3, Mmp8, Cybb, Ptafr, Fcgr3, Cd84, Thbs1, Fcer1g, Adam8, Tyrobp, Ccr2, Tlr2, Cd14, Cyba, Clu, Pf4, Havcr2, Myd88, Lgals9, Mif, Tlr9, Tlr1, Lpl, Lbp, Zbtb20	1.09e-09
BP	GO:0010959	regulation of metal ion transport	63/1397	Trem2, Ccl12, Ccr1, Cxcl10, Serpine1, Cd84, Lgals3, Glrx, Rgs4, P2ry6, Myo5a, Cd63, Cyba, Igf1, Scn1b, P2ry12, Arrb2, Trf, Serpine2, Fxyd5, Cacnb3, Gja1, Ubash3b, Pik3cg, Mif, Gpr35, Prnp, Ppp2ca, Cxcl1, Atg5, Htr2a, Gsto1, Tlr9, Tmem38b, Bax, Ptpn22, Sgk1, Ptpn6, Prkg1, Mylk, Prss8, Akap5, Cav1, Lpar3, Sik1, Vamp2, Casq2, Per1, Adrb1, Prkce, Tspan13, Fxyd1, Hecw2, Cd19, Actn2, Nppa, Gnao1, Aplnr…	1.24e-09
BP	GO:0031348	negative regulation of defense response	42/1397	Mmp12, Arg1, Ccr1, Aoah, Cd200r1, Acp5, Cxcl17, Fcgr2b, Pbk, Igf1, Socs3, Tnfrsf1b, Sirpa, Havcr2, Il2ra, Arrb2, Ptger4, Gpx1, Grn, Abcd2, Il1r2, Apoe, Nlrp3, Lgals9, Cd276, Arg2, Slamf8, Mefv, Nt5e, Psma1, Dhx58, Cd44, Metrnl, Clec2d, Cdh5, C1qtnf3, Mill2, Tff2, Clec12b, Foxf1, Nr1d1, Hamp	1.32e-09
BP	GO:0070663	regulation of leukocyte proliferation	44/1397	Gpnmb, Arg1, Ccl12, Grem1, Bst1, Lgals3, Cdkn1a, Tarm1, Tyrobp, Tnfsf18, Cd80, Ccr2, Fcgr2b, Anxa1, Il6, Nckap1l, Igf1, Tnfrsf1b, Havcr2, Il2ra, Aif1, Il1b, Myd88, Lgals9, Mif, Casp3, Cd276, Prnp, Arg2, Slfn1, Tlr9, Cd86, Cd44, Pdcd1lg2, Pnp, Ptpn22, Ptpn6, Kitl, Gnrh1, Efnb1, Fgf10, Flt3l, Sox11, Pde5a	1.34e-09
BP	GO:0002221	pattern recognition receptor signaling pathway	32/1397	Tlr13, Tnip3, Ltf, Irf7, Clec4e, Tlr8, Cd300lf, Tlr2, Cd14, Tmem173, Cyba, Rsad2, Tnf, Havcr2, Arrb2, Tlr7, Myd88, Lgals9, Mapkapk3, Unc93b1, Tlr9, Cd86, Tlr1, Dhx58, Ptpn22, Lbp, Pik3ap1, Ddx60, Cav1, Prkce, Bpifb1, Nr1d1	1.34e-09
BP	GO:0002526	acute inflammatory response	30/1397	Saa3, Fcgr1, Ccr5, Serpina3n, Fn1, Fcgr3, Orm1, Fcer1g, Adam8, Il1rn, Orm2, Fcgr2b, Il6, Tnf, Il1a, Cxcr2, Il1b, F3, Pik3cg, Nlrp3, Mif, Trem1, Cxcl1, Tnfrsf11a, Saa4, Lbp, Prcp, Saa1, Aoc3, Ednrb	1.39e-09
BP	GO:1902105	regulation of leukocyte differentiation	50/1397	Trem2, Ccl3, Ccr1, C1qc, Mafb, Mmp14, Adam8, Tyrobp, Tnfsf18, Ccr2, Anxa1, Il6, Nckap1l, Il7r, Nme2, Tnf, Myc, Malt1, Il4ra, Pf4, Sfrp1, Il2ra, Fbn1, Id2, Hcls1, Csf1r, Prelid1, Il1b, Axl, Ubash3b, Nlrp3, Fos, Lgals9, Slamf8, Il1rl2, Mitf, Lif, Tlr9, Cbfb, Nme1, Cd44, Pnp, Ptpn6, Clec2d, Kitl, Fgfr3, Flt3l, Jun, Gata2, Zbtb16	1.4e-09
BP	GO:0072503	cellular divalent inorganic cation homeostasis	70/1397	C3ar1, Ccl2, Ccr5, Ccl3, Cxcl13, Ccr1, Cxcl10, Hexb, Slc11a1, Mt2, Gpr65, P2ry6, Ccr2, Myo5a, Cxcl17, Adm, Mt1, Kng2, Cyba, Cd52, Ptger4, Cxcr2, Htr2b, Il1b, Tcirg1, Slc39a14, Cacnb3, Gja1, Apoe, Ubash3b, Pik3cg, Gna15, Gpr35, Prnp, C5ar1, Cxcl1, S100b, Atg5, Htr2a, Gsto1, Tmem38b, Bax, Slc30a4, 1600014C10Rik, Ptpn6, Prkg1, Kcnk3, Clstn1, Akap5, Cav1, Cdh5, Lpar3, Tnni3, Casq2, Csrp3, Pygm, Adrb1…	1.54e-09
BP	GO:1903037	regulation of leukocyte cell-cell adhesion	49/1397	Gpnmb, Arg1, Ccl2, Ptafr, Lgals1, Lgals3, Tarm1, Adam8, Has2, Tnfsf18, Cd80, Ccr2, Itgb2, Anxa1, Il6, Nckap1l, Il7r, Igf1, Tnf, Malt1, Il4ra, Sirpa, Havcr2, Il2ra, Aif1, Fam49b, Il1b, Nlrp3, Lgals9, Casp3, Cd276, Prnp, Arg2, Slfn1, Il1rl2, Cbfb, Cd86, Cd44, Pdcd1lg2, Pnp, Ptpn22, Ptpn6, Gnrh1, Cav1, Efnb1, Klf4, Pde5a, Zbtb16, Efnb2	1.88e-09
BP	GO:0002758	innate immune response-activating signal transduction	32/1397	Tlr13, Tnip3, Ltf, Irf7, Clec4e, Tlr8, Cd300lf, Tlr2, Cd14, Tmem173, Cyba, Rsad2, Tnf, Havcr2, Arrb2, Tlr7, Myd88, Lgals9, Mapkapk3, Unc93b1, Tlr9, Cd86, Tlr1, Dhx58, Ptpn22, Lbp, Pik3ap1, Ddx60, Cav1, Prkce, Bpifb1, Nr1d1	1.91e-09
BP	GO:0072593	reactive oxygen species metabolic process	49/1397	Cd177, Mmp8, Itgam, Cybb, Thbs1, Plau, Cdkn1a, Acp5, Tyrobp, Tlr2, Itgb2, Sh3pxd2b, Il6, Tmem106a, Prdx1, Gla, Mmp3, Cyba, Igf1, Tnf, Clu, Sirpa, Ncf1, Aif1, Ncf2, Ptger4, Gpx1, Abcd2, Il1b, Ulbp1, Vav1, Ncf4, Sesn2, Prdx3, Arg2, Cxcl1, Atg5, Gch1, Prcp, Prdx6, Por, Cav1, Sod3, Cat, Hbb-b1, Klf4, Mapt, Klf2, Cyp1a1	2.1e-09
BP	GO:0002218	activation of innate immune response	35/1397	Ifi204, Tlr13, Tnip3, Ifi205, Ltf, Irf7, Clec4e, Tlr8, Cd300lf, Tlr2, Cd14, Tmem173, Cyba, Rsad2, Tnf, Havcr2, Arrb2, Tlr7, Myd88, Lgals9, Aim2, Mapkapk3, Unc93b1, Tlr9, Cd86, Tlr1, Dhx58, Ptpn22, Lbp, Pik3ap1, Ddx60, Cav1, Prkce, Bpifb1, Nr1d1	2.24e-09
BP	GO:0002688	regulation of leukocyte chemotaxis	28/1397	C3ar1, Ccl2, Ccl12, Cxcl13, Ccr1, Lgmn, Cxcl10, Grem1, Serpine1, Pla2g7, Bst1, Thbs1, F7, Tnfsf18, Ccr2, Cxcl17, Nckap1l, Aif1, Pgf, Cxcr2, Il1b, Mif, C5ar1, Slamf8, Lbp, Mmp28, Dusp1, Ccl27a	3.12e-09
BP	GO:0050878	regulation of body fluid levels	54/1397	Mmp13, Cldn4, Serpine1, Fgg, Slc7a11, Thbs1, Fcer1g, Plau, F7, F13a1, Selp, Plek, Oas2, Adm, Kng2, Cyba, Zfp385a, Pf4, Tfpi2, F10, P2ry12, Fermt3, Ptger4, S100a9, Procr, Agr2, Gba, Serpine2, Axl, F3, Serpind1, Gja1, Apoe, Fga, Ubash3b, Aprt, Vwf, Ccnd1, Atg5, Nme1, F5, Ptpn6, Prkg1, Atp6v1b1, Cav1, Thbd, Fgf10, Adrb1, Prkce, Slc4a5, Apln, Npr3, Aplnr, Ednrb	3.93e-09
BP	GO:0032760	positive regulation of tumor necrosis factor production	26/1397	Ccl2, Ccr5, Ccl3, Mmp8, Cybb, Ptafr, Fcgr3, Cd84, Thbs1, Fcer1g, Tyrobp, Ccr2, Tlr2, Cd14, Cyba, Clu, Pf4, Havcr2, Myd88, Lgals9, Mif, Tlr9, Tlr1, Lpl, Lbp, Zbtb20	4.38e-09
BP	GO:0032755	positive regulation of interleukin-6 production	26/1397	Ccr5, Mmp8, Ptafr, Tlr8, Fcer1g, Tyrobp, Il1rn, Tlr2, Il33, Il6, Cyba, Tnf, Mapk13, Il1a, Aif1, Tlr7, Il1b, Myd88, Lgals9, Il1rl2, Unc93b1, Tlr9, Tlr1, Lpl, Lbp, Zbtb20	5.53e-09
BP	GO:0019932	second-messenger-mediated signaling	62/1397	Ccr5, Trem2, Ccr1, Cxcl10, Bst1, Thbs1, Mt2, Gpr65, P2ry6, Ccr2, Myo5a, Selp, Adm, Mt1, Igf1, Nme2, Tnf, Pf4, P2ry12, Ptger4, Cxcr2, Htr2b, Cd8a, Apoe, Nrg1, Rcan1, Prnp, Abca1, Rasd1, Gsto1, Calml4, Tmem38b, Adra1d, Pde3a, Prkg1, Cmya5, Npr1, Cdh13, Akap5, Tox3, Pclo, Pdk2, Npr2, Adcy4, Tnni3, Ramp2, Gprc6a, Casq2, Adrb1, Mapt, Pde5a, Kdr, Tff2, Adra1a, Nppa, Aplnr, Tmem100, Pln, Adcy8, Myoz2, E…	5.53e-09
BP	GO:0032611	interleukin-1 beta production	24/1397	Ccr5, Ifi204, Trem2, Ccl3, Ifi205, Tlr8, Acp5, Tyrobp, Tlr2, Tmem106a, Igf1, Malt1, Sirpa, Arrb2, Il1b, Nlrp3, Casp1, Casp4, Abca1, Arg2, Aim2, Mefv, Nlrp1b, Lpl	7.14e-09
BP	GO:0052547	regulation of peptidase activity	60/1397	Timp1, Lgmn, Ltf, Serpine1, Serpina3n, Naip2, Thbs1, S100a8, Cstb, Birc5, Ctsd, Il6, Bcl2a1d, Kng2, Igf1, Cd109, Tnf, Myc, Ctsh, Malt1, Serpina3f, Tfpi2, Serpina3i, Serpina1d, Arrb2, Gpx1, S100a9, Serpinb2, Grn, Prelid1, Serpine2, Renbp, F3, Serpind1, Serpinb5, Fetub, Nlrp3, Rps27l, Casp1, Casp4, Ppp2ca, Ecm1, Pi15, Aim2, Mefv, Mgmt, Mtch2, Picalm, Nlrp1b, Cd44, Bax, Por, Wfdc8, Cav1, Reck, Dpep1…	8.73e-09
BP	GO:0070555	response to interleukin-1	25/1397	Saa3, Ccl9, Ccl2, Ccl3, Ccl12, Serpine1, Ccl6, Fn1, Ccl7, Il1rn, Anxa1, Il6, Ccl17, Mapk13, Il1a, Sirpa, Il1b, Il1r2, Ccl8, Irak4, Myd88, Il1r1, Tnfrsf11a, Hyal1, Nr1d1	9.08e-09
BP	GO:0050921	positive regulation of chemotaxis	31/1397	C3ar1, Ccl2, Trem2, Cxcl13, Ccr1, Lgmn, Cxcl10, Serpine1, Pla2g7, Fn1, Thbs1, F7, Tnfsf18, Ccr2, Cxcl17, Nckap1l, P2ry12, Aif1, Pgf, Cxcr2, Il1b, C5ar1, Lbp, Fgf18, Cdh13, Fgf10, Bmpr2, Snai2, Prkd2, Ccl27a, Kdr	9.96e-09
BP	GO:0030100	regulation of endocytosis	48/1397	Cd177, Ccl2, Fcgr1, Trem2, Grem1, Serpine1, Fcgr3, Slc11a1, Lgals3, Fcer1g, Cd300lf, Tlr2, Cd63, Cd14, Fcgr2b, Lrp2, Apoc2, Nckap1l, Dab2, Cyba, Tnf, Clu, Sirpb1a, Sirpa, Arrb2, Trf, Hspa8, Il1b, Mctp1, Axl, Scamp5, Apoe, Sdcbp, Fgr, Atg5, Picalm, Nsf, Hck, Lbp, Cdh13, Akap5, Cav1, Ehd4, Sgip1, Syne1, Apln, Gata2, Efnb2	1.15e-08
BP	GO:0050728	negative regulation of inflammatory response	32/1397	Aoah, Cd200r1, Acp5, Cxcl17, Fcgr2b, Pbk, Igf1, Socs3, Tnfrsf1b, Sirpa, Il2ra, Ptger4, Gpx1, Grn, Abcd2, Il1r2, Apoe, Nlrp3, Lgals9, Cd276, Slamf8, Mefv, Nt5e, Psma1, Cd44, Metrnl, Cdh5, C1qtnf3, Tff2, Foxf1, Nr1d1, Hamp	1.16e-08
BP	GO:0055074	calcium ion homeostasis	67/1397	C3ar1, Ccl2, Ccr5, Ccl3, Cxcl13, Ccr1, Cxcl10, Hexb, Gpr65, P2ry6, Ccr2, Myo5a, Cxcl17, Adm, Kng2, Cyba, Cd52, Ptger4, Cxcr2, Htr2b, Il1b, Tcirg1, Cacnb3, Gja1, Apoe, Ubash3b, Pik3cg, Gna15, Gpr35, Prnp, C5ar1, Cxcl1, S100b, Atg5, Htr2a, Gsto1, Tmem38b, Bax, 1600014C10Rik, Ptpn6, Prkg1, Kcnk3, Clstn1, Atp6v1b1, Akap5, Cav1, Cdh5, Lpar3, Tnni3, Casq2, Tmtc2, Csrp3, Pygm, Adrb1, Prkce, Atp2a3, Fxyd…	1.19e-08
BP	GO:0090130	tissue migration	47/1397	Cxcl13, Lgmn, Hmox1, Grem1, Serpine1, Anln, Thbs1, Adam8, Has2, Cd63, Itgb2, Anxa1, Igf1, Ctsh, Hbegf, Gpx1, Glipr2, Grn, Tacstd2, Apoe, Nus1, Prcp, Bcas3, Fgf18, Cdh13, Jup, Ptprm, Tek, Fgf10, Dll4, Mir218-2, Bmpr2, Snai2, Prkd2, Jun, Hyal1, Acvrl1, Prkce, Tgfbr3, Mcc, Klf4, Gata2, Kdr, Clec14a, Efnb2, Foxf1, Nr4a1	1.21e-08
BP	GO:0071675	regulation of mononuclear cell migration	18/1397	C3ar1, Ccl2, Ccr1, Lgmn, Cxcl10, Grem1, Serpine1, Pla2g7, Lgals3, Thbs1, Tnfsf18, Ccr2, Cxcl17, Aif1, C5ar1, Slamf8, Dusp1, Ccl27a	1.3e-08
BP	GO:0042692	muscle cell differentiation	58/1397	Cxcl10, Grem1, Lox, Mmp14, Rgs4, Adm, Igf1, Il4ra, Cd53, Arrb2, Gpx1, Ehd1, Actg1, Fdps, Nrg1, Ccl8, Myof, Casp1, Rcan1, Krt8, Atg5, Krt19, Pak1, Mybpc2, Prkg1, Eng, Lmod2, Pgm5, Scgb3a1, Fgf10, Sik1, Flt3l, Ramp2, Tbx2, Smad6, Casq2, Thra, Fgfr2, Npnt, Csrp3, Prdm6, Ttn, Adrb1, Smarca2, Tmod1, Syne1, Itga8, Tbx3, Actn2, Adra1a, Tmem204, Efnb2, Foxf1, Tnnt2, Myoz2, Actc1, Myh6, Ednrb	1.31e-08
BP	GO:1905517	macrophage migration	19/1397	C3ar1, Ccl2, Trem2, Ccl3, Ccl12, Lgals3, Thbs1, Cd200r1, Mmp14, Tnfsf18, Ccr2, Cxcl17, P2ry12, Mif, Gpr35, C5ar1, Slamf8, Mmp28, Ednrb	1.33e-08
BP	GO:0050867	positive regulation of cell activation	64/1397	Cd177, Ccl2, Trem2, Mmp8, Itgam, Clec4d, Ptafr, Lgals1, Bst1, Thbs1, Fcer1g, Cdkn1a, Mmp14, Adam8, Tyrobp, Cd80, Ccr2, Selp, Itgb2, Il33, Plek, Anxa1, Il6, Nckap1l, Il7r, Igf1, Malt1, Il4ra, Sirpa, Havcr2, Il2ra, Ctsc, Aif1, Fam49b, Il1b, Axl, Ulbp1, Nlrp3, Myd88, Lgals9, Mif, Cd276, Fgr, Cd300lb, Il1rl2, Tlr9, Cbfb, Cd86, Mad2l2, Pdcd1lg2, Pnp, Ptpn22, Lbp, Cav1, Efnb1, Fgf10, Flt3l, Gata2, Zbtb…	1.66e-08
BP	GO:0003018	vascular process in circulatory system	38/1397	Fgg, Ptafr, Adm, Tnf, Tbxas1, Gpx1, Cxcr2, Htr2b, Ptgs1, Gja1, Apoe, Fga, Gclc, Cysltr1, Atg5, Htr2a, Gch1, Adra1d, Pde3a, Prkg1, Npr1, Ptprm, Cav1, Cdh5, Itga1, Ramp2, Bmpr2, Smad6, Adrb1, Tgfbr3, Apln, Pde5a, Kdr, Bmp6, Adra1a, Nppa, Atp1a2, Ednrb	1.66e-08
BP	GO:0002699	positive regulation of immune effector process	44/1397	Cd177, Arg1, Ccl2, Fcgr1, Itgam, Hmox1, Ptafr, Fcgr3, Cd84, Fcer1g, Ccr2, Tlr2, Itgb2, Il33, Anxa1, Il6, H2-M2, Rsad2, Tnf, Malt1, Il4ra, Fam49b, Hspa8, Il1b, Ulbp1, Vav1, Nlrp3, Mif, Il1r1, Fgr, Cxcl1, Tlr9, Dhx58, Mad2l2, Pnp, Ptpn22, Lbp, Ddx60, Cadm1, Tek, Mill2, Gata2, Nppa, Foxf1	1.82e-08
BP	GO:0006874	cellular calcium ion homeostasis	65/1397	C3ar1, Ccl2, Ccr5, Ccl3, Cxcl13, Ccr1, Cxcl10, Hexb, Gpr65, P2ry6, Ccr2, Myo5a, Cxcl17, Adm, Kng2, Cyba, Cd52, Ptger4, Cxcr2, Htr2b, Il1b, Tcirg1, Cacnb3, Gja1, Apoe, Ubash3b, Pik3cg, Gna15, Gpr35, Prnp, C5ar1, Cxcl1, S100b, Atg5, Htr2a, Gsto1, Tmem38b, Bax, 1600014C10Rik, Ptpn6, Prkg1, Kcnk3, Clstn1, Akap5, Cav1, Cdh5, Lpar3, Tnni3, Casq2, Csrp3, Pygm, Adrb1, Prkce, Atp2a3, Fxyd1, Gata2, Kdr, Cd…	1.82e-08
BP	GO:0002366	leukocyte activation involved in immune response	45/1397	Cd177, Trem2, Itgam, Hmox1, Clec4e, Clec4d, Ptafr, Lgals1, Slc11a1, Cd84, Lgals3, Fcer1g, Gadd45g, Tyrobp, Tnfsf18, Ccr2, Itgb2, Il33, Anxa1, Il6, Cd180, Ly9, Myo1f, Malt1, Il4ra, Havcr2, Ptger4, Sbno2, Grn, Itm2a, Nlrp3, Lgals9, Bcl3, Fgr, Lcp1, Plcl2, Mad2l2, Lbp, Vamp2, Prkce, Gata2, Cd19, Nppa, Foxf1, Mir181b-1	1.9e-08
BP	GO:0042098	T cell proliferation	38/1397	Gpnmb, Arg1, Itgam, Slc11a1, Lgals3, Ctps, Tarm1, Tnfsf18, Cd80, Ccr2, Itgb2, Anxa1, Il6, Nckap1l, Igf1, Tnfrsf1b, Malt1, Havcr2, Il2ra, Aif1, Il1b, Gja1, Lgals9, Casp3, Cd276, Prnp, Arg2, Slfn1, Cd86, Cd44, Bax, Pdcd1lg2, Pnp, Ptpn22, Ptpn6, Gnrh1, Efnb1, Pde5a	2.15e-08
BP	GO:0018108	peptidyl-tyrosine phosphorylation	50/1397	Fcgr1, Trem2, Grem1, Bst1, Areg, Tnfsf18, Cd80, Pdgfc, Itgb2, Il6, Ncapg2, Igf1, Tnf, Socs3, Hbegf, Sfrp1, Ncf1, Arrb2, Ptger4, Hcls1, Csf1r, Sla, Nrg1, Mif, Itga5, Fgr, Prnp, Lif, Htr2a, Ttk, Cd44, Ptpn22, Hck, Osm, Ptpn6, Clk1, Kitl, Cav1, Tek, Fgfr3, Fgf10, Ehd4, Fgfr2, Blk, Bank1, Prkce, Fgfr4, Kdr, Bmp6, Adra1a	2.15e-08
BP	GO:0010631	epithelial cell migration	46/1397	Cxcl13, Lgmn, Hmox1, Grem1, Serpine1, Anln, Thbs1, Adam8, Has2, Cd63, Itgb2, Anxa1, Igf1, Ctsh, Hbegf, Gpx1, Glipr2, Grn, Tacstd2, Apoe, Nus1, Prcp, Bcas3, Fgf18, Cdh13, Jup, Ptprm, Tek, Fgf10, Dll4, Mir218-2, Bmpr2, Snai2, Prkd2, Jun, Hyal1, Acvrl1, Prkce, Tgfbr3, Mcc, Klf4, Gata2, Kdr, Clec14a, Efnb2, Nr4a1	2.2e-08
BP	GO:0043900	regulation of multi-organism process	57/1397	Mmp12, Timp1, Arg1, Ccr5, Oas1g, Ltf, Ptafr, Hpgds, Lgals1, Ly86, Cd84, Plau, Tlr2, Tmem173, Cd180, Inhba, Isg15, Cyba, Rsad2, Igf1, Tnf, Havcr2, Il2ra, Il23r, Csf1r, Oas3, Grn, Hspa8, Il1b, Oasl1, Plat, Bst2, Apoe, Aurka, Lgals9, Cxcl5, Mif, Oasl2, Arhgdib, Arg2, Cxcl1, Aim2, Dhx58, Lhfpl2, Ptpn22, Ddx60, Pde3a, Cav1, Grb14, Npr2, Syde1, Jun, Mill2, Pde5a, Gsn, Bmp6, Ednrb	2.27e-08
BP	GO:0050670	regulation of lymphocyte proliferation	40/1397	Gpnmb, Arg1, Bst1, Lgals3, Cdkn1a, Tarm1, Tyrobp, Tnfsf18, Cd80, Ccr2, Fcgr2b, Anxa1, Il6, Nckap1l, Igf1, Tnfrsf1b, Havcr2, Il2ra, Aif1, Il1b, Myd88, Lgals9, Mif, Casp3, Cd276, Prnp, Arg2, Slfn1, Tlr9, Cd86, Cd44, Pdcd1lg2, Pnp, Ptpn22, Ptpn6, Gnrh1, Efnb1, Fgf10, Sox11, Pde5a	2.7e-08
BP	GO:0090132	epithelium migration	46/1397	Cxcl13, Lgmn, Hmox1, Grem1, Serpine1, Anln, Thbs1, Adam8, Has2, Cd63, Itgb2, Anxa1, Igf1, Ctsh, Hbegf, Gpx1, Glipr2, Grn, Tacstd2, Apoe, Nus1, Prcp, Bcas3, Fgf18, Cdh13, Jup, Ptprm, Tek, Fgf10, Dll4, Mir218-2, Bmpr2, Snai2, Prkd2, Jun, Hyal1, Acvrl1, Prkce, Tgfbr3, Mcc, Klf4, Gata2, Kdr, Clec14a, Efnb2, Nr4a1	2.71e-08
BP	GO:0090025	regulation of monocyte chemotaxis	13/1397	Ccl2, Ccr1, Lgmn, Cxcl10, Grem1, Serpine1, Pla2g7, Tnfsf18, Ccr2, Cxcl17, Aif1, Slamf8, Dusp1	2.71e-08
BP	GO:0002696	positive regulation of leukocyte activation	62/1397	Cd177, Ccl2, Trem2, Mmp8, Itgam, Clec4d, Ptafr, Lgals1, Bst1, Thbs1, Fcer1g, Cdkn1a, Mmp14, Adam8, Tyrobp, Cd80, Ccr2, Itgb2, Il33, Anxa1, Il6, Nckap1l, Il7r, Igf1, Malt1, Il4ra, Sirpa, Havcr2, Il2ra, Ctsc, Aif1, Fam49b, Il1b, Axl, Ulbp1, Nlrp3, Myd88, Lgals9, Mif, Cd276, Fgr, Cd300lb, Il1rl2, Tlr9, Cbfb, Cd86, Mad2l2, Pdcd1lg2, Pnp, Ptpn22, Lbp, Cav1, Efnb1, Fgf10, Flt3l, Gata2, Zbtb16, Nppa, Ef…	2.72e-08
BP	GO:0002275	myeloid cell activation involved in immune response	23/1397	Cd177, Trem2, Itgam, Hmox1, Ptafr, Cd84, Fcer1g, Tyrobp, Ccr2, Itgb2, Il33, Myo1f, Il4ra, Havcr2, Sbno2, Grn, Fgr, Lbp, Vamp2, Prkce, Gata2, Nppa, Foxf1	2.77e-08
BP	GO:0006953	acute-phase response	16/1397	Saa3, Ccr5, Serpina3n, Fn1, Orm1, Il1rn, Orm2, Il6, Tnf, Il1a, Il1b, Tnfrsf11a, Saa4, Lbp, Saa1, Ednrb	2.77e-08
BP	GO:0018212	peptidyl-tyrosine modification	50/1397	Fcgr1, Trem2, Grem1, Bst1, Areg, Tnfsf18, Cd80, Pdgfc, Itgb2, Il6, Ncapg2, Igf1, Tnf, Socs3, Hbegf, Sfrp1, Ncf1, Arrb2, Ptger4, Hcls1, Csf1r, Sla, Nrg1, Mif, Itga5, Fgr, Prnp, Lif, Htr2a, Ttk, Cd44, Ptpn22, Hck, Osm, Ptpn6, Clk1, Kitl, Cav1, Tek, Fgfr3, Fgf10, Ehd4, Fgfr2, Blk, Bank1, Prkce, Fgfr4, Kdr, Bmp6, Adra1a	2.79e-08
BP	GO:0002263	cell activation involved in immune response	45/1397	Cd177, Trem2, Itgam, Hmox1, Clec4e, Clec4d, Ptafr, Lgals1, Slc11a1, Cd84, Lgals3, Fcer1g, Gadd45g, Tyrobp, Tnfsf18, Ccr2, Itgb2, Il33, Anxa1, Il6, Cd180, Ly9, Myo1f, Malt1, Il4ra, Havcr2, Ptger4, Sbno2, Grn, Itm2a, Nlrp3, Lgals9, Bcl3, Fgr, Lcp1, Plcl2, Mad2l2, Lbp, Vamp2, Prkce, Gata2, Cd19, Nppa, Foxf1, Mir181b-1	2.83e-08
BP	GO:0001649	osteoblast differentiation	37/1397	Spp1, Ifi204, Clec5a, Grem1, Ltf, Lox, Areg, Col1a1, Sh3pxd2b, Il6, Fam20c, Igf1, Tnf, Mir133a-2, Sfrp1, Junb, Id2, Ptger4, Clic1, Tcirg1, Gja1, Cd276, Cbfb, Ptch1, Bmpr2, Smad6, Snai2, Bmp3, Mir30c-1, Mir23a, Npnt, Scube2, Sox11, Tgfbr3, Zfp932, Bmp6, Igfbp3	3.05e-08
BP	GO:0032944	regulation of mononuclear cell proliferation	40/1397	Gpnmb, Arg1, Bst1, Lgals3, Cdkn1a, Tarm1, Tyrobp, Tnfsf18, Cd80, Ccr2, Fcgr2b, Anxa1, Il6, Nckap1l, Igf1, Tnfrsf1b, Havcr2, Il2ra, Aif1, Il1b, Myd88, Lgals9, Mif, Casp3, Cd276, Prnp, Arg2, Slfn1, Tlr9, Cd86, Cd44, Pdcd1lg2, Pnp, Ptpn22, Ptpn6, Gnrh1, Efnb1, Fgf10, Sox11, Pde5a	3.29e-08
BP	GO:0051607	defense response to virus	40/1397	Mmp12, Oas1g, Cxcl10, Apobec1, Irf7, Tlr8, Slfn9, Ifit1, Zbp1, Mx1, Il33, Tmem173, Il6, Oas2, Isg15, Itgax, Rsad2, Mx2, Il2ra, Il23r, Tlr7, Oas3, Cd8a, Rtp4, Il1b, Oasl1, Bst2, Nlrp3, Oasl2, Aim2, Unc93b1, Tlr9, Ifngr2, Cd86, Dhx58, Ptpn22, Ddx60, Trim34a, Mill2, Ncr1	3.29e-08
BP	GO:1903706	regulation of hemopoiesis	58/1397	Trem2, Ccl3, Ccr1, C1qc, Mafb, Lox, Mmp14, Adam8, Tyrobp, Tnfsf18, Ccr2, Anxa1, Il6, Nckap1l, Inhba, Il7r, Isg15, Ncapg2, Nme2, Tnf, Myc, Malt1, Il4ra, Pf4, Sfrp1, Il2ra, Fbn1, Id2, Hcls1, Csf1r, Prelid1, Il1b, Axl, Ubash3b, Nlrp3, Fos, Lgals9, Slamf8, Hmgb2, Il1rl2, Mitf, Lif, Cxcl1, Tlr9, Cbfb, Nme1, Cd44, Pnp, Ptpn6, Clec2d, Kitl, Fgfr3, Flt3l, Jun, Meis1, Gata2, Kdr, Zbtb16	3.52e-08
BP	GO:0007346	regulation of mitotic cell cycle	66/1397	Gpnmb, Ccl12, Lgmn, Ccng1, Cdkn1a, Cdk1, Mki67, Birc5, Tpx2, Anxa1, Ube2c, Nusap1, Igf1, Tnf, Ccnb1, Myc, Nek6, Ndc80, Stil, Kif11, Il1a, Aurkb, Gen1, Plk1, Id2, Aif1, Mad2l1, Cenpe, Psrc1, Cks2, Tacc3, Il1b, Dtl, Cdc25c, Sdcbp, Kif20b, Cenpf, Rps27l, Kntc1, Slfn1, E2f7, Chek2, Lmnb1, Ccnd1, Bub1, Incenp, Ttk, Zwilch, Bub1b, Ptpn6, Foxa1, Btg2, Ascl1, Ptch1, Fgfr3, Ttc28, Fgf10, Sik1, Mir26a-1, F…	3.52e-08
BP	GO:0140014	mitotic nuclear division	43/1397	Nuf2, Mki67, Birc5, Tpx2, Ube2c, Nusap1, Igf1, Racgap1, Kif23, Tnf, Ccnb1, Nek6, Ndc80, Stil, Kif11, Il1a, Aurkb, Gen1, Plk1, Ncapg, Mad2l1, Cenpe, Smc2, Psrc1, Kif2c, Tacc3, Il1b, Kif20b, Aurka, Kif22, Kif4, Ran, Chek2, Bub1, Incenp, Ttk, Bub1b, Cdc20, Ube2s, Fgfr3, Fgfr2, Hecw2, Hspa1a	4.03e-08
BP	GO:0016042	lipid catabolic process	48/1397	Spp1, Pla2g7, Hexb, Lipa, Aoah, Akr1b8, Lipf, Apoc2, Hexa, Gla, Pla1a, Pld4, Tnf, Pld3, Sgpl1, Lipn, Psap, Daglb, Abcd2, Gba, Il1b, Apoe, Ddhd1, Pik3cg, Galc, Sesn2, Plbd1, Ces1c, Gm2a, Liph, Pla2g4a, Lpl, Abhd12, Idh1, Prdx6, Lipg, Ces1g, Ces1d, Thra, Ces1e, Acoxl, Prkce, Pla2g1b, Fabp1, Irs1, Lpin2, Lgals12, Ces1f	4.09e-08
BP	GO:0097191	extrinsic apoptotic signaling pathway	40/1397	Hmox1, Tnfrsf23, Serpine1, Siglec1, Fgg, Lcn2, Lgals3, Thbs1, Il33, Bcl2a1b, Bcl2a1d, Inhba, Dab2, Igf1, Gabarap, Tnf, Mal, Tnfrsf1b, Pf4, Il1a, Tnfrsf12a, Sfrp1, Atf3, Gpx1, Krt18, Bcl2a1a, Il1b, Fga, Gclc, Krt8, Hmgb2, Tnfrsf10b, Bax, Kitl, G0s2, Cav1, Fgfr3, Fgf10, Snai2, Faim2	4.15e-08
BP	GO:0001909	leukocyte mediated cytotoxicity	30/1397	Arg1, Ccl2, Fcgr1, Fcgr3, Tyrobp, Il7r, H2-M2, Prdx1, Muc4, Ctsh, Havcr2, Ctsc, Ncf1, Arrb2, Fam49b, Hspa8, Ulbp1, Vav1, Hprt, Lgals9, Cxcl5, Trem1, Cxcl1, Rnf19b, Pnp, Ptpn6, Clec2d, Cadm1, Mill2, Clec12b	4.19e-08
BP	GO:0007599	hemostasis	32/1397	Serpine1, Fgg, Slc7a11, Thbs1, Fcer1g, Plau, F7, F13a1, Selp, Plek, Kng2, Zfp385a, Pf4, Tfpi2, F10, P2ry12, Fermt3, S100a9, Procr, Serpine2, Axl, F3, Serpind1, Apoe, Fga, Ubash3b, Vwf, F5, Ptpn6, Prkg1, Cav1, Thbd	4.35e-08
BP	GO:0052548	regulation of endopeptidase activity	51/1397	Timp1, Lgmn, Ltf, Serpine1, Serpina3n, Naip2, Thbs1, S100a8, Birc5, Ctsd, Il6, Bcl2a1d, Kng2, Igf1, Tnf, Myc, Malt1, Serpina3f, Serpina3i, Serpina1d, Arrb2, Gpx1, S100a9, Serpinb2, Prelid1, Serpine2, Renbp, F3, Serpind1, Serpinb5, Fetub, Nlrp3, Rps27l, Casp1, Casp4, Ppp2ca, Aim2, Mefv, Mgmt, Mtch2, Picalm, Nlrp1b, Cd44, Bax, Por, Reck, Dpep1, Fabp1, Klf4, Gsn, Nr4a1	4.35e-08
BP	GO:0007204	positive regulation of cytosolic calcium ion concentration	50/1397	C3ar1, Ccr5, Ccl3, Cxcl13, Ccr1, Cxcl10, Gpr65, P2ry6, Ccr2, Myo5a, Cxcl17, Adm, Kng2, Cyba, Cd52, Ptger4, Cxcr2, Htr2b, Il1b, Cacnb3, Gja1, Ubash3b, Pik3cg, Gna15, Gpr35, Prnp, C5ar1, Cxcl1, Atg5, Htr2a, Gsto1, Tmem38b, Bax, Ptpn6, Prkg1, Akap5, Cav1, Lpar3, Casq2, Adrb1, Prkce, Gata2, Kdr, Cd19, Adra1a, Aplnr, Pln, Adcy8, Ednrb, Glp1r	4.38e-08
BP	GO:0070664	negative regulation of leukocyte proliferation	23/1397	Gpnmb, Arg1, Ccl12, Grem1, Tarm1, Tyrobp, Cd80, Fcgr2b, Havcr2, Il2ra, Lgals9, Casp3, Cd276, Prnp, Arg2, Slfn1, Cd86, Cd44, Pdcd1lg2, Ptpn6, Gnrh1, Sox11, Pde5a	5.23e-08
BP	GO:0032651	regulation of interleukin-1 beta production	21/1397	Ccr5, Ifi204, Trem2, Ccl3, Ifi205, Tlr8, Acp5, Tyrobp, Tlr2, Igf1, Malt1, Sirpa, Arrb2, Nlrp3, Casp1, Casp4, Arg2, Aim2, Mefv, Nlrp1b, Lpl	5.23e-08
BP	GO:0051250	negative regulation of lymphocyte activation	31/1397	Gpnmb, Arg1, Lgals3, Tarm1, Tyrobp, Tnfsf18, Cd80, Fcgr2b, Anxa1, Il4ra, Sfrp1, Havcr2, Il2ra, Id2, Axl, Lgals9, Casp3, Cd276, Prnp, Arg2, Slfn1, Cbfb, Cd86, Cd44, Pdcd1lg2, Ptpn22, Ptpn6, Gnrh1, Bank1, Sox11, Pde5a	6.38e-08
BP	GO:0022408	negative regulation of cell-cell adhesion	35/1397	Gpnmb, Arg1, Fgg, Lgals3, Tarm1, Adam8, Il1rn, Tnfsf18, Cd80, Anxa1, Muc4, Il4ra, Havcr2, Il2ra, Serpine2, Ubash3b, Lgals9, Casp3, Cd276, Prnp, Arg2, Slfn1, Cbfb, Cd86, Cd44, Mad2l2, Pdcd1lg2, Ptpn22, Ptpn6, Prkg1, Gnrh1, Snai2, Klf4, Pde5a, Bmp6	6.55e-08
BP	GO:0002444	myeloid leukocyte mediated immunity	24/1397	Cd177, Arg1, Fcgr1, Itgam, Hmox1, Ptafr, Fcgr3, Cd84, Fcer1g, Ccr2, Itgb2, Myo1f, Il4ra, Ncf1, Irak4, Cxcl5, Fgr, Cd300lb, Trem1, Cxcl1, Vamp2, Gata2, Nppa, Foxf1	7.54e-08
BP	GO:0071900	regulation of protein serine/threonine kinase activity	59/1397	Ltf, Ccna2, Ccng1, Ccnb2, Thbs1, Cdkn1a, Gadd45g, Adam8, Il1rn, Pdgfc, Cxcl17, Dab2, Igf1, Tnf, Ccnb1, Stil, Sfrp1, Plk1, Csf1r, Htr2b, Pik3r5, Psrc1, Gba, Trf, Il1b, Iqgap3, Apoe, Ccne2, Pik3cg, Mlkl, Mif, Casp3, Sesn2, Ppp2ca, Avpi1, Ccnd1, Psmd10, Htr2a, Tlr9, Tnfrsf11a, Nrk, Ptpn22, Pak1, Ptpn6, Ccnf, Dusp8, Fgf18, Fzd4, Fzd8, Kitl, Dusp1, Cav1, Spry1, Lpar3, Itga1, Fgf10, Map4k2, Pde5a, Tnxb	7.64e-08
BP	GO:0010035	response to inorganic substance	65/1397	Lgmn, Apobec1, Hmox1, Ect2, Fgg, Fn1, Lcn2, Thbs1, Mt2, Glrx, Gatm, Anxa1, Il6, Mt1, Prdx1, Tnf, Mapk13, Il1a, Sirpa, Psap, Junb, Ncf1, Id2, Gpx1, Trf, Axl, Tcirg1, Fga, Ggh, Fos, Hk3, Casp3, Krt8, Prdx3, Prnp, Ppp2ca, Hvcn1, Lig1, Pla2g4a, Slc30a4, Hcn1, Gch1, Mylk, Ptch1, Cav1, Sod3, Rasgrp2, Cat, Jun, Mir30c-1, Ttn, Fabp1, Pon1, Mapt, Kdr, Nr4a2, Gsn, Bmp6, Mb, Pln, Tnnt2, Adcy8, Fibin, Nr4a1,…	8.03e-08
BP	GO:0002573	myeloid leukocyte differentiation	38/1397	Trem2, Ccl3, Itgam, Ccr1, C1qc, Mafb, Fcer1g, Cd300lf, Adam8, Tyrobp, Tlr2, Fam20c, Nme2, Cd109, Tnf, Myc, Pf4, Sfrp1, Junb, Fbn1, Id2, Hcls1, Csf1r, Sbno2, Trf, Tcirg1, Ubash3b, Fos, Mitf, Lif, Batf3, Nme1, Tnfrsf11a, Clec2d, Kitl, Fgfr3, Jun, Gata2	8.09e-08
BP	GO:0050863	regulation of T cell activation	47/1397	Gpnmb, Arg1, Ccl2, Lgals1, Lgals3, Tarm1, Adam8, Tnfsf18, Cd80, Ccr2, Anxa1, Il6, Nckap1l, Il7r, Igf1, Tnfrsf1b, Malt1, Il4ra, Sirpa, Havcr2, Il2ra, Aif1, Fam49b, Prelid1, Il1b, Nlrp3, Lgals9, Casp3, Cd276, Prnp, Arg2, Slfn1, Il1rl2, Cbfb, Cd86, Cd44, Pdcd1lg2, Pnp, Ptpn22, Ptpn6, Gnrh1, Cav1, Efnb1, Pde5a, Zbtb16, Gsn, Efnb2	8.99e-08
BP	GO:1903708	positive regulation of hemopoiesis	37/1397	Trem2, Ccl3, Ccr1, Mmp14, Adam8, Tyrobp, Ccr2, Anxa1, Il6, Nckap1l, Inhba, Il7r, Isg15, Tnf, Malt1, Il4ra, Pf4, Il2ra, Id2, Hcls1, Csf1r, Il1b, Axl, Nlrp3, Fos, Lgals9, Hmgb2, Il1rl2, Lif, Cxcl1, Cbfb, Pnp, Kitl, Flt3l, Jun, Gata2, Zbtb16	9.46e-08
BP	GO:1990868	response to chemokine	20/1397	Ccl9, Ccl2, Trem2, Ccl3, Ccl12, Cxcl13, Ccr1, Cxcl10, Ccl6, Lox, Ccl7, Cxcl17, Ccl17, Pf4, Ccl8, Cxcl5, Gpr35, Cxcl1, Dusp1, Tff2	1.06e-07
BP	GO:1990869	cellular response to chemokine	20/1397	Ccl9, Ccl2, Trem2, Ccl3, Ccl12, Cxcl13, Ccr1, Cxcl10, Ccl6, Lox, Ccl7, Cxcl17, Ccl17, Pf4, Ccl8, Cxcl5, Gpr35, Cxcl1, Dusp1, Tff2	1.06e-07
BP	GO:0071347	cellular response to interleukin-1	21/1397	Saa3, Ccl9, Ccl2, Ccl3, Ccl12, Serpine1, Ccl6, Fn1, Ccl7, Il1rn, Il6, Ccl17, Mapk13, Il1a, Sirpa, Il1r2, Ccl8, Irak4, Il1r1, Hyal1, Nr1d1	1.07e-07
BP	GO:0035296	regulation of tube diameter	33/1397	Fgg, Ptafr, Adm, Tnf, Tbxas1, Gpx1, Htr2b, Ptgs1, Gja1, Apoe, Fga, Gclc, Cysltr1, Atg5, Htr2a, Gch1, Adra1d, Prkg1, Npr1, Ptprm, Cav1, Itga1, Bmpr2, Smad6, Adrb1, Tgfbr3, Apln, Pde5a, Kdr, Adra1a, Nppa, Atp1a2, Ednrb	1.07e-07
BP	GO:0050880	regulation of blood vessel size	33/1397	Fgg, Ptafr, Adm, Tnf, Tbxas1, Gpx1, Htr2b, Ptgs1, Gja1, Apoe, Fga, Gclc, Cysltr1, Atg5, Htr2a, Gch1, Adra1d, Prkg1, Npr1, Ptprm, Cav1, Itga1, Bmpr2, Smad6, Adrb1, Tgfbr3, Apln, Pde5a, Kdr, Adra1a, Nppa, Atp1a2, Ednrb	1.07e-07
BP	GO:0097746	regulation of blood vessel diameter	33/1397	Fgg, Ptafr, Adm, Tnf, Tbxas1, Gpx1, Htr2b, Ptgs1, Gja1, Apoe, Fga, Gclc, Cysltr1, Atg5, Htr2a, Gch1, Adra1d, Prkg1, Npr1, Ptprm, Cav1, Itga1, Bmpr2, Smad6, Adrb1, Tgfbr3, Apln, Pde5a, Kdr, Adra1a, Nppa, Atp1a2, Ednrb	1.07e-07
BP	GO:0007596	blood coagulation	31/1397	Serpine1, Fgg, Slc7a11, Thbs1, Fcer1g, Plau, F7, F13a1, Selp, Plek, Kng2, Pf4, Tfpi2, F10, P2ry12, Fermt3, S100a9, Procr, Serpine2, Axl, F3, Serpind1, Apoe, Fga, Ubash3b, Vwf, F5, Ptpn6, Prkg1, Cav1, Thbd	1.13e-07
BP	GO:0033674	positive regulation of kinase activity	63/1397	Fcgr1, Grem1, Ltf, Ect2, Slc11a1, Thbs1, Cdkn1a, Gadd45g, Adam8, Il1rn, Tpx2, Pdgfc, Cxcl17, Dab2, Ncapg2, Igf1, Tnf, Nek6, Clu, Stil, Malt1, Ncf1, Arrb2, Cenpe, Csf1r, Htr2b, Pik3r5, Psrc1, Trf, Il1b, Iqgap3, Nrg1, Pik3cg, Mlkl, Mif, Fgr, Prnp, Ppp2ca, Avpi1, Ccnd1, Psmd10, Htr2a, Tlr9, Tlr1, Tnfrsf11a, Nrk, Cd44, Pak1, Fgf18, Fzd4, Fzd8, Kitl, Tek, Fgfr3, Lpar3, Itga1, Fgf10, Map4k2, Irs1, Pde5…	1.14e-07
BP	GO:0035150	regulation of tube size	33/1397	Fgg, Ptafr, Adm, Tnf, Tbxas1, Gpx1, Htr2b, Ptgs1, Gja1, Apoe, Fga, Gclc, Cysltr1, Atg5, Htr2a, Gch1, Adra1d, Prkg1, Npr1, Ptprm, Cav1, Itga1, Bmpr2, Smad6, Adrb1, Tgfbr3, Apln, Pde5a, Kdr, Adra1a, Nppa, Atp1a2, Ednrb	1.22e-07
BP	GO:0030336	negative regulation of cell migration	43/1397	Timp1, Ccr5, Ccl12, Cxcl13, Grem1, Serpine1, Thbs1, Cd200r1, Il1rn, Cd63, Il33, Sfrp1, Aif1, Col3a1, Ptger4, Tacstd2, Mctp1, Apoe, Nrg1, Mif, Arhgdib, Slamf8, Mitf, Prkg1, Eng, Jup, Mmp28, Ptprm, Dusp1, Egfl7, Gnrh1, Dll4, Limch1, Tie1, Acvrl1, Reck, Tgfbr3, Dpep1, Arap3, Mcc, Klf4, Dach1, Igfbp3	1.28e-07
BP	GO:0010810	regulation of cell-substrate adhesion	37/1397	Mmp12, Spp1, Grem1, Serpine1, Fn1, Lgals1, Bst1, Thbs1, Plau, Mmp14, Has2, Col1a1, Col8a1, Dab2, Muc4, Fbln2, Agr2, Tacstd2, Itga5, Emilin2, S100a10, Bcas3, Fzd4, Cdh13, Jup, Egflam, Lims2, Tek, Limch1, Npnt, Acvrl1, Prkce, Kdr, Foxf1, Edil3, Abi3bp, Ecm2	1.33e-07
BP	GO:0045807	positive regulation of endocytosis	33/1397	Ccl2, Fcgr1, Trem2, Grem1, Serpine1, Fcgr3, Slc11a1, Fcer1g, Cd300lf, Cd63, Cd14, Fcgr2b, Lrp2, Nckap1l, Dab2, Cyba, Tnf, Clu, Sirpb1a, Sirpa, Arrb2, Trf, Hspa8, Il1b, Axl, Apoe, Picalm, Lbp, Cav1, Sgip1, Syne1, Apln, Gata2	1.39e-07
BP	GO:1903039	positive regulation of leukocyte cell-cell adhesion	36/1397	Ccl2, Ptafr, Lgals1, Adam8, Has2, Cd80, Ccr2, Itgb2, Anxa1, Il6, Nckap1l, Il7r, Igf1, Tnf, Malt1, Il4ra, Sirpa, Havcr2, Il2ra, Aif1, Fam49b, Il1b, Nlrp3, Lgals9, Cd276, Il1rl2, Cbfb, Cd86, Cd44, Pdcd1lg2, Pnp, Ptpn22, Cav1, Efnb1, Zbtb16, Efnb2	1.56e-07
BP	GO:0002262	myeloid cell homeostasis	33/1397	Ccl2, Hmox1, Slc7a11, Mafb, Fcer1g, Ccr2, Fcgr2b, Anxa1, Il6, Nckap1l, Inhba, Prdx1, Isg15, Ncapg2, Id2, Hcls1, Cxcr2, Axl, Casp3, Hmgb2, Tmem14c, Cd44, Bax, Kitl, Hba-a2, Thra, Alas2, Hbb-b1, Tgfbr3, Gata2, Mb, Klf2, Hamp	1.6e-07
BP	GO:0042107	cytokine metabolic process	27/1397	Cybb, Irf7, Ptafr, Fcgr3, Tlr8, Thbs1, Gadd45g, Tyrobp, Ccr2, Tlr2, Il6, Tnf, Il1a, Tlr7, Prg4, Il1b, Rnf128, Myd88, Bcl3, Cd276, Trem1, S100b, Tlr9, Tlr1, Muc16, Lbp, Klf4	1.67e-07
BP	GO:0071677	positive regulation of mononuclear cell migration	12/1397	Ccl2, Ccr1, Lgmn, Cxcl10, Serpine1, Pla2g7, Lgals3, Tnfsf18, Ccr2, Cxcl17, Aif1, Ccl27a	1.72e-07
BP	GO:0050817	coagulation	31/1397	Serpine1, Fgg, Slc7a11, Thbs1, Fcer1g, Plau, F7, F13a1, Selp, Plek, Kng2, Pf4, Tfpi2, F10, P2ry12, Fermt3, S100a9, Procr, Serpine2, Axl, F3, Serpind1, Apoe, Fga, Ubash3b, Vwf, F5, Ptpn6, Prkg1, Cav1, Thbd	1.72e-07
BP	GO:0031032	actomyosin structure organization	36/1397	Ect2, Anln, Gpr65, Sh3pxd2b, Racgap1, Kif23, Ptger4, Eln, Tacstd2, Rhoc, Actg1, Was, Krt8, S100a10, Krt19, Pak1, Mybpc2, Frmd6, Lmod2, Pgm5, Phactr1, Sorbs3, Limch1, Sorbs1, Casq2, Csrp3, Ttn, Tmod1, Fhdc1, Actn2, Arhgef15, Tnnt2, Myoz2, Actc1, Cnn1, Myh6	1.72e-07
BP	GO:2000146	negative regulation of cell motility	44/1397	Timp1, Ccr5, Ccl12, Cxcl13, Grem1, Serpine1, Thbs1, Cd200r1, Il1rn, Cd63, Il33, Sfrp1, Aif1, Col3a1, Ptger4, Tacstd2, Mctp1, Apoe, Nrg1, Was, Mif, Arhgdib, Slamf8, Mitf, Prkg1, Eng, Jup, Mmp28, Ptprm, Dusp1, Egfl7, Gnrh1, Dll4, Limch1, Tie1, Acvrl1, Reck, Tgfbr3, Dpep1, Arap3, Mcc, Klf4, Dach1, Igfbp3	1.72e-07
BP	GO:0022409	positive regulation of cell-cell adhesion	40/1397	Ccl2, Ccr5, Cxcl13, Fgg, Ptafr, Lgals1, Adam8, Has2, Cd80, Ccr2, Itgb2, Anxa1, Il6, Nckap1l, Il7r, Igf1, Tnf, Malt1, Il4ra, Sirpa, Havcr2, Il2ra, Aif1, Fam49b, Il1b, Fga, Nlrp3, Lgals9, Cd276, Il1rl2, Cbfb, Cd86, Cd44, Pdcd1lg2, Pnp, Ptpn22, Cav1, Efnb1, Zbtb16, Efnb2	1.75e-07
BP	GO:1902107	positive regulation of leukocyte differentiation	32/1397	Trem2, Ccl3, Ccr1, Mmp14, Adam8, Tyrobp, Ccr2, Anxa1, Il6, Nckap1l, Il7r, Tnf, Malt1, Il4ra, Pf4, Il2ra, Id2, Hcls1, Csf1r, Il1b, Axl, Nlrp3, Fos, Lgals9, Il1rl2, Lif, Cbfb, Pnp, Kitl, Flt3l, Jun, Zbtb16	1.75e-07
BP	GO:0051480	regulation of cytosolic calcium ion concentration	53/1397	C3ar1, Ccr5, Ccl3, Cxcl13, Ccr1, Cxcl10, Gpr65, P2ry6, Ccr2, Myo5a, Cxcl17, Adm, Kng2, Cyba, Cd52, Ptger4, Cxcr2, Htr2b, Il1b, Cacnb3, Gja1, Ubash3b, Pik3cg, Gna15, Gpr35, Prnp, C5ar1, Cxcl1, Atg5, Htr2a, Gsto1, Tmem38b, Bax, Ptpn6, Prkg1, Kcnk3, Akap5, Cav1, Lpar3, Casq2, Adrb1, Prkce, Fxyd1, Gata2, Kdr, Cd19, Adra1a, Aplnr, Atp1a2, Pln, Adcy8, Ednrb, Glp1r	1.78e-07
BP	GO:0051924	regulation of calcium ion transport	43/1397	Ccl12, Ccr1, Cxcl10, Serpine1, Cd84, Lgals3, Rgs4, P2ry6, Myo5a, Cyba, Igf1, P2ry12, Arrb2, Cacnb3, Gja1, Ubash3b, Pik3cg, Gpr35, Prnp, Ppp2ca, Atg5, Gsto1, Tlr9, Tmem38b, Bax, Ptpn22, Ptpn6, Mylk, Akap5, Cav1, Lpar3, Casq2, Adrb1, Prkce, Tspan13, Cd19, Nppa, Gnao1, Aplnr, Atp1a2, Pln, Sln, Glp1r	1.87e-07
BP	GO:0042063	gliogenesis	48/1397	Ccl2, Trem2, C1qa, Ccl3, Ccl12, Itgam, Hexb, Fn1, B4galt6, S100a8, Areg, Ccr2, Tlr2, Vcan, Il33, Anxa1, Il6, Lrp2, Igf1, Tnf, Myc, Tnfrsf1b, Clu, Egr2, P2ry12, Id2, S100a9, Csf1r, B4galt5, Grn, Trf, Serpine2, Il1b, Nrg1, C5ar1, Lif, Ndrg1, Ascl1, Nfix, Fgfr3, Lepr, Fgf10, Mir23a, Prx, Sox11, Prdm8, Klf15, Nr1d1	1.97e-07
BP	GO:0001906	cell killing	33/1397	Arg1, Ccl2, Fcgr1, Ccr5, Ltf, Fcgr3, Tyrobp, Il7r, H2-M2, Prdx1, Muc4, Ctsh, Pf4, Havcr2, Ctsc, Ncf1, Arrb2, Fam49b, Hspa8, Ulbp1, Vav1, Hprt, Lgals9, Cxcl5, Trem1, Cxcl1, Rnf19b, Pnp, Ptpn6, Clec2d, Cadm1, Mill2, Clec12b	2.32e-07
BP	GO:0048871	multicellular organismal homeostasis	63/1397	Spp1, Ccr5, Ctsk, Cldn4, Ctss, Cdhr1, Lcn2, Fabp5, Fcgr4, Lipa, Slc11a1, Gadd45g, Acp5, Adam8, Il1rn, Gatm, Ccr2, Pdgfc, Il6, Tnf, Muc4, Ctsh, Il4ra, Il1a, Ptger4, Gpx1, Csf1r, Gba, Trf, Il1b, Tcirg1, Gja1, Ubash3b, Piwil4, Htr2a, Tlr9, Tnfrsf11a, Wdr36, Pla2g4a, Plcl2, Metrnl, Bax, Prcp, Aldh1a1, Atp6v1b1, G0s2, Cav1, Lepr, Flt3l, Thra, Sgip1, Adrb1, Apln, Gata2, Kdr, Tff2, Bmp6, Npr3, Cytl1, Nr…	2.32e-07
BP	GO:0044772	mitotic cell cycle phase transition	51/1397	Gpnmb, Ccl12, Ccna2, Ccng1, Ccnb2, Cdkn1a, Cdk1, Birc5, Anxa1, Inhba, Ube2c, Ccnb1, Nek6, Ndc80, Stil, Aurkb, Gen1, Plk1, Id2, Aif1, Mad2l1, Cenpe, Cks2, Tcf19, Tacc3, Dtl, Iqgap3, Cdc25c, Ccne2, Mastl, Cenpf, Rps27l, Slfn1, Rhou, E2f7, Chek2, Lmnb1, Ccnd1, Bub1, Ttk, Bub1b, Ube2s, Ptpn6, Ccnf, Fbxl12, Fgf10, Mir26a-1, Hyal1, Klf4, Hecw2, Cyp1a1	2.32e-07
BP	GO:0070098	chemokine-mediated signaling pathway	18/1397	Ccl9, Ccl2, Trem2, Ccl3, Ccl12, Cxcl13, Ccr1, Cxcl10, Ccl6, Ccl7, Cxcl17, Ccl17, Pf4, Ccl8, Cxcl5, Gpr35, Cxcl1, Tff2	2.37e-07
BP	GO:0051271	negative regulation of cellular component movement	47/1397	Timp1, Ccr5, Ccl12, Cxcl13, Grem1, Serpine1, Thbs1, Cd200r1, Il1rn, Cd63, Il33, Sfrp1, Aif1, Col3a1, Ptger4, Tacstd2, Mctp1, Sema6b, Apoe, Nrg1, Was, Mif, Arhgdib, Slamf8, Mitf, Prkg1, Eng, Jup, Mmp28, Sema3g, Ptprm, Dusp1, Egfl7, Gnrh1, Dll4, Limch1, Tie1, Acvrl1, Reck, Tgfbr3, Dpep1, Arap3, Mcc, Klf4, Dach1, Sema6a, Igfbp3	2.68e-07
BP	GO:0007229	integrin-mediated signaling pathway	22/1397	Cd177, Timp1, Fcer1g, Tyrobp, Cd63, Itgb2, Plek, Dab2, Isg15, Itgax, Nme2, Itga7, Fermt3, Col3a1, Itgae, Vav1, Itga5, Fgr, Lims2, Itga1, Lama3, Itga8	2.91e-07
BP	GO:0042089	cytokine biosynthetic process	26/1397	Cybb, Irf7, Ptafr, Fcgr3, Tlr8, Thbs1, Gadd45g, Tyrobp, Ccr2, Tlr2, Il6, Tnf, Il1a, Tlr7, Prg4, Il1b, Rnf128, Myd88, Bcl3, Cd276, S100b, Tlr9, Tlr1, Muc16, Lbp, Klf4	3.29e-07
BP	GO:0032609	interferon-gamma production	26/1397	Tlr8, Slc11a1, Gadd45g, Ccr2, Cd14, Il33, Isg15, Tnf, Sirpa, Havcr2, Il23r, Tlr7, Fam49b, Il1b, Axl, Ulbp1, Tcirg1, Lgals9, Bcl3, Il1r1, Cd276, Prnp, Tlr9, Rnf19b, Pdcd1lg2, Ptpn22	3.93e-07
BP	GO:0070997	neuron death	55/1397	Gpnmb, Chl1, Ccr5, C1qa, Ccl3, Ccl12, Lgmn, Hmox1, Slc7a11, Plau, Cd200r1, Adam8, Tyrobp, Birc5, Fcgr2b, Il6, Mt1, Igf1, Ctsz, Tnf, Tnfrsf1b, Clu, Arrb2, Ncf2, Gpx1, Grn, Gba, Il1b, Axl, Apoe, Sncg, Fos, Gclc, Casp3, Prdx3, Prnp, C5ar1, Picalm, Nlrp1b, Eif2s1, Bax, Btg2, Tox3, Ascl1, Bace1, Fgfr3, Itga1, Cntfr, Jun, Mapt, Kdr, Nr4a2, Faim2, Efnb2, Glp1r	3.99e-07
BP	GO:0030098	lymphocyte differentiation	54/1397	Clec4e, Clec4d, Mafb, Lgals1, Fcer1g, Gadd45g, Mmp14, Adam8, Tnfsf18, Ccr2, Anxa1, Il6, Bcl2a1d, Nckap1l, Il7r, Rsad2, Ly9, Malt1, Il4ra, Sfrp1, Il2ra, Id2, Ptger4, Cd8a, Itm2a, Prelid1, Il1b, Axl, Vav1, Tcirg1, Nlrp3, Lgals9, Bcl3, Slamf8, Il1rl2, Tnfsf8, Atg5, Tlr9, Cbfb, Plcl2, Cd44, Bax, Pnp, Ptpn22, Ptpn6, Cd79b, Fzd8, Cd79a, Lepr, Gimap1, Dll4, Flt3l, Cd19, Zbtb16	4.27e-07
BP	GO:0032945	negative regulation of mononuclear cell proliferation	21/1397	Gpnmb, Arg1, Tarm1, Tyrobp, Cd80, Fcgr2b, Havcr2, Il2ra, Lgals9, Casp3, Cd276, Prnp, Arg2, Slfn1, Cd86, Cd44, Pdcd1lg2, Ptpn6, Gnrh1, Sox11, Pde5a	4.91e-07
BP	GO:0050672	negative regulation of lymphocyte proliferation	21/1397	Gpnmb, Arg1, Tarm1, Tyrobp, Cd80, Fcgr2b, Havcr2, Il2ra, Lgals9, Casp3, Cd276, Prnp, Arg2, Slfn1, Cd86, Cd44, Pdcd1lg2, Ptpn6, Gnrh1, Sox11, Pde5a	4.91e-07
BP	GO:1903531	negative regulation of secretion by cell	38/1397	Hmox1, Fn1, Tlr8, Cd84, Cd200r1, Il1rn, Ccr2, Il33, Anxa1, Il6, Rsad2, Tnf, Tnfrsf1b, Sfrp1, P2ry12, Ptger4, Ptgs1, Tnfrsf9, Il1b, Il1r2, Apoe, Nlrp3, Lgals9, Arg2, Lif, Ptpn22, Osm, Prkg1, Maob, Cry2, Pnkd, C1qtnf3, Bank1, Irs1, Vsnl1, Foxf1, Pde8b, Igfbp3	4.94e-07
BP	GO:0002764	immune response-regulating signaling pathway	60/1397	C3ar1, Tlr13, Tnip3, Ltf, Irf7, Clec4e, Clec4d, Tlr8, Lgals3, Fcer1g, Cd300lf, Tlr2, Cd14, Fcgr2b, Tmem173, Bcl2a1d, Nckap1l, Cyba, Rsad2, Tnf, Ctsh, Malt1, Havcr2, Arrb2, Tlr7, Lpxn, Cacnb3, Myd88, Lcp2, Lgals9, Cd276, Sh2b2, Prnp, C5ar1, Mapkapk3, Unc93b1, Tlr9, Cd86, Tlr1, Dhx58, Plcl2, Bax, Ptpn22, Lbp, Pik3ap1, Ddx60, Ptpn6, Cd79b, Cd79a, Cav1, Prkd2, Blk, Prkce, Mill2, Bpifb1, Cd19, Clec12b…	5.01e-07
BP	GO:0050777	negative regulation of immune response	30/1397	Mmp12, Arg1, Ccr1, Hmox1, Cd84, Lgals3, Tnfsf18, Ccr2, Il33, Fcgr2b, Anxa1, Il7r, Tnf, Muc4, Il4ra, Havcr2, Il2ra, Arrb2, Col3a1, Gpx1, Grn, Lgals9, Arg2, Slamf8, Psma1, Dhx58, Ptpn6, Clec2d, Clec12b, Foxf1	5.11e-07
BP	GO:0032722	positive regulation of chemokine production	18/1397	Cd84, Tlr2, Il33, Il6, Tnf, Il4ra, Il1a, Havcr2, Aif1, Tlr7, Csf1r, Il1b, Myd88, Lgals9, Mif, Tlr9, Lpl, Lbp	5.25e-07
BP	GO:0031663	lipopolysaccharide-mediated signaling pathway	16/1397	Trem2, Ccl12, Ltf, Ly86, Cd84, Cd14, Cd180, Tnf, Malt1, Il1b, Myd88, Mif, Ptpn22, Lbp, Prkce, Bmp6	5.32e-07
BP	GO:0032715	negative regulation of interleukin-6 production	16/1397	Cd84, Cd200r1, Nckap1l, Tnf, Sirpa, Havcr2, Arrb2, Prg4, Gba, Tlr9, Muc16, Ptpn22, Ptpn6, C1qtnf3, Bank1, Klf2	5.32e-07
BP	GO:0061041	regulation of wound healing	28/1397	Ccl2, Serpine1, Fgg, Thbs1, Fcer1g, Plau, Cdkn1a, F7, Selp, Plek, Anxa1, Kng2, Cd109, Hbegf, Tnfrsf12a, Ptger4, S100a9, Serpine2, Gja1, Apoe, Fga, Ubash3b, Muc16, Prkg1, Mylk, Cav1, Thbd, Prkce	5.38e-07
BP	GO:0030316	osteoclast differentiation	24/1397	Trem2, Ccl3, Ccr1, Mafb, Fcer1g, Cd300lf, Adam8, Tyrobp, Fam20c, Cd109, Tnf, Sfrp1, Junb, Fbn1, Csf1r, Sbno2, Trf, Tcirg1, Ubash3b, Fos, Mitf, Tnfrsf11a, Clec2d, Fgfr3	5.61e-07
BP	GO:0002819	regulation of adaptive immune response	35/1397	Arg1, Fcgr1, Irf7, Fcgr3, Slc11a1, Fcer1g, Tnfsf18, Ccr2, Il33, Fcgr2b, Anxa1, Il6, Il7r, H2-M2, Rsad2, Tnf, Muc4, Tnfrsf1b, Malt1, Il4ra, Havcr2, Cd48, Il23r, Fam49b, Hspa8, Il1b, Was, Nlrp3, Mif, Il1r1, Cd44, Mad2l2, Pnp, Ptpn6, Mir181b-1	5.87e-07
BP	GO:0033002	muscle cell proliferation	38/1397	C3ar1, Hmox1, Ptafr, Thbs1, Cdkn1a, Cdk1, P2ry6, Il6, Cyba, Igf1, Tnf, Ccnb1, Myc, Hbegf, Mir133a-2, Id2, Aif1, Gja1, Irak4, Myd88, Pak1, Prkg1, Npr1, Cdh13, Tbx20, Cav1, Tbx2, Vipr2, Jun, Fgfr2, Meis1, Tgfbr3, Hpgd, Klf4, Apln, Npr3, Cnn1, Igfbp3	5.99e-07
BP	GO:0002761	regulation of myeloid leukocyte differentiation	26/1397	Trem2, Ccl3, Ccr1, C1qc, Mafb, Adam8, Tyrobp, Nme2, Tnf, Myc, Pf4, Sfrp1, Fbn1, Id2, Hcls1, Csf1r, Ubash3b, Fos, Mitf, Lif, Nme1, Clec2d, Kitl, Fgfr3, Jun, Gata2	6.2e-07
BP	GO:0048872	homeostasis of number of cells	46/1397	Ccl2, Hmox1, Slc7a11, Mafb, Lipa, Ccnb2, Fcer1g, Ccr2, Fcgr2b, Anxa1, Il6, Nckap1l, Inhba, Il7r, Prdx1, Isg15, Ncapg2, Il2ra, Id2, Hcls1, Cxcr2, Bcl2a1a, Axl, Tcirg1, Cxcl5, Mif, Casp3, Sh2b2, Hmgb2, Tmem14c, Mtch2, Cd44, Bax, Kitl, Hba-a2, Tsc22d3, Flt3l, Thra, Chst3, Alas2, Hbb-b1, Tgfbr3, Gata2, Mb, Klf2, Hamp	6.2e-07
BP	GO:1901214	regulation of neuron death	51/1397	Gpnmb, Chl1, C1qa, Ccl3, Ccl12, Lgmn, Hmox1, Slc7a11, Cd200r1, Adam8, Tyrobp, Birc5, Fcgr2b, Il6, Mt1, Igf1, Ctsz, Tnf, Tnfrsf1b, Clu, Arrb2, Ncf2, Grn, Gba, Il1b, Axl, Apoe, Sncg, Fos, Gclc, Casp3, Prdx3, Prnp, C5ar1, Picalm, Eif2s1, Bax, Btg2, Tox3, Ascl1, Bace1, Fgfr3, Itga1, Cntfr, Jun, Mapt, Kdr, Nr4a2, Faim2, Efnb2, Glp1r	6.33e-07
BP	GO:0010632	regulation of epithelial cell migration	37/1397	Cxcl13, Lgmn, Hmox1, Serpine1, Thbs1, Has2, Cd63, Anxa1, Igf1, Ctsh, Hbegf, Glipr2, Grn, Tacstd2, Apoe, Nus1, Prcp, Bcas3, Fgf18, Jup, Ptprm, Tek, Fgf10, Dll4, Mir218-2, Bmpr2, Snai2, Prkd2, Jun, Hyal1, Acvrl1, Prkce, Tgfbr3, Mcc, Klf4, Gata2, Kdr	6.39e-07
BP	GO:0048017	inositol lipid-mediated signaling	30/1397	Ptafr, Pdgfc, Selp, Igf1, Cep55, Tnf, Ncf1, Hcls1, Csf1r, Htr2b, Pik3r5, Serpine2, Nrg1, Pik3cg, Fgr, Htr2a, Pik3ap1, Osm, Ptpn6, Adap2, Tek, Prex2, Cat, Slc9a3r2, Irs1, Klf4, Kdr, Ppp1r16b, Gsn, Npr3	6.5e-07
BP	GO:0042035	regulation of cytokine biosynthetic process	24/1397	Cybb, Ptafr, Fcgr3, Tlr8, Thbs1, Tyrobp, Ccr2, Tlr2, Il6, Tnf, Il1a, Tlr7, Prg4, Il1b, Rnf128, Myd88, Bcl3, Cd276, S100b, Tlr9, Tlr1, Muc16, Lbp, Klf4	6.53e-07
BP	GO:0051346	negative regulation of hydrolase activity	54/1397	Timp1, Ltf, Serpine1, Serpina3n, Naip2, Thbs1, Cstb, Birc5, Anxa1, Il6, Bcl2a1d, Nckap1l, Kng2, Igf1, Cd109, Tnf, Serpina3f, Tfpi2, Serpina3i, Serpina1d, Arrb2, Gpx1, Serpinb2, Serpine2, Renbp, Serpind1, Serpinb5, Fetub, Mastl, Ecm1, Pi15, Tlr9, Picalm, Cd44, Mcm2, Bcas3, Cmya5, Por, Wfdc8, Sh3rf2, Lepr, Spry1, Cry2, Tnni3, Tmem132d, Reck, Dpep1, Fabp1, Klf4, Pln, Tnnt2, Nr4a1, Gzma, Sln	7.13e-07
BP	GO:0042129	regulation of T cell proliferation	31/1397	Gpnmb, Arg1, Lgals3, Tarm1, Tnfsf18, Cd80, Ccr2, Anxa1, Il6, Nckap1l, Igf1, Tnfrsf1b, Havcr2, Il2ra, Aif1, Il1b, Lgals9, Casp3, Cd276, Prnp, Arg2, Slfn1, Cd86, Cd44, Pdcd1lg2, Pnp, Ptpn22, Ptpn6, Gnrh1, Efnb1, Pde5a	7.42e-07
BP	GO:0045787	positive regulation of cell cycle	49/1397	Lgmn, Ect2, Cdkn1a, Tgm1, Cdk1, Birc5, Anxa1, Ube2c, Nusap1, Igf1, Racgap1, Kif23, Tnf, Ccnb1, Myc, Ndc80, Stil, E2f8, Il1a, Aurkb, Gen1, Id2, Aif1, Mad2l1, Cenpe, Psrc1, Il1b, Dtl, Cdc25c, Kif20b, Plk4, Aurka, Mif, E2f7, Chek2, Lmnb1, Ccnd1, Psmd10, Fen1, Tas2r121, Foxa1, Ascl1, Fgf10, Flt3l, Fgfr2, Hyal1, Prkce, Tbx3, Cyp1a1	7.61e-07
BP	GO:0032970	regulation of actin filament-based process	53/1397	Ect2, Bst1, Ctsl, Gpr65, Rgs4, Tlr2, Sh3pxd2b, Plek, Nckap1l, Cotl1, Myo1f, Il1a, Fscn1, Ptger4, Hcls1, Csf1r, Eln, Tacstd2, Rhoc, Capg, Arpc1b, Bst2, Was, Arpc4, Fgr, Twf2, Arhgdib, Rhou, S100a10, Hck, Pak1, Bcas3, Frmd6, Jup, Lmod2, Cav1, Tek, Specc1l, Sorbs3, Limch1, Casq2, Csrp3, Ccl27a, Adrb1, Prkce, Tmod1, Fxyd1, Actn2, Arhgef15, Gsn, Atp1a2, Pln, Tnnt2	8.26e-07
BP	GO:0002886	regulation of myeloid leukocyte mediated immunity	18/1397	Cd177, Arg1, Fcgr1, Itgam, Hmox1, Ptafr, Fcgr3, Cd84, Fcer1g, Ccr2, Itgb2, Il4ra, Cxcl5, Fgr, Cxcl1, Gata2, Nppa, Foxf1	8.29e-07
BP	GO:0002690	positive regulation of leukocyte chemotaxis	21/1397	C3ar1, Ccl2, Cxcl13, Ccr1, Lgmn, Cxcl10, Serpine1, Pla2g7, Thbs1, F7, Tnfsf18, Ccr2, Cxcl17, Nckap1l, Aif1, Pgf, Cxcr2, Il1b, C5ar1, Lbp, Ccl27a	8.6e-07
BP	GO:0090026	positive regulation of monocyte chemotaxis	10/1397	Ccl2, Ccr1, Lgmn, Cxcl10, Serpine1, Pla2g7, Tnfsf18, Ccr2, Cxcl17, Aif1	8.71e-07
BP	GO:0045860	positive regulation of protein kinase activity	57/1397	Fcgr1, Grem1, Ltf, Ect2, Slc11a1, Thbs1, Cdkn1a, Gadd45g, Adam8, Il1rn, Tpx2, Pdgfc, Cxcl17, Dab2, Ncapg2, Igf1, Tnf, Nek6, Clu, Stil, Malt1, Ncf1, Arrb2, Cenpe, Csf1r, Htr2b, Pik3r5, Psrc1, Trf, Il1b, Iqgap3, Nrg1, Pik3cg, Mlkl, Mif, Prnp, Ppp2ca, Avpi1, Ccnd1, Psmd10, Htr2a, Tlr9, Tlr1, Tnfrsf11a, Nrk, Pak1, Fgf18, Fzd4, Fzd8, Kitl, Lpar3, Itga1, Fgf10, Map4k2, Pde5a, Adra1a, Adcy8	8.82e-07
BP	GO:0019722	calcium-mediated signaling	35/1397	Ccr5, Trem2, Ccr1, Bst1, P2ry6, Ccr2, Myo5a, Selp, Igf1, Tnf, P2ry12, Cxcr2, Htr2b, Cd8a, Nrg1, Rcan1, Prnp, Gsto1, Calml4, Tmem38b, Cmya5, Cdh13, Akap5, Tox3, Pdk2, Tnni3, Gprc6a, Casq2, Mapt, Kdr, Tff2, Tmem100, Pln, Myoz2, Ednrb	9.01e-07
BP	GO:0048247	lymphocyte chemotaxis	16/1397	Ccl9, Ccl2, Ch25h, Ccl3, Ccl12, Cxcl13, Cxcl10, Ccl6, Ccl7, Adam8, Ccr2, Cyp7b1, Ccl17, Cxcl16, Ccl8, Ccl27a	9.09e-07
BP	GO:0048660	regulation of smooth muscle cell proliferation	30/1397	C3ar1, Hmox1, Ptafr, Thbs1, Cdkn1a, P2ry6, Il6, Cyba, Igf1, Tnf, Myc, Hbegf, Id2, Aif1, Irak4, Myd88, Pak1, Prkg1, Npr1, Cdh13, Cav1, Vipr2, Jun, Fgfr2, Hpgd, Klf4, Apln, Npr3, Cnn1, Igfbp3	9.54e-07
BP	GO:0000070	mitotic sister chromatid segregation	28/1397	Nuf2, Birc5, Nusap1, Racgap1, Kif23, Ccnb1, Nek6, Ndc80, Stil, Aurkb, Gen1, Plk1, Ncapg, Mad2l1, Cenpe, Smc2, Psrc1, Kif2c, Tacc3, Kif22, Kif4, Ran, Bub1, Incenp, Ttk, Bub1b, Cdc20, Hecw2	1.07e-06
BP	GO:0040013	negative regulation of locomotion	47/1397	Timp1, Ccr5, Ccl12, Cxcl13, Grem1, Serpine1, Thbs1, Cd200r1, Il1rn, Cd63, Il33, Sfrp1, Aif1, Col3a1, Ptger4, Tacstd2, Mctp1, Sema6b, Apoe, Nrg1, Was, Mif, Arhgdib, Slamf8, Mitf, Prkg1, Eng, Jup, Mmp28, Sema3g, Ptprm, Dusp1, Egfl7, Gnrh1, Dll4, Limch1, Tie1, Acvrl1, Reck, Tgfbr3, Dpep1, Arap3, Mcc, Klf4, Dach1, Sema6a, Igfbp3	1.07e-06
BP	GO:0090287	regulation of cellular response to growth factor stimulus	41/1397	Cxcl13, Grem1, Lox, Thbs1, Lrg1, Cd63, Lrp2, Fam20c, Dab2, Cd109, Fst, Sfrp1, Fbn1, Gdf3, Sdcbp, Myof, Sulf2, Snx1, Fgf18, Eng, Fzd4, Cav1, Tek, Cdh5, Spry1, Fgf10, Bmpr2, Smad6, Prkd2, Npnt, Grem2, Acvrl1, Sox11, Tgfbr3, Itga8, Apln, Chrdl1, Kdr, Tmem204, Sema6a, Hhip	1.21e-06
BP	GO:0051048	negative regulation of secretion	40/1397	Hmox1, Fn1, Tlr8, Cd84, Cd200r1, Il1rn, Ccr2, Il33, Anxa1, Il6, Rsad2, Tnf, Tnfrsf1b, Sfrp1, P2ry12, Ptger4, Ptgs1, Tnfrsf9, Il1b, Il1r2, Apoe, Nlrp3, Lgals9, Arg2, Lif, Acsl4, Ptpn22, Osm, Prkg1, Maob, Cry2, Pnkd, C1qtnf3, Bank1, Irs1, Vsnl1, Tff2, Foxf1, Pde8b, Igfbp3	1.22e-06
BP	GO:0042108	positive regulation of cytokine biosynthetic process	19/1397	Cybb, Ptafr, Fcgr3, Tlr8, Thbs1, Tyrobp, Ccr2, Tlr2, Il6, Tnf, Il1a, Tlr7, Il1b, Myd88, Bcl3, Cd276, Tlr9, Tlr1, Lbp	1.26e-06
BP	GO:0036230	granulocyte activation	13/1397	Cd177, Itgam, Ptafr, Fcgr4, Fcer1g, Tyrobp, Ccr2, Itgb2, Myo1f, Cxcr2, Grn, Cxcl5, Vamp2	1.34e-06
BP	GO:0009896	positive regulation of catabolic process	55/1397	Trem2, Hmox1, Adam8, Tlr2, Il33, Tmem173, Il6, Apoc2, Dab2, Igf1, Tnf, Myc, Tnfrsf1b, Clu, Ctsc, Plk1, Abcd2, Gba, Il1b, Dtl, Irgm1, Gja1, Apoe, Gclc, Aurka, Mif, Sesn2, Psmd10, Htr2a, Mefv, Snx1, Tlr9, Fbxl5, Nsf, Rnf19b, Pip4k2a, Polr2g, Bax, Sh3rf2, Tnrc6b, 5330417C22Rik, Btg2, Cav1, Ppp2r3a, Prickle1, Zbtb20, Prkce, Fabp1, Irs1, Rnf144a, Hecw2, Kdr, Hspa1a, Igfbp3, Hamp	1.39e-06
BP	GO:0048015	phosphatidylinositol-mediated signaling	29/1397	Ptafr, Pdgfc, Selp, Igf1, Cep55, Tnf, Ncf1, Hcls1, Csf1r, Htr2b, Pik3r5, Serpine2, Nrg1, Pik3cg, Fgr, Htr2a, Pik3ap1, Osm, Ptpn6, Tek, Prex2, Cat, Slc9a3r2, Irs1, Klf4, Kdr, Ppp1r16b, Gsn, Npr3	1.42e-06
BP	GO:0007178	transmembrane receptor protein serine/threonine kinase signaling pathway	49/1397	Ccl2, Grem1, Lox, Thbs1, Lrg1, Lrp2, Inhba, Dab2, Hexa, Cd109, Fst, Sfrp1, Fbn1, Arrb2, Col3a1, Col1a2, Trf, Gdf3, Sdcbp, Fos, Myd88, Lgals9, Snx1, Eng, Tbx20, Cav1, Cdh5, Fgf10, Bmpr2, Smad6, Bmp3, Jun, Mir23a, Cldn5, Npnt, Grem2, Acvrl1, Sox11, Tgfbr3, Itga8, Hpgd, Chrdl1, Kdr, Mirlet7b, Bmp6, Tmem100, Ltbp4, Myh6, Mirlet7f-1	1.45e-06
BP	GO:0050730	regulation of peptidyl-tyrosine phosphorylation	40/1397	Fcgr1, Trem2, Grem1, Bst1, Areg, Tnfsf18, Cd80, Pdgfc, Itgb2, Il6, Ncapg2, Igf1, Tnf, Socs3, Hbegf, Sfrp1, Ncf1, Arrb2, Ptger4, Hcls1, Csf1r, Nrg1, Mif, Itga5, Prnp, Lif, Htr2a, Cd44, Ptpn22, Osm, Ptpn6, Kitl, Cav1, Fgfr3, Fgf10, Ehd4, Bank1, Prkce, Bmp6, Adra1a	1.47e-06
BP	GO:1903038	negative regulation of leukocyte cell-cell adhesion	26/1397	Gpnmb, Arg1, Lgals3, Tarm1, Adam8, Tnfsf18, Cd80, Anxa1, Il4ra, Havcr2, Il2ra, Lgals9, Casp3, Cd276, Prnp, Arg2, Slfn1, Cbfb, Cd86, Cd44, Pdcd1lg2, Ptpn22, Ptpn6, Gnrh1, Klf4, Pde5a	1.5e-06
BP	GO:0043030	regulation of macrophage activation	16/1397	Trem2, Mmp8, Cd84, Thbs1, Il33, Il4ra, Havcr2, Ctsc, Grn, Ulbp1, Lgals9, Lbp, Tff2, Muc5b, Nr1d1, Hamp	1.56e-06
BP	GO:0002706	regulation of lymphocyte mediated immunity	33/1397	Arg1, Fcgr1, Fcgr3, Fcer1g, Ccr2, Fcgr2b, Il6, Il7r, H2-M2, Rsad2, Tnf, Muc4, Tnfrsf1b, Malt1, Havcr2, Arrb2, Fam49b, Hspa8, Il1b, Ulbp1, Vav1, Was, Nlrp3, Lgals9, Il1r1, Mad2l2, Pnp, Ptpn6, Clec2d, Cadm1, Mill2, Clec12b, Mir181b-1	1.59e-06
BP	GO:0043491	protein kinase B signaling	32/1397	Ccl12, Lox, Thbs1, Adam8, F7, Il6, Mmp3, Igf1, Tnf, Hbegf, F10, P2ry12, Arrb2, Hcls1, Gpx1, Il1b, Axl, F3, Phlda3, Nrg1, Pik3cg, Sesn2, Fam110c, Osm, Eng, Tek, C1qtnf3, Bank1, Irs1, Klf4, Kdr, Tmem100	1.68e-06
BP	GO:0048659	smooth muscle cell proliferation	30/1397	C3ar1, Hmox1, Ptafr, Thbs1, Cdkn1a, P2ry6, Il6, Cyba, Igf1, Tnf, Myc, Hbegf, Id2, Aif1, Irak4, Myd88, Pak1, Prkg1, Npr1, Cdh13, Cav1, Vipr2, Jun, Fgfr2, Hpgd, Klf4, Apln, Npr3, Cnn1, Igfbp3	1.81e-06
BP	GO:0045862	positive regulation of proteolysis	46/1397	Trem2, Lgmn, S100a8, Mmp14, Adam8, Ctsd, Il33, Dab2, Tnf, Myc, Tnfrsf1b, Ctsh, Clu, Malt1, Ctsc, Plk1, S100a9, Grn, Prelid1, Gba, Hspa8, Il1b, F3, Apoe, Nlrp3, Gclc, Aurka, Rps27l, Casp1, Casp4, Ppp2ca, Psmd10, Aim2, Mefv, Mtch2, Picalm, Nlrp1b, Rnf19b, Bax, Sh3rf2, Cav1, Prickle1, Rnf144a, Fgfr4, Hspa1a, Gsn	1.87e-06
BP	GO:0002040	sprouting angiogenesis	24/1397	Hmox1, Grem1, Thbs1, Anxa1, E2f8, Pgf, Pkm, Itga5, E2f7, Cdh13, Tek, Dll4, Ramp2, Reck, Klf4, Gata2, Kdr, Clec14a, Ppp1r16b, Efnb2, Aplnr, Sema6a, Nr4a1, Klf2	2.04e-06
BP	GO:0002757	immune response-activating signal transduction	57/1397	C3ar1, Tlr13, Tnip3, Ltf, Irf7, Clec4e, Tlr8, Lgals3, Fcer1g, Cd300lf, Tlr2, Cd14, Fcgr2b, Tmem173, Bcl2a1d, Nckap1l, Cyba, Rsad2, Tnf, Malt1, Havcr2, Arrb2, Tlr7, Lpxn, Cacnb3, Myd88, Lcp2, Lgals9, Cd276, Sh2b2, Prnp, C5ar1, Mapkapk3, Unc93b1, Tlr9, Cd86, Tlr1, Dhx58, Plcl2, Bax, Ptpn22, Lbp, Pik3ap1, Ddx60, Ptpn6, Cd79b, Cd79a, Cav1, Prkd2, Blk, Prkce, Mill2, Bpifb1, Cd19, Ighg, Nr1d1, Ighv1-54	2.06e-06
BP	GO:2000106	regulation of leukocyte apoptotic process	23/1397	Ccr5, Siglec1, Slc7a11, Lgals3, Fcer1g, Adam8, Fcgr2b, Anxa1, Il7r, Myc, Aurkb, Hcls1, Cxcr2, Prelid1, Bcl2a1a, Axl, Mif, Arg2, Cd44, Bax, Pnp, Kitl, Tsc22d3	2.14e-06
BP	GO:1903034	regulation of response to wounding	31/1397	Ccl2, Serpine1, Fgg, Thbs1, Fcer1g, Plau, Cdkn1a, F7, Selp, Plek, Anxa1, Kng2, Cd109, Hbegf, Tnfrsf12a, Ptger4, S100a9, Grn, Serpine2, Gja1, Apoe, Fga, Ubash3b, Mif, Muc16, Prkg1, Mylk, Cav1, Thbd, Prkce, Klf4	2.23e-06
BP	GO:0032649	regulation of interferon-gamma production	23/1397	Tlr8, Slc11a1, Ccr2, Cd14, Il33, Isg15, Tnf, Sirpa, Havcr2, Il23r, Tlr7, Fam49b, Il1b, Axl, Ulbp1, Lgals9, Bcl3, Il1r1, Cd276, Prnp, Tlr9, Pdcd1lg2, Ptpn22	2.54e-06
BP	GO:0042130	negative regulation of T cell proliferation	18/1397	Gpnmb, Arg1, Tarm1, Cd80, Havcr2, Il2ra, Lgals9, Casp3, Cd276, Prnp, Arg2, Slfn1, Cd86, Cd44, Pdcd1lg2, Ptpn6, Gnrh1, Pde5a	2.57e-06
BP	GO:0032732	positive regulation of interleukin-1 production	16/1397	Ccr5, Ifi204, Ccl3, Ifi205, Tlr8, Tyrobp, Tlr2, Malt1, Havcr2, Nlrp3, Lgals9, Casp1, Casp4, Aim2, Nlrp1b, Lpl	2.62e-06
BP	GO:0048246	macrophage chemotaxis	14/1397	C3ar1, Ccl2, Ccl3, Ccl12, Lgals3, Thbs1, Tnfsf18, Cxcl17, Mif, Gpr35, C5ar1, Slamf8, Mmp28, Ednrb	2.63e-06
BP	GO:0032677	regulation of interleukin-8 production	17/1397	Serpine1, Tlr8, Tlr2, Cd14, Anxa1, Tnf, Ptger4, Tlr7, Il1b, Myd88, Bcl3, Tlr9, Tlr1, Ptpn22, Lbp, Prkd2, Klf4	2.65e-06
BP	GO:1903522	regulation of blood circulation	37/1397	Fgg, Ptafr, Rgs4, Adm, Tbxas1, Scn1b, Hbegf, Ptgs1, Gja1, Fga, Cysltr1, Htr2a, Tmem38b, Gch1, Adra1d, Prkg1, Jup, Cav1, Tnni3, Bmpr2, Smad6, Casq2, Thra, Csrp3, Myl4, Adrb1, Apln, Pde5a, Fxyd1, Adra1a, Nppa, Gnao1, Atp1a2, Pln, Tnnt2, Myh6, Glp1r	2.69e-06
BP	GO:0046879	hormone secretion	49/1397	Spp1, Fgg, Glrx, Il1rn, Birc5, Myo5a, Ptprn, Anxa1, Il6, Adm, Lrp2, Inhba, Dab2, Tnf, Sfrp1, Ptger4, Ptgs1, Il1b, Tcirg1, Gja1, Fga, Slc16a1, Piwil4, Lif, Rab8b, Osm, Fzd4, Pclo, Lepr, Cry2, Ica1, Vamp2, C1qtnf3, Blk, Prkce, Sox11, Tbx3, Irs1, Apln, Fgfr4, Vsnl1, Bmp6, Nppa, Pde8b, Ltbp4, Adcy8, Igfbp3, Nr1d1, Glp1r	2.7e-06
BP	GO:0008217	regulation of blood pressure	33/1397	C3ar1, Hmox1, Ptafr, Adm, Cyba, Id2, Ncf2, Ptgs1, Col1a2, Klk1, Gja1, Mif, Gch1, Atp6ap2, Prcp, Adra1d, Eng, Aoc3, Nav2, Tnni3, Ramp2, Bmpr2, Acvrl1, Adrb1, Slc4a5, Apln, Npr3, Adra1a, Nppa, Atp1a2, Myh6, Ednrb, Glp1r	2.77e-06
BP	GO:2000377	regulation of reactive oxygen species metabolic process	33/1397	Cd177, Mmp8, Itgam, Thbs1, Plau, Cdkn1a, Acp5, Tyrobp, Tlr2, Itgb2, Il6, Tmem106a, Gla, Mmp3, Cyba, Igf1, Tnf, Clu, Sirpa, Aif1, Ptger4, Abcd2, Il1b, Ulbp1, Arg2, Cxcl1, Atg5, Gch1, Prcp, Cav1, Klf4, Mapt, Klf2	2.77e-06
BP	GO:0031331	positive regulation of cellular catabolic process	48/1397	Trem2, Hmox1, Adam8, Tlr2, Il33, Tmem173, Il6, Apoc2, Dab2, Igf1, Tnf, Myc, Tnfrsf1b, Clu, Ctsc, Plk1, Abcd2, Gba, Il1b, Irgm1, Apoe, Gclc, Aurka, Mif, Sesn2, Psmd10, Htr2a, Mefv, Tlr9, Fbxl5, Rnf19b, Pip4k2a, Polr2g, Bax, Sh3rf2, Tnrc6b, 5330417C22Rik, Btg2, Cav1, Prickle1, Zbtb20, Fabp1, Irs1, Rnf144a, Kdr, Hspa1a, Igfbp3, Hamp	2.88e-06
BP	GO:0001776	leukocyte homeostasis	23/1397	Ccl2, Slc7a11, Ccnb2, Fcer1g, Ccr2, Fcgr2b, Anxa1, Il6, Nckap1l, Il2ra, Cxcr2, Bcl2a1a, Axl, Tcirg1, Cxcl5, Mif, Casp3, Sh2b2, Cd44, Bax, Kitl, Tsc22d3, Chst3	2.9e-06
BP	GO:0014065	phosphatidylinositol 3-kinase signaling	25/1397	Pdgfc, Selp, Igf1, Cep55, Tnf, Ncf1, Hcls1, Htr2b, Pik3r5, Serpine2, Nrg1, Pik3cg, Fgr, Htr2a, Pik3ap1, Osm, Ptpn6, Tek, Prex2, Cat, Slc9a3r2, Irs1, Klf4, Kdr, Ppp1r16b	2.9e-06
BP	GO:0048285	organelle fission	57/1397	Nuf2, Mki67, Birc5, Mx1, Tpx2, Ube2c, Nusap1, Igf1, Racgap1, Kif23, Tnf, Ccnb1, Nek6, Ndc80, Stil, Kif11, Mx2, Il1a, Aurkb, Gen1, Plk1, Ncapg, Mad2l1, Cenpe, Smc2, Psrc1, Kif2c, Cks2, Tacc3, Il1b, Ccne2, Aspm, Ddhd1, Mastl, Kif20b, Aurka, Kif22, Kif4, Ran, Chek2, Lif, Bub1, Mtch2, Incenp, Ttk, Bub1b, Cdc20, Ube2s, Osm, Pde3a, Fgfr3, Syde1, Fgfr2, Mapt, Hecw2, Kdr, Hspa1a	3.05e-06
BP	GO:0006979	response to oxidative stress	52/1397	Hmox1, Ect2, Slc7a11, Lcn2, Thbs1, Glrx, Ptprn, Anxa1, Il6, Prdx1, Mmp3, Tnf, Melk, Mapk13, Sirpa, Psap, Ncf1, Aif1, Gpx1, Ptgs1, Mctp1, Axl, Apoe, Fos, Gclc, Hk3, Atox1, Casp3, Sesn2, Rcan1, Prdx3, Prnp, Gsr, Srxn1, Lig1, Eif2s1, 1600014C10Rik, Gch1, Idh1, Aldh1a1, Prdx6, Pdk2, Sod3, Cat, Jun, Hyal1, Mill2, Fabp1, Mapt, Nr4a2, Car3, Mb	3.09e-06
BP	GO:0050868	negative regulation of T cell activation	24/1397	Gpnmb, Arg1, Lgals3, Tarm1, Tnfsf18, Cd80, Anxa1, Il4ra, Havcr2, Il2ra, Lgals9, Casp3, Cd276, Prnp, Arg2, Slfn1, Cbfb, Cd86, Cd44, Pdcd1lg2, Ptpn22, Ptpn6, Gnrh1, Pde5a	3.16e-06
BP	GO:0060348	bone development	36/1397	Mmp13, Grem1, Ltf, Lox, Thbs1, Acp5, Mmp14, Tyrobp, Has2, Col1a1, Pdgfc, Sh3pxd2b, Fam20c, Zfp385a, Igf1, Fbn1, Ptger4, Col12a1, Gja1, Sulf2, Ttc9, Tmem38b, Pip4k2a, Ptpn6, Fgf18, Cadm1, Por, Fgfr3, Npr2, Thbs3, Fgfr2, Scube2, Meis1, Kdr, Bmp6, Chad	3.22e-06
BP	GO:0002446	neutrophil mediated immunity	12/1397	Cd177, Arg1, Itgam, Ptafr, Itgb2, Myo1f, Ncf1, Irak4, Cxcl5, Cd300lb, Trem1, Cxcl1	3.42e-06
BP	GO:0034341	response to interferon-gamma	26/1397	Arg1, Ccl9, Ccl2, Ccl3, Ccl12, Ccl6, Ccl7, Slc11a1, Tlr2, Ccl17, Cxcl16, Mrc1, Sirpa, Il23r, Kynu, Actg1, Capg, Irgm1, Bst2, Was, Ccl8, Casp1, Mefv, Gbp8, Gch1, Gsn	3.44e-06
BP	GO:0062013	positive regulation of small molecule metabolic process	28/1397	Trem2, Ptafr, Has2, Cdk1, P2ry6, Anxa1, Apoc2, Dab2, Pgk1, Igf1, Tnf, Ccnb1, Myc, Ptger4, Abcd2, Il1b, Fdps, Mif, Htr2a, Pla2g4a, Por, Zbtb20, Sorbs1, Prkce, Fabp1, Irs1, Bmp6, Nr1d1	3.44e-06
BP	GO:0006898	receptor-mediated endocytosis	35/1397	Fcgr1, Msr1, Marco, Grem1, Serpine1, Fcer1g, Cd63, Itgb2, Cd14, Fcgr2b, Adm, Lrp2, Apoc2, Dab2, Cxcl16, Mrc1, Clu, Arrb2, Cxcr2, Htr2b, Trf, Apoe, Sdcbp, Snx1, Picalm, Nsf, Akap5, Cav1, Ramp2, Myo6, Sgip1, Syne1, Gria1, Apln, Efnb2	3.52e-06
BP	GO:0050890	cognition	45/1397	Chl1, Lgmn, Slc7a11, Il1rn, Gatm, Tlr2, Cyp7b1, Zfp385a, Igf1, Man2b1, Ptgs1, Atp1a3, Il1b, Apoe, St3gal4, Itga5, Casp3, Casp1, Rcan1, Prnp, C5ar1, Gm2a, S100b, Htr2a, Picalm, Pde1b, Fen1, Pak1, Sgk1, Aff2, Btg2, Gpr155, Bace1, Jun, Thra, Adrb1, Gria1, Itga8, Mapt, Pde5a, Pde8b, Atp1a2, Nrxn2, Adcy8, Glp1r	3.72e-06
BP	GO:0003012	muscle system process	51/1397	Ptafr, Rgs4, Gatm, Cyba, Igf1, Scn1b, Tnfrsf1b, Ncf1, Aif1, Ptger4, Htr2b, Ptgs1, Atp1a3, Fdps, Sulf2, Arg2, Htr2a, Tmem38b, Pak1, Mybpc2, Prkg1, Cmya5, Mylk, Jup, Lmod2, Tbx20, Cav1, Tnni3, Casq2, Npnt, Csrp3, Myl4, Ttn, Adrb1, Tmod1, Klf4, Pde5a, Fxyd1, Actn2, Gsn, Adra1a, Nppa, Klf15, Atp1a2, Pln, Tnnt2, Myoz2, Actc1, Myh6, Ednrb, Sln	3.85e-06
BP	GO:0002831	regulation of response to biotic stimulus	27/1397	Mmp12, Arg1, Ltf, Ly86, Cd84, Tlr2, Tmem173, Cd180, Cyba, Muc4, Havcr2, Il2ra, Il23r, Grn, Il1b, Ulbp1, Lgals9, Cxcl5, Mif, Arg2, Cxcl1, Aim2, Dhx58, Ptpn22, Ddx60, Mill2, Bmp6	3.95e-06
BP	GO:0043405	regulation of MAP kinase activity	42/1397	Thbs1, Gadd45g, Adam8, Il1rn, Pdgfc, Cxcl17, Dab2, Igf1, Tnf, Sfrp1, Htr2b, Pik3r5, Gba, Trf, Il1b, Iqgap3, Apoe, Pik3cg, Mlkl, Mif, Avpi1, Htr2a, Tlr9, Tnfrsf11a, Nrk, Ptpn22, Pak1, Ptpn6, Dusp8, Fgf18, Fzd4, Fzd8, Kitl, Dusp1, Cav1, Spry1, Lpar3, Itga1, Fgf10, Map4k2, Pde5a, Tnxb	3.99e-06
BP	GO:0060537	muscle tissue development	58/1397	Grem1, Lox, Cdk1, Rgs4, Lrp2, Igf1, Ccnb1, Myc, Egr2, Mir133a-2, Id2, Arrb2, Col3a1, Atf3, Gpx1, Eln, Fdps, Gja1, Nrg1, Fos, Cenpf, Rcan1, S100b, Atg5, Pak1, Mybpc2, Prkg1, Mylk, Eng, Btg2, Boc, Pgm5, Mir669a-3, Tbx20, Cav1, Tsc22d3, Dll4, Sik1, Tnni3, Tbx2, Fgfr2, Csrp3, Ttn, Adrb1, Sox11, Meis1, Tgfbr3, Itga8, Tbx3, Actn2, Adra1a, Efnb2, Pln, Tnnt2, Myoz2, Actc1, Nr4a1, Myh6	4.08e-06
BP	GO:0044770	cell cycle phase transition	51/1397	Gpnmb, Ccl12, Ccna2, Ccng1, Ccnb2, Cdkn1a, Cdk1, Birc5, Anxa1, Inhba, Ube2c, Ccnb1, Nek6, Ndc80, Stil, Aurkb, Gen1, Plk1, Id2, Aif1, Mad2l1, Cenpe, Cks2, Tcf19, Tacc3, Dtl, Iqgap3, Cdc25c, Ccne2, Mastl, Cenpf, Rps27l, Slfn1, Rhou, E2f7, Chek2, Lmnb1, Ccnd1, Bub1, Ttk, Bub1b, Ube2s, Ptpn6, Ccnf, Fbxl12, Fgf10, Mir26a-1, Hyal1, Klf4, Hecw2, Cyp1a1	4.45e-06
BP	GO:0045637	regulation of myeloid cell differentiation	34/1397	Trem2, Ccl3, Ccr1, C1qc, Mafb, Lox, Adam8, Tyrobp, Nckap1l, Inhba, Isg15, Ncapg2, Nme2, Tnf, Myc, Pf4, Sfrp1, Fbn1, Id2, Hcls1, Csf1r, Ubash3b, Fos, Hmgb2, Mitf, Lif, Nme1, Clec2d, Kitl, Fgfr3, Jun, Meis1, Gata2, Zbtb16	4.76e-06
BP	GO:0009914	hormone transport	49/1397	Spp1, Fgg, Glrx, Il1rn, Birc5, Myo5a, Ptprn, Anxa1, Il6, Adm, Lrp2, Inhba, Dab2, Tnf, Sfrp1, Ptger4, Ptgs1, Il1b, Tcirg1, Gja1, Fga, Slc16a1, Piwil4, Lif, Rab8b, Osm, Fzd4, Pclo, Lepr, Cry2, Ica1, Vamp2, C1qtnf3, Blk, Prkce, Sox11, Tbx3, Irs1, Apln, Fgfr4, Vsnl1, Bmp6, Nppa, Pde8b, Ltbp4, Adcy8, Igfbp3, Nr1d1, Glp1r	4.86e-06
BP	GO:0072676	lymphocyte migration	21/1397	Ccl9, Ccl2, Ch25h, Ccl3, Ccl12, Cxcl13, Cxcl10, Ccl6, Ccl7, Cd200r1, Adam8, Ccr2, Cyp7b1, Ccl17, Cxcl16, Aif1, Ccl8, Lgals9, Ecm1, Gpr15, Ccl27a	5.09e-06
BP	GO:0051090	regulation of DNA-binding transcription factor activity	51/1397	Hmox1, Grem1, Ltf, Cd84, Adam8, Tnfsf18, Tlr2, Itgb2, Fcgr2b, Tmem173, Il6, Bhlhe40, Eda2r, Tnf, Clu, Malt1, Havcr2, Id2, Arrb2, Hcls1, Tacc3, Il1b, Nlrp3, Irak4, Myd88, Prdx3, Prnp, Psmd10, Aim2, Tlr9, Tnfrsf11a, Mad2l2, Hck, Fzd4, Foxa1, Jup, Ptch1, Cav1, Ube2v1, Sik1, Cat, Prkd2, Tbx6, Thra, Csrp3, Tgfbr3, Klf4, Zfp932, Cytl1, Bex2, Adcy8	5.14e-06
BP	GO:2000116	regulation of cysteine-type endopeptidase activity	35/1397	Lgmn, Ltf, Naip2, Thbs1, S100a8, Birc5, Ctsd, Il6, Bcl2a1d, Igf1, Tnf, Myc, Malt1, Arrb2, Gpx1, S100a9, F3, Nlrp3, Rps27l, Casp1, Casp4, Ppp2ca, Aim2, Mefv, Mgmt, Mtch2, Nlrp1b, Cd44, Bax, Por, Dpep1, Fabp1, Klf4, Gsn, Nr4a1	5.27e-06
BP	GO:0050870	positive regulation of T cell activation	31/1397	Ccl2, Lgals1, Adam8, Cd80, Ccr2, Anxa1, Il6, Nckap1l, Il7r, Igf1, Malt1, Il4ra, Sirpa, Havcr2, Il2ra, Aif1, Fam49b, Il1b, Nlrp3, Lgals9, Cd276, Il1rl2, Cbfb, Cd86, Pdcd1lg2, Pnp, Ptpn22, Cav1, Efnb1, Zbtb16, Efnb2	5.43e-06
BP	GO:0042552	myelination	28/1397	Hexb, B4galt6, Myo5a, Tlr2, Hexa, Itgax, Igf1, Tnf, Mal, Tnfrsf1b, Clu, Egr2, Psap, Ctsc, B4galt5, Abcd2, Trf, Nrg1, Galc, S100b, Ndrg1, Fgfr3, Cmtm8, Mir23a, Pllp, Cldn5, Mir23b, Prx	5.66e-06
BP	GO:0010951	negative regulation of endopeptidase activity	30/1397	Timp1, Ltf, Serpine1, Serpina3n, Naip2, Thbs1, Birc5, Il6, Bcl2a1d, Kng2, Igf1, Serpina3f, Serpina3i, Serpina1d, Arrb2, Gpx1, Serpinb2, Serpine2, Renbp, Serpind1, Serpinb5, Fetub, Picalm, Cd44, Por, Reck, Dpep1, Fabp1, Klf4, Nr4a1	5.79e-06
BP	GO:0071887	leukocyte apoptotic process	25/1397	Ccr5, Siglec1, Slc7a11, Lgals3, Fcer1g, Adam8, Fcgr2b, Anxa1, Il6, Il7r, Myc, Il2ra, Aurkb, Hcls1, Cxcr2, Prelid1, Bcl2a1a, Axl, Mif, Arg2, Cd44, Bax, Pnp, Kitl, Tsc22d3	5.8e-06
BP	GO:0043032	positive regulation of macrophage activation	11/1397	Trem2, Mmp8, Thbs1, Il33, Il4ra, Havcr2, Ctsc, Ulbp1, Lgals9, Lbp, Hamp	6.04e-06
BP	GO:1903524	positive regulation of blood circulation	20/1397	Fgg, Ptafr, Rgs4, Adm, Tbxas1, Ptgs1, Gja1, Fga, Cysltr1, Htr2a, Gch1, Adra1d, Cav1, Smad6, Adrb1, Apln, Pde5a, Adra1a, Nppa, Glp1r	6.07e-06
BP	GO:0006801	superoxide metabolic process	17/1397	Cd177, Itgam, Cybb, Acp5, Tyrobp, Itgb2, Sh3pxd2b, Prdx1, Cyba, Tnf, Ncf1, Ncf2, Ncf4, Cxcl1, Gch1, Sod3, Mapt	6.18e-06
BP	GO:0043542	endothelial cell migration	32/1397	Cxcl13, Lgmn, Hmox1, Grem1, Thbs1, Adam8, Itgb2, Anxa1, Igf1, Gpx1, Grn, Apoe, Nus1, Prcp, Bcas3, Fgf18, Cdh13, Jup, Ptprm, Tek, Dll4, Mir218-2, Bmpr2, Snai2, Prkd2, Acvrl1, Klf4, Gata2, Kdr, Clec14a, Efnb2, Nr4a1	6.2e-06
BP	GO:0051235	maintenance of location	44/1397	Msr1, Ccr5, Cxcl10, Hexb, Lcn2, P2ry6, Myo5a, Hexa, Cyba, Plin2, Tnf, Ftl1, Fbn1, Ehd1, Htr2b, Tacc3, Il1b, Apoe, Ubash3b, Aspm, Kdelr3, Lgals9, Twf2, Gm2a, Psmd10, Atg5, Htr2a, Gsto1, Tmem38b, Lpl, Bax, Slc30a4, Ptpn6, Cav1, Cry2, Casq2, Thra, Prkce, Syne1, Cd19, Gsn, Aplnr, Pln, Glp1r	6.31e-06
BP	GO:0030217	T cell differentiation	39/1397	Clec4e, Clec4d, Mafb, Fcer1g, Gadd45g, Adam8, Tnfsf18, Ccr2, Anxa1, Il6, Bcl2a1d, Nckap1l, Il7r, Rsad2, Ly9, Malt1, Il4ra, Il2ra, Ptger4, Cd8a, Prelid1, Il1b, Vav1, Tcirg1, Nlrp3, Lgals9, Bcl3, Il1rl2, Tnfsf8, Atg5, Cbfb, Cd44, Pnp, Ptpn22, Fzd8, Lepr, Gimap1, Dll4, Zbtb16	6.32e-06
BP	GO:0045667	regulation of osteoblast differentiation	26/1397	Ifi204, Grem1, Ltf, Areg, Il6, Fam20c, Igf1, Tnf, Mir133a-2, Sfrp1, Id2, Ptger4, Clic1, Tcirg1, Cd276, Ptch1, Bmpr2, Smad6, Snai2, Mir30c-1, Mir23a, Npnt, Scube2, Sox11, Zfp932, Bmp6	6.59e-06
BP	GO:0002822	regulation of adaptive immune response based on somatic recombination of immune receptors built from immunoglobulin superfamily domains	31/1397	Arg1, Fcgr1, Fcgr3, Slc11a1, Fcer1g, Tnfsf18, Ccr2, Il33, Fcgr2b, Anxa1, Il6, Il7r, H2-M2, Rsad2, Tnf, Muc4, Tnfrsf1b, Malt1, Il4ra, Havcr2, Il23r, Fam49b, Hspa8, Il1b, Was, Nlrp3, Il1r1, Mad2l2, Pnp, Ptpn6, Mir181b-1	6.66e-06
BP	GO:0000819	sister chromatid segregation	30/1397	Nuf2, Birc5, Nusap1, Racgap1, Kif23, Ccnb1, Nek6, Ndc80, Stil, Aurkb, Gen1, Plk1, Ncapg, Mad2l1, Cenpe, Smc2, Psrc1, Kif2c, Esco2, Tacc3, Kif22, Kif4, Ran, Bub1, Fen1, Incenp, Ttk, Bub1b, Cdc20, Hecw2	7.17e-06
BP	GO:0007611	learning or memory	41/1397	Lgmn, Slc7a11, Il1rn, Gatm, Tlr2, Cyp7b1, Zfp385a, Igf1, Man2b1, Ptgs1, Atp1a3, Il1b, Apoe, Itga5, Casp3, Casp1, Rcan1, Prnp, Gm2a, S100b, Htr2a, Picalm, Pde1b, Fen1, Pak1, Sgk1, Aff2, Btg2, Bace1, Jun, Thra, Adrb1, Gria1, Itga8, Mapt, Pde5a, Pde8b, Atp1a2, Nrxn2, Adcy8, Glp1r	7.51e-06
BP	GO:0002698	negative regulation of immune effector process	25/1397	Arg1, Hmox1, Cd84, Lgals3, Tnfsf18, Ccr2, Il33, Fcgr2b, Anxa1, Il7r, Tnf, Muc4, Il4ra, Havcr2, Il2ra, Arrb2, Grn, Lgals9, Slamf8, Dhx58, Ptpn6, Clec2d, Mill2, Clec12b, Foxf1	7.51e-06
BP	GO:0007272	ensheathment of neurons	28/1397	Hexb, B4galt6, Myo5a, Tlr2, Hexa, Itgax, Igf1, Tnf, Mal, Tnfrsf1b, Clu, Egr2, Psap, Ctsc, B4galt5, Abcd2, Trf, Nrg1, Galc, S100b, Ndrg1, Fgfr3, Cmtm8, Mir23a, Pllp, Cldn5, Mir23b, Prx	7.99e-06
BP	GO:0008366	axon ensheathment	28/1397	Hexb, B4galt6, Myo5a, Tlr2, Hexa, Itgax, Igf1, Tnf, Mal, Tnfrsf1b, Clu, Egr2, Psap, Ctsc, B4galt5, Abcd2, Trf, Nrg1, Galc, S100b, Ndrg1, Fgfr3, Cmtm8, Mir23a, Pllp, Cldn5, Mir23b, Prx	7.99e-06
BP	GO:0070838	divalent metal ion transport	57/1397	Ccr5, Ccl12, Ccr1, Cxcl10, Serpine1, Slc11a1, Cd84, Lgals3, Rgs4, P2ry6, Myo5a, Clca1, Cyba, Igf1, P2ry12, Arrb2, Htr2b, Slc39a14, Cacnb3, Gja1, Ubash3b, Pik3cg, Slc39a1, Gpr35, Cysltr1, Prnp, Ppp2ca, Atg5, Htr2a, Orai2, Gsto1, Tlr9, Tmem38b, Slc30a6, Bax, Slc30a4, Ptpn22, Ptpn6, Mylk, Akap5, Cav1, Lpar3, Ramp2, Casq2, Adrb1, Prkce, Atp2a3, Tspan13, Cd19, Adra1a, Nppa, Gnao1, Aplnr, Atp1a2, Pln, …	8.48e-06
BP	GO:0014706	striated muscle tissue development	55/1397	Grem1, Lox, Cdk1, Rgs4, Lrp2, Igf1, Ccnb1, Myc, Egr2, Mir133a-2, Id2, Arrb2, Atf3, Gpx1, Eln, Fdps, Gja1, Nrg1, Fos, Cenpf, Rcan1, S100b, Atg5, Pak1, Mybpc2, Prkg1, Eng, Btg2, Boc, Pgm5, Mir669a-3, Tbx20, Cav1, Tsc22d3, Dll4, Sik1, Tnni3, Tbx2, Fgfr2, Csrp3, Ttn, Adrb1, Sox11, Meis1, Tgfbr3, Tbx3, Actn2, Adra1a, Efnb2, Pln, Tnnt2, Myoz2, Actc1, Nr4a1, Myh6	8.48e-06
BP	GO:0061138	morphogenesis of a branching epithelium	34/1397	Tnc, Grem1, Areg, Mmp14, Lama1, Il6, Adm, Igf1, Ctsz, Tnf, Myc, Socs3, Ctsh, Sfrp1, Pgf, Tacstd2, Cd44, Pak1, Eng, Foxa1, Tbx20, Ptch1, Tek, Notch4, Spry1, Fgf10, Dll4, Snai2, Fgfr2, Npnt, Tbx3, Kdr, Foxf1, Hhip	8.48e-06
BP	GO:0060047	heart contraction	33/1397	Rgs4, Adm, Scn1b, Hbegf, Gpx1, Atp1a3, Gja1, Atg5, Tmem38b, Gch1, Adra1d, Prkg1, Jup, Cav1, Tnni3, Casq2, Thra, Csrp3, Myl4, Ttn, Adrb1, Apln, Pde5a, Fxyd1, Adra1a, Nppa, Gnao1, Atp1a2, Pln, Tnnt2, Actc1, Myh6, Glp1r	8.48e-06
BP	GO:0062012	regulation of small molecule metabolic process	47/1397	Trem2, Slc7a11, Ptafr, Fabp5, Has2, Cdk1, P2ry6, Plek, Anxa1, Il6, Apoc2, Dab2, Pgk1, Igf1, Tnf, Ccnb1, Myc, Ptger4, Abcd2, Il1b, Fdps, Apoe, Mif, Sesn2, Htr2a, Mtch2, Acsl4, Pgam1, Pla2g4a, Prkg1, Por, Cav1, Pdk2, Lepr, Sik1, Snai2, Zbtb20, Sorbs1, C1qtnf3, Cox7a1, Prkce, Fabp1, Irs1, Fgfr4, Bmp6, Igfbp3, Nr1d1	8.62e-06
BP	GO:0042119	neutrophil activation	11/1397	Cd177, Itgam, Ptafr, Fcgr4, Fcer1g, Tyrobp, Itgb2, Myo1f, Cxcr2, Grn, Cxcl5	8.65e-06
BP	GO:0031577	spindle checkpoint	13/1397	Birc5, Ccnb1, Ndc80, Stil, Aurkb, Gen1, Plk1, Mad2l1, Cenpe, Aurka, Bub1, Ttk, Bub1b	8.75e-06
BP	GO:1905521	regulation of macrophage migration	13/1397	C3ar1, Ccl2, Trem2, Thbs1, Cd200r1, Mmp14, Tnfsf18, Cxcl17, P2ry12, Mif, C5ar1, Slamf8, Mmp28	8.75e-06
BP	GO:0032963	collagen metabolic process	22/1397	Mmp12, Arg1, Ccl2, Mmp13, Ctsk, Mmp8, Serpine1, Ctss, Ctsb, Mmp19, Mmp14, Col1a1, Il6, Mmp3, Arrb2, Col1a2, Eng, Mmp15, Mmp28, Fgfr3, Tgfbr3, Tnxb	8.77e-06
BP	GO:0010466	negative regulation of peptidase activity	36/1397	Timp1, Ltf, Serpine1, Serpina3n, Naip2, Thbs1, Cstb, Birc5, Il6, Bcl2a1d, Kng2, Igf1, Cd109, Serpina3f, Tfpi2, Serpina3i, Serpina1d, Arrb2, Gpx1, Serpinb2, Serpine2, Renbp, Serpind1, Serpinb5, Fetub, Ecm1, Pi15, Picalm, Cd44, Por, Wfdc8, Reck, Dpep1, Fabp1, Klf4, Nr4a1	8.91e-06
BP	GO:0051146	striated muscle cell differentiation	43/1397	Cxcl10, Grem1, Lox, Mmp14, Rgs4, Igf1, Il4ra, Cd53, Arrb2, Gpx1, Ehd1, Actg1, Fdps, Nrg1, Ccl8, Myof, Casp1, Rcan1, Krt8, Atg5, Krt19, Pak1, Mybpc2, Prkg1, Lmod2, Pgm5, Scgb3a1, Sik1, Flt3l, Casq2, Thra, Csrp3, Ttn, Adrb1, Tmod1, Tbx3, Actn2, Adra1a, Efnb2, Tnnt2, Myoz2, Actc1, Myh6	9.01e-06
BP	GO:0032637	interleukin-8 production	17/1397	Serpine1, Tlr8, Tlr2, Cd14, Anxa1, Tnf, Ptger4, Tlr7, Il1b, Myd88, Bcl3, Tlr9, Tlr1, Ptpn22, Lbp, Prkd2, Klf4	9.05e-06
BP	GO:1904062	regulation of cation transmembrane transport	46/1397	Ccl2, Trem2, Cxcl10, Ctss, Glrx, Rgs4, P2ry6, Myo5a, Cd63, Cyba, Scn1b, Fxyd5, Tcirg1, Cacnb3, Ubash3b, Pik3cg, Gpr35, Prnp, Ppp2ca, Atg5, Gsto1, Tlr9, Ifngr2, Tmem38b, Bax, Ptpn22, Hcn1, Ptpn6, Prkg1, Prss8, Cav1, Vamp2, Casq2, Adrb1, Prkce, Tspan13, Fxyd1, Hecw2, Cd19, Actn2, Nppa, Aplnr, Atp1a2, Pln, Sln, Hamp	9.14e-06
BP	GO:0050848	regulation of calcium-mediated signaling	21/1397	Trem2, Bst1, P2ry6, Myo5a, Igf1, Tnf, Cd8a, Nrg1, Rcan1, Prnp, Gsto1, Cmya5, Cdh13, Akap5, Pdk2, Casq2, Mapt, Kdr, Tmem100, Pln, Myoz2	9.3e-06
BP	GO:0032731	positive regulation of interleukin-1 beta production	14/1397	Ccr5, Ifi204, Ccl3, Ifi205, Tlr8, Tyrobp, Tlr2, Malt1, Nlrp3, Casp1, Casp4, Aim2, Nlrp1b, Lpl	9.84e-06
BP	GO:0030278	regulation of ossification	35/1397	Ifi204, Ccr1, Grem1, Ltf, Areg, Il6, Fam20c, Isg15, Rsad2, Igf1, Tnf, Egr2, Mir133a-2, Sfrp1, Id2, Ptger4, Clic1, Tcirg1, Gja1, Cd276, Ecm1, Ptch1, Fgfr3, Bmpr2, Smad6, Snai2, Mir30c-1, Mir23a, Omd, Npnt, Scube2, Sox11, Zfp932, Zbtb16, Bmp6	9.9e-06
BP	GO:0072511	divalent inorganic cation transport	57/1397	Ccr5, Ccl12, Ccr1, Cxcl10, Serpine1, Slc11a1, Cd84, Lgals3, Rgs4, P2ry6, Myo5a, Clca1, Cyba, Igf1, P2ry12, Arrb2, Htr2b, Slc39a14, Cacnb3, Gja1, Ubash3b, Pik3cg, Slc39a1, Gpr35, Cysltr1, Prnp, Ppp2ca, Atg5, Htr2a, Orai2, Gsto1, Tlr9, Tmem38b, Slc30a6, Bax, Slc30a4, Ptpn22, Ptpn6, Mylk, Akap5, Cav1, Lpar3, Ramp2, Casq2, Adrb1, Prkce, Atp2a3, Tspan13, Cd19, Adra1a, Nppa, Gnao1, Aplnr, Atp1a2, Pln, …	9.9e-06
BP	GO:0050701	interleukin-1 secretion	15/1397	Ccr5, Ccl3, Tlr8, Tlr2, Tmem106a, Ptger4, Il1r2, Nlrp3, Casp1, Casp4, Abca1, Arg2, Aim2, Nlrp1b, Lpl	1.01e-05
BP	GO:0051092	positive regulation of NF-kappaB transcription factor activity	24/1397	Grem1, Ltf, Cd84, Adam8, Tnfsf18, Tlr2, Itgb2, Eda2r, Tnf, Clu, Malt1, Il1b, Nlrp3, Irak4, Myd88, Prdx3, Aim2, Tlr9, Tnfrsf11a, Cav1, Ube2v1, Cat, Prkd2, Tgfbr3	1.08e-05
BP	GO:0051897	positive regulation of protein kinase B signaling	21/1397	Thbs1, Adam8, F7, Il6, Igf1, Tnf, Hbegf, F10, P2ry12, Arrb2, Hcls1, Gpx1, Axl, F3, Nrg1, Pik3cg, Fam110c, Osm, Eng, Tek, C1qtnf3	1.08e-05
BP	GO:0007160	cell-matrix adhesion	32/1397	Mmp12, Grem1, Serpine1, Fgg, Fn1, Bst1, Thbs1, Plau, Mmp14, Adam8, Cd63, Itgb2, Muc4, Sirpa, Col3a1, Fga, Msln, S100a10, Bcas3, Cdh13, Jup, Tek, Sned1, Itga1, Limch1, Sorbs1, Npnt, Acvrl1, Itga8, Kdr, Actn2, Tnxb	1.11e-05
BP	GO:0001570	vasculogenesis	20/1397	Has2, Adm, Sgpl1, Junb, Eng, Fzd4, Tbx20, Egfl7, Cav1, Tek, Tnni3, Ramp2, Tie1, Fgfr2, Sox18, Tgfbr3, Kdr, Foxf1, Aplnr, Tmem100	1.14e-05
BP	GO:1902622	regulation of neutrophil migration	13/1397	C3ar1, Bst1, Adam8, Nckap1l, Il1a, Ptger4, Cxcr2, Il1b, Myd88, Il1r1, C5ar1, Slamf8, Lbp	1.14e-05
BP	GO:0043902	positive regulation of multi-organism process	29/1397	Arg1, Ccr5, Ptafr, Lgals1, Ly86, Plau, Tlr2, Cd180, Inhba, Cyba, Havcr2, Csf1r, Grn, Hspa8, Plat, Apoe, Aurka, Lgals9, Mif, Cxcl1, Dhx58, Lhfpl2, Ddx60, Pde3a, Syde1, Jun, Pde5a, Bmp6, Ednrb	1.15e-05
BP	GO:0034765	regulation of ion transmembrane transport	57/1397	Ccl2, Trem2, Cxcl10, Cybb, Ctss, Ptafr, Thbs1, Glrx, Rgs4, P2ry6, Myo5a, Cd63, Cyba, Tnf, Scn1b, Clic1, Fxyd5, Tcirg1, Cacnb3, Gja1, Ubash3b, Pik3cg, Gpr35, Prnp, Ppp2ca, Atg5, Gsto1, Tlr9, Hvcn1, Ifngr2, Tmem38b, Bax, Ptpn22, Hcn1, Ptpn6, Prkg1, Prss8, Scn3a, Kcnj13, Kcnq5, Cav1, Slc9a3r2, Vamp2, Casq2, Adrb1, Prkce, Tspan13, Fxyd1, Hecw2, Cd19, Actn2, Nppa, Aplnr, Atp1a2, Pln, Sln, Hamp	1.19e-05
BP	GO:0000280	nuclear division	51/1397	Nuf2, Mki67, Birc5, Tpx2, Ube2c, Nusap1, Igf1, Racgap1, Kif23, Tnf, Ccnb1, Nek6, Ndc80, Stil, Kif11, Il1a, Aurkb, Gen1, Plk1, Ncapg, Mad2l1, Cenpe, Smc2, Psrc1, Kif2c, Cks2, Tacc3, Il1b, Ccne2, Aspm, Mastl, Kif20b, Aurka, Kif22, Kif4, Ran, Chek2, Lif, Bub1, Incenp, Ttk, Bub1b, Cdc20, Ube2s, Osm, Pde3a, Fgfr3, Syde1, Fgfr2, Hecw2, Hspa1a	1.2e-05
BP	GO:1901216	positive regulation of neuron death	23/1397	C1qa, Ccl3, Tyrobp, Fcgr2b, Ctsz, Tnf, Clu, Ncf2, Grn, Il1b, Fos, Casp3, Prnp, Picalm, Eif2s1, Bax, Ascl1, Bace1, Fgfr3, Itga1, Jun, Mapt, Efnb2	1.2e-05
BP	GO:0050731	positive regulation of peptidyl-tyrosine phosphorylation	31/1397	Fcgr1, Trem2, Grem1, Areg, Tnfsf18, Cd80, Il6, Ncapg2, Igf1, Tnf, Hbegf, Ncf1, Arrb2, Ptger4, Hcls1, Csf1r, Nrg1, Mif, Itga5, Prnp, Lif, Htr2a, Cd44, Osm, Kitl, Fgfr3, Fgf10, Ehd4, Bank1, Bmp6, Adra1a	1.2e-05
BP	GO:0051783	regulation of nuclear division	31/1397	Mki67, Birc5, Ube2c, Nusap1, Igf1, Tnf, Ccnb1, Nek6, Ndc80, Stil, Kif11, Il1a, Aurkb, Gen1, Plk1, Mad2l1, Cenpe, Tacc3, Il1b, Kif20b, Lif, Bub1, Ttk, Bub1b, Cdc20, Osm, Pde3a, Fgfr3, Fgfr2, Hecw2, Hspa1a	1.2e-05
BP	GO:0043300	regulation of leukocyte degranulation	14/1397	Cd177, Itgam, Hmox1, Ptafr, Cd84, Fcer1g, Ccr2, Itgb2, Il4ra, Lgals9, Fgr, Gata2, Nppa, Foxf1	1.24e-05
BP	GO:0002705	positive regulation of leukocyte mediated immunity	29/1397	Cd177, Arg1, Fcgr1, Itgam, Ptafr, Fcgr3, Fcer1g, Itgb2, Il6, H2-M2, Rsad2, Tnf, Malt1, Il4ra, Fam49b, Hspa8, Il1b, Ulbp1, Vav1, Nlrp3, Il1r1, Fgr, Cxcl1, Mad2l2, Pnp, Cadm1, Mill2, Gata2, Nppa	1.27e-05
BP	GO:0010948	negative regulation of cell cycle process	34/1397	Gpnmb, Ccl12, Ccng1, Cdkn1a, Cdk1, Birc5, Ccnb1, Ndc80, Stil, E2f8, Aurkb, Gen1, Plk1, Mad2l1, Cenpe, Dtl, Mif, Rps27l, Slfn1, E2f7, Chek2, Lif, Ccnd1, Bub1, Ttk, Bub1b, Osm, Ccnf, Grb14, Fgfr3, Fgf10, Mir26a-1, Fgfr2, Klf4	1.31e-05
BP	GO:0008630	intrinsic apoptotic signaling pathway in response to DNA damage	22/1397	Ifi204, Hmox1, Cdkn1a, Bcl2a1b, Bcl2a1d, Zfp385a, Tnf, Myc, Tnfrsf1b, Clu, Bcl2a1a, Phlda3, Bcl3, Mif, Rps27l, Fnip2, Chek2, Mtch2, Cd44, Bax, Pnp, Snai2	1.32e-05
BP	GO:1902850	microtubule cytoskeleton organization involved in mitosis	24/1397	Nuf2, Birc5, Tpx2, Nusap1, Racgap1, Kif23, Ccnb1, Ndc80, Stil, Kif11, Aurkb, Plk1, Mad2l1, Cenpe, Psrc1, Tacc3, Spc25, Aurka, Kif4, Chek2, Cdc20, Spry1, Fgf10, Hspa1a	1.38e-05
BP	GO:0006816	calcium ion transport	52/1397	Ccr5, Ccl12, Ccr1, Cxcl10, Serpine1, Cd84, Lgals3, Rgs4, P2ry6, Myo5a, Clca1, Cyba, Igf1, P2ry12, Arrb2, Htr2b, Cacnb3, Gja1, Ubash3b, Pik3cg, Gpr35, Cysltr1, Prnp, Ppp2ca, Atg5, Htr2a, Orai2, Gsto1, Tlr9, Tmem38b, Bax, Ptpn22, Ptpn6, Mylk, Akap5, Cav1, Lpar3, Ramp2, Casq2, Adrb1, Prkce, Atp2a3, Tspan13, Cd19, Adra1a, Nppa, Gnao1, Aplnr, Atp1a2, Pln, Sln, Glp1r	1.41e-05
BP	GO:0071902	positive regulation of protein serine/threonine kinase activity	39/1397	Ltf, Thbs1, Gadd45g, Adam8, Il1rn, Pdgfc, Cxcl17, Dab2, Igf1, Tnf, Stil, Csf1r, Htr2b, Pik3r5, Psrc1, Trf, Il1b, Iqgap3, Pik3cg, Mlkl, Mif, Ppp2ca, Avpi1, Ccnd1, Psmd10, Htr2a, Tlr9, Tnfrsf11a, Nrk, Pak1, Fgf18, Fzd4, Fzd8, Kitl, Lpar3, Itga1, Fgf10, Map4k2, Pde5a	1.41e-05
BP	GO:0034123	positive regulation of toll-like receptor signaling pathway	10/1397	Ltf, Tlr2, Cyba, Rsad2, Tlr9, Tlr1, Ptpn22, Lbp, Pik3ap1, Cav1	1.47e-05
BP	GO:0055001	muscle cell development	32/1397	Lox, Rgs4, Adm, Igf1, Gpx1, Actg1, Fdps, Myof, Rcan1, Krt8, Atg5, Krt19, Pak1, Mybpc2, Prkg1, Eng, Lmod2, Pgm5, Ramp2, Smad6, Casq2, Csrp3, Ttn, Adrb1, Tmod1, Tbx3, Actn2, Adra1a, Tnnt2, Myoz2, Actc1, Myh6	1.47e-05
BP	GO:0010038	response to metal ion	38/1397	Lgmn, Apobec1, Hmox1, Ect2, Fgg, Fn1, Thbs1, Mt2, Gatm, Mt1, Il1a, Junb, Ncf1, Id2, Trf, Tcirg1, Fga, Ggh, Fos, Prnp, Ppp2ca, Hvcn1, Pla2g4a, Slc30a4, Hcn1, Mylk, Cav1, Sod3, Rasgrp2, Jun, Ttn, Mapt, Gsn, Bmp6, Pln, Tnnt2, Adcy8, Fibin	1.48e-05
BP	GO:0007517	muscle organ development	52/1397	Grem1, Lox, Cdk1, Rgs4, Il6, Lrp2, Igf1, Ccnb1, Myc, Egr2, Mir133a-2, Arrb2, Col3a1, Atf3, Gpx1, Eln, Fdps, Gja1, Nrg1, Fos, Cenpf, Rcan1, Lif, S100b, Sfmbt1, Pak1, Mybpc2, Mylk, Eng, Btg2, Boc, Mir669a-3, Tbx20, Cav1, Tsc22d3, Cntfr, Dll4, Tnni3, Tbx2, Fgfr2, Csrp3, Ttn, Adrb1, Sox11, Meis1, Tgfbr3, Efnb2, Tnnt2, Myoz2, Actc1, Nr4a1, Myh6	1.49e-05
BP	GO:1901990	regulation of mitotic cell cycle phase transition	37/1397	Gpnmb, Ccl12, Ccng1, Cdkn1a, Cdk1, Birc5, Anxa1, Ube2c, Ccnb1, Nek6, Ndc80, Stil, Aurkb, Gen1, Plk1, Id2, Aif1, Mad2l1, Cenpe, Dtl, Cdc25c, Cenpf, Rps27l, Slfn1, E2f7, Lmnb1, Ccnd1, Bub1, Ttk, Bub1b, Ptpn6, Fgf10, Mir26a-1, Hyal1, Klf4, Hecw2, Cyp1a1	1.55e-05
BP	GO:0007091	metaphase/anaphase transition of mitotic cell cycle	15/1397	Birc5, Ccnb1, Nek6, Ndc80, Stil, Aurkb, Gen1, Plk1, Mad2l1, Cenpe, Tacc3, Bub1, Ttk, Bub1b, Hecw2	1.55e-05
BP	GO:0002523	leukocyte migration involved in inflammatory response	9/1397	Ccl2, Itgam, S100a8, Adam8, Itgb2, S100a9, Slamf8, Lbp, Aoc3	1.56e-05
BP	GO:0002755	MyD88-dependent toll-like receptor signaling pathway	9/1397	Tlr13, Irf7, Tlr8, Cd300lf, Tlr2, Tlr7, Myd88, Tlr9, Tlr1	1.56e-05
BP	GO:0002449	lymphocyte mediated immunity	52/1397	Arg1, C1qb, Fcgr1, C1qa, C1qc, Irf7, Fcgr3, Slc11a1, Fcer1g, Ccr2, Fcgr2b, Il6, Il7r, H2-M2, Prdx1, Cfi, Rsad2, Tnf, Muc4, Tnfrsf1b, Ctsh, Malt1, Il4ra, Havcr2, Ctsc, Arrb2, Cd8a, Fam49b, Hspa8, Il1b, Ulbp1, Vav1, Tcirg1, Was, Nlrp3, Myd88, Hprt, Lgals9, Bcl3, Il1r1, Rnf19b, Mad2l2, Pnp, Ptpn6, Clec2d, Cadm1, Mill2, Cd19, Clec12b, Ighg, Mir181b-1, Ighv1-54	1.57e-05
BP	GO:0044344	cellular response to fibroblast growth factor stimulus	19/1397	Cxcl13, Thbs1, Shcbp1, Fam20c, Sfrp1, Sulf2, Cd44, Fgf18, Fgfr3, Spry1, Fgf10, Dll4, Prkd2, Fgfr2, Hyal1, Apln, Fgfr4, Hhip, Nr4a1	1.59e-05
BP	GO:0046209	nitric oxide metabolic process	18/1397	Mmp8, Acp5, Tlr2, Itgb2, Il6, Tmem106a, Gla, Igf1, Tnf, Clu, Sirpa, Aif1, Il1b, Ulbp1, Por, Cav1, Klf4, Klf2	1.6e-05
BP	GO:0002675	positive regulation of acute inflammatory response	12/1397	Fcgr1, Ccr5, Fcgr3, Fcer1g, Adam8, Il6, Tnf, Il1b, Pik3cg, Mif, Tnfrsf11a, Aoc3	1.62e-05
BP	GO:0033028	myeloid cell apoptotic process	12/1397	Ccr5, Clec5a, Slc7a11, Fcer1g, Fcgr2b, Anxa1, Il6, Cxcr2, Mif, Cd44, Kitl, Thra	1.62e-05
BP	GO:0050764	regulation of phagocytosis	21/1397	Ccl2, Fcgr1, Trem2, Fcgr3, Slc11a1, Fcer1g, Cd300lf, Tlr2, Fcgr2b, Nckap1l, Cyba, Tnf, Sirpb1a, Sirpa, Hspa8, Il1b, Fgr, Atg5, Hck, Lbp, Gata2	1.64e-05
BP	GO:0002026	regulation of the force of heart contraction	11/1397	Adm, Cav1, Csrp3, Myl4, Adrb1, Apln, Pde5a, Adra1a, Atp1a2, Pln, Myh6	1.64e-05
BP	GO:0045123	cellular extravasation	16/1397	Cd177, Ccl2, Itgam, Ptafr, Adam8, Ccr2, Selp, Itgb2, Tnf, Il1a, Sirpa, Ptger4, Il1r1, Trem1, Selplg, Itga1	1.75e-05
BP	GO:1903169	regulation of calcium ion transmembrane transport	27/1397	Cxcl10, P2ry6, Myo5a, Cyba, Cacnb3, Ubash3b, Pik3cg, Gpr35, Prnp, Ppp2ca, Atg5, Gsto1, Tlr9, Tmem38b, Bax, Ptpn22, Ptpn6, Casq2, Adrb1, Prkce, Tspan13, Cd19, Nppa, Aplnr, Atp1a2, Pln, Sln	1.76e-05
BP	GO:0010876	lipid localization	47/1397	Spp1, Msr1, Hexb, Thbs1, Anxa1, Apoc2, Inhba, Dab2, Hexa, Plin2, Tnf, Il1a, Psap, Ehd1, Npc2, Prelid1, Atp8b1, Il1b, Mfsd2a, Apoe, Mif, Nus1, Atp10b, Atp8b4, Abca1, Gm2a, Acsl4, Tnfrsf11a, Pla2g4a, Lpl, Lbp, Lipg, Fzd4, Abca8b, Osbpl6, Ptch1, Cav1, Pitpnc1, Cry2, Abca6, Lrat, Abca8a, Pla2g1b, Fabp1, Pon1, Bmp6, Igfbp3	1.77e-05
BP	GO:0001763	morphogenesis of a branching structure	35/1397	Tnc, Grem1, Areg, Mmp14, Lama1, Il6, Adm, Igf1, Ctsz, Tnf, Myc, Socs3, Ctsh, Sfrp1, Pgf, Tacstd2, Il1b, Cd44, Pak1, Eng, Foxa1, Tbx20, Ptch1, Tek, Notch4, Spry1, Fgf10, Dll4, Snai2, Fgfr2, Npnt, Tbx3, Kdr, Foxf1, Hhip	1.79e-05
BP	GO:0010965	regulation of mitotic sister chromatid separation	15/1397	Birc5, Ccnb1, Nek6, Ndc80, Stil, Aurkb, Gen1, Plk1, Mad2l1, Cenpe, Tacc3, Bub1, Ttk, Bub1b, Hecw2	1.89e-05
BP	GO:0050818	regulation of coagulation	18/1397	Serpine1, Fgg, Thbs1, Fcer1g, Plau, F7, Selp, Plek, Kng2, S100a9, Procr, Serpine2, Apoe, Fga, Ubash3b, Prkg1, Cav1, Thbd	1.89e-05
BP	GO:0044706	multi-multicellular organism process	30/1397	Mmp12, Timp1, Hexb, Ptafr, Ctsb, Ctsl, Sh3pxd2b, Havcr2, Junb, Grn, Serpine2, Psg22, Lgals9, Prdx3, Arhgdib, Lif, Acsl4, Pla2g4a, Nrk, Vmp1, Thbd, Syde1, Bmpr2, Mir26a-1, Reck, Mirlet7c-1, Hpgd, Mirlet7b, Nppa, Mirlet7c-2	1.92e-05
BP	GO:2001236	regulation of extrinsic apoptotic signaling pathway	27/1397	Hmox1, Tnfrsf23, Serpine1, Siglec1, Fgg, Lgals3, Thbs1, Inhba, Dab2, Igf1, Tnf, Mal, Pf4, Tnfrsf12a, Sfrp1, Atf3, Gpx1, Il1b, Fga, Gclc, Hmgb2, Bax, G0s2, Cav1, Fgf10, Snai2, Faim2	1.96e-05
BP	GO:0003015	heart process	33/1397	Rgs4, Adm, Scn1b, Hbegf, Gpx1, Atp1a3, Gja1, Atg5, Tmem38b, Gch1, Adra1d, Prkg1, Jup, Cav1, Tnni3, Casq2, Thra, Csrp3, Myl4, Ttn, Adrb1, Apln, Pde5a, Fxyd1, Adra1a, Nppa, Gnao1, Atp1a2, Pln, Tnnt2, Actc1, Myh6, Glp1r	2.08e-05
BP	GO:0000302	response to reactive oxygen species	31/1397	Hmox1, Ect2, Lcn2, Thbs1, Glrx, Ptprn, Anxa1, Il6, Prdx1, Tnf, Mapk13, Sirpa, Psap, Ncf1, Gpx1, Axl, Fos, Hk3, Casp3, Sesn2, Prdx3, Lig1, Gch1, Prdx6, Pdk2, Sod3, Cat, Jun, Hyal1, Fabp1, Mb	2.13e-05
BP	GO:0043281	regulation of cysteine-type endopeptidase activity involved in apoptotic process	31/1397	Naip2, Thbs1, S100a8, Birc5, Ctsd, Il6, Bcl2a1d, Igf1, Tnf, Myc, Malt1, Arrb2, Gpx1, S100a9, F3, Nlrp3, Rps27l, Casp1, Casp4, Ppp2ca, Mgmt, Mtch2, Nlrp1b, Cd44, Bax, Por, Dpep1, Fabp1, Klf4, Gsn, Nr4a1	2.13e-05
BP	GO:0071774	response to fibroblast growth factor	19/1397	Cxcl13, Thbs1, Shcbp1, Fam20c, Sfrp1, Sulf2, Cd44, Fgf18, Fgfr3, Spry1, Fgf10, Dll4, Prkd2, Fgfr2, Hyal1, Apln, Fgfr4, Hhip, Nr4a1	2.17e-05
BP	GO:0002281	macrophage activation involved in immune response	8/1397	Trem2, Tyrobp, Il33, Havcr2, Sbno2, Grn, Lbp, Prkce	2.23e-05
BP	GO:2000241	regulation of reproductive process	28/1397	Mmp12, Timp1, Ptafr, Hpgds, Plau, Inhba, Igf1, Il1a, Sfrp1, Ptger4, Plat, Cdc25c, Aspm, Aurka, Arhgdib, Lif, Nrk, Ttk, Cdc20, Lhfpl2, Osm, Pde3a, Gnrh1, Grb14, Npr2, Syde1, Pde5a, Ednrb	2.27e-05
BP	GO:0032613	interleukin-10 production	15/1397	Trem2, Mmp8, Cd84, Fcer1g, Tyrobp, Tlr2, Fcgr2b, Isg15, Ptger4, Il23r, Tnfrsf9, Lgals9, Bcl3, Tlr9, Pdcd1lg2	2.33e-05
BP	GO:0002888	positive regulation of myeloid leukocyte mediated immunity	13/1397	Cd177, Arg1, Fcgr1, Itgam, Ptafr, Fcgr3, Fcer1g, Itgb2, Il4ra, Fgr, Cxcl1, Gata2, Nppa	2.41e-05
BP	GO:0007088	regulation of mitotic nuclear division	27/1397	Mki67, Birc5, Ube2c, Nusap1, Igf1, Tnf, Ccnb1, Nek6, Ndc80, Stil, Kif11, Il1a, Aurkb, Gen1, Plk1, Mad2l1, Cenpe, Tacc3, Il1b, Kif20b, Bub1, Ttk, Bub1b, Fgfr3, Fgfr2, Hecw2, Hspa1a	2.45e-05
BP	GO:0051091	positive regulation of DNA-binding transcription factor activity	35/1397	Grem1, Ltf, Cd84, Adam8, Tnfsf18, Tlr2, Itgb2, Fcgr2b, Tmem173, Il6, Eda2r, Tnf, Clu, Malt1, Hcls1, Il1b, Nlrp3, Irak4, Myd88, Prdx3, Aim2, Tlr9, Tnfrsf11a, Fzd4, Foxa1, Jup, Cav1, Ube2v1, Cat, Prkd2, Csrp3, Tgfbr3, Cytl1, Bex2, Adcy8	2.54e-05
BP	GO:0050710	negative regulation of cytokine secretion	16/1397	Fn1, Tlr8, Cd84, Cd200r1, Anxa1, Il6, Tnf, Ptger4, Tnfrsf9, Il1r2, Nlrp3, Lgals9, Arg2, Ptpn22, C1qtnf3, Bank1	2.56e-05
BP	GO:0051784	negative regulation of nuclear division	16/1397	Birc5, Ccnb1, Ndc80, Stil, Aurkb, Gen1, Plk1, Mad2l1, Cenpe, Lif, Bub1, Ttk, Bub1b, Osm, Fgfr3, Fgfr2	2.56e-05
BP	GO:0055076	transition metal ion homeostasis	23/1397	Hmox1, Ltf, Lcn2, Slc11a1, Mt2, Mt1, Myc, Ftl1, Trf, Slc39a14, Steap2, Steap4, Atox1, Prnp, Atp6v1a, Picalm, Atp6v0d1, Prnd, Fbxl5, Slc30a4, Alas2, Bmp6, Hamp	2.56e-05
BP	GO:0008625	extrinsic apoptotic signaling pathway via death domain receptors	17/1397	Hmox1, Tnfrsf23, Serpine1, Fgg, Lgals3, Thbs1, Gabarap, Tnf, Mal, Sfrp1, Atf3, Gpx1, Fga, Hmgb2, Tnfrsf10b, Bax, Faim2	2.66e-05
BP	GO:1901615	organic hydroxy compound metabolic process	56/1397	Ch25h, Slc7a11, Ptafr, Lipa, P2ry6, Akr1b8, Myo5a, Plek, Cyp7b1, Slc37a2, Dab2, Tnf, Npc2, Gba, Atp8b1, Il1b, Hsd17b7, Fdps, Apoe, Ldha, Hprt, Myof, Nus1, Abca1, Tpi1, Pcbd1, Akr1a1, Mtch2, Pde1b, Dhrs4, Plcl2, Hdc, Gch1, Slco4a1, Saa1, Prkg1, Aldh1a1, Maob, Por, Npr1, Sult1d1, Lepr, Ces1d, Pnkd, Cat, Snai2, Lrat, Pon1, Fgfr4, Nr4a2, Bmp6, Cyp2d22, Hmgcs2, Cyp2e1, Nr1d1, Cyp1a1	2.73e-05
BP	GO:0071174	mitotic spindle checkpoint	12/1397	Birc5, Ccnb1, Ndc80, Stil, Aurkb, Gen1, Plk1, Mad2l1, Cenpe, Bub1, Ttk, Bub1b	2.84e-05
BP	GO:0048754	branching morphogenesis of an epithelial tube	29/1397	Tnc, Grem1, Areg, Mmp14, Lama1, Igf1, Ctsz, Tnf, Myc, Ctsh, Pgf, Tacstd2, Cd44, Pak1, Eng, Foxa1, Tbx20, Ptch1, Tek, Notch4, Spry1, Fgf10, Dll4, Fgfr2, Npnt, Tbx3, Kdr, Foxf1, Hhip	2.84e-05
BP	GO:0044784	metaphase/anaphase transition of cell cycle	15/1397	Birc5, Ccnb1, Nek6, Ndc80, Stil, Aurkb, Gen1, Plk1, Mad2l1, Cenpe, Tacc3, Bub1, Ttk, Bub1b, Hecw2	2.84e-05
BP	GO:0046850	regulation of bone remodeling	15/1397	Spp1, Grem1, Fcgr4, Adam8, Il6, Sfrp1, Ptger4, Csf1r, Trf, Gja1, Ubash3b, Tnfrsf11a, Fgfr3, Lepr, Hamp	2.84e-05
BP	GO:2000379	positive regulation of reactive oxygen species metabolic process	21/1397	Cd177, Mmp8, Itgam, Thbs1, Plau, Cdkn1a, Tyrobp, Tlr2, Itgb2, Il6, Tmem106a, Cyba, Tnf, Clu, Aif1, Il1b, Ulbp1, Cxcl1, Klf4, Mapt, Klf2	2.86e-05
BP	GO:0010811	positive regulation of cell-substrate adhesion	23/1397	Spp1, Fn1, Thbs1, Has2, Col8a1, Dab2, Fbln2, Agr2, Itga5, Emilin2, S100a10, Cdh13, Jup, Egflam, Lims2, Tek, Npnt, Prkce, Kdr, Foxf1, Edil3, Abi3bp, Ecm2	2.89e-05
BP	GO:0045730	respiratory burst	10/1397	Cybb, Slc11a1, Cyba, Ncf1, Ncf2, Grn, Ncf4, Slamf8, Pgam1, Lbp	3e-05
BP	GO:0030071	regulation of mitotic metaphase/anaphase transition	14/1397	Birc5, Ccnb1, Nek6, Ndc80, Stil, Aurkb, Gen1, Plk1, Mad2l1, Cenpe, Bub1, Ttk, Bub1b, Hecw2	3.03e-05
BP	GO:0032757	positive regulation of interleukin-8 production	13/1397	Serpine1, Tlr8, Tlr2, Cd14, Tnf, Ptger4, Tlr7, Il1b, Myd88, Tlr9, Tlr1, Lbp, Prkd2	3.04e-05
BP	GO:0072604	interleukin-6 secretion	13/1397	Tlr8, Cd84, Cd200r1, Tmem106a, Tnf, Aif1, Il1b, Lgals9, Unc93b1, Lpl, Ptpn22, C1qtnf3, Bank1	3.04e-05
BP	GO:0045428	regulation of nitric oxide biosynthetic process	16/1397	Mmp8, Acp5, Tlr2, Itgb2, Il6, Gla, Igf1, Tnf, Clu, Sirpa, Aif1, Il1b, Ulbp1, Cav1, Klf4, Klf2	3.05e-05
BP	GO:2001057	reactive nitrogen species metabolic process	18/1397	Mmp8, Acp5, Tlr2, Itgb2, Il6, Tmem106a, Gla, Igf1, Tnf, Clu, Sirpa, Aif1, Il1b, Ulbp1, Por, Cav1, Klf4, Klf2	3.06e-05
BP	GO:0019229	regulation of vasoconstriction	17/1397	Fgg, Ptafr, Adm, Tbxas1, Ptgs1, Gja1, Fga, Cysltr1, Htr2a, Adra1d, Cav1, Bmpr2, Smad6, Apln, Pde5a, Adra1a, Atp1a2	3.11e-05
BP	GO:0048608	reproductive structure development	53/1397	Tnc, Serpine1, Ctsb, Ctsl, Ptprn, Anxa1, Adm, Lrp2, Cyp7b1, Inhba, Igf1, Fst, Socs3, E2f8, Sgpl1, Il1a, Sfrp1, Insl6, Psap, Junb, Arrb2, Ptger4, Serpine2, Axl, Gja1, Serpinb5, Aspm, Plk4, Krt8, Prdx3, Hmgb2, E2f7, Lif, Vwf, Ccnd1, Pla2g4a, Nrk, Cd44, Bax, Krt19, Ccnf, Fzd4, Foxa1, Kitl, Gnrh1, Fgf10, Pcdh12, Bmpr2, Fgfr2, Tbx3, Gata2, Kdr, Bmp6	3.28e-05
BP	GO:0060562	epithelial tube morphogenesis	47/1397	Tnc, Cxcl10, Grem1, Areg, Mmp14, Lama1, Adm, Lrp2, Itgax, Igf1, Ctsz, Tnf, Myc, Ctsh, Stil, Sfrp1, Pgf, Cxcr2, Tacstd2, Gja1, Kif20b, Casp3, Mthfd1l, Cd44, Pak1, Eng, Foxa1, Tbx20, Ptch1, Tek, Notch4, Spry1, Fgf10, Prickle1, Dll4, Tbx2, Irx2, Tbx6, Fgfr2, Npnt, Acvrl1, Sox11, Tbx3, Kdr, Efnb2, Foxf1, Hhip	3.39e-05
BP	GO:0001655	urogenital system development	44/1397	Tnc, C3ar1, Grem1, Vcan, Anxa1, Cyp7b1, Igf1, Cep55, Myc, Sgpl1, Sfrp1, Psap, Fbn1, Id2, Pgf, Cxcr2, Tacstd2, Slc5a1, Serpinb5, Cenpf, Sulf2, Basp1, Arg2, Lif, Cd44, Bax, Gsta3, Foxa1, Ptch1, Tek, Spry1, Fgf10, Cat, Irx2, Smad6, Fgfr2, Npnt, Itga8, Gata2, Zbtb16, Bmp6, Efnb2, Klf15, Foxf1	3.39e-05
BP	GO:0042133	neurotransmitter metabolic process	25/1397	Mmp8, Acp5, Tlr2, Itgb2, Il6, Tmem106a, Gla, Igf1, Tnf, Clu, Sirpa, Aif1, Daglb, Il1b, Ulbp1, Pde1b, Hdc, Gch1, Maob, Por, Cav1, Klf4, Colq, Cyp2d22, Klf2	3.39e-05
BP	GO:0031649	heat generation	9/1397	Ccr5, Il1rn, Tnf, Il1a, Il1b, Tnfrsf11a, Adrb1, Apln, Ednrb	3.61e-05
BP	GO:0046849	bone remodeling	20/1397	Spp1, Ctsk, Grem1, Ctss, Fcgr4, Acp5, Adam8, Il6, Sfrp1, Ptger4, Csf1r, Trf, Tcirg1, Gja1, Ubash3b, Mitf, Tnfrsf11a, Fgfr3, Lepr, Hamp	3.61e-05
BP	GO:0006949	syncytium formation	16/1397	Trem2, Cxcl10, Ccng1, Adam8, Tyrobp, Cd109, Il4ra, Cd53, Ehd1, Sbno2, Ccl8, Myof, Casp1, Cd44, Scgb3a1, Flt3l	3.65e-05
BP	GO:0043299	leukocyte degranulation	16/1397	Cd177, Itgam, Hmox1, Ptafr, Cd84, Fcer1g, Ccr2, Itgb2, Myo1f, Il4ra, Lgals9, Fgr, Vamp2, Gata2, Nppa, Foxf1	3.65e-05
BP	GO:0030193	regulation of blood coagulation	17/1397	Serpine1, Fgg, Thbs1, Fcer1g, Plau, F7, Selp, Plek, Kng2, S100a9, Serpine2, Apoe, Fga, Ubash3b, Prkg1, Cav1, Thbd	3.68e-05
BP	GO:0050766	positive regulation of phagocytosis	17/1397	Ccl2, Fcgr1, Trem2, Fcgr3, Slc11a1, Fcer1g, Cd300lf, Fcgr2b, Nckap1l, Cyba, Tnf, Sirpb1a, Sirpa, Hspa8, Il1b, Lbp, Gata2	3.68e-05
BP	GO:0021782	glial cell development	21/1397	Trem2, C1qa, Itgam, B4galt6, S100a8, Tlr2, Clu, Id2, S100a9, B4galt5, Grn, Il1b, Nrg1, C5ar1, Ndrg1, Ascl1, Fgfr3, Prx, Sox11, Prdm8, Nr1d1	3.69e-05
BP	GO:0008016	regulation of heart contraction	28/1397	Rgs4, Adm, Scn1b, Hbegf, Gja1, Tmem38b, Gch1, Adra1d, Prkg1, Jup, Cav1, Tnni3, Casq2, Thra, Csrp3, Myl4, Adrb1, Apln, Pde5a, Fxyd1, Adra1a, Nppa, Gnao1, Atp1a2, Pln, Tnnt2, Myh6, Glp1r	3.71e-05
BP	GO:0090068	positive regulation of cell cycle process	35/1397	Ect2, Cdkn1a, Cdk1, Birc5, Anxa1, Ube2c, Nusap1, Igf1, Racgap1, Kif23, Tnf, Ccnb1, Ndc80, E2f8, Il1a, Aurkb, Gen1, Id2, Aif1, Mad2l1, Cenpe, Il1b, Dtl, Cdc25c, Kif20b, Plk4, E2f7, Lmnb1, Ccnd1, Fen1, Tas2r121, Fgf10, Hyal1, Prkce, Cyp1a1	3.74e-05
BP	GO:0045907	positive regulation of vasoconstriction	13/1397	Fgg, Ptafr, Tbxas1, Ptgs1, Gja1, Fga, Cysltr1, Htr2a, Adra1d, Cav1, Smad6, Pde5a, Adra1a	3.77e-05
BP	GO:0050702	interleukin-1 beta secretion	13/1397	Ccr5, Ccl3, Tlr8, Tlr2, Tmem106a, Nlrp3, Casp1, Casp4, Abca1, Arg2, Aim2, Nlrp1b, Lpl	3.77e-05
BP	GO:0050704	regulation of interleukin-1 secretion	13/1397	Ccr5, Ccl3, Tlr8, Tlr2, Ptger4, Il1r2, Nlrp3, Casp1, Casp4, Arg2, Aim2, Nlrp1b, Lpl	3.77e-05
BP	GO:1902041	regulation of extrinsic apoptotic signaling pathway via death domain receptors	13/1397	Hmox1, Tnfrsf23, Serpine1, Fgg, Lgals3, Thbs1, Mal, Sfrp1, Atf3, Gpx1, Fga, Hmgb2, Faim2	3.77e-05
BP	GO:0048738	cardiac muscle tissue development	36/1397	Grem1, Cdk1, Rgs4, Lrp2, Igf1, Ccnb1, Mir133a-2, Id2, Arrb2, Fdps, Gja1, Nrg1, Atg5, Pak1, Mybpc2, Prkg1, Eng, Tbx20, Dll4, Sik1, Tnni3, Tbx2, Fgfr2, Csrp3, Ttn, Adrb1, Meis1, Tgfbr3, Tbx3, Actn2, Adra1a, Efnb2, Pln, Tnnt2, Actc1, Myh6	3.82e-05
BP	GO:0033032	regulation of myeloid cell apoptotic process	11/1397	Ccr5, Clec5a, Slc7a11, Fcer1g, Fcgr2b, Anxa1, Cxcr2, Mif, Cd44, Kitl, Thra	4.05e-05
BP	GO:0061458	reproductive system development	53/1397	Tnc, Serpine1, Ctsb, Ctsl, Ptprn, Anxa1, Adm, Lrp2, Cyp7b1, Inhba, Igf1, Fst, Socs3, E2f8, Sgpl1, Il1a, Sfrp1, Insl6, Psap, Junb, Arrb2, Ptger4, Serpine2, Axl, Gja1, Serpinb5, Aspm, Plk4, Krt8, Prdx3, Hmgb2, E2f7, Lif, Vwf, Ccnd1, Pla2g4a, Nrk, Cd44, Bax, Krt19, Ccnf, Fzd4, Foxa1, Kitl, Gnrh1, Fgf10, Pcdh12, Bmpr2, Fgfr2, Tbx3, Gata2, Kdr, Bmp6	4.07e-05
BP	GO:0032720	negative regulation of tumor necrosis factor production	15/1397	Gpnmb, Trem2, Acp5, Igf1, Sirpa, Havcr2, Arrb2, Ptger4, Axl, Bcl3, Clec4a2, Arg2, Ptpn22, Lbp, Ptpn6	4.1e-05
BP	GO:0051306	mitotic sister chromatid separation	15/1397	Birc5, Ccnb1, Nek6, Ndc80, Stil, Aurkb, Gen1, Plk1, Mad2l1, Cenpe, Tacc3, Bub1, Ttk, Bub1b, Hecw2	4.1e-05
BP	GO:0019216	regulation of lipid metabolic process	43/1397	Apobec1, Fabp5, Anxa1, Apoc2, Dab2, Igf1, Tnf, Il1a, Psap, Id2, Htr2b, Pik3r5, Abcd2, Il1b, Fdps, Apoe, Pik3cg, Fgr, Htr2a, Acsl4, Pla2g4a, Idh1, Prkg1, Por, Ces1g, Cav1, Tek, Fgfr3, Pdk2, Sik1, Snai2, Zbtb20, Sorbs1, Thra, Prkce, Fabp1, Irs1, Lgals12, Fgfr4, Cd19, Bmp6, Pde8b, Nr1d1	4.14e-05
BP	GO:1903409	reactive oxygen species biosynthetic process	22/1397	Mmp8, Cybb, Acp5, Tlr2, Itgb2, Il6, Gla, Cyba, Igf1, Tnf, Clu, Sirpa, Ncf1, Aif1, Abcd2, Il1b, Ulbp1, Arg2, Cav1, Klf4, Klf2, Cyp1a1	4.14e-05
BP	GO:0060485	mesenchyme development	37/1397	Grem1, Fn1, Thbs1, Has2, Col1a1, Il6, Dab2, Myc, Sfrp1, Htr2b, Glipr2, Il1b, Sema6b, Gja1, Sdcbp, Ppp2ca, Mad2l2, Sdhaf2, Nrp2, Eng, Foxa1, Sema3g, Kitl, Tbx20, Efnb1, Fgf10, Tbx2, Bmpr2, Snai2, Fgfr2, Acvrl1, Sox11, Tgfbr3, Foxf1, Tmem100, Sema6a, Ednrb	4.19e-05
BP	GO:1900046	regulation of hemostasis	17/1397	Serpine1, Fgg, Thbs1, Fcer1g, Plau, F7, Selp, Plek, Kng2, S100a9, Serpine2, Apoe, Fga, Ubash3b, Prkg1, Cav1, Thbd	4.26e-05
BP	GO:0001659	temperature homeostasis	28/1397	Ccr5, Lcn2, Fabp5, Gadd45g, Il1rn, Gatm, Ccr2, Pdgfc, Tnf, Il4ra, Il1a, Gpx1, Il1b, Gja1, Htr2a, Tnfrsf11a, Plcl2, Aldh1a1, G0s2, Cav1, Lepr, Thra, Adrb1, Apln, Npr3, Nr1d1, Ednrb, Sln	4.48e-05
BP	GO:0002833	positive regulation of response to biotic stimulus	14/1397	Arg1, Ly86, Tlr2, Cd180, Cyba, Havcr2, Grn, Ulbp1, Lgals9, Mif, Cxcl1, Dhx58, Ddx60, Bmp6	4.48e-05
BP	GO:0032653	regulation of interleukin-10 production	14/1397	Trem2, Mmp8, Cd84, Fcer1g, Tyrobp, Tlr2, Fcgr2b, Ptger4, Il23r, Tnfrsf9, Lgals9, Bcl3, Tlr9, Pdcd1lg2	4.48e-05
BP	GO:0045839	negative regulation of mitotic nuclear division	14/1397	Birc5, Ccnb1, Ndc80, Stil, Aurkb, Gen1, Plk1, Mad2l1, Cenpe, Bub1, Ttk, Bub1b, Fgfr3, Fgfr2	4.48e-05
BP	GO:0043406	positive regulation of MAP kinase activity	32/1397	Thbs1, Gadd45g, Adam8, Il1rn, Pdgfc, Cxcl17, Dab2, Igf1, Tnf, Htr2b, Pik3r5, Trf, Il1b, Iqgap3, Pik3cg, Mlkl, Mif, Avpi1, Htr2a, Tlr9, Tnfrsf11a, Nrk, Pak1, Fgf18, Fzd4, Fzd8, Kitl, Lpar3, Itga1, Fgf10, Map4k2, Pde5a	4.55e-05
BP	GO:0045841	negative regulation of mitotic metaphase/anaphase transition	12/1397	Birc5, Ccnb1, Ndc80, Stil, Aurkb, Gen1, Plk1, Mad2l1, Cenpe, Bub1, Ttk, Bub1b	4.57e-05
BP	GO:0042136	neurotransmitter biosynthetic process	20/1397	Mmp8, Acp5, Tlr2, Itgb2, Il6, Gla, Igf1, Tnf, Clu, Sirpa, Aif1, Daglb, Il1b, Ulbp1, Hdc, Gch1, Cav1, Klf4, Cyp2d22, Klf2	4.61e-05
BP	GO:0051983	regulation of chromosome segregation	20/1397	Ect2, Mki67, Birc5, Racgap1, Ccnb1, Nek6, Ndc80, Stil, Aurkb, Gen1, Plk1, Mad2l1, Cenpe, Kif2c, Tacc3, Bub1, Fen1, Ttk, Bub1b, Hecw2	4.61e-05
BP	GO:0001660	fever generation	7/1397	Ccr5, Il1rn, Tnf, Il1a, Il1b, Tnfrsf11a, Ednrb	4.77e-05
BP	GO:0090594	inflammatory response to wounding	7/1397	Timp1, Hmox1, Ccr2, Il1a, Grn, Clec10a, Cd44	4.77e-05
BP	GO:0034121	regulation of toll-like receptor signaling pathway	15/1397	Ltf, Irf7, Cd300lf, Tlr2, Cyba, Rsad2, Arrb2, Tlr9, Tlr1, Ptpn22, Lbp, Pik3ap1, Cav1, Bpifb1, Nr1d1	4.88e-05
BP	GO:1903556	negative regulation of tumor necrosis factor superfamily cytokine production	15/1397	Gpnmb, Trem2, Acp5, Igf1, Sirpa, Havcr2, Arrb2, Ptger4, Axl, Bcl3, Clec4a2, Arg2, Ptpn22, Lbp, Ptpn6	4.88e-05
BP	GO:0009259	ribonucleotide metabolic process	51/1397	Trem2, Ctps, Cdk1, Fam20c, Pgk1, Igf1, Nme2, Ccnb1, Myc, Uck2, Adssl1, Kynu, Hspa8, Pkm, Ldha, Hk3, Hprt, Mif, Aprt, Cox5a, Ran, Atp5k, Uqcrq, Tpi1, Atp6v1a, Htr2a, Mtch2, Acsl4, Nme1, Pgam1, Nt5e, Ola1, Pnp, Atp5h, Sdhaf2, Atp6v1b1, Npr1, Pank1, Pdk2, Npr2, Ces1d, Adcy4, Zbtb20, Cox7a1, Cox6a2, Pde5a, Nppa, Hmgcs2, Atp1a2, Adcy8, Myh6	4.91e-05
BP	GO:0014066	regulation of phosphatidylinositol 3-kinase signaling	19/1397	Pdgfc, Selp, Igf1, Cep55, Tnf, Ncf1, Hcls1, Serpine2, Nrg1, Fgr, Pik3ap1, Osm, Ptpn6, Tek, Cat, Slc9a3r2, Klf4, Kdr, Ppp1r16b	5.09e-05
BP	GO:0060441	epithelial tube branching involved in lung morphogenesis	11/1397	Tnc, Lama1, Ctsz, Tnf, Ctsh, Foxa1, Spry1, Fgf10, Fgfr2, Foxf1, Hhip	5.28e-05
BP	GO:0007052	mitotic spindle organization	20/1397	Nuf2, Birc5, Tpx2, Racgap1, Kif23, Ccnb1, Ndc80, Stil, Kif11, Aurkb, Plk1, Cenpe, Psrc1, Tacc3, Spc25, Aurka, Kif4, Chek2, Cdc20, Hspa1a	5.28e-05
BP	GO:0043534	blood vessel endothelial cell migration	21/1397	Hmox1, Grem1, Thbs1, Adam8, Anxa1, Igf1, Gpx1, Apoe, Nus1, Prcp, Fgf18, Jup, Dll4, Prkd2, Acvrl1, Klf4, Gata2, Kdr, Clec14a, Efnb2, Nr4a1	5.31e-05
BP	GO:0043271	negative regulation of ion transport	27/1397	Thbs1, Il1rn, Rgs4, Tnf, Serpine2, Il1b, Cacnb3, Gpr35, Ppp2ca, Htr2a, Gsto1, Tlr9, Acsl4, Prkg1, Maob, Akap5, Cav1, Prkg2, Casq2, Prkce, Hecw2, Actn2, Gnao1, Atp1a2, Pln, Sln, Hamp	5.34e-05
BP	GO:0002704	negative regulation of leukocyte mediated immunity	14/1397	Arg1, Hmox1, Cd84, Ccr2, Fcgr2b, Il7r, Muc4, Havcr2, Arrb2, Lgals9, Ptpn6, Clec2d, Clec12b, Foxf1	5.43e-05
BP	GO:1902099	regulation of metaphase/anaphase transition of cell cycle	14/1397	Birc5, Ccnb1, Nek6, Ndc80, Stil, Aurkb, Gen1, Plk1, Mad2l1, Cenpe, Bub1, Ttk, Bub1b, Hecw2	5.43e-05
BP	GO:0016999	antibiotic metabolic process	23/1397	Cybb, Akr1b8, Prdx1, Mmp3, Cyba, Gnpda1, Ncf1, Ptger4, Gpx1, Renbp, Esd, Prdx3, Npl, Akr1a1, Mthfd1l, Idh1, Sdhaf2, Prdx6, Cat, Hbb-b1, Dpep1, Cyp4b1, Cyp1a1	5.71e-05
BP	GO:0007254	JNK cascade	30/1397	Mmp8, Gadd45g, Il1rn, Fcgr2b, Dab2, Eda2r, Tnf, Il1a, Sfrp1, Sirpa, Ncf1, Ptger4, Trf, Il1b, Irak4, Myd88, Mlkl, Lmnb1, Tlr9, Tnfrsf11a, Nrk, Ptpn22, Pak1, Mapk10, Fzd4, Sh3rf2, Fzd8, Map4k2, Per1, Tnxb	5.71e-05
BP	GO:0032768	regulation of monooxygenase activity	12/1397	Gla, Tnf, Htr2b, Il1b, Apoe, Nus1, Arg2, Gch1, Por, Eng, Cav1, Npr3	5.8e-05
BP	GO:2000816	negative regulation of mitotic sister chromatid separation	12/1397	Birc5, Ccnb1, Ndc80, Stil, Aurkb, Gen1, Plk1, Mad2l1, Cenpe, Bub1, Ttk, Bub1b	5.8e-05
BP	GO:1905818	regulation of chromosome separation	15/1397	Birc5, Ccnb1, Nek6, Ndc80, Stil, Aurkb, Gen1, Plk1, Mad2l1, Cenpe, Tacc3, Bub1, Ttk, Bub1b, Hecw2	5.84e-05
BP	GO:0097755	positive regulation of blood vessel diameter	16/1397	Ptafr, Adm, Tnf, Gpx1, Gja1, Apoe, Atg5, Gch1, Prkg1, Ptprm, Itga1, Bmpr2, Adrb1, Apln, Kdr, Ednrb	5.94e-05
BP	GO:0048661	positive regulation of smooth muscle cell proliferation	20/1397	C3ar1, Hmox1, Ptafr, Thbs1, P2ry6, Il6, Cyba, Igf1, Tnf, Myc, Hbegf, Id2, Aif1, Irak4, Myd88, Pak1, Cdh13, Jun, Fgfr2, Hpgd	5.98e-05
BP	GO:0010634	positive regulation of epithelial cell migration	24/1397	Lgmn, Hmox1, Serpine1, Thbs1, Has2, Anxa1, Igf1, Ctsh, Hbegf, Glipr2, Grn, Nus1, Bcas3, Fgf18, Tek, Fgf10, Bmpr2, Snai2, Prkd2, Jun, Hyal1, Prkce, Gata2, Kdr	6.01e-05
BP	GO:0032956	regulation of actin cytoskeleton organization	43/1397	Ect2, Bst1, Ctsl, Gpr65, Rgs4, Tlr2, Sh3pxd2b, Plek, Nckap1l, Cotl1, Myo1f, Il1a, Fscn1, Ptger4, Hcls1, Csf1r, Eln, Tacstd2, Rhoc, Capg, Arpc1b, Bst2, Was, Arpc4, Fgr, Twf2, Arhgdib, Rhou, S100a10, Hck, Pak1, Bcas3, Lmod2, Tek, Specc1l, Sorbs3, Limch1, Ccl27a, Prkce, Tmod1, Actn2, Arhgef15, Gsn	6.04e-05
BP	GO:0019693	ribose phosphate metabolic process	52/1397	Trem2, Ctps, Cdk1, Fam20c, Pgk1, Igf1, Nme2, Ccnb1, Myc, Uck2, Adssl1, Kynu, Hspa8, Pkm, Ldha, Hk3, Hprt, Mif, Aprt, Cox5a, Ran, Atp5k, Uqcrq, Tpi1, Atp6v1a, Htr2a, Mtch2, Acsl4, Nme1, Pgam1, Nt5e, Ola1, Pnp, Pgd, Atp5h, Sdhaf2, Atp6v1b1, Npr1, Pank1, Pdk2, Npr2, Ces1d, Adcy4, Zbtb20, Cox7a1, Cox6a2, Pde5a, Nppa, Hmgcs2, Atp1a2, Adcy8, Myh6	6.61e-05
BP	GO:0015711	organic anion transport	49/1397	Arg1, Slc7a8, Slc7a11, Slc11a1, Thbs1, Il1rn, Rgs4, Anxa1, Lrp2, Apoc2, Slc37a2, Plin2, Tnf, Myc, Il1a, Psap, Slc16a6, Slc7a5, Prelid1, Atp8b1, Il1b, Mfsd2a, Gja1, Apoe, Folr2, Slc16a1, Mif, Atp10b, Atp8b4, Abca1, Arg2, Slc6a14, Acsl4, Slc36a1, Tnfrsf11a, Pla2g4a, Pak1, Slc36a3, Slco4a1, Prkg1, Slc25a42, Car4, Slc38a5, Myo6, Slc38a4, Pla2g1b, Fabp1, Slc4a5, Slc7a10	6.78e-05
BP	GO:0051403	stress-activated MAPK cascade	35/1397	Mmp8, Gadd45g, Il1rn, Fcgr2b, Prdx1, Dab2, Pbk, Eda2r, Tnf, Mapk13, Il1a, Sfrp1, Sirpa, Ncf1, Ptger4, Trf, Il1b, Irak4, Myd88, Mlkl, Lmnb1, Tlr9, Tnfrsf11a, Nrk, Ptpn22, Pak1, Mapk10, Fzd4, Sh3rf2, Fzd8, Dusp1, Fgfr3, Map4k2, Per1, Tnxb	6.91e-05
BP	GO:0030574	collagen catabolic process	11/1397	Mmp12, Mmp13, Ctsk, Mmp8, Ctss, Ctsb, Mmp19, Mmp14, Mmp3, Mmp15, Mmp28	6.91e-05
BP	GO:0051155	positive regulation of striated muscle cell differentiation	16/1397	Grem1, Mmp14, Igf1, Il4ra, Cd53, Arrb2, Ehd1, Fdps, Nrg1, Ccl8, Scgb3a1, Flt3l, Thra, Csrp3, Adrb1, Efnb2	7.06e-05
BP	GO:1902100	negative regulation of metaphase/anaphase transition of cell cycle	12/1397	Birc5, Ccnb1, Ndc80, Stil, Aurkb, Gen1, Plk1, Mad2l1, Cenpe, Bub1, Ttk, Bub1b	7.41e-05
BP	GO:0072677	eosinophil migration	9/1397	Ccl9, Ccl2, Ccl12, Ccl6, Ccl7, Lgals3, Adam8, Ptger4, Ccl8	7.41e-05
BP	GO:0046883	regulation of hormone secretion	39/1397	Spp1, Fgg, Glrx, Birc5, Anxa1, Il6, Inhba, Dab2, Tnf, Sfrp1, Ptger4, Ptgs1, Il1b, Tcirg1, Gja1, Fga, Slc16a1, Piwil4, Lif, Rab8b, Osm, Lepr, Cry2, Ica1, C1qtnf3, Blk, Prkce, Sox11, Irs1, Apln, Fgfr4, Vsnl1, Bmp6, Nppa, Pde8b, Adcy8, Igfbp3, Nr1d1, Glp1r	7.48e-05
BP	GO:0070665	positive regulation of leukocyte proliferation	24/1397	Bst1, Cdkn1a, Cd80, Ccr2, Anxa1, Il6, Nckap1l, Igf1, Havcr2, Il2ra, Aif1, Il1b, Myd88, Mif, Cd276, Tlr9, Cd86, Pdcd1lg2, Pnp, Ptpn22, Kitl, Efnb1, Fgf10, Flt3l	7.52e-05
BP	GO:0006909	phagocytosis	42/1397	Ccl2, Fcgr1, Msr1, Trem2, Marco, Fcgr3, Slc11a1, Thbs1, Fcer1g, Cd300lf, Tyrobp, P2ry6, Ccr2, Tlr2, Itgb2, Fcgr2b, Anxa1, Nckap1l, Cyba, Pld4, Tnf, Sirpb1a, Sirpa, Aif1, Ncf2, Hspa8, Il1b, Axl, Vav1, Ncf4, Myd88, Fgr, Abca1, Atg5, Hck, Lbp, Myo7a, Lepr, Gata2, Gsn, Ighg, Ighv1-54	7.58e-05
BP	GO:0051896	regulation of protein kinase B signaling	25/1397	Thbs1, Adam8, F7, Il6, Mmp3, Igf1, Tnf, Hbegf, F10, P2ry12, Arrb2, Hcls1, Gpx1, Axl, F3, Phlda3, Nrg1, Pik3cg, Fam110c, Osm, Eng, Tek, C1qtnf3, Bank1, Klf4	7.75e-05
BP	GO:0002460	adaptive immune response based on somatic recombination of immune receptors built from immunoglobulin superfamily domains	51/1397	C3ar1, Arg1, C1qb, Fcgr1, C1qa, C1qc, Irf7, Fcgr3, Slc11a1, Fcer1g, Gadd45g, Tnfsf18, Ccr2, Il33, Fcgr2b, Anxa1, Il6, Il7r, H2-M2, Cfi, Rsad2, Ly9, Tnf, Muc4, Tnfrsf1b, Ctsh, Malt1, Il4ra, Havcr2, Ctsc, Il23r, Cd8a, Fam49b, Hspa8, Il1b, Ulbp1, Tcirg1, Was, Nlrp3, Myd88, Hprt, Bcl3, Il1r1, Mad2l2, Pnp, Ptpn6, Mill2, Cd19, Ighg, Mir181b-1, Ighv1-54	7.75e-05
BP	GO:0048762	mesenchymal cell differentiation	31/1397	Grem1, Fn1, Has2, Col1a1, Il6, Dab2, Sfrp1, Htr2b, Glipr2, Il1b, Sema6b, Gja1, Sdcbp, Ppp2ca, Mad2l2, Sdhaf2, Nrp2, Eng, Foxa1, Sema3g, Kitl, Tbx20, Efnb1, Fgf10, Snai2, Fgfr2, Sox11, Tgfbr3, Tmem100, Sema6a, Ednrb	7.81e-05
BP	GO:0007179	transforming growth factor beta receptor signaling pathway	26/1397	Ccl2, Lox, Thbs1, Lrg1, Dab2, Cd109, Fbn1, Arrb2, Col3a1, Col1a2, Sdcbp, Fos, Snx1, Eng, Cav1, Cdh5, Bmpr2, Smad6, Jun, Cldn5, Npnt, Acvrl1, Tgfbr3, Itga8, Hpgd, Ltbp4	7.84e-05
BP	GO:0002718	regulation of cytokine production involved in immune response	17/1397	Arg1, Hmox1, Fcer1g, Ccr2, Tlr2, Il6, Rsad2, Tnf, Tnfrsf1b, Malt1, Il1b, Nlrp3, Mif, Il1r1, Atg5, Tlr9, Tek	7.9e-05
BP	GO:0046479	glycosphingolipid catabolic process	7/1397	Hexb, Hexa, Gla, Psap, Gba, Galc, Gm2a	8.35e-05
BP	GO:0048732	gland development	53/1397	Tnc, Hmox1, Mafb, Ccnb2, Plau, Areg, Mki67, Lama1, Anxa1, Il6, Oas2, Cyp7b1, Igf1, Tnf, E2f8, Sfrp1, Psap, Id2, Gpx1, Serpine2, Pkm, Iqgap3, Gja1, Serpinb5, Aurka, Aprt, Sulf2, E2f7, Vwf, Ccnd1, Nme1, Tnfrsf11a, Cd44, Bax, Elf3, Cadm1, Foxa1, Lims2, Ascl1, Ptch1, Cav1, Notch4, Fgf10, Tbx2, Snai2, Jun, Thra, Fgfr2, Tgfbr3, Tbx3, Irs1, Gata2, Foxf1	8.76e-05
BP	GO:0035710	CD4-positive, alpha-beta T cell activation	19/1397	Gadd45g, Tarm1, Tnfsf18, Ccr2, Anxa1, Il6, Nckap1l, Rsad2, Ly9, Malt1, Il4ra, Ptger4, Tcirg1, Nlrp3, Lgals9, Bcl3, Arg2, Cbfb, Cd44	8.84e-05
BP	GO:0001910	regulation of leukocyte mediated cytotoxicity	20/1397	Arg1, Ccl2, Tyrobp, Il7r, H2-M2, Muc4, Havcr2, Arrb2, Fam49b, Hspa8, Ulbp1, Vav1, Lgals9, Cxcl5, Cxcl1, Pnp, Clec2d, Cadm1, Mill2, Clec12b	8.87e-05
BP	GO:0002456	T cell mediated immunity	23/1397	Arg1, Slc11a1, Ccr2, Il6, Il7r, H2-M2, Rsad2, Muc4, Tnfrsf1b, Ctsh, Malt1, Ctsc, Cd8a, Fam49b, Hspa8, Il1b, Ulbp1, Was, Nlrp3, Hprt, Il1r1, Pnp, Mill2	8.89e-05
BP	GO:0007094	mitotic spindle assembly checkpoint	11/1397	Birc5, Ccnb1, Ndc80, Aurkb, Gen1, Plk1, Mad2l1, Cenpe, Bub1, Ttk, Bub1b	8.89e-05
BP	GO:0042092	type 2 immune response	11/1397	Arg1, Ccr2, Il33, Anxa1, Il6, Rsad2, Il4ra, Nlrp3, Bcl3, Arg2, Ecm1	8.89e-05
BP	GO:0042554	superoxide anion generation	11/1397	Cd177, Itgam, Cybb, Acp5, Tyrobp, Itgb2, Cyba, Ncf1, Ncf2, Cxcl1, Mapt	8.89e-05
BP	GO:0071173	spindle assembly checkpoint	11/1397	Birc5, Ccnb1, Ndc80, Aurkb, Gen1, Plk1, Mad2l1, Cenpe, Bub1, Ttk, Bub1b	8.89e-05
BP	GO:0046394	carboxylic acid biosynthetic process	44/1397	Fabp5, Hpgds, Has2, Gatm, Myo5a, Anxa1, Apoc2, Cyp7b1, Dhrs9, Pgk1, Igf1, Tbxas1, Myc, Ptger4, Psat1, Kynu, Ptgs1, Abcd2, Pkm, Il1b, Ldha, Hk3, Mif, Tpi1, Htr2a, Gsto1, Akr1a1, Mtch2, Mthfd1l, Dse, Pgam1, Ptges, Pla2g4a, Lpl, Gch1, Aldh1a1, Lipg, Zbtb20, Tecrl, Hyal1, Pla2g1b, Fgfr4, Nr1d1, Cyp1a1	9.19e-05
BP	GO:1905819	negative regulation of chromosome separation	12/1397	Birc5, Ccnb1, Ndc80, Stil, Aurkb, Gen1, Plk1, Mad2l1, Cenpe, Bub1, Ttk, Bub1b	9.21e-05
BP	GO:0045834	positive regulation of lipid metabolic process	25/1397	Anxa1, Apoc2, Dab2, Igf1, Tnf, Il1a, Htr2b, Abcd2, Il1b, Fdps, Apoe, Fgr, Htr2a, Pla2g4a, Por, Tek, Fgfr3, Zbtb20, Sorbs1, Prkce, Fabp1, Irs1, Cd19, Bmp6, Nr1d1	9.4e-05
BP	GO:0046631	alpha-beta T cell activation	25/1397	Gadd45g, Tarm1, Tnfsf18, Cd80, Ccr2, Anxa1, Il6, Nckap1l, Rsad2, Ly9, Malt1, Il4ra, Ptger4, Tcirg1, Nlrp3, Lgals9, Bcl3, Clec4a2, Arg2, Tnfsf8, Cbfb, Cd44, Pnp, Ptpn22, Zbtb16	9.4e-05
BP	GO:0060402	calcium ion transport into cytosol	25/1397	Ccr5, Cxcl10, P2ry6, Myo5a, Cyba, Htr2b, Cacnb3, Ubash3b, Prnp, Atg5, Htr2a, Gsto1, Tmem38b, Bax, Ptpn6, Akap5, Cav1, Casq2, Adrb1, Prkce, Cd19, Adra1a, Aplnr, Pln, Glp1r	9.4e-05
BP	GO:0016053	organic acid biosynthetic process	44/1397	Fabp5, Hpgds, Has2, Gatm, Myo5a, Anxa1, Apoc2, Cyp7b1, Dhrs9, Pgk1, Igf1, Tbxas1, Myc, Ptger4, Psat1, Kynu, Ptgs1, Abcd2, Pkm, Il1b, Ldha, Hk3, Mif, Tpi1, Htr2a, Gsto1, Akr1a1, Mtch2, Mthfd1l, Dse, Pgam1, Ptges, Pla2g4a, Lpl, Gch1, Aldh1a1, Lipg, Zbtb20, Tecrl, Hyal1, Pla2g1b, Fgfr4, Nr1d1, Cyp1a1	9.76e-05
BP	GO:0000768	syncytium formation by plasma membrane fusion	15/1397	Trem2, Cxcl10, Adam8, Tyrobp, Cd109, Il4ra, Cd53, Ehd1, Sbno2, Ccl8, Myof, Casp1, Cd44, Scgb3a1, Flt3l	9.83e-05
BP	GO:0002673	regulation of acute inflammatory response	15/1397	Fcgr1, Ccr5, Fcgr3, Fcer1g, Adam8, Fcgr2b, Il6, Tnf, Il1b, Pik3cg, Nlrp3, Mif, Tnfrsf11a, Aoc3, Ednrb	9.83e-05
BP	GO:0140253	cell-cell fusion	15/1397	Trem2, Cxcl10, Adam8, Tyrobp, Cd109, Il4ra, Cd53, Ehd1, Sbno2, Ccl8, Myof, Casp1, Cd44, Scgb3a1, Flt3l	9.83e-05
BP	GO:0042310	vasoconstriction	19/1397	Fgg, Ptafr, Adm, Tbxas1, Htr2b, Ptgs1, Gja1, Fga, Cysltr1, Htr2a, Adra1d, Cav1, Bmpr2, Smad6, Apln, Pde5a, Adra1a, Atp1a2, Ednrb	9.91e-05
BP	GO:1901222	regulation of NIK/NF-kappaB signaling	19/1397	Trem2, Mmp8, Grem1, Glrx, Tlr2, Cd14, Prdx1, Tnf, Malt1, Havcr2, Tlr7, Litaf, Il1b, Nlrp3, Tlr9, Tlr1, Ptpn22, Tek, C1qtnf3	9.91e-05
BP	GO:0002828	regulation of type 2 immune response	10/1397	Arg1, Ccr2, Il33, Anxa1, Il6, Rsad2, Il4ra, Nlrp3, Arg2, Ecm1	9.99e-05
BP	GO:0050718	positive regulation of interleukin-1 beta secretion	10/1397	Ccr5, Ccl3, Tlr8, Tlr2, Nlrp3, Casp1, Casp4, Aim2, Nlrp1b, Lpl	9.99e-05
BP	GO:0050999	regulation of nitric-oxide synthase activity	10/1397	Gla, Htr2b, Il1b, Apoe, Nus1, Arg2, Gch1, Eng, Cav1, Npr3	9.99e-05
BP	GO:0031639	plasminogen activation	9/1397	Serpine1, Fgg, Thbs1, Plau, Pgk1, Ctsz, Serpine2, Plat, Fga	0.000101981
BP	GO:0150077	regulation of neuroinflammatory response	9/1397	Trem2, Mmp8, Cd200r1, Igf1, Tnfrsf1b, Ctsc, Grn, Cd200r4, Nr1d1	0.000101981
BP	GO:0034103	regulation of tissue remodeling	17/1397	Gpnmb, Spp1, Grem1, Fcgr4, Adam8, Il6, Sfrp1, Ptger4, Csf1r, Trf, Gja1, Ubash3b, Tnfrsf11a, Bax, Fgfr3, Lepr, Hamp	0.000104837
BP	GO:0009150	purine ribonucleotide metabolic process	49/1397	Trem2, Cdk1, Fam20c, Pgk1, Igf1, Nme2, Ccnb1, Myc, Adssl1, Kynu, Hspa8, Pkm, Ldha, Hk3, Hprt, Mif, Aprt, Cox5a, Ran, Atp5k, Uqcrq, Tpi1, Atp6v1a, Htr2a, Mtch2, Acsl4, Nme1, Pgam1, Nt5e, Ola1, Pnp, Atp5h, Sdhaf2, Atp6v1b1, Npr1, Pank1, Pdk2, Npr2, Ces1d, Adcy4, Zbtb20, Cox7a1, Cox6a2, Pde5a, Nppa, Hmgcs2, Atp1a2, Adcy8, Myh6	0.000104837
BP	GO:0006869	lipid transport	41/1397	Spp1, Msr1, Thbs1, Anxa1, Apoc2, Inhba, Dab2, Plin2, Il1a, Psap, Npc2, Prelid1, Atp8b1, Il1b, Mfsd2a, Apoe, Mif, Nus1, Atp10b, Atp8b4, Abca1, Acsl4, Tnfrsf11a, Pla2g4a, Lbp, Lipg, Fzd4, Abca8b, Osbpl6, Ptch1, Cav1, Pitpnc1, Cry2, Abca6, Lrat, Abca8a, Pla2g1b, Fabp1, Pon1, Bmp6, Igfbp3	0.000105227
BP	GO:0032481	positive regulation of type I interferon production	13/1397	Mmp12, Irf7, Tlr8, Tlr2, Cd14, Tmem173, Tlr7, Myd88, Hmgb2, Tlr9, Dhx58, Ptpn22, Zbtb20	0.000106211
BP	GO:0044242	cellular lipid catabolic process	29/1397	Hexb, Aoah, Akr1b8, Apoc2, Hexa, Gla, Sgpl1, Psap, Daglb, Abcd2, Gba, Apoe, Pik3cg, Galc, Sesn2, Gm2a, Pla2g4a, Lpl, Abhd12, Idh1, Prdx6, Lipg, Ces1d, Acoxl, Pla2g1b, Fabp1, Irs1, Lpin2, Ces1f	0.000106325
BP	GO:0046889	positive regulation of lipid biosynthetic process	18/1397	Anxa1, Apoc2, Dab2, Igf1, Tnf, Il1a, Htr2b, Abcd2, Il1b, Fdps, Apoe, Htr2a, Pla2g4a, Por, Zbtb20, Sorbs1, Bmp6, Nr1d1	0.00011007
BP	GO:0006809	nitric oxide biosynthetic process	16/1397	Mmp8, Acp5, Tlr2, Itgb2, Il6, Gla, Igf1, Tnf, Clu, Sirpa, Aif1, Il1b, Ulbp1, Cav1, Klf4, Klf2	0.000111283
BP	GO:0030168	platelet activation	16/1397	Fgg, Slc7a11, Fcer1g, Selp, Plek, Pf4, P2ry12, Fermt3, Serpine2, Axl, Apoe, Fga, Ubash3b, Vwf, Ptpn6, Prkg1	0.000111283
BP	GO:0002367	cytokine production involved in immune response	19/1397	Arg1, Hmox1, Slc11a1, Fcer1g, Ccr2, Tlr2, Il6, Rsad2, Tnf, Tnfrsf1b, Malt1, Il1b, Nlrp3, Mif, Il1r1, Trem1, Atg5, Tlr9, Tek	0.000111283
BP	GO:0010522	regulation of calcium ion transport into cytosol	19/1397	Cxcl10, P2ry6, Myo5a, Cyba, Ubash3b, Prnp, Atg5, Gsto1, Tmem38b, Bax, Ptpn6, Akap5, Cav1, Casq2, Adrb1, Prkce, Cd19, Aplnr, Pln	0.000111283
BP	GO:0034612	response to tumor necrosis factor	27/1397	Ccl9, Ccl2, Ccl3, Ccl12, Ccl6, Ccl7, Tnfsf18, Cd14, Il6, Ccl17, Cxcl16, Tnf, Sfrp1, Krt18, Gba, Ccl8, Casp1, Krt8, Casp4, Txndc17, Aim2, Tnfrsf11a, Gch1, Mir103-2, Npnt, Aff3, Nr1d1	0.000111283
BP	GO:0033048	negative regulation of mitotic sister chromatid segregation	12/1397	Birc5, Ccnb1, Ndc80, Stil, Aurkb, Gen1, Plk1, Mad2l1, Cenpe, Bub1, Ttk, Bub1b	0.000112437
BP	GO:0043523	regulation of neuron apoptotic process	35/1397	Chl1, Ccl3, Ccl12, Lgmn, Hmox1, Adam8, Tyrobp, Birc5, Mt1, Ctsz, Tnf, Arrb2, Ncf2, Grn, Il1b, Axl, Apoe, Gclc, Casp3, Prdx3, Prnp, C5ar1, Bax, Btg2, Tox3, Ascl1, Bace1, Fgfr3, Itga1, Cntfr, Jun, Kdr, Nr4a2, Faim2, Glp1r	0.000112798
BP	GO:0051341	regulation of oxidoreductase activity	17/1397	Gla, Cyba, Tnf, Htr2b, Il1b, Apoe, Lgals9, Nus1, Arg2, Slamf8, Gch1, Por, Eng, Cav1, Aoc3, Npr3, Gzma	0.000120678
BP	GO:0007626	locomotory behavior	34/1397	Chl1, Hexb, Cstb, Myo5a, Hexa, Zfp385a, Psap, Id2, Arrb2, Atp1a3, Apoe, Nrg1, Sncg, Hprt, Naglu, Rcan1, Pde1b, Abhd12, Mapk10, Fzd4, Lepr, Prex2, Nav2, Uchl3, Myo6, Mir23a, Prkce, Tmod1, Meis1, Mapt, Nr4a2, Gnao1, Atp1a2, Adcy8	0.000121646
BP	GO:2001233	regulation of apoptotic signaling pathway	48/1397	Hmox1, Tnfrsf23, Serpine1, Siglec1, Fgg, Lgals3, Thbs1, S100a8, Bcl2a1b, Bcl2a1d, Inhba, Dab2, Zfp385a, Igf1, Tnf, Myc, Mal, Ctsh, Clu, Eef1e1, Pf4, Tnfrsf12a, Sfrp1, Ctsc, Arrb2, Atf3, Gpx1, S100a9, Prelid1, Bcl2a1a, Il1b, Fga, Gclc, Mif, Hmgb2, Psmd10, Bub1, Mtch2, Cd44, Bax, Osm, G0s2, Cav1, Fgf10, Snai2, Nr4a2, Gsn, Faim2	0.000122362
BP	GO:0022612	gland morphogenesis	24/1397	Tnc, Plau, Areg, Mki67, Lama1, Il6, Cyp7b1, Igf1, Tnf, Sfrp1, Serpinb5, Sulf2, Cd44, Bax, Elf3, Foxa1, Lims2, Ptch1, Cav1, Fgf10, Tbx2, Snai2, Fgfr2, Tbx3	0.000123116
BP	GO:0007565	female pregnancy	25/1397	Mmp12, Timp1, Ctsb, Ctsl, Havcr2, Junb, Grn, Psg22, Lgals9, Prdx3, Arhgdib, Lif, Acsl4, Pla2g4a, Vmp1, Thbd, Syde1, Bmpr2, Mir26a-1, Reck, Mirlet7c-1, Hpgd, Mirlet7b, Nppa, Mirlet7c-2	0.000124255
BP	GO:1903426	regulation of reactive oxygen species biosynthetic process	19/1397	Mmp8, Acp5, Tlr2, Itgb2, Il6, Gla, Cyba, Igf1, Tnf, Clu, Sirpa, Aif1, Abcd2, Il1b, Ulbp1, Arg2, Cav1, Klf4, Klf2	0.000126594
BP	GO:0090092	regulation of transmembrane receptor protein serine/threonine kinase signaling pathway	32/1397	Grem1, Lox, Thbs1, Lrg1, Lrp2, Inhba, Dab2, Cd109, Fst, Sfrp1, Fbn1, Gdf3, Sdcbp, Lgals9, Snx1, Eng, Tbx20, Cav1, Cdh5, Fgf10, Bmpr2, Smad6, Bmp3, Npnt, Grem2, Acvrl1, Sox11, Tgfbr3, Itga8, Chrdl1, Kdr, Bmp6	0.000127634
BP	GO:0034113	heterotypic cell-cell adhesion	13/1397	Fgg, Cd200r1, Il1rn, Itgb2, Itgax, Tnf, Itga7, Il1b, Fga, Itga5, Cd44, Jup, Klf4	0.000128448
BP	GO:0032729	positive regulation of interferon-gamma production	16/1397	Tlr8, Slc11a1, Ccr2, Cd14, Tnf, Havcr2, Il23r, Tlr7, Fam49b, Il1b, Ulbp1, Bcl3, Il1r1, Cd276, Tlr9, Ptpn22	0.000128985
BP	GO:0043270	positive regulation of ion transport	40/1397	Ccl2, Trem2, Ccl12, Ccr1, Cxcl10, Serpine1, Ctss, Ptafr, Lgals3, Glrx, P2ry6, Scn1b, Il1a, P2ry12, Arrb2, Prelid1, Il1b, Cacnb3, Apoe, Mif, Cxcl1, Gsto1, Ifngr2, Tnfrsf11a, Bax, Hcn1, Sgk1, Prkg1, Mylk, Prss8, Akap5, Cav1, Lpar3, Slc9a3r2, Adrb1, Fxyd1, Cd19, Actn2, Nppa, Aplnr	0.000129758
BP	GO:0019377	glycolipid catabolic process	7/1397	Hexb, Hexa, Gla, Psap, Gba, Galc, Gm2a	0.00013373
BP	GO:0061430	bone trabecula morphogenesis	7/1397	Grem1, Col1a1, Sfrp1, Sbno2, Fgfr3, Thbs3, Chad	0.00013373
BP	GO:0033047	regulation of mitotic sister chromatid segregation	15/1397	Birc5, Ccnb1, Nek6, Ndc80, Stil, Aurkb, Gen1, Plk1, Mad2l1, Cenpe, Tacc3, Bub1, Ttk, Bub1b, Hecw2	0.000134135
BP	GO:2000107	negative regulation of leukocyte apoptotic process	15/1397	Ccr5, Fcer1g, Fcgr2b, Il7r, Aurkb, Hcls1, Cxcr2, Bcl2a1a, Axl, Mif, Arg2, Cd44, Pnp, Kitl, Tsc22d3	0.000134135
BP	GO:0006936	muscle contraction	37/1397	Ptafr, Scn1b, Ncf1, Ptger4, Htr2b, Ptgs1, Atp1a3, Sulf2, Arg2, Htr2a, Tmem38b, Mybpc2, Prkg1, Mylk, Jup, Lmod2, Tbx20, Cav1, Tnni3, Casq2, Npnt, Csrp3, Myl4, Ttn, Adrb1, Tmod1, Pde5a, Fxyd1, Actn2, Adra1a, Nppa, Atp1a2, Pln, Tnnt2, Actc1, Myh6, Ednrb	0.000137484
BP	GO:0098754	detoxification	12/1397	Mt2, Akr1b8, Mt1, Prdx1, Tnf, Esd, Akr1a1, Gch1, Gsta3, Prdx6, Gstm2, Sod3	0.000138845
BP	GO:1905523	positive regulation of macrophage migration	9/1397	C3ar1, Ccl2, Trem2, Thbs1, Mmp14, Tnfsf18, Cxcl17, P2ry12, C5ar1	0.000138845
BP	GO:1904019	epithelial cell apoptotic process	20/1397	Ccl12, Hmox1, Serpine1, Fgg, Thbs1, Igf1, Tnf, Arrb2, Krt18, Fga, Pik3cg, Krt8, Mtch2, Eif2s1, Tek, Ramp2, Bmpr2, Gata2, Kdr, Gsn	0.000139461
BP	GO:0009620	response to fungus	11/1397	Arg1, Clec4n, Ltf, Tlr2, Cotl1, Malt1, Ncf1, Myd88, Cxcl1, Atg5, Hamp	0.00014105
BP	GO:0046916	cellular transition metal ion homeostasis	18/1397	Hmox1, Lcn2, Slc11a1, Mt2, Mt1, Myc, Ftl1, Trf, Slc39a14, Atox1, Prnp, Atp6v1a, Atp6v0d1, Prnd, Slc30a4, Alas2, Bmp6, Hamp	0.000141806
BP	GO:0045619	regulation of lymphocyte differentiation	27/1397	Mmp14, Adam8, Tnfsf18, Ccr2, Anxa1, Il6, Nckap1l, Il7r, Malt1, Il4ra, Sfrp1, Il2ra, Id2, Prelid1, Il1b, Axl, Nlrp3, Lgals9, Slamf8, Il1rl2, Tlr9, Cbfb, Cd44, Pnp, Ptpn6, Flt3l, Zbtb16	0.000144919
BP	GO:0050680	negative regulation of epithelial cell proliferation	23/1397	Ccl12, Thbs1, Ctsl, Dab2, Cd109, Tnf, Sfrp1, Gja1, Apoe, Muc16, Eng, Lims2, Ptprm, Ptch1, Cav1, Fgfr3, Dll4, Snai2, Fgfr2, Acvrl1, Tgfbr3, Mcc, Efnb2	0.000146306
BP	GO:1901987	regulation of cell cycle phase transition	37/1397	Gpnmb, Ccl12, Ccng1, Cdkn1a, Cdk1, Birc5, Anxa1, Ube2c, Ccnb1, Nek6, Ndc80, Stil, Aurkb, Gen1, Plk1, Id2, Aif1, Mad2l1, Cenpe, Dtl, Cdc25c, Cenpf, Rps27l, Slfn1, E2f7, Lmnb1, Ccnd1, Bub1, Ttk, Bub1b, Ptpn6, Fgf10, Mir26a-1, Hyal1, Klf4, Hecw2, Cyp1a1	0.000146306
BP	GO:0050709	negative regulation of protein secretion	24/1397	Fn1, Tlr8, Cd84, Cd200r1, Il33, Anxa1, Il6, Rsad2, Tnf, Sfrp1, Ptger4, Tnfrsf9, Il1b, Il1r2, Apoe, Nlrp3, Lgals9, Arg2, Ptpn22, C1qtnf3, Bank1, Irs1, Vsnl1, Pde8b	0.00014877
BP	GO:0055002	striated muscle cell development	28/1397	Lox, Rgs4, Igf1, Gpx1, Actg1, Fdps, Myof, Rcan1, Krt8, Atg5, Krt19, Pak1, Mybpc2, Prkg1, Lmod2, Pgm5, Casq2, Csrp3, Ttn, Adrb1, Tmod1, Tbx3, Actn2, Adra1a, Tnnt2, Myoz2, Actc1, Myh6	0.00015348
BP	GO:0015849	organic acid transport	38/1397	Arg1, Slc7a8, Slc7a11, Slc11a1, Thbs1, Il1rn, Rgs4, Anxa1, Lrp2, Plin2, Tnf, Myc, Il1a, Psap, Slc16a6, Slc7a5, Il1b, Mfsd2a, Apoe, Folr2, Slc16a1, Mif, Arg2, Slc6a14, Acsl4, Slc36a1, Tnfrsf11a, Pla2g4a, Pak1, Slc36a3, Prkg1, Slc38a5, Myo6, Slc38a4, Pla2g1b, Fabp1, Fxyd1, Slc7a10	0.000153889
BP	GO:0055025	positive regulation of cardiac muscle tissue development	13/1397	Grem1, Cdk1, Igf1, Ccnb1, Arrb2, Fdps, Nrg1, Tbx20, Tbx2, Fgfr2, Adrb1, Tgfbr3, Efnb2	0.000153994
BP	GO:0001558	regulation of cell growth	49/1397	Ccr5, Grem1, Fn1, Cdkn1a, Mmp14, Rgs4, Inhba, Dab2, Cxcl16, Cyba, Igf1, Hbegf, Tnfrsf12a, Sfrp1, Psrc1, Serpine2, Fdps, Sema6b, Gja1, Apoe, Nrg1, Sdcbp, Csf2rb, Krt17, Sesn2, Zmat3, Twf2, Psmd10, Picalm, Acsl4, Rpl4, Wdr36, Cd44, Mad2l2, Pak1, Sgk1, Clstn1, Cdkl5, Sema3g, Lpar3, Bmpr2, Hyal1, Acvrl1, Adrb1, Smarca2, Mapt, Nppa, Sema6a, Igfbp3	0.000160419
BP	GO:0098813	nuclear chromosome segregation	34/1397	Ect2, Nuf2, Birc5, Nusap1, Racgap1, Kif23, Ccnb1, Nek6, Ndc80, Stil, Aurkb, Gen1, Plk1, Ncapg, Mad2l1, Cenpe, Smc2, Psrc1, Kif2c, Esco2, Tacc3, Ccne2, Cenpf, Kif22, Kif4, Ran, Bub1, Fen1, Incenp, Ttk, Bub1b, Cdc20, Syde1, Hecw2	0.000161201
BP	GO:1901991	negative regulation of mitotic cell cycle phase transition	23/1397	Gpnmb, Ccl12, Ccng1, Cdkn1a, Cdk1, Birc5, Ccnb1, Ndc80, Stil, Aurkb, Gen1, Plk1, Mad2l1, Cenpe, Rps27l, Slfn1, E2f7, Ccnd1, Bub1, Ttk, Bub1b, Mir26a-1, Klf4	0.00016227
BP	GO:0033046	negative regulation of sister chromatid segregation	12/1397	Birc5, Ccnb1, Ndc80, Stil, Aurkb, Gen1, Plk1, Mad2l1, Cenpe, Bub1, Ttk, Bub1b	0.000171329
BP	GO:0032368	regulation of lipid transport	20/1397	Spp1, Thbs1, Apoc2, Dab2, Il1a, Prelid1, Il1b, Apoe, Mif, Nus1, Abca1, Acsl4, Tnfrsf11a, Lipg, Ptch1, Cry2, Lrat, Pon1, Bmp6, Igfbp3	0.000177584
BP	GO:0006692	prostanoid metabolic process	11/1397	Fabp5, Hpgds, Anxa1, Tbxas1, Ptgs1, Il1b, Mif, Ptges, Pla2g4a, Atp6v1b1, Hpgd	0.000178368
BP	GO:0006693	prostaglandin metabolic process	11/1397	Fabp5, Hpgds, Anxa1, Tbxas1, Ptgs1, Il1b, Mif, Ptges, Pla2g4a, Atp6v1b1, Hpgd	0.000178368
BP	GO:0050706	regulation of interleukin-1 beta secretion	11/1397	Ccr5, Ccl3, Tlr8, Tlr2, Nlrp3, Casp1, Casp4, Arg2, Aim2, Nlrp1b, Lpl	0.000178368
BP	GO:0051402	neuron apoptotic process	37/1397	Chl1, Ccl3, Ccl12, Lgmn, Hmox1, Adam8, Tyrobp, Birc5, Mt1, Ctsz, Tnf, Arrb2, Ncf2, Gpx1, Grn, Il1b, Axl, Apoe, Gclc, Casp3, Prdx3, Prnp, C5ar1, Nlrp1b, Bax, Btg2, Tox3, Ascl1, Bace1, Fgfr3, Itga1, Cntfr, Jun, Kdr, Nr4a2, Faim2, Glp1r	0.00017976
BP	GO:0007613	memory	23/1397	Lgmn, Il1rn, Cyp7b1, Igf1, Ptgs1, Atp1a3, Il1b, Apoe, Itga5, Casp1, Rcan1, S100b, Htr2a, Fen1, Sgk1, Bace1, Adrb1, Gria1, Itga8, Mapt, Pde5a, Adcy8, Glp1r	0.000179841
BP	GO:0051149	positive regulation of muscle cell differentiation	17/1397	Grem1, Mmp14, Igf1, Il4ra, Cd53, Arrb2, Ehd1, Fdps, Nrg1, Ccl8, Eng, Scgb3a1, Flt3l, Thra, Csrp3, Adrb1, Efnb2	0.000181455
BP	GO:0042535	positive regulation of tumor necrosis factor biosynthetic process	8/1397	Cybb, Fcgr3, Thbs1, Tyrobp, Ccr2, Tlr2, Tlr1, Lbp	0.000181901
BP	GO:0061045	negative regulation of wound healing	15/1397	Serpine1, Fgg, Thbs1, Plau, Cdkn1a, Kng2, Cd109, Serpine2, Gja1, Apoe, Fga, Ubash3b, Muc16, Prkg1, Thbd	0.000183684
BP	GO:0010893	positive regulation of steroid biosynthetic process	9/1397	Dab2, Igf1, Tnf, Il1a, Il1b, Fdps, Por, Bmp6, Nr1d1	0.000187828
BP	GO:0061298	retina vasculature development in camera-type eye	9/1397	Lama1, Fzd4, Mir218-2, Bmpr2, Mir23a, Acvrl1, Mir23b, Mir27a, Arhgef15	0.000187828
BP	GO:0043547	positive regulation of GTPase activity	30/1397	Ccl9, Ccl2, Ccl3, Ccl12, Cxcl13, Ect2, Ccl6, Ccl7, Gpr65, Rgs4, Ccl17, Rgs16, Rgs1, Vav1, Ccl8, Rgs10, Tbc1d9, Picalm, S100a10, Adap2, Bcas3, Rgs6, Cdkl5, Dock9, Rasgrp2, Adrb1, Grtp1, Tbc1d30, Arap3, Gnao1	0.000194182
BP	GO:0007059	chromosome segregation	39/1397	Ect2, Nuf2, Mki67, Birc5, Nusap1, Racgap1, Kif23, Ccnb1, Nek6, Ndc80, Stil, Aurkb, Gen1, Plk1, Ncapg, Mad2l1, Cenpe, Smc2, Psrc1, Kif2c, Esco2, Tacc3, Spc25, Ccne2, Cenpn, Cenpf, Kif22, Kif4, Ran, Arl8b, Bub1, Fen1, Incenp, Ttk, Bub1b, Cdc20, Syde1, Bex4, Hecw2	0.000194383
BP	GO:0006163	purine nucleotide metabolic process	50/1397	Trem2, Cdk1, Fam20c, Pgk1, Igf1, Nme2, Ccnb1, Myc, Adssl1, Kynu, Hspa8, Pkm, Ldha, Hk3, Hprt, Mif, Aprt, Oasl2, Cox5a, Ran, Atp5k, Uqcrq, Tpi1, Atp6v1a, Htr2a, Mtch2, Acsl4, Nme1, Pgam1, Nt5e, Ola1, Pnp, Atp5h, Sdhaf2, Atp6v1b1, Npr1, Pank1, Pdk2, Npr2, Ces1d, Adcy4, Zbtb20, Cox7a1, Cox6a2, Pde5a, Nppa, Hmgcs2, Atp1a2, Adcy8, Myh6	0.000197575
BP	GO:1905952	regulation of lipid localization	23/1397	Spp1, Msr1, Thbs1, Apoc2, Dab2, Il1a, Ehd1, Prelid1, Il1b, Apoe, Mif, Nus1, Abca1, Acsl4, Tnfrsf11a, Lpl, Lipg, Ptch1, Cry2, Lrat, Pon1, Bmp6, Igfbp3	0.000198344
BP	GO:0016485	protein processing	32/1397	Lgmn, Serpine1, Ctss, Fgg, Thbs1, Plau, Mmp14, Ctsl, F7, Pgk1, Klk13, Ctsz, Myc, Ctsh, Spcs3, Klk1, Serpine2, Il1b, Il1r2, F3, Plat, Cpxm1, Fga, Aebp1, Casp3, Casp1, Cln5, Atp6ap2, Ptch1, Arxes2, Notch4, Gsn	0.000199111
BP	GO:0001101	response to acid chemical	43/1397	Col1a1, P2ry6, Pdgfc, Tlr2, Col5a2, Mmp3, Tnf, Ctsh, Rragd, Col3a1, Ptger4, Mir409, Col1a2, Sesn2, Krt8, Twf2, Abca1, S100a10, Lpl, Mir15b, Mir107, Ptch1, Tek, Mir99a, Mir194-2, Mir103-2, Mir365-2, Tie1, Gprc6a, Mir23a, Mir30d, Prkce, Mill2, Tgfbr3, Mir669c, Irs1, Pon1, Klf4, Kdr, Mir27a, Mir200b, Klf2, Mirlet7f-1	0.00020155
BP	GO:0038061	NIK/NF-kappaB signaling	19/1397	Trem2, Mmp8, Grem1, Glrx, Tlr2, Cd14, Prdx1, Tnf, Malt1, Havcr2, Tlr7, Litaf, Il1b, Nlrp3, Tlr9, Tlr1, Ptpn22, Tek, C1qtnf3	0.00020446
BP	GO:0097756	negative regulation of blood vessel diameter	19/1397	Fgg, Ptafr, Adm, Tbxas1, Htr2b, Ptgs1, Gja1, Fga, Cysltr1, Htr2a, Adra1d, Cav1, Bmpr2, Smad6, Apln, Pde5a, Adra1a, Atp1a2, Ednrb	0.00020446
BP	GO:1905954	positive regulation of lipid localization	17/1397	Spp1, Msr1, Dab2, Il1a, Ehd1, Prelid1, Il1b, Apoe, Mif, Abca1, Tnfrsf11a, Lpl, Lipg, Ptch1, Lrat, Pon1, Bmp6	0.000206734
BP	GO:1904407	positive regulation of nitric oxide metabolic process	12/1397	Mmp8, Tlr2, Itgb2, Il6, Tmem106a, Tnf, Clu, Aif1, Il1b, Ulbp1, Klf4, Klf2	0.000207454
BP	GO:0031623	receptor internalization	21/1397	Grem1, Fcer1g, Cd63, Itgb2, Adm, Dab2, Arrb2, Cxcr2, Htr2b, Sdcbp, Snx1, Picalm, Nsf, Akap5, Cav1, Ramp2, Myo6, Syne1, Gria1, Apln, Efnb2	0.000207454
BP	GO:0002283	neutrophil activation involved in immune response	7/1397	Cd177, Itgam, Ptafr, Fcer1g, Tyrobp, Itgb2, Myo1f	0.000207454
BP	GO:0006044	N-acetylglucosamine metabolic process	7/1397	Hexb, Gnpda1, Renbp, Gnpnat1, Chst2, Chst1, Chst3	0.000207454
BP	GO:0030239	myofibril assembly	15/1397	Actg1, Krt8, Krt19, Mybpc2, Lmod2, Pgm5, Casq2, Csrp3, Ttn, Tmod1, Actn2, Tnnt2, Myoz2, Actc1, Myh6	0.000212763
BP	GO:0050671	positive regulation of lymphocyte proliferation	22/1397	Bst1, Cdkn1a, Cd80, Ccr2, Anxa1, Il6, Nckap1l, Igf1, Havcr2, Il2ra, Aif1, Il1b, Myd88, Mif, Cd276, Tlr9, Cd86, Pdcd1lg2, Pnp, Ptpn22, Efnb1, Fgf10	0.000213936
BP	GO:0045931	positive regulation of mitotic cell cycle	25/1397	Lgmn, Cdk1, Birc5, Anxa1, Ube2c, Nusap1, Igf1, Tnf, Ccnb1, Ndc80, Il1a, Gen1, Aif1, Mad2l1, Cenpe, Il1b, Dtl, Cdc25c, Kif20b, Lmnb1, Ccnd1, Foxa1, Fgf10, Hyal1, Cyp1a1	0.000214492
BP	GO:0050716	positive regulation of interleukin-1 secretion	10/1397	Ccr5, Ccl3, Tlr8, Tlr2, Nlrp3, Casp1, Casp4, Aim2, Nlrp1b, Lpl	0.00021548
BP	GO:0090322	regulation of superoxide metabolic process	10/1397	Cd177, Itgam, Acp5, Tyrobp, Itgb2, Cyba, Tnf, Cxcl1, Gch1, Mapt	0.00021548
BP	GO:1902624	positive regulation of neutrophil migration	10/1397	C3ar1, Adam8, Nckap1l, Il1a, Ptger4, Cxcr2, Il1b, Il1r1, C5ar1, Lbp	0.00021548
BP	GO:0051302	regulation of cell division	24/1397	Ect2, Prc1, Pdgfc, Kif20a, Racgap1, Kif23, Myc, E2f8, Il1a, Aurkb, Plk1, Pgf, Htr2b, Il1b, Aspm, Kif20b, Aurka, E2f7, Incenp, Tas2r121, Ptch1, Cat, Fgfr2, Prkce	0.000215859
BP	GO:0048638	regulation of developmental growth	46/1397	Ccr5, Lgmn, Serpine1, Fn1, Cdkn1a, Cdk1, Rgs4, Sh3pxd2b, Igf1, Ccnb1, Mir133a-2, Sgpl1, Tnfrsf12a, Sfrp1, Ptger4, Agr2, Fdps, Sema6b, Gja1, Apoe, Nrg1, Twf2, Picalm, Rpl4, Wdr36, Nrk, Pak1, Por, Cdkl5, Sema3g, Tbx20, Ptch1, Fgfr3, Ppp2r3a, Lpar3, Tbx2, Bmpr2, Fgfr2, Sgip1, Adrb1, Meis1, Tgfbr3, Mapt, Colq, Sema6a, Myh6	0.000216497
BP	GO:0045621	positive regulation of lymphocyte differentiation	19/1397	Mmp14, Adam8, Ccr2, Anxa1, Il6, Nckap1l, Il7r, Malt1, Il4ra, Il2ra, Il1b, Axl, Nlrp3, Lgals9, Il1rl2, Cbfb, Pnp, Flt3l, Zbtb16	0.000228327
BP	GO:0045639	positive regulation of myeloid cell differentiation	18/1397	Trem2, Ccl3, Ccr1, Tyrobp, Nckap1l, Inhba, Isg15, Tnf, Pf4, Id2, Hcls1, Csf1r, Fos, Hmgb2, Lif, Kitl, Jun, Gata2	0.000234397
BP	GO:0010594	regulation of endothelial cell migration	24/1397	Cxcl13, Lgmn, Hmox1, Thbs1, Anxa1, Igf1, Grn, Apoe, Nus1, Prcp, Bcas3, Fgf18, Jup, Ptprm, Tek, Dll4, Mir218-2, Bmpr2, Snai2, Prkd2, Acvrl1, Klf4, Gata2, Kdr	0.000238761
BP	GO:0046328	regulation of JNK cascade	27/1397	Mmp8, Gadd45g, Il1rn, Fcgr2b, Dab2, Eda2r, Tnf, Il1a, Sfrp1, Sirpa, Ncf1, Trf, Il1b, Myd88, Mlkl, Lmnb1, Tlr9, Tnfrsf11a, Nrk, Ptpn22, Pak1, Fzd4, Sh3rf2, Fzd8, Map4k2, Per1, Tnxb	0.00024109
BP	GO:0072330	monocarboxylic acid biosynthetic process	34/1397	Fabp5, Hpgds, Myo5a, Anxa1, Apoc2, Cyp7b1, Dhrs9, Pgk1, Igf1, Tbxas1, Myc, Ptgs1, Abcd2, Pkm, Il1b, Ldha, Hk3, Mif, Tpi1, Htr2a, Mtch2, Dse, Pgam1, Ptges, Pla2g4a, Lpl, Aldh1a1, Lipg, Zbtb20, Tecrl, Pla2g1b, Fgfr4, Nr1d1, Cyp1a1	0.000243568
BP	GO:0045670	regulation of osteoclast differentiation	15/1397	Trem2, Ccl3, Ccr1, Mafb, Adam8, Tyrobp, Tnf, Sfrp1, Fbn1, Csf1r, Ubash3b, Fos, Mitf, Clec2d, Fgfr3	0.000247107
BP	GO:0001780	neutrophil homeostasis	8/1397	Slc7a11, Ccr2, Fcgr2b, Anxa1, Il6, Cxcr2, Axl, Cd44	0.000255676
BP	GO:0009199	ribonucleoside triphosphate metabolic process	35/1397	Trem2, Ctps, Cdk1, Fam20c, Pgk1, Igf1, Nme2, Ccnb1, Myc, Hspa8, Pkm, Ldha, Hk3, Mif, Cox5a, Ran, Atp5k, Uqcrq, Tpi1, Atp6v1a, Htr2a, Mtch2, Nme1, Pgam1, Ola1, Entpd7, Pnp, Atp5h, Sdhaf2, Atp6v1b1, Zbtb20, Cox7a1, Cox6a2, Atp1a2, Myh6	0.000257387
BP	GO:0045732	positive regulation of protein catabolic process	29/1397	Trem2, Adam8, Il33, Dab2, Tnf, Tnfrsf1b, Clu, Ctsc, Plk1, Gba, Il1b, Dtl, Gja1, Apoe, Gclc, Aurka, Psmd10, Snx1, Fbxl5, Nsf, Rnf19b, Sh3rf2, Cav1, Ppp2r3a, Prickle1, Rnf144a, Hecw2, Hspa1a, Hamp	0.000257387
BP	GO:0060425	lung morphogenesis	14/1397	Tnc, Lama1, Igf1, Ctsz, Tnf, Ctsh, Lif, Foxa1, Spry1, Fgf10, Fgfr2, Sox11, Foxf1, Hhip	0.000260327
BP	GO:0032946	positive regulation of mononuclear cell proliferation	22/1397	Bst1, Cdkn1a, Cd80, Ccr2, Anxa1, Il6, Nckap1l, Igf1, Havcr2, Il2ra, Aif1, Il1b, Myd88, Mif, Cd276, Tlr9, Cd86, Pdcd1lg2, Pnp, Ptpn22, Efnb1, Fgf10	0.000261998
BP	GO:0002700	regulation of production of molecular mediator of immune response	23/1397	Arg1, Hmox1, Fcer1g, Ccr2, Tlr2, Il33, Fcgr2b, Il6, Rsad2, Tnf, Tnfrsf1b, Malt1, Il4ra, Il1b, Nlrp3, Mif, Il1r1, Atg5, Tlr9, Mad2l2, Ptpn22, Tek, Mir181b-1	0.000263559
BP	GO:0072521	purine-containing compound metabolic process	53/1397	Trem2, Gda, Cdk1, Fam20c, Pgk1, Igf1, Nme2, Ccnb1, Myc, Adssl1, Kynu, Hspa8, Pkm, Ldha, Hk3, Hprt, Mif, Aprt, Oasl2, Cox5a, Ran, Atp5k, Uqcrq, Tpi1, Atp6v1a, Htr2a, Mtch2, Mthfd1l, Acsl4, Nme1, Pgam1, Nt5e, Ola1, Pnp, Atp5h, Sdhaf2, Atp6v1b1, Npr1, Pank1, Pdk2, Npr2, Ces1d, Adcy4, Zbtb20, Cox7a1, Cox6a2, Pde5a, Nppa, Hmgcs2, Atp1a2, Aox3, Adcy8, Myh6	0.000269543
BP	GO:0045940	positive regulation of steroid metabolic process	10/1397	Dab2, Igf1, Tnf, Il1a, Il1b, Fdps, Apoe, Por, Bmp6, Nr1d1	0.000277355
BP	GO:0051251	positive regulation of lymphocyte activation	45/1397	Ccl2, Lgals1, Bst1, Cdkn1a, Mmp14, Adam8, Tyrobp, Cd80, Ccr2, Anxa1, Il6, Nckap1l, Il7r, Igf1, Malt1, Il4ra, Sirpa, Havcr2, Il2ra, Aif1, Fam49b, Il1b, Axl, Ulbp1, Nlrp3, Myd88, Lgals9, Mif, Cd276, Il1rl2, Tlr9, Cbfb, Cd86, Mad2l2, Pdcd1lg2, Pnp, Ptpn22, Cav1, Efnb1, Fgf10, Flt3l, Zbtb16, Efnb2, Ighg, Ighv1-54	0.00028727
BP	GO:0048634	regulation of muscle organ development	26/1397	Grem1, Lox, Cdk1, Rgs4, Il6, Igf1, Ccnb1, Mir133a-2, Arrb2, Fdps, Gja1, Nrg1, Cenpf, S100b, Sfmbt1, Pak1, Boc, Mir669a-3, Tbx20, Tsc22d3, Tbx2, Fgfr2, Adrb1, Meis1, Tgfbr3, Efnb2	0.000299684
BP	GO:0008202	steroid metabolic process	37/1397	Spp1, Ch25h, Lipa, Adm, Cyp7b1, Dhrs9, Dab2, Igf1, Tnf, Sgpl1, Il1a, Npc2, Gba, Atp8b1, Il1b, Hsd17b7, Fdps, Apoe, Akr1c13, Abca1, Dhrs4, Saa1, Prkg1, Por, Lepr, Ces1d, Cat, Snai2, Pon1, Fgfr4, Bmp6, Cyp2d22, Hmgcs2, Pde8b, Cyp2e1, Nr1d1, Cyp1a1	0.000300096
BP	GO:0046942	carboxylic acid transport	37/1397	Arg1, Slc7a8, Slc7a11, Slc11a1, Thbs1, Il1rn, Rgs4, Anxa1, Lrp2, Plin2, Tnf, Myc, Il1a, Psap, Slc16a6, Slc7a5, Il1b, Mfsd2a, Apoe, Folr2, Slc16a1, Mif, Arg2, Slc6a14, Acsl4, Slc36a1, Tnfrsf11a, Pla2g4a, Pak1, Slc36a3, Prkg1, Slc38a5, Myo6, Slc38a4, Pla2g1b, Fabp1, Slc7a10	0.000300096
BP	GO:0055024	regulation of cardiac muscle tissue development	18/1397	Grem1, Cdk1, Rgs4, Igf1, Ccnb1, Mir133a-2, Arrb2, Fdps, Gja1, Nrg1, Pak1, Tbx20, Tbx2, Fgfr2, Adrb1, Meis1, Tgfbr3, Efnb2	0.000300986
BP	GO:0033045	regulation of sister chromatid segregation	16/1397	Birc5, Ccnb1, Nek6, Ndc80, Stil, Aurkb, Gen1, Plk1, Mad2l1, Cenpe, Tacc3, Bub1, Fen1, Ttk, Bub1b, Hecw2	0.000301703
BP	GO:0051985	negative regulation of chromosome segregation	12/1397	Birc5, Ccnb1, Ndc80, Stil, Aurkb, Gen1, Plk1, Mad2l1, Cenpe, Bub1, Ttk, Bub1b	0.00030527
BP	GO:1901136	carbohydrate derivative catabolic process	20/1397	Mmp12, Hexb, Aoah, Gusb, Hexa, Gla, Gnpda1, Psap, Gba, Renbp, Galc, Hprt, Npl, Gm2a, Nt5e, Cd44, Fuca1, Pnp, Hyal1, Pde5a	0.00030604
BP	GO:0031098	stress-activated protein kinase signaling cascade	36/1397	Mmp8, Gadd45g, Il1rn, Fcgr2b, Prdx1, Dab2, Pbk, Eda2r, Tnf, Nek6, Mapk13, Il1a, Sfrp1, Sirpa, Ncf1, Ptger4, Trf, Il1b, Irak4, Myd88, Mlkl, Lmnb1, Tlr9, Tnfrsf11a, Nrk, Ptpn22, Pak1, Mapk10, Fzd4, Sh3rf2, Fzd8, Dusp1, Fgfr3, Map4k2, Per1, Tnxb	0.000306626
BP	GO:0046890	regulation of lipid biosynthetic process	25/1397	Fabp5, Anxa1, Apoc2, Dab2, Igf1, Tnf, Il1a, Htr2b, Abcd2, Il1b, Fdps, Apoe, Htr2a, Pla2g4a, Idh1, Prkg1, Por, Sik1, Snai2, Zbtb20, Sorbs1, Fgfr4, Bmp6, Pde8b, Nr1d1	0.000306626
BP	GO:0060401	cytosolic calcium ion transport	25/1397	Ccr5, Cxcl10, P2ry6, Myo5a, Cyba, Htr2b, Cacnb3, Ubash3b, Prnp, Atg5, Htr2a, Gsto1, Tmem38b, Bax, Ptpn6, Akap5, Cav1, Casq2, Adrb1, Prkce, Cd19, Adra1a, Aplnr, Pln, Glp1r	0.000306626
BP	GO:0001781	neutrophil apoptotic process	6/1397	Slc7a11, Fcgr2b, Anxa1, Il6, Cxcr2, Cd44	0.000310866
BP	GO:1901988	negative regulation of cell cycle phase transition	24/1397	Gpnmb, Ccl12, Ccng1, Cdkn1a, Cdk1, Birc5, Ccnb1, Ndc80, Stil, Aurkb, Gen1, Plk1, Mad2l1, Cenpe, Dtl, Rps27l, Slfn1, E2f7, Ccnd1, Bub1, Ttk, Bub1b, Mir26a-1, Klf4	0.000314348
BP	GO:0001505	regulation of neurotransmitter levels	43/1397	Mmp8, Slc7a11, Acp5, Rgs4, Tlr2, Itgb2, Il6, Tmem106a, Gla, Igf1, Tnf, Clu, Sirpa, Aif1, Ptger4, Daglb, Il1b, Mctp1, Ulbp1, Sncg, Htr2a, Pde1b, Hdc, Gch1, Pak1, Maob, Por, Bace1, Cav1, Pclo, Pnkd, Syde1, Ica1, Vamp2, Myo6, Prkce, Klf4, Colq, Cyp2d22, Adra1a, Atp1a2, Nrxn2, Klf2	0.000315037
BP	GO:0034599	cellular response to oxidative stress	34/1397	Hmox1, Ect2, Slc7a11, Lcn2, Thbs1, Glrx, Anxa1, Il6, Prdx1, Mmp3, Tnf, Melk, Mapk13, Sirpa, Psap, Ncf1, Aif1, Gpx1, Axl, Fos, Hk3, Sesn2, Prdx3, Gsr, Srxn1, Eif2s1, Gch1, Prdx6, Pdk2, Sod3, Jun, Fabp1, Mapt, Nr4a2	0.000319161
BP	GO:0045861	negative regulation of proteolysis	41/1397	Timp1, Ltf, Serpine1, Serpina3n, Naip2, Thbs1, Cstb, Birc5, Il6, Bcl2a1d, Kng2, Pbk, Igf1, Cd109, Ctsz, Serpina3f, Tfpi2, Serpina3i, Serpina1d, Arrb2, Gpx1, Serpinb2, Serpine2, Renbp, Il1r2, Plat, Serpind1, Serpinb5, Fetub, Sdcbp, Ecm1, Pi15, Picalm, Cd44, Por, Wfdc8, Reck, Dpep1, Fabp1, Klf4, Nr4a1	0.000327075
BP	GO:0031341	regulation of cell killing	21/1397	Arg1, Ccl2, Ccr5, Tyrobp, Il7r, H2-M2, Muc4, Havcr2, Arrb2, Fam49b, Hspa8, Ulbp1, Vav1, Lgals9, Cxcl5, Cxcl1, Pnp, Clec2d, Cadm1, Mill2, Clec12b	0.000351646
BP	GO:0001974	blood vessel remodeling	12/1397	Ccr2, Igf1, Axl, Gja1, Lif, Atg5, Bax, Fgf10, Dll4, Bmpr2, Acvrl1, Tgfbr3	0.000369716
BP	GO:0050819	negative regulation of coagulation	12/1397	Serpine1, Fgg, Thbs1, Plau, Kng2, Procr, Serpine2, Apoe, Fga, Ubash3b, Prkg1, Thbd	0.000369716
BP	GO:0002792	negative regulation of peptide secretion	24/1397	Fn1, Tlr8, Cd84, Cd200r1, Il33, Anxa1, Il6, Rsad2, Tnf, Sfrp1, Ptger4, Tnfrsf9, Il1b, Il1r2, Apoe, Nlrp3, Lgals9, Arg2, Ptpn22, C1qtnf3, Bank1, Irs1, Vsnl1, Pde8b	0.000381722
BP	GO:0035265	organ growth	29/1397	Mmp13, Thbs1, Cdk1, Rgs4, Igf1, Ccnb1, Mir133a-2, Psap, Col12a1, Fdps, Gja1, Ecm1, Tmem38b, Pak1, Prkg1, Por, Tbx20, Lepr, Fgf10, Tbx2, Thbs3, Fgfr2, Ttn, Adrb1, Meis1, Tgfbr3, Kdr, Adra1a, Myh6	0.000382399
BP	GO:0021700	developmental maturation	38/1397	C1qa, Grem1, B4galt6, Ctsl, Myo5a, Cd63, Ptprn, Fam20c, Nrcam, Igf1, Ccnb1, Id2, Rab32, B4galt5, Gja1, Aurka, Picalm, Cbfb, Mreg, Cdc20, Pde3a, Clstn1, Foxa1, Ascl1, Grb14, Fgfr3, Cdh5, Npr2, Tbx6, Thbs3, Sox18, Reck, Gata2, Kdr, Nr4a2, Arhgef15, Klf2, Ednrb	0.000398698
BP	GO:0016051	carbohydrate biosynthetic process	27/1397	Ptafr, Has2, P2ry6, Plek, Il6, Pgk1, Igf1, Gnpda1, Atf3, Ptger4, B4galt5, St3gal4, Ext1, Sesn2, Tpi1, Gyg, Gsto1, Akr1a1, Pgd, Prkg1, Pdk2, Lepr, Sik1, Sorbs1, C1qtnf3, Irs1, Nr1d1	0.000399959
BP	GO:0045444	fat cell differentiation	31/1397	Lrg1, Sh3pxd2b, Zfp385a, Igf1, Tnf, Egr2, Sfrp1, Id2, Gpx1, Gdf3, Steap4, Sh2b2, Ccnd1, Htr2a, Lpl, Metrnl, Arxes2, Fgf10, Runx1t1, Smad6, Snai2, Uchl3, Adrb1, Klf4, Lgals12, Gata2, Zbtb16, Nr4a2, Mb, Nr4a1, Nr1d1	0.000415094
BP	GO:0051153	regulation of striated muscle cell differentiation	20/1397	Cxcl10, Grem1, Mmp14, Rgs4, Igf1, Il4ra, Cd53, Arrb2, Ehd1, Fdps, Nrg1, Ccl8, Pak1, Scgb3a1, Sik1, Flt3l, Thra, Csrp3, Adrb1, Efnb2	0.000428141
BP	GO:0034763	negative regulation of transmembrane transport	21/1397	Fabp5, Thbs1, Rgs4, Tnf, Myc, Il1b, Cacnb3, Sh2b2, Gpr35, Ppp2ca, Gsto1, Tlr9, Cav1, Casq2, Prkce, Hecw2, Actn2, Atp1a2, Pln, Sln, Hamp	0.000432587
BP	GO:0002724	regulation of T cell cytokine production	9/1397	Arg1, Ccr2, Il6, Rsad2, Tnfrsf1b, Malt1, Il1b, Nlrp3, Il1r1	0.000432587
BP	GO:0002825	regulation of T-helper 1 type immune response	9/1397	Slc11a1, Ccr2, Il33, Anxa1, Il4ra, Havcr2, Il23r, Il1b, Il1r1	0.000432587
BP	GO:0042533	tumor necrosis factor biosynthetic process	9/1397	Cybb, Fcgr3, Thbs1, Tyrobp, Ccr2, Tlr2, Bcl3, Tlr1, Lbp	0.000432587
BP	GO:0042534	regulation of tumor necrosis factor biosynthetic process	9/1397	Cybb, Fcgr3, Thbs1, Tyrobp, Ccr2, Tlr2, Bcl3, Tlr1, Lbp	0.000432587
BP	GO:0046330	positive regulation of JNK cascade	22/1397	Mmp8, Gadd45g, Il1rn, Fcgr2b, Dab2, Eda2r, Tnf, Il1a, Ncf1, Trf, Il1b, Myd88, Mlkl, Lmnb1, Tlr9, Tnfrsf11a, Nrk, Pak1, Fzd4, Sh3rf2, Fzd8, Map4k2	0.000432587
BP	GO:0055072	iron ion homeostasis	16/1397	Hmox1, Ltf, Lcn2, Slc11a1, Myc, Ftl1, Trf, Steap2, Steap4, Atp6v1a, Picalm, Atp6v0d1, Fbxl5, Alas2, Bmp6, Hamp	0.000454896
BP	GO:0045927	positive regulation of growth	37/1397	Serpine1, Fn1, Mmp14, Cdk1, Sh3pxd2b, Cxcl16, Cyba, Igf1, Ccnb1, Hbegf, Tnfrsf12a, Sfrp1, Ptger4, Agr2, Fdps, Apoe, Nrg1, Sdcbp, Krt17, Twf2, Psmd10, Picalm, Acsl4, Rpl4, Pak1, Sgk1, Cdkl5, Tbx20, Lpar3, Tbx2, Bmpr2, Fgfr2, Hyal1, Sgip1, Adrb1, Tgfbr3, Mapt	0.000468441
BP	GO:0034138	toll-like receptor 3 signaling pathway	7/1397	Tnf, Havcr2, Lgals9, Unc93b1, Cd86, Ptpn22, Cav1	0.000468441
BP	GO:0045837	negative regulation of membrane potential	7/1397	Il1rn, Il6, Prelid1, Mtch2, Bax, Prkce, Mapt	0.000468441
BP	GO:0060841	venous blood vessel development	7/1397	Eng, Tbx20, Notch4, Bmpr2, Acvrl1, Efnb2, Foxf1	0.000468441
BP	GO:0060048	cardiac muscle contraction	20/1397	Scn1b, Atp1a3, Tmem38b, Jup, Cav1, Tnni3, Casq2, Csrp3, Myl4, Ttn, Adrb1, Pde5a, Fxyd1, Adra1a, Nppa, Atp1a2, Pln, Tnnt2, Actc1, Myh6	0.000472139
BP	GO:0045786	negative regulation of cell cycle	49/1397	Gpnmb, Ccl12, Ccng1, Thbs1, Cdkn1a, Cdk1, Birc5, Cdkn3, Inhba, Prr11, Tnf, Ccnb1, Myc, Ndc80, Stil, E2f8, Aurkb, Gen1, Plk1, Id2, Mad2l1, Cenpe, Dtl, Aurka, Mif, Rps27l, Casp3, Kntc1, Slfn1, E2f7, Chek2, Lif, Ccnd1, Bub1, Ttk, Zwilch, Bub1b, Osm, Ccnf, Btg2, Grb14, Fgfr3, Npr2, Fgf10, Mir26a-1, Fgfr2, Hpgd, Klf4, Nr4a1	0.000472139
BP	GO:1901617	organic hydroxy compound biosynthetic process	30/1397	Ch25h, Slc7a11, Ptafr, P2ry6, Myo5a, Plek, Cyp7b1, Dab2, Tnf, Gba, Il1b, Hsd17b7, Fdps, Apoe, Ldha, Nus1, Pcbd1, Plcl2, Hdc, Gch1, Prkg1, Por, Ces1d, Snai2, Fgfr4, Nr4a2, Bmp6, Cyp2d22, Hmgcs2, Nr1d1	0.000479157
BP	GO:0032770	positive regulation of monooxygenase activity	8/1397	Tnf, Htr2b, Il1b, Apoe, Nus1, Gch1, Por, Npr3	0.000484949
BP	GO:0032928	regulation of superoxide anion generation	8/1397	Cd177, Itgam, Acp5, Tyrobp, Itgb2, Cyba, Cxcl1, Mapt	0.000484949
BP	GO:0000281	mitotic cytokinesis	14/1397	Ect2, Ckap2, Anln, Birc5, Nusap1, Kif20a, Racgap1, Cep55, Kif23, Plk1, Rhoc, Kif20b, Kif4, Incenp	0.000484949
BP	GO:0032370	positive regulation of lipid transport	14/1397	Spp1, Dab2, Il1a, Prelid1, Il1b, Apoe, Mif, Abca1, Tnfrsf11a, Lipg, Ptch1, Lrat, Pon1, Bmp6	0.000484949
BP	GO:0045576	mast cell activation	14/1397	Hmox1, Fcgr3, Cd84, Fcer1g, Cd300lf, Il4ra, Cd48, Lcp2, Fgr, Cd300lb, Ndrg1, Gata2, Nppa, Foxf1	0.000484949
BP	GO:0051209	release of sequestered calcium ion into cytosol	19/1397	Ccr5, Cxcl10, P2ry6, Myo5a, Cyba, Htr2b, Ubash3b, Atg5, Htr2a, Gsto1, Tmem38b, Bax, Ptpn6, Casq2, Prkce, Cd19, Aplnr, Pln, Glp1r	0.000507712
BP	GO:0071346	cellular response to interferon-gamma	19/1397	Arg1, Ccl9, Ccl2, Ccl3, Ccl12, Ccl6, Ccl7, Tlr2, Ccl17, Mrc1, Sirpa, Actg1, Capg, Irgm1, Was, Ccl8, Casp1, Gbp8, Gsn	0.000507712
BP	GO:0060281	regulation of oocyte development	6/1397	Igf1, Aurka, Pde3a, Grb14, Npr2, Pde5a	0.000514736
BP	GO:1903587	regulation of blood vessel endothelial cell proliferation involved in sprouting angiogenesis	6/1397	Hmox1, Thbs1, Dll4, Gata2, Ppp1r16b, Aplnr	0.000514736
BP	GO:1905879	regulation of oogenesis	6/1397	Igf1, Aurka, Pde3a, Grb14, Npr2, Pde5a	0.000514736
BP	GO:0022411	cellular component disassembly	41/1397	C1qb, Trem2, C1qa, Mmp13, C1qc, Ctss, Ckap2, Cdk1, Sh3pxd2b, Plek, Tmem173, Il6, Gabarap, Tnf, Myc, Plk1, Fscn1, Kif2c, Gba, Hspa8, Capg, Irgm1, Nrg1, Twf2, Atg5, Eif5a2, Lcp1, Nsf, Bax, Sgk1, Eng, Akap5, Lmod2, Specc1l, Snai2, Nckap5, Tmod1, Fgfr4, Actn2, Gsn, Igfbp3	0.000518755
BP	GO:0045214	sarcomere organization	12/1397	Actg1, Krt8, Krt19, Mybpc2, Lmod2, Casq2, Csrp3, Ttn, Actn2, Tnnt2, Myoz2, Myh6	0.000525821
BP	GO:0048662	negative regulation of smooth muscle cell proliferation	12/1397	Hmox1, Cdkn1a, Aif1, Prkg1, Npr1, Cav1, Vipr2, Klf4, Apln, Npr3, Cnn1, Igfbp3	0.000525821
BP	GO:0009161	ribonucleoside monophosphate metabolic process	34/1397	Trem2, Cdk1, Fam20c, Pgk1, Igf1, Ccnb1, Myc, Uck2, Adssl1, Hspa8, Pkm, Ldha, Hk3, Hprt, Mif, Aprt, Cox5a, Atp5k, Uqcrq, Tpi1, Atp6v1a, Htr2a, Mtch2, Pgam1, Nt5e, Ola1, Atp5h, Sdhaf2, Atp6v1b1, Zbtb20, Cox7a1, Cox6a2, Atp1a2, Myh6	0.000545677
BP	GO:0010574	regulation of vascular endothelial growth factor production	9/1397	C3ar1, Ccl2, Ccr2, Cxcl17, Il6, Il1a, Il1b, Sulf2, C5ar1	0.000552836
BP	GO:0010758	regulation of macrophage chemotaxis	9/1397	C3ar1, Ccl2, Thbs1, Tnfsf18, Cxcl17, Mif, C5ar1, Slamf8, Mmp28	0.000552836
BP	GO:0043302	positive regulation of leukocyte degranulation	9/1397	Cd177, Itgam, Ptafr, Fcer1g, Itgb2, Il4ra, Fgr, Gata2, Nppa	0.000552836
BP	GO:1901020	negative regulation of calcium ion transmembrane transporter activity	9/1397	Cacnb3, Gpr35, Ppp2ca, Gsto1, Tlr9, Casq2, Atp1a2, Pln, Sln	0.000552836
BP	GO:0030282	bone mineralization	19/1397	Mmp13, Ccr1, Grem1, Lox, Fam20c, Isg15, Igf1, Col1a2, Sbno2, Gja1, Cd276, Fgr, Ecm1, Tmem38b, Fgfr3, Bmpr2, Omd, Fgfr2, Bmp6	0.000562325
BP	GO:0030510	regulation of BMP signaling pathway	17/1397	Grem1, Lrp2, Fst, Sfrp1, Fbn1, Gdf3, Eng, Cav1, Cdh5, Bmpr2, Smad6, Grem2, Acvrl1, Sox11, Tgfbr3, Chrdl1, Kdr	0.00056412
BP	GO:0009314	response to radiation	44/1397	Apobec1, Ect2, Slc7a11, Cdkn1a, Anxa1, Lrp2, Bhlhe40, Pbk, Myc, Mapk13, H2afx, Sfrp1, Aurkb, Junb, Id2, Col3a1, Gpx1, Atp1a3, Dtl, Zranb3, Bcl3, Il1r1, Casp3, Chek2, Ccnd1, Pcna, Mtch2, Pde1b, Eif2s1, Bax, Pnp, Sgk1, Mapk10, Per3, Cry2, Sik1, Cat, Snai2, Reep6, Jun, Hyal1, Per1, Pde8b, Atp1a2	0.00057515
BP	GO:0097553	calcium ion transmembrane import into cytosol	21/1397	Ccr5, Cxcl10, P2ry6, Myo5a, Cyba, Htr2b, Ubash3b, Prnp, Atg5, Htr2a, Gsto1, Tmem38b, Bax, Ptpn6, Casq2, Adrb1, Prkce, Cd19, Aplnr, Pln, Glp1r	0.00057515
BP	GO:0043525	positive regulation of neuron apoptotic process	15/1397	Ccl3, Tyrobp, Ctsz, Tnf, Ncf2, Grn, Il1b, Casp3, Prnp, Bax, Ascl1, Bace1, Fgfr3, Itga1, Jun	0.000578322
BP	GO:0051279	regulation of release of sequestered calcium ion into cytosol	15/1397	Cxcl10, P2ry6, Myo5a, Cyba, Ubash3b, Atg5, Gsto1, Tmem38b, Bax, Ptpn6, Casq2, Prkce, Cd19, Aplnr, Pln	0.000578322
BP	GO:0009260	ribonucleotide biosynthetic process	30/1397	Trem2, Ctps, Pgk1, Igf1, Nme2, Myc, Uck2, Adssl1, Pkm, Hk3, Hprt, Mif, Aprt, Atp5k, Tpi1, Htr2a, Mtch2, Acsl4, Nme1, Pgam1, Pnp, Atp5h, Npr1, Pank1, Pdk2, Npr2, Adcy4, Zbtb20, Nppa, Adcy8	0.000585717
BP	GO:0032872	regulation of stress-activated MAPK cascade	30/1397	Mmp8, Gadd45g, Il1rn, Fcgr2b, Prdx1, Dab2, Pbk, Eda2r, Tnf, Il1a, Sfrp1, Sirpa, Ncf1, Trf, Il1b, Myd88, Mlkl, Lmnb1, Tlr9, Tnfrsf11a, Nrk, Ptpn22, Pak1, Fzd4, Sh3rf2, Fzd8, Dusp1, Map4k2, Per1, Tnxb	0.000585717
BP	GO:1902903	regulation of supramolecular fiber organization	40/1397	Ckap2, Gda, Gpr65, Rgs4, Tlr2, Sh3pxd2b, Plek, Nckap1l, Cotl1, Clu, Ptger4, Hcls1, Psrc1, Eln, Hspa8, Tacstd2, Rhoc, Capg, Arpc1b, Apoe, Was, Aebp1, Arpc4, Twf2, S100a10, Pak1, Sgk1, Lmod2, Cav1, Cdh5, Specc1l, Sorbs3, Limch1, Tubb4a, Prkce, Tmod1, Mapt, Actn2, Arhgef15, Gsn	0.000607654
BP	GO:1901652	response to peptide	43/1397	Trem2, Lgmn, Serpina3n, Gatm, Myo5a, Fcgr2b, Anxa1, Igf1, Socs3, Serpina3f, Egr2, Serpina3i, Serpina1d, Atp1a3, Pkm, Il1b, Ggh, Sesn2, Sh2b2, Prnp, Casp4, Rab8b, Lpl, Ptpn22, Pak1, Sgk1, Cav1, Grb14, Pdk2, Cry2, Vamp2, Uchl3, Sorbs1, Csrp3, Tgfbr3, Irs1, Lpin2, Actn2, Nr4a2, Klf15, Adcy8, Nr4a1, Ednrb	0.000607654
BP	GO:0034330	cell junction organization	32/1397	Cd177, Grem1, Ect2, Fn1, Mmp14, Tnf, Fscn1, Csf1r, Rhoc, Gja1, Itga5, S100a10, Rab8b, Vmp1, Bcas3, Cdh13, Jup, Lims2, Cav1, Tek, Cdh5, Tns1, Limch1, Ramp2, Snai2, Lama3, Sorbs1, Cldn5, Acvrl1, Kdr, Actn2, Bmp6	0.000607752
BP	GO:0017157	regulation of exocytosis	31/1397	Cd177, Itgam, Hmox1, Fgg, Ptafr, Cd84, Fcer1g, Glrx, Ccr2, Myo5a, Itgb2, Anxa1, Il4ra, Scamp5, Fga, Sdcbp, Lgals9, Fgr, Htr2a, Rab8b, Nsf, Bace1, Pclo, Vamp2, Myo6, Prkce, Gata2, Vsnl1, Adra1a, Nppa, Foxf1	0.000619078
BP	GO:1901215	negative regulation of neuron death	31/1397	Gpnmb, Chl1, Ccl12, Lgmn, Hmox1, Slc7a11, Cd200r1, Adam8, Birc5, Il6, Mt1, Igf1, Tnfrsf1b, Arrb2, Grn, Gba, Axl, Apoe, Sncg, Gclc, Prdx3, C5ar1, Bax, Btg2, Tox3, Cntfr, Jun, Kdr, Nr4a2, Faim2, Glp1r	0.000619078
BP	GO:0014009	glial cell proliferation	12/1397	Trem2, Areg, Il33, Il6, Igf1, Tnf, Myc, Clu, Csf1r, Il1b, Lepr, Sox11	0.000619078
BP	GO:0050922	negative regulation of chemotaxis	12/1397	Ccl12, Cxcl13, Grem1, Thbs1, Aif1, Sema6b, Mif, Slamf8, Mmp28, Sema3g, Dusp1, Sema6a	0.000619078
BP	GO:0051283	negative regulation of sequestering of calcium ion	19/1397	Ccr5, Cxcl10, P2ry6, Myo5a, Cyba, Htr2b, Ubash3b, Atg5, Htr2a, Gsto1, Tmem38b, Bax, Ptpn6, Casq2, Prkce, Cd19, Aplnr, Pln, Glp1r	0.000619078
BP	GO:0045930	negative regulation of mitotic cell cycle	30/1397	Gpnmb, Ccl12, Ccng1, Cdkn1a, Cdk1, Birc5, Tnf, Ccnb1, Ndc80, Stil, Aurkb, Gen1, Plk1, Mad2l1, Cenpe, Rps27l, Kntc1, Slfn1, E2f7, Chek2, Ccnd1, Bub1, Ttk, Zwilch, Bub1b, Btg2, Fgfr3, Mir26a-1, Fgfr2, Klf4	0.000625386
BP	GO:2001237	negative regulation of extrinsic apoptotic signaling pathway	17/1397	Hmox1, Tnfrsf23, Serpine1, Fgg, Lgals3, Dab2, Igf1, Tnf, Pf4, Gpx1, Il1b, Fga, Gclc, Hmgb2, Fgf10, Snai2, Faim2	0.000628593
BP	GO:0001516	prostaglandin biosynthetic process	8/1397	Fabp5, Hpgds, Anxa1, Tbxas1, Ptgs1, Il1b, Mif, Pla2g4a	0.000636833
BP	GO:0031100	animal organ regeneration	8/1397	Hmox1, Cdk1, Pkm, Aurka, Cxcl5, Sulf2, Lif, Ccnd1	0.000636833
BP	GO:0046457	prostanoid biosynthetic process	8/1397	Fabp5, Hpgds, Anxa1, Tbxas1, Ptgs1, Il1b, Mif, Pla2g4a	0.000636833
BP	GO:0002292	T cell differentiation involved in immune response	14/1397	Clec4e, Clec4d, Fcer1g, Gadd45g, Tnfsf18, Ccr2, Anxa1, Il6, Ly9, Malt1, Il4ra, Ptger4, Nlrp3, Bcl3	0.000636833
BP	GO:0014068	positive regulation of phosphatidylinositol 3-kinase signaling	14/1397	Pdgfc, Selp, Igf1, Tnf, Ncf1, Hcls1, Nrg1, Fgr, Pik3ap1, Osm, Ptpn6, Tek, Cat, Kdr	0.000636833
BP	GO:0072001	renal system development	36/1397	C3ar1, Grem1, Vcan, Cep55, Myc, Sgpl1, Sfrp1, Fbn1, Id2, Pgf, Cxcr2, Tacstd2, Slc5a1, Cenpf, Sulf2, Basp1, Arg2, Lif, Cd44, Bax, Gsta3, Ptch1, Tek, Spry1, Fgf10, Cat, Irx2, Smad6, Fgfr2, Npnt, Itga8, Zbtb16, Bmp6, Efnb2, Klf15, Foxf1	0.000640078
BP	GO:0014015	positive regulation of gliogenesis	16/1397	Trem2, Ccr2, Tlr2, Il6, Lrp2, Igf1, Tnf, Myc, Tnfrsf1b, P2ry12, Id2, Trf, Serpine2, Il1b, Lif, Mir23a	0.000646263
BP	GO:0006066	alcohol metabolic process	37/1397	Ch25h, Ptafr, P2ry6, Akr1b8, Plek, Cyp7b1, Slc37a2, Dab2, Tnf, Npc2, Gba, Il1b, Hsd17b7, Fdps, Apoe, Myof, Nus1, Abca1, Tpi1, Pcbd1, Akr1a1, Dhrs4, Plcl2, Gch1, Saa1, Prkg1, Aldh1a1, Por, Lepr, Ces1d, Cat, Lrat, Pon1, Fgfr4, Bmp6, Hmgcs2, Cyp1a1	0.000649022
BP	GO:0032695	negative regulation of interleukin-12 production	7/1397	Tlr8, Thbs1, Acp5, Tlr2, Arrb2, Tnfrsf9, Mefv	0.000649022
BP	GO:0051818	disruption of cells of other organism involved in symbiotic interaction	7/1397	Arg1, Ccr5, Pf4, Ncf1, Cxcl5, Trem1, Cxcl1	0.000649022
BP	GO:0051883	killing of cells in other organism involved in symbiotic interaction	7/1397	Arg1, Ccr5, Pf4, Ncf1, Cxcl5, Trem1, Cxcl1	0.000649022
BP	GO:0072522	purine-containing compound biosynthetic process	31/1397	Trem2, Pgk1, Igf1, Nme2, Myc, Adssl1, Pkm, Hk3, Hprt, Mif, Aprt, Oasl2, Atp5k, Tpi1, Htr2a, Mtch2, Mthfd1l, Acsl4, Nme1, Pgam1, Nt5e, Pnp, Atp5h, Npr1, Pank1, Pdk2, Npr2, Adcy4, Zbtb20, Nppa, Adcy8	0.000651483
BP	GO:0070302	regulation of stress-activated protein kinase signaling cascade	30/1397	Mmp8, Gadd45g, Il1rn, Fcgr2b, Prdx1, Dab2, Pbk, Eda2r, Tnf, Il1a, Sfrp1, Sirpa, Ncf1, Trf, Il1b, Myd88, Mlkl, Lmnb1, Tlr9, Tnfrsf11a, Nrk, Ptpn22, Pak1, Fzd4, Sh3rf2, Fzd8, Dusp1, Map4k2, Per1, Tnxb	0.000662331
BP	GO:0030330	DNA damage response, signal transduction by p53 class mediator	13/1397	Cdkn1a, Zfp385a, Eef1e1, Bcl3, Mif, Rps27l, Sesn2, E2f7, Chek2, Psmd10, Cd44, Snai2, Myo6	0.000690406
BP	GO:0097242	amyloid-beta clearance	9/1397	Msr1, Trem2, Marco, Itgb2, Tnf, Clu, Apoe, C5ar1, Picalm	0.000691483
BP	GO:0045429	positive regulation of nitric oxide biosynthetic process	11/1397	Mmp8, Tlr2, Itgb2, Il6, Tnf, Clu, Aif1, Il1b, Ulbp1, Klf4, Klf2	0.000725675
BP	GO:0042770	signal transduction in response to DNA damage	16/1397	Cdkn1a, Zfp385a, Eef1e1, Plk1, Dtl, Bcl3, Mif, Rps27l, Sesn2, E2f7, Chek2, Psmd10, Cd44, Mad2l2, Snai2, Myo6	0.000731319
BP	GO:0001822	kidney development	34/1397	C3ar1, Grem1, Vcan, Myc, Sgpl1, Sfrp1, Fbn1, Id2, Pgf, Cxcr2, Tacstd2, Slc5a1, Cenpf, Sulf2, Basp1, Arg2, Lif, Cd44, Bax, Gsta3, Ptch1, Tek, Spry1, Fgf10, Cat, Irx2, Smad6, Fgfr2, Npnt, Itga8, Zbtb16, Bmp6, Efnb2, Klf15	0.000733386
BP	GO:0097237	cellular response to toxic substance	24/1397	Hmox1, Ect2, Lcn2, Ccl7, Glrx, Akr1b8, Anxa1, Il6, Prdx1, Tnf, Mapk13, Sirpa, Psap, Axl, Hk3, Esd, Akr1a1, Gch1, Prdx6, Gstm2, Sod3, Prkce, Fabp1, Kdr	0.000741804
BP	GO:0032479	regulation of type I interferon production	15/1397	Mmp12, Irf7, Tlr8, Tlr2, Cd14, Tmem173, Sirpa, Havcr2, Tlr7, Myd88, Hmgb2, Tlr9, Dhx58, Ptpn22, Zbtb20	0.000742215
BP	GO:0003158	endothelium development	19/1397	Cxcl10, Abcb1b, Itgax, Tnf, Gpx1, Il1b, Myd88, Eng, Cdh5, Notch4, Dll4, Bmpr2, Sox18, Cldn5, Acvrl1, Kdr, Ppp1r16b, Bmp6, Tmem100	0.00075474
BP	GO:0051282	regulation of sequestering of calcium ion	19/1397	Ccr5, Cxcl10, P2ry6, Myo5a, Cyba, Htr2b, Ubash3b, Atg5, Htr2a, Gsto1, Tmem38b, Bax, Ptpn6, Casq2, Prkce, Cd19, Aplnr, Pln, Glp1r	0.00075474
[truncated: 1,504 more rows]

## Sheet: Mouse_KEGG
ID	Description	GeneRatio	BgRatio	pvalue	p.adjust	qvalue	geneID	Count
[truncated: 161 more rows]
