# Supplementary material for: Identification of Genetic Signature Associated With Aging in Pulmonary Fibrosis
Source: Front Med (Lausanne). 2021 Oct 20;8:744239. doi: 10.3389/fmed.2021.744239 (PMC8564051; doi:10.3389/fmed.2021.744239)
Supplement: Supplementary file 9 [file Data_Sheet_5.xlsx]

## Sheet: Sheet1
Names	total	elements
IPF_DEGs BIPF_DEGs MC_DEGs	6	Aff2
		Il1b
		Has2
		Dmbt1
		Thbs1
		Fga
BIPF_DEGs HC_DEGs MC_DEGs	3	Cd19
		Dhrs9
		Ctsk
IPF_DEGs BIPF_DEGs	2	Slc2a3
		Hp
IPF_DEGs HC_DEGs	2	Samd14
		Meox1
IPF_DEGs MC_DEGs	18	Per3
		Areg
		Rgs16
		Tnfrsf12a
		Sema3g
		Socs3
		Mmp19
		Muc5b
		Hmox1
		Nfil3
		Cdkn1a
		Dbp
		Atf3
		Slc6a14
		Serpine1
		Osm
		Il6
		Lipg
BIPF_DEGs HC_DEGs	9	Dpt
		Uty
		Mmp9
		Aspn
		Fkbp5
		Col14a1
		Ghrl
		Ddx3y
		Wisp2
BIPF_DEGs MC_DEGs	268	Snora74a
		Pcdh1
		Gpr137b
		Scn7a
		Nrcam
		Sgk1
		Chi3l3
		Tfec
		Tff2
		5330417C22Rik
		Zbtb16
		Rgs1
		P2ry13
		Adamts17
		Snora73b
		Zfp161
		Fgg
		Cd33
		Rpph1
		Klf12
		Cyp2e1
		Snai2
		Pik3r5
		Rasd1
		Fcgr4
		Il1a
		Hbb-b1
		Fbn1
		Col12a1
		Nop56
		Sfrp1
		Pcdh18
		LOC100862652
		Ccl3
		Eng
		Atp8b4
		Ltf
		Pla2g4a
		Nrxn2
		Il1r2
		Lcn2
		Mir200b
		Clec4d
		Sat1
		Trim34b
		Aox3
		Mfsd2a
		Nr1d1
		Liph
		Rnu1b1
		Gm12474
		Lilrb4
		Shisa4
		Pydc3
		Cnn1
		Abi3bp
		Fabp5
		Bcl2a1a
		Kdr
		Chi3l4
		Fbxl5
		Tnfrsf10b
		Hamp
		Slfn2
		Slc26a4
		Arg1
		Ecm2
		Ms4a8a
		Ccl6
		C1qb
		Sod3
		Tubb4a
		Bst1
		Snord67
		Fgfr4
		Lpar3
		Snord70
		Snord42b
		Gsr
		Gpr65
		Stfa2l1
		C1qtnf3
		Alas2
		Orm2
		Pcdh17
		Ncr1
		Fam162b
		Serpind1
		Arg2
		1810033B17Rik
		Lypd2
		Plek
		Ifit1
		A630077J23Rik
		Pcdh12
		A930038C07Rik
		Kdelr3
		Olfr724
		Cdhr1
		Ighg
		Myct1
		Mrc1
		Cd180
		Itgam
		B430010I23Rik
		Gm10417
		Pisd-ps3
		Gm3579
		Slfn4
		Tarm1
		Bcl2a1b
		Slc7a11
		Calml4
		Lrp12
		F5
		Prelp
		Col3a1
		Sirpb1b
		AA467197
		Orm1
		Pld4
		Ctsd
		Trem1
		Pde5a
		Ccr1
		Tsc22d3
		Inhba
		Gzma
		Irg1
		Serpina1d
		Vsnl1
		Cd300lf
		8430408G22Rik
		Slfn1
		Nr4a1
		Fam38b
		Prdm8
		Csprs
		1100001G20Rik
		Scarna17
		Mir701
		Gm7429
		Cd84
		Gsta3
		Hmga2-ps1
		Mir3096b
		Car3
		Retnla
		Mmp8
		Npnt
		Gm11428
		Mamdc2
		Ltbp4
		Sla
		Tlr13
		Ptpn22
		Pydc4
		Sox18
		Actn2
		Atp6v0d2
		Clec4e
		Cd63
		Abcd2
		Aplnr
		9430065F17Rik
		Obfc2a
		Ms4a4a
		P4ha3
		Apln
		S100a9
		Lipf
		F13a1
		Il7r
		4933409K07Rik
		Pon1
		Marco
		Ebf1
		Ccl9
		Faim3
		Snora69
		Bbox1
		Rpl32
		Wfdc8
		Snord12
		Gm4871
		Pdzd2
		Itga8
		Il1rn
		Aoc3
		Hhip
		Saa3
		Ptch1
		Oas1g
		Gpnmb
		Ms4a6b
		Egflam
		Ifi27l2a
		Lama3
		Scube2
		Klrc2
		Vwf
		Serpina3f
		Wisp1
		Igsf6
		Eln
		Apoc2
		Mirlet7f-1
		Adcy8
		LOC100505155
		Mmp3
		Slc38a5
		Mir29b-2
		Rab32
		Sema6a
		Oasl2
		LOC100041057
		Mtss1l
		Cd14
		Mir5099
		S100a8
		Retnlg
		Gm8995
		Hcn1
		Isg15
		Clstn2
		Fam150a
		Olr1
		Serf2
		Sprr1a
		Gda
		Cxcr2
		Col1a1
		Syde1
		Gm7609
		Casp4
		Fhdc1
		Rnf128
		Lipn
		Mmp14
		Gucy1a3
		Gm410
		Ch25h
		Gm13298
		Awat1
		Lilra6
		Fxyd1
		Serpine2
		Emcn
		Gp49a
		LOC100862610
		Klf15
		Cidec
		Ear11
		Clec5a
		Fmo3
		Bcl2a1d
		Pygm
		Clec12b
		Tspan18
		Sult1d1
		Irf7
		Steap4
		Jun
		Saa4
		Mir126
		Malt1
		Cfd
		Lilrb3
HC_DEGs MC_DEGs	20	Cxcl13
		Pln
		Igfbp3
		P2ry12
		Tubb3
		Cd200r1
		Scgb3a2
		Igfbp6
		Sox11
		Aim2
		Cxcl10
		Igf1
		Cd177
		Ccl17
		Chl1
		Eda2r
		Fst
		Tm4sf5
		Htr2a
		Fbln2
IPF_DEGs	80	Cd274
		Pitx2
		Csf3
		Arc
		S100a12
		C1orf168
		Hs3st2
		Slc16a10
		Abca3
		Alox15b
		Fxyd4
		Reln
		Xirp1
		Mpped2
		Alpl
		Cdh10
		Frmpd4
		Has1
		Eftud1
		Fosl1
		Ereg
		Tmem2
		Mt1m
		Grin2a
		Pck1
		Matn3
		Zfp36
		Gpr4
		Cxcl3
		Klhl14
		Pdzd3
		Slco4A1
		Nuak1
		Slc6a1
		Pitpnm2
		Hoxb3
		Pgc
		C8A
		Gadd45b
		Hoxb8
		Neu4
		Il1Rl1
		C8orf4
		Cspg5
		Fosl2
		Tef
		Nmu
		Triml2
		Tf
		Kcng3
		Mt2A
		Mical2
		Hus1b
		Ddit4L
		Fcar
		Slitrk3
		Adarb2
		Gfpt2
		Ptx3
		Clec4m
		Fam107a
		Hoxa3
		Fosb
		Mt1e
		Snai1
		Sfrp5
		Neto1
		Ldhc
		Itpkc
		Dusp5
		Cdh19
		Cst2
		Ssh1
		Stc1
		Nr1d2
		Slc25a18
		Nppc
		Lrrc38
		Lypd5
		Rnd1
BIPF_DEGs	490	Plekhg2
		Gm10166
		Islr
		Npy
		Ankk1
		Gdpd2
		Myrip
		Loxl1
		Frem1
		Ldlrad1
		Bglap
		Dcn
		Plxdc2
		Sox4
		Mela
		Ovgp1
		Sod2
		Klk1b16
		Trpv6
		Snora15
		Sult1a1
		Nfkbia
		Akr1c14
		Atp7b
		Cdh11
		Agr3
		Ifitm1
		Pxdn
		Gm6280
		Olfml2b
		Mup1
		Dag1
		Lyst
		Fat1
		Ptprs
		Fpr1
		Acox2
		Lmf2
		A330021E22Rik
		Fbp1
		Tnfrsf26
		Mrc2
		Siglece
		Capn11
		Pex11a
		Scarb1
		Fas
		Nexn
		Fbln1
		Stfa1
		Srp54a
		Sftpd
		H2afz
		Atp1b1
		Zfand4
		Pak6
		BC048546
		2410004I01Rik
		Rdh12
		Gm11827
		Foxf2
		Gm10100
		Bloc1s2
		Ppp1cb
		Mir1945
		Gdap10
		Mir877
		Slc15a2
		Gm16432
		Gm6329
		Tmem212
		Cyr61
		4933433P16Rik
		Agrn
		Rps15a-ps2
		1600020E01Rik
		Cckar
		Asprv1
		Kdm5d
		Klhl6
		Srp54b
		Hlx
		Lamc1
		Fbln5
		Fcamr
		Ifna9
		Mxd1
		Rcn3
		Vgll3
		Rpl37a
		Robo2
		Gm19951
		Gpr126
		Acta2
		Des
		Zfy2
		Adamdec1
		Tmem56
		Olfr1311
		Fads2
		2310001K24Rik
		Tmem20
		Ppbp
		Col28a1
		Olfr243
		Pyhin1
		Rdh16
		9030624G23Rik
		Ly75
		Tuba1a
		Mir370
		Prr15l
		Nlrp12
		Fzd2
		Acpp
		Trim29
		1700028J19Rik
		Slc10a5
		Ifi44
		5330413P13Rik
		Mir1941
		Cebpd
		Postn
		Gm2083
		Snord90
		Cd244
		Cald1
		Zfp36l1
		Mup15
		Gm12824
		Lbh
		Pcdh7
		Sycp2
		Slc39a12
		D0H4S114
		C530005A16Rik
		1700091H14Rik
		1700112E06Rik
		Sh3pxd2a
		Mark1
		Pcdhb17
		Spon2
		Slco1a5
		Mir490
		Art2b
		Tram2
		Mid1
		Aqp11
		Aldh1a7
		Tgfb2
		Clec3b
		Gfra2
		Clca3
		Gdpd1
		Slitrk6
		Mgam
		Rhoj
		Ttyh3
		Gm10808
		Gsta4
		1810008I18Rik
		Snord17
		2310022B05Rik
		Rbp1
		Gata5
		Cxcl14
		Chi3l1
		Vmn2r16
		Tmem178
		Errfi1
		Mup7
		Trim30b
		Cxcr1
		Prmt8
		Ighv1-72
		Plvap
		Tpm2
		Txnip
		Hspb1
		E230016K23Rik
		Dsg1b
		Gabrp
		Cnksr2
		Gpr133
		Slfn14-ps
		Spata17
		Egr1
		Spag11b
		Osr1
		Elmod1
		Pdgfb
		Dkk3
		Tgfb1i1
		Mup8
		Rnu3b1
		Defb8
		Sntg1
		Serpina3m
		Fam13a
		Ctnnd2
		B3gnt9-ps
		Ear6
		Xdh
		St8sia2
		Gm9182
		Adipor2
		Olfr26
		A530064D06Rik
		Cacng1
		Shfm1
		2610203C20Rik
		Srpx2
		Olfr1275
		Hif3a
		Plk2
		S1pr3
		Trem3
		Tlr6
		Gpcpd1
		1700030F04Rik
		Gp9
		Epha4
		Vtcn1
		Cygb
		Ehd2
		Serpinh1
		Gap43
		Slc6a20a
		Cftr
		Cd59a
		Spag6
		Ear5
		Bgn
		Pigr
		Vmn1r80
		Gdf10
		Jub
		Elovl6
		Ednra
		Ifitm6
		Arl4a
		Npn2
		AF357426
		Tnfsf10
		Mir181a-2
		Selenbp1
		Ep400
		Stk33
		Mmp2
		I830012O16Rik
		Fermt1
		Adam28
		Obp1a
		Pdgfrb
		Cdc42ep1
		9030425E11Rik
		E230001N04Rik
		Cdc14a
		Gm3336
		Krt79
		Gucy1a2
		Orm3
		Igsf10
		Tspan1
		Mfap4
		Slc6a4
		Tcf23
		Fcgbp
		Rsph4a
		Col4a2
		Ace2
		Nid1
		Chia
		Alms1-ps2
		Bcl2a1c
		Mrgpra2a
		Sprr2a1
		Sntn
		Dmrta1
		Hspg2
		Olfr782
		Slc7a2
		Slit2
		Ccl24
		Mfap2
		Tubb1
		Scn3b
		Rap1gap
		Aqp9
		Azgp1
		Dpep2
		Irgm2
		Clip3
		Nnt
		Fer1l6
		Ptcd3
		LOC100504898
		Robo1
		Snora17
		Csf3r
		Mup19
		Dcaf12l1
		Gm454
		Mir383
		Tgfb3
		1810063I02Rik
		Klra2
		Loxl3
		Gm5634
		Tmem184b
		Pappa2
		Mup12
		Fbxl13
		Pik3c2g
		Pparg
		Il1f9
		Slc22a3
		Atp2c2
		Fgfbp1
		Slit3
		E230016M11Rik
		Fam20a
		Retn
		Gm10037
		4933407G14Rik
		Lmcd1
		Mup13
		Ly6g
		Gm19966
		F630028O10Rik
		Ralgapa2
		Cdhr2
		Gm5423
		LOC100862039
		Ddr2
		Mir1912
		Tnfrsf19
		2610206C17Rik
		A930017M01Rik
		Gm13109
		Gm20236
		Mlph
		Scarna6
		Mcoln3
		Rgs18
		Gnb4
		Pdzrn3
		Tmem132c
		Unc5b
		Spib
		Fpr2
		Olfr1414
		Ccdc153
		Sema3b
		Adamts2
		Robo4
		Pcolce
		Mcpt4
		Meox2
		Vnn3
		Mir3962
		Gm5136
		Snora81
		Nfic
		Mir5104
		C7
		Ddit4
		Pcdhb1
		Podn
		Snora20
		Clec4b1
		Sparc
		Antxr1
		Adrb2
		Mrgprd
		1700095J03Rik
		Col4a1
		Ltbp3
		Gm9733
		Ankrd22
		Myh10
		Alox12
		Tcstv3
		Nrgn
		Phex
		Bmp4
		Nmnat2
		Erdr1
		Eif2s3y
		Igfbp7
		Mir758
		Mboat2
		Slc16a7
		Plac9
		Nnat
		Tspan6
		Atp1b2
		Ighv1-47
		Zmat4
		Slpi
		Mfap5
		Slc39a2
		Snora23
		G530011O06Rik
		4930451C15Rik
		Bnip3
		Hemt1
		Tmem217
		Pglyrp1
		Arhgap42
		Susd2
		Olfr10
		Bpifa1
		Cd248
		Myl9
		4930527F14Rik
		Snora73a
		Htr2c
		Adamts1
		Snord92
		Spink5
		Tbx5
		Angptl2
		1700024G13Rik
		Fam177a
		1190002H23Rik
		Slc7a4
		Enpp6
		Ighv1-53
		Efcab1
		3110070M22Rik
		Ly6i
		Hgf
		Dynlrb2
		Dmxl2
		Tshr
		Nlrp4c
		Palld
		Fkbp10
		D430001F17Rik
		Col6a3
		Olfr298
		Rp1
		Pcdhb9
		Clec1b
		Peg3
		Gm10002
		Xist
		Proz
		Rnu3a
		Nrxn1
		Gm20038
		Lum
		Trp53i11
		Fndc1
		AU021034
		Veph1
		AU040972
		Prok2
		Vmn1r103
		Thrsp
		D14Ertd449e
		Capn6
		Mgst1
		Igfbp2
		Adipoq
		Lhfp
		Nrn1
		Ccl11
		Klrc1
		LOC100505112
		Il18rap
		Gm5150
		Ngp
		Olfr353
		Gm10325
		Cilp
		LOC100302567
		Dnajb9
		Htr1b
		Naaladl2
		Ltbp2
		Atp13a3
		Cdkl4
		Itih4
		Olfr317
		Lrrc26
		Pmepa1
		Olfr285
		Mir493
HC_DEGs	102	Prss21
		Col10a1
		Pde6a
		Edn1
		Clec4g
		Colec10
		Sucnr1
		Atp6v0a4
		Il10
		Nlrp2
		Hla-dqb2
		Gdnf
		Cd38
		Ccl19
		Fcrl5
		Cfhr3
		Pak3
		Fcrla
		Pmch
		Vwce
		Gzmk
		Smoc2
		Fam83d
		Clecl1
		Ms4a2
		Tas1r1
		Cxcl9
		Gpr112
		Fap
		Il13ra2
		Clrn3
		Lcn6
		Slc1a3
		Ccl13
		Olfml2a
		Pde1a
		Spink1
		Rimbp2
		Col17a1
		Or7d2
		Spock1
		Miat
		Kiaa0125
		Frzb
		Eif1ay
		Itgbl1
		Igfl2
		Stmn2
		Tdo2
		Hla-dqb1
		Ttty15
		Galnt14
		Adamts3
		Cthrc1
		Flt3
		Grp
		Samsn1
		Cma1
		Alb
		Gjb3
		Cxcl11
		Zfy
		Serpina9
		Fam153a
		Rundc3b
		Chrm2
		Fzd10
		Nell1
		Cpxm2
		Ank2
		Epha3
		Prky
		Edn3
		Pdgfd
		F8
		Pcsk2
		Ikzf3
		Pcbp3
		Klk12
		Ctsg
		Comp
		Hspa4l
		Trat1
		Cpa3
		Nlgn4y
		Rarres1
		Gpr171
		Cdh3
		P2ry10
		B3gnt6
		Rnf186
		Pkd1l2
		Pcdh19
		Hapln1
		Npy1r
		Tbx18
		Susd5
		P2rx5
		Gbp5
		Rps4y1
		Sox7
		Ppp1r14d
MC_DEGs	1387	Itm2a
		Sorbs3
		Tmod1
		Gstm2
		5730590G19Rik
		Kcnq5
		Lnx2
		AB041803
		Atp6v1c2
		Lpxn
		Cd8a
		Tmem38b
		Cenpn
		Daglb
		Adamts10
		Fcrls
		Gm9112
		Adrb1
		Ifi30
		Hprt
		Ndufa1
		Mcm3
		Zfp932
		Ctps
		Mrto4
		Gprc6a
		Ramp2
		Acsl4
		Nek6
		Tlr9
		BC013712
		Ggh
		Lrat
		Mir23a
		Tm4sf19
		Adam4
		LOC100862482
		Bmp3
		Axl
		Gm14743
		Slc4a5
		Batf3
		C1qa
		Ttc39c
		Ngfrap1
		B430306N03Rik
		Snrk
		Gm19910
		Tubb6
		Metrnl
		Hist1h2bh
		9530026P05Rik
		Tlr2
		Meis1
		Myzap
		Gm19420
		Snora52
		Ccl7
		Cbfb
		Chek2
		Melk
		Gm8994
		Gm12814
		Ccl12
		Il1r1
		Cstb
		Arl8b
		BC020535
		LOC100859962
		Vamp2
		Grem2
		Scarna10
		Pcbd1
		Hbegf
		AI503316
		Vcan
		Olfr237-ps1
		Ppp1r14b
		Gm4951
		Snord52
		Vmp1
		Dock6
		Timp1
		Cd52
		Myc
		Zrsr1
		Glt25d1
		Btg2
		Myo5a
		Dab2
		Pnkd
		Fam49b
		Mir99a
		Cdkn3
		Gm20342
		Arap3
		Rasgrp2
		Ptpn6
		1190002N15Rik
		Atp6ap2
		Aif1
		Tmtc2
		Cpxm1
		Clcn7
		Bex4
		Nmral1
		Muc16
		Klra9
		Clec14a
		Ppp2ca
		Pla2g7
		Sectm1a
		Ckb
		Il23r
		Prc1
		Snx7
		Fam101b
		Hist1h1a
		F7
		Eif2s1
		Nrg1
		Lamc2
		Vmn1r48
		Tacc3
		9130020K20Rik
		Snord35b
		Pf4
		Gm5069
		Snhg5
		AF251705
		Man2b1
		Racgap1
		LOC100862198
		Csf2rb
		Plekhb2
		Gria1
		Ran
		Cadm1
		AU022793
		Tas2r121
		Thbd
		Mboat1
		2010107E04Rik
		Sh2b2
		Ccr2
		Arrb2
		Tnfrsf1b
		Mir26a-1
		Mt1
		Fos
		Gm20064
		Vmn1r208
		Ms4a7
		Gtse1
		Cmya5
		Klk13
		A430084P05Rik
		Prickle2
		Gm5176
		Procr
		Mir29b-1
		C3ar1
		Actc1
		LOC100505262
		Mthfd1l
		2900053A13Rik
		Prss22
		Gm5148
		Ostc
		Gars
		Zbp1
		Npr3
		Lepr
		Gprin3
		Serpina3n
		F630043A04Rik
		Crispld2
		Vmn2r61
		Bank1
		Nfix
		Ext1
		Ctss
		Npl
		Nus1
		I830077J02Rik
		Mx2
		Dusp1
		Mir669m-1
		Cacnb3
		Ms4a6c
		Ctsz
		Cd97
		Atp5h
		Piwil4
		Sesn2
		Myd88
		Uchl3
		Slc7a5
		Olfr550
		Phxr4
		Gm5431
		Gm1564
		Tmem106a
		Aprt
		Hist1h4i
		Magea1
		Adamts4
		Akr1b8
		Ctsa
		Il2ra
		Hmcn1
		Ccnd1
		Cdk1
		Nckap5
		Pld3
		Actg1
		Mybphl
		Myo1f
		Thbs3
		Nav2
		Gadd45g
		Casp1
		Clec4n
		Plbd1
		Ms4a6d
		N28178
		Mir1930
		Nusap1
		Atp1a2
		Scgb3a1
		Cyp1a1
		Pbk
		Klk1
		Mctp1
		Lig1
		Dll4
		Mir15b
		Hist2h2bb
		Sirpa
		Akap5
		Alg8
		Edil3
		Zfp663
		Olfr218
		Rab8b
		Cks2
		Cd300ld
		Abca6
		Zfp352
		Htr2b
		Itgax
		Syne1
		Phactr1
		Cyth4
		Lmod2
		Calcoco1
		Sbno2
		Evi2a
		Psma8
		Sh3rf2
		Adra1a
		Oasl1
		Boc
		Itgb2
		Hist1h2an
		Gucy1b3
		Hspb7
		Gm2a
		2810055G20Rik
		Cdc20
		Adcy4
		Emp3
		Slco4a1
		E030019B13Rik
		Lrg1
		Bax
		2610524H06Rik
		Apobec1
		Fibin
		Hist1h2ao
		Pank1
		Tspan31
		Sdpr
		Gm3364
		Gm1614
		Lama1
		Tmem86a
		Folr2
		Gm7732
		Cd79b
		Arl5b
		Mir365-2
		Shcbp1
		Ces1g
		Aurka
		AA667203
		Sema6b
		Mad2l2
		Itga1
		Txlnb
		Pak1
		Gm20257
		Pdk2
		Tnfsf8
		Map4k2
		Mir107
		Ell2
		Snrpg
		Zfp97
		Gipc3
		Fbxo30
		Eef1e1
		Nup205
		Fam20c
		Slc7a10
		Ccdc85a
		Gm19650
		Gatm
		Mir344c
		Gdf3
		Cxcl17
		Dhx58
		Ndc80
		Tcf19
		Fnip2
		Pla1a
		Scamp5
		Tbc1d30
		Gimap5
		Irx2
		Rcan1
		Gns
		Kif4
		Snhg1
		Galc
		Arhgdib
		Acrbp
		Myoz2
		Msr1
		Wdr36
		Tgm1
		Plk4
		Prkg1
		Clec12a
		Id2
		Rtp4
		Grb14
		2900056M20Rik
		Lcp1
		Was
		B4galt5
		Mastl
		Mcm6
		Ccdc122
		Sepx1
		Psmd10
		Emilin2
		Sdhaf2
		Ascl1
		Arpc1b
		Nr4a2
		Bace1
		Uhrf1
		Tsix
		Ifi205
		Trem2
		Osmr
		Mir1905
		Gen1
		Myof
		Bst2
		P2ry6
		Cdh5
		Atg5
		Fmo1
		Palmd
		Slc2a12
		Plat
		Sirpb1a
		Prcp
		Bhlhe40
		Col8a1
		Cfb
		Tgtp2
		Mapt
		Ptger4
		Tmem173
		Cndp2
		Pcna
		Psrc1
		Hmgb2
		Cyp4b1
		Hnrnpa3
		Dclk1
		Gna15
		Arl11
		Vmn2r101
		Lipa
		S100a6
		Slc5a1
		Capg
		Havcr2
		Srxn1
		Gm16340
		Ammecr1
		Slc30a4
		Pgm5
		Tmcc2
		Gm9917
		Pno1
		Renbp
		Chst3
		Mir301b
		Smarca2
		Slc36a3
		Nrp2
		Fn1
		Mmp13
		Gm19929
		Fkbp11
		LOC100862607
		Ifltd1
		Morf4l2
		Glp1r
		Sncg
		Pgf
		Myo7a
		Ptpla
		Apitd1
		Tmtc1
		Dennd3
		Cldn2
		Mcc
		Lgi2
		Colq
		Tinag
		Clec4a2
		Cd109
		Lrrc25
		Igkv15-103
		Arhgap11a
		Cenpi
		Tnfaip2
		Mnda
		Prss8
		Clec4a3
		Slc25a42
		Sectm1b
		Sgpl1
		Tacstd2
		Mcm2
		Phlda3
		Ptgs1
		Efnb2
		Cd300lb
		Aldh1a1
		Grtp1
		Nt5e
		Tnfsf18
		Nme2
		Akr1c13
		E030003E18Rik
		Lass6
		Cox5a
		Gm15453
		Clec2d
		2210418O10Rik
		Tnfrsf23
		Gm8842
		Ppap2a
		1700056N10Rik
		Esco2
		Ppic
		Gabarap
		Zfp385a
		Cfi
		Psmb6
		Mir669a-3
		Plekho2
		Gm2695
		Ccnf
		Slc19a2
		F10
		Ccl2
		Lox
		Klf4
		Mir29a
		Fcgr1
		Rpf2
		Ccr5
		Itga5
		Ces1f
		Trim34a
		Myo6
		Ppp2r2c
		Tmc3
		Timm23
		E2f7
		Slfn9
		Hecw2
		Clip4
		Ubtd1
		Cyp2d22
		Gm6213
		Irgm1
		Avpi1
		Gjb4
		Jup
		Stard9
		Tnnt2
		Tbxas1
		Gja1
		Stil
		Prdx3
		Ccne2
		Rpl10a
		Hk3
		Ccdc129
		Tbx2
		Ighv1-54
		Mirlet7c-1
		Glt25d2
		Cd72
		Fjx1
		Tgfbi
		Gm5086
		Cmtm8
		Kif22
		5930403L14Rik
		Rgs6
		Lap3
		E330033B04Rik
		Zfp943
		Clca1
		Asf1b
		9230104L09Rik
		Sh3pxd2b
		Csf1r
		Ptprm
		Hck
		Ppp2r3a
		Tpi1
		Olfr733
		Prkd2
		Ap2s1
		1700012I11Rik
		Kif15
		1500012F01Rik
		Ets2
		Msln
		Pkm
		Gnrh1
		AB124611
		Hist1h2af
		Cd80
		Cry2
		Fgf18
		4930587A21Rik
		Foxf1
		Rpl29
		Olfr908
		Tnfrsf11a
		Clec10a
		Sfpi1
		Orai2
		S100b
		Sdf2l1
		Chst2
		Bpifb1
		Kitl
		Disp2
		Rasl11a
		Daf2
		Olfr484
		Dck
		Mafb
		Trav7-4
		Arxes2
		Erh
		Picalm
		Ttc28
		Tmem14c
		Bmp6
		Ccdc109b
		Junb
		Psca
		Dusp8
		Igkv4-70
		Atad2
		Zranb3
		Gimap1
		Afap1l1
		Nppa
		Pgam1
		Pik3cg
		Maob
		Myl7
		Plxnc1
		Pllp
		C5ar1
		Vav1
		Reep6
		Mapk13
		Adssl1
		Acvrl1
		2610528B01Rik
		Gusb
		Eid3
		Gm6712
		Uqcrq
		Rps27l
		Mrpl54
		Ifngr2
		Ralgps2
		Prnp
		Fetub
		Gm8203
		Olfr111
		Hist1h1c
		Ncapg
		AI607873
		Atp1a3
		Smc2
		Kng2
		Gm15118
		D130046C19Rik
		9530077C05Rik
		Fbxl12
		Atox1
		Nlrp1b
		Cml3
		Bola2
		T2
		Fen1
		Depdc1a
		Clk1
		B4galt6
		Gm20317
		Mmp12
		Osbpl6
		Gm19846
		4921506M07Rik
		Gm10400
		Gm19765
		Abcb1b
		Entpd7
		Pdgfc
		Tmem204
		Hba-a2
		Lcp2
		Timm8a1
		Slc37a2
		Gsto1
		Trim30d
		Mcm5
		H2-M2
		4930506M07Rik
		Sfmbt1
		Krr1
		Grem1
		Cat
		Ifi204
		Reck
		Mir103-2
		Pnp
		Oas2
		S100a4
		4933407I18Rik
		Birc5
		Kif23
		Fam19a1
		Mettl7a1
		Aff3
		Dse
		Tbx6
		Gba
		Mki67
		Tcirg1
		Tnc
		Mat2a
		Tmem132d
		Scgb1c1
		Gm13251
		Clic1
		Apol9b
		Amd1
		Sec14l4
		LOC621549
		Gm5938
		Pde8b
		Psat1
		Mx1
		Rpl4
		Mad2l1
		Cd79a
		Mapkapk3
		Gm19613
		Acp2
		Lgals1
		Pitpnc1
		Atp10b
		Cxcr7
		Hmgcs2
		Siglec1
		Slamf8
		Naip2
		Snord37
		Mgl2
		Adap2
		9030625A04Rik
		LOC100503186
		Ncapg2
		4933439F18Rik
		Flt3l
		Cdc25c
		Cyp7b1
		Bcas3
		Gm19763
		Mmp28
		Npr1
		Bex6
		Tpx2
		Elf3
		Atp2a3
		Tyrobp
		Arhgef15
		Tek
		Casz1
		Ndrg1
		Hist1h2bn
		Lgals12
		Cyp4f15
		Stard8
		Cyp2f2
		Mir344e
		Lrp2
		Gnpnat1
		Bmpr2
		Snora36b
		Slc16a6
		Gm9766
		Atp6v1d
		G0s2
		Cd48
		Ppa1
		Nme1
		Sln
		E2f3
		Gm4902
		Serpina3i
		Ect2
		Gabre
		Itgae
		Il4ra
		Cenpe
		Hspa13
		Ckap2l
		3110003A17Rik
		Gm19933
		Hyal1
		Zbtb20
		Ppap2b
		Olfr912
		Kif20a
		Dtl
		Ctsh
		Slc9a3r2
		Prnd
		Rhou
		Tbx3
		Gas2l3
		Mir409
		Cops6
		Fam82a1
		Clcn5
		Ces1e
		Prr11
		Mir669c
		Olfr171
		Fgfr3
		Por
		Tspan15
		Hist3h2a
		Hist1h2be
		Krt8
		Csrp3
		Slc39a1
		Pde1b
		Ptafr
		Lhfpl2
		Plin2
		D17H6S56E-5
		Taf1d
		Mirlet7b
		Litaf
		Snord1c
		Ces2g
		Myl4
		Smad6
		Mir1957
		Gm12669
		Rilpl2
		Dhrs4
		Gpr15
		Limch1
		Col1a2
		Hpgds
		3830403N18Rik
		Cldn5
		Igkj1
		Ncf2
		Casc5
		Mir361
		Emr1
		Tgoln1
		Mal
		BC048594
		Hist2h2aa1
		Klf2
		Nsf
		Tnip3
		Gm13308
		Npc2
		Sned1
		C330027C09Rik
		AV051173
		Plau
		Ptplad2
		Twf2
		Gch1
		Hes6
		9930013L23Rik
		Lgmn
		Ccnb1
		Ftl1
		D730003I15Rik
		Aldh3a1
		Mir148b
		Gm19980
		Acoxl
		LOC100862223
		Sulf2
		Rab3il1
		Rnf144a
		Ecm1
		Bub1
		Abhd12
		LOC100862216
		Mlkl
		Lmnb1
		Shc4
		Cox7a1
		Prkg2
		Ces1d
		Ccng1
		Gm10589
		Gm7265
		C1qc
		Mpzl3
		E2f8
		Nostrin
		Tmem202
		D630029K05Rik
		Fhl5
		Foxa1
		Nrk
		S100a10
		Ints2
		Agphd1
		Fgr
		Ntpcr
		Iqgap3
		Atf7
		Atp6v1b1
		Ms4a14
		Cybb
		Hist1h2ab
		Csf2ra
		Muc4
		Ndufa4
		Gpr155
		Mgmt
		LOC100861803
		Wbp5
		Pla2g1b
		Casc4
		Selplg
		Zmat3
		Tnxb
		Churc1
		Rsad2
		Slc15a3
		Sh3bp2
		Cyyr1
		Tns1
		E330016A19Rik
		Plscr4
		Snx1
		Hsd17b7
		Tmem48
		Laptm5
		Zwilch
		Ccrn4l
		AW549542
		Mitf
		P2ry14
		Igkv4-91
		Exosc7
		Krtap31-2
		Mir1907
		Hvcn1
		Ldha
		Ly9
		Atp6v1a
		Hepacam2
		Plk1
		Tnf
		Aebp1
		Ncf4
		Hexb
		Ctsl
		Slamf7
		Ptges
		LOC100862168
		Nlrp1c
		Mylk
		Spp1
		Basp1
		Gm10415
		Sdcbp
		Rnf149
		Unc93b1
		Mirlet7c-2
		Frmd6
		Ankrd44
		Ulbp1
		Clec1a
		BE692007
		Oas3
		Fam96a
		Ednrb
		Gm17388
		Mt2
		Naglu
		2610027L16Rik
		4933402N22Rik
		Syde2
		Gpr35
		Gnptab
		Omd
		Krt19
		Pign
		Notch4
		Prdx6
		Ccdc46
		Gsn
		Bex2
		5031426D15Rik
		Atp6v0d1
		Mir505
		Cdkl5
		Abca1
		Il33
		Beta-s
		Sgip1
		Mapk10
		Ehd1
		Olfr401
		Anln
		Sgol1
		Irs1
		Tlr7
		Azin1
		Tmem100
		Thap2
		Snord82
		Hspa8
		Plcl2
		Clstn1
		Fcer1g
		Mir1839
		0610043K17Rik
		Gm13102
		Cav1
		Cox6a2
		Chst1
		Kpna3
		Lair1
		Hdc
		Kif1a
		Ckmt1
		C87198
		Csf2rb2
		Psap
		Ctsc
		Thra
		Ppp1r14a
		Casp3
		Snord14e
[truncated: 388 more rows]
